# Supplementary material for: Comparative Transcriptome Analysis of Shoots and Roots of TNG67 and TCN1 Rice Seedlings under Cold Stress and Following Subsequent Recovery: Insights into Metabolic Pathways, Phytohormones, and Transcription Factors
Source: PLoS One. 2015 Jul 2;10(7):e0131391. doi: 10.1371/journal.pone.0131391 (PMC4489882; doi:10.1371/journal.pone.0131391)
Supplement: S2 Table — (XLSX) [file pone.0131391.s010.xlsx]

## Sheet: S2 Table
	log2 (Ratio)
	TNG67			TCN1			Annotation
Phalanx_ID	3hr/0hr	24hr/0hr	re24hr/0hr	3hr/0hr	24hr/0hr	re24hr/0hr	MUS_Gene_Symbol	MSU_Description	BGI_Gene_id	BGI_Description
PH_os_0000007		-1.29132			-1.00312		LOC_Os01g46030	receptor-like protein kinase, putative	BGIOSGA004106	IPR000408; Regulator of chromosome condensation, RCC1|IPR000719; Protein kinase, core|IPR001245; Tyrosine protein kinase|IPR002290; Serine/threonine protein kinase|IPR008271; Serine/threonine protein kinase, active site|IPR017441; Protein kinase ATP binding, conserved site|IPR017442; Serine/threonine protein kinase-related
PH_os_0000009	2.11388	2.26904			2.34427		LOC_Os01g15640	no apical meristem protein, putative, expressed	BGIOSGA001951	IPR003441; No apical meristem (NAM) protein
PH_os_0000017	-1.06558	-1.46162			-1.06611		LOC_Os01g44110	serine/threonine-protein kinase, putative, expressed	BGIOSGA004048	IPR000719; Protein kinase, core|IPR008271; Serine/threonine protein kinase, active site|IPR017441; Protein kinase ATP binding, conserved site|IPR017442; Serine/threonine protein kinase-related
PH_os_0000018	-1.37861	-1.24424		-1.2115	-1.56612		LOC_Os01g16230	TKL_IRAK_CR4L.2 - The CR4L subfamily has homology with Crinkly4	BGIOSGA003221	IPR000719; Protein kinase, core|IPR017441; Protein kinase ATP binding, conserved site
PH_os_0000027						1.17016	LOC_Os01g01080	decarboxylase, putative, expressed	BGIOSGA002576	IPR002129; Pyridoxal phosphate-dependent decarboxylase
PH_os_0000030		1.18329			1.3421		LOC_Os01g43380	glycosyltransferase family protein 1, putative, expressed	BGIOSGA001185	IPR001296; Glycosyl transferase, group 1|IPR004827; Basic-leucine zipper (bZIP) transcription factor
PH_os_0000032		1.93371					LOC_Os01g12570	3-methyl-2-oxobutanoate hydroxymethyltransferase, putative, expressed	BGIOSGA002091	IPR003700; Ketopantoate hydroxymethyltransferase
PH_os_0000036		-1.4616			-1.77362	-2.3185	LOC_Os01g19610	plant protein of unknown function domain containing protein, expressed	BGIOSGA001815	IPR004158; Protein of unknown function DUF247, plant
PH_os_0000042	1.04442	1.36276				-1.03345	LOC_Os01g22900	neutral/alkaline invertase, putative, expressed	BGIOSGA003418	IPR006937; Plant neutral invertase
PH_os_0000043		2.0634	-1.34734	1.23666	2.35697		LOC_Os01g21120	AP2 domain containing protein, expressed	BGIOSGA003364	IPR001471; Pathogenesis-related transcriptional factor and ERF, DNA-binding
PH_os_0000044		-1.64175			-1.44385		LOC_Os01g02870	auxin-induced protein 5NG4, putative, expressed	BGIOSGA002653	IPR000620; Protein of unknown function DUF6, transmembrane
PH_os_0000048						1.89448	LOC_Os01g32780	universal stress protein domain containing protein, putative, expressed	BGIOSGA001545	IPR006015; Universal stress protein (Usp)|IPR006016; UspA
PH_os_0000057	-1.38445	-1.72693		-1.25167	-1.65136		LOC_Os01g01190	phosphoesterase family protein, putative, expressed	BGIOSGA002564	IPR007312; Phosphoesterase
PH_os_0000065					-1.22328		LOC_Os01g39780	expressed protein	BGIOSGA003827	NA
PH_os_0000072		1.67642			1.08345		LOC_Os01g09100	OsWRKY10 - Superfamily of TFs having WRKY and zinc finger domains, expressed	BGIOSGA002237	IPR003657; DNA-binding WRKY
PH_os_0000076					-1.35399		LOC_Os01g03740	nuclease PA3, putative, expressed	BGIOSGA002468	IPR003154; S1/P1 nuclease
PH_os_0000083		1.1086			1.17564		LOC_Os01g04920	glycosyl transferase, group 1 domain containing protein, expressed	BGIOSGA002756	IPR001296; Glycosyl transferase, group 1
PH_os_0000084					-1.03092		LOC_Os01g13000	ethylene-responsive protein related, putative, expressed	BGIOSGA002074	NA
PH_os_0000087						2.12681	LOC_Os01g01430	No apical meristem protein, putative, expressed	BGIOSGA002595|BGIOSGA002593	IPR003441; No apical meristem (NAM) protein|IPR003441; No apical meristem (NAM) protein
PH_os_0000104						1.36962	LOC_Os01g14510	BRASSINOSTEROID INSENSITIVE 1 precursor, putative, expressed	BGIOSGA029859|BGIOSGA002003	IPR000719; Protein kinase, core|IPR000719; Protein kinase, core|IPR001245; Tyrosine protein kinase|IPR002290; Serine/threonine protein kinase|IPR008271; Serine/threonine protein kinase, active site|IPR017441; Protein kinase ATP binding, conserved site|IPR017442; Serine/threonine protein kinase-related
PH_os_0000113						1.32464	LOC_Os01g09640	Myb transcription factor, putative, expressed	BGIOSGA002215	IPR001005; SANT, DNA-binding|IPR001878; Zinc finger, CCHC-type|IPR014778; Myb, DNA-binding
PH_os_0000125		-1.9933			-2.0787	-2.53011	LOC_Os01g37460	zinc finger family protein, putative, expressed	BGIOSGA003750	IPR001876; Zinc finger, RanBP2-type
PH_os_0000132		1.12972					LOC_Os01g38990	mitochondrial carrier protein, putative, expressed	BGIOSGA003798	IPR001993; Mitochondrial substrate carrier|IPR002067; Mitochondrial carrier protein
PH_os_0000135					-1.04907		LOC_Os01g38359	peptidyl-prolyl cis-trans isomerase, FKBP-type, putative, expressed	BGIOSGA003779|BGIOSGA003785	NA
PH_os_0000137						-1.16683	LOC_Os01g33040	kinesin motor domain containing protein, expressed	BGIOSGA003630	IPR001752; Kinesin, motor region
PH_os_0000143						-1.22819	LOC_Os01g36070	nodulin MtN3 family protein, putative, expressed	BGIOSGA003705	IPR004316; MtN3 and saliva related transmembrane protein
PH_os_0000145		-1.07024					LOC_Os01g33090	expressed protein	BGIOSGA003636	IPR000719; Protein kinase, core|IPR001611; Leucine-rich repeat|IPR008266; Tyrosine protein kinase, active site|IPR013210; Leucine-rich repeat, N-terminal|IPR017442; Serine/threonine protein kinase-related
PH_os_0000154	1.5489	1.85496			2.16628		LOC_Os01g41900	Myb transcription factor, putative, expressed	BGIOSGA003931|BGIOSGA003928	IPR001005; SANT, DNA-binding|IPR001878; Zinc finger, CCHC-type|IPR014778; Myb, DNA-binding|IPR001005; SANT, DNA-binding|IPR014778; Myb, DNA-binding
PH_os_0000166		1.22852					LOC_Os01g39100	zinc finger C-x8-C-x5-C-x3-H type family protein, expressed	BGIOSGA003802	IPR000571; Zinc finger, CCCH-type
PH_os_0000169		-1.53889			-1.67451	-1.46553	LOC_Os01g41200	heavy metal-associated domain containing protein, expressed	BGIOSGA003894|BGIOSGA003892	IPR006121; Heavy metal transport/detoxification protein|IPR006121; Heavy metal transport/detoxification protein
PH_os_0000174			-1.35038			-3.01426	LOC_Os01g40870	aldehyde dehydrogenase, putative, expressed	BGIOSGA003879|BGIOSGA003878	IPR015590; Aldehyde dehydrogenase|IPR016160; Aldehyde dehydrogenase, conserved site|IPR015590; Aldehyde dehydrogenase|IPR016160; Aldehyde dehydrogenase, conserved site
PH_os_0000176				1.1094			LOC_Os01g18420	OsMADS88 - MADS-box family gene with M-gamma type-box	BGIOSGA003303	IPR002100; Transcription factor, MADS-box
PH_os_0000179					-1.1126		LOC_Os01g15600	PUR ALPHA-1, putative, expressed	BGIOSGA003191	IPR006628; PUR-alpha/beta/gamma, DNA/RNA-binding
PH_os_0000181						-1.64544	LOC_Os01g17240	transporter, major facilitator family, putative, expressed	BGIOSGA003264	IPR007114; Major facilitator superfamily|IPR011701; Major facilitator superfamily MFS-1
PH_os_0000187	3.53931	4.66075		1.42015	3.73411		LOC_Os01g19330	MYB family transcription factor, putative, expressed	BGIOSGA003323	NA
PH_os_0000203						-1.14784	LOC_Os01g16650	ubiquitin-conjugating enzyme, putative, expressed	BGIOSGA003240	IPR000608; Ubiquitin-conjugating enzyme, E2
PH_os_0000207						1.30005	LOC_Os01g21420	pre-mRNA-splicing factor SF2, putative, expressed	BGIOSGA003370	IPR000504; RNA recognition motif, RNP-1
PH_os_0000211					-1.06322		LOC_Os01g32170	pentatricopeptide, putative, expressed	BGIOSGA003608	IPR002885; Pentatricopeptide repeat
PH_os_0000215		1.32636			1.08526		LOC_Os01g28680	WD domain, G-beta repeat domain containing protein, expressed	BGIOSGA003571	IPR001680; WD40 repeat
PH_os_0000216	1.37268	2.66041			1.74987		LOC_Os01g28730	protein kinase domain containing protein, expressed	BGIOSGA003574	IPR000719; Protein kinase, core|IPR001245; Tyrosine protein kinase|IPR002290; Serine/threonine protein kinase|IPR008271; Serine/threonine protein kinase, active site|IPR017441; Protein kinase ATP binding, conserved site|IPR017442; Serine/threonine protein kinase-related
PH_os_0000219		-1.45104					LOC_Os01g20930	RING-H2 finger protein, putative, expressed	BGIOSGA003358	IPR001841; Zinc finger, RING-type
PH_os_0000234						-1.00636	LOC_Os01g42960	TTL1, putative, expressed	BGIOSGA003994	IPR001440; Tetratricopeptide TPR-1|IPR013026; Tetratricopeptide region|IPR013766; Thioredoxin domain
PH_os_0000236						-1.15868	LOC_Os01g44340	pectinesterase, putative, expressed	BGIOSGA001158	IPR000070; Pectinesterase, catalytic
PH_os_0000237						2.18526	LOC_Os01g27160	cullin, putative, expressed	BGIOSGA003530	IPR001373; Cullin, N-terminal region|IPR016158; Cullin homology
PH_os_0000238	1.81198	1.75447		1.50537	1.90194		LOC_Os01g38980	calmodulin-binding protein, putative, expressed	BGIOSGA001375|BGIOSGA001376	IPR000048; IQ calmodulin-binding region|IPR000048; IQ calmodulin-binding region
PH_os_0000240	1.67349	1.54919				-2.6733	LOC_Os01g07850	glyoxalase family protein, putative, expressed	BGIOSGA002869	IPR004360; Glyoxalase/bleomycin resistance protein/dioxygenase|IPR011588; Glyoxalase/extradiol ring-cleavage dioxygenase
PH_os_0000246						-1.38345	LOC_Os01g09800	BTBA1 - Bric-a-Brac,Tramtrack, Broad Complex BTB domain with Ankyrin repeat region, expressed	BGIOSGA002207	IPR000210; BTB/POZ-like|IPR002110; Ankyrin|IPR013069; BTB/POZ
PH_os_0000247		2.1222					LOC_Os01g20206	methyltransferase, putative	BGIOSGA010984	IPR013216; Methyltransferase type 11
PH_os_0000254		1.02495					LOC_Os01g41780	expressed protein	BGIOSGA001268	IPR001611; Leucine-rich repeat
PH_os_0000255	-1.35893	-2.47458		-1.68149	-3.32936		LOC_Os01g10890	CAMK_KIN1/SNF1/Nim1_like.8 - CAMK includes calcium/calmodulin depedent protein kinases, expressed	BGIOSGA002159	IPR000719; Protein kinase, core|IPR001245; Tyrosine protein kinase|IPR002290; Serine/threonine protein kinase|IPR004041; NAF|IPR008271; Serine/threonine protein kinase, active site|IPR017441; Protein kinase ATP binding, conserved site|IPR017442; Serine/threonine protein kinase-related
PH_os_0000269					-1.3226		LOC_Os01g46250	lipase, putative, expressed	BGIOSGA004120	IPR002921; Lipase, class 3|IPR008262; Lipase, active site
PH_os_0000270						1.75255	LOC_Os01g46290	lipase, putative, expressed	BGIOSGA004123	IPR002921; Lipase, class 3|IPR008262; Lipase, active site
PH_os_0000272		1.28443				-1.05217	LOC_Os01g43740	cytochrome P450 72A1, putative, expressed	BGIOSGA004030	IPR001128; Cytochrome P450|IPR002401; Cytochrome P450, E-class, group I
PH_os_0000273	1.16696	1.82999			1.52386		LOC_Os01g41660	phosphoethanolamine/phosphocholine phosphatase, putative, expressed	BGIOSGA001283	IPR006384; HAD-superfamily hydrolase, subfamily IB, hypothetical 1
PH_os_0000277		1.39722					LOC_Os01g43480	AAA-type ATPase family protein, putative, expressed	BGIOSGA004018	IPR003593; AAA+ ATPase, core|IPR003959; AAA ATPase, core|IPR003960; AAA ATPase, conserved site
PH_os_0000282		1.57128			1.46374		LOC_Os01g43870	NLI interacting factor-like phosphatase, putative, expressed	BGIOSGA004038	IPR004274; NLI interacting factor
PH_os_0000283						1.97139	LOC_Os01g43890	OsSCP4 - Putative Serine Carboxypeptidase homologue, expressed	BGIOSGA004039	IPR001563; Peptidase S10, serine carboxypeptidase
PH_os_0000287	1.2756	3.76973		1.12887	3.83915		LOC_Os01g15900	expressed protein	BGIOSGA001946	IPR003851; Zinc finger, Dof-type
PH_os_0000292		-1.09936					LOC_Os01g21630	pectinacetylesterase domain containing protein, expressed	BGIOSGA003380	IPR000217; Tubulin|IPR004963; Pectinacetylesterase
PH_os_0000293					-1.6774		LOC_Os01g07430	myb-like DNA-binding domain containing protein, putative	BGIOSGA002307	IPR001005; SANT, DNA-binding|IPR014778; Myb, DNA-binding
PH_os_0000299						3.63034	LOC_Os01g36790	TKL_IRAK_DUF26-lf.2 - DUF26 kinases have homology to DUF26 containing loci, expressed	BGIOSGA001444	IPR000719; Protein kinase, core|IPR001245; Tyrosine protein kinase|IPR002052; N-6 adenine-specific DNA methylase, conserved site|IPR002290; Serine/threonine protein kinase|IPR002902; Protein of unknown function DUF26|IPR008271; Serine/threonine protein kinase, active site|IPR017442; Serine/threonine protein kinase-related
PH_os_0000306				-1.97422		-1.95694	LOC_Os01g12490	flavin monooxygenase, putative, expressed	BGIOSGA003035	IPR000960; Flavin-containing monooxygenase FMO|IPR001100; Pyridine nucleotide-disulphide oxidoreductase, class I|IPR001327; Pyridine nucleotide-disulphide oxidoreductase, NAD-binding region|IPR013027; FAD-dependent pyridine nucleotide-disulphide oxidoreductase
PH_os_0000316					-1.46413		LOC_Os01g43851	cytochrome P450 72A1, putative, expressed	BGIOSGA004036	IPR001128; Cytochrome P450|IPR002401; Cytochrome P450, E-class, group I
PH_os_0000319					-1.00787		LOC_Os01g17214	major facilitator superfamily antiporter, putative, expressed	BGIOSGA001892	IPR007114; Major facilitator superfamily|IPR011701; Major facilitator superfamily MFS-1
PH_os_0000329		1.10748				-1.11978	LOC_Os01g40630	uncharacterized protein PA4923, putative, expressed	BGIOSGA001314	IPR005269; Conserved hypothetical protein CHP00730
PH_os_0000344					-1.12412		LOC_Os01g18360	OsIAA4 - Auxin-responsive Aux/IAA gene family member, expressed	BGIOSGA003292	IPR003311; AUX/IAA protein|IPR011525; Aux/IAA-ARF-dimerisation
PH_os_0000345	3.06012	3.66579			2.49402		LOC_Os01g41420	transmembrane amino acid transporter protein, putative, expressed	BGIOSGA003912	IPR013057; Amino acid transporter, transmembrane
PH_os_0000348						1.00208	LOC_Os01g09280	myb-related transcription activator, putative, expressed	BGIOSGA002232	IPR001005; SANT, DNA-binding|IPR001878; Zinc finger, CCHC-type|IPR014778; Myb, DNA-binding
PH_os_0000350	-1.1891	-1.73854					LOC_Os01g02570	protein kinase domain containing protein, expressed	BGIOSGA002522|BGIOSGA002513	NA
PH_os_0000360	-1.07568	-1.1872					LOC_Os01g38180	peptidyl-prolyl isomerase, putative, expressed	BGIOSGA003774|BGIOSGA003642	IPR001179; Peptidyl-prolyl cis-trans isomerase, FKBP-type|IPR001179; Peptidyl-prolyl cis-trans isomerase, FKBP-type|IPR013026; Tetratricopeptide region
PH_os_0000368	4.73437	5.37046		3.36574	4.27817		LOC_Os01g09220	transposon protein, putative, CACTA, En/Spm sub-class, expressed	BGIOSGA002918	NA
PH_os_0000378	1.27356	1.58294					LOC_Os01g07590	universal stress protein domain containing protein, putative, expressed	BGIOSGA002862	IPR006015; Universal stress protein (Usp)|IPR006016; UspA
PH_os_0000388						2.63335	LOC_Os01g27630	glutathione S-transferase, putative, expressed	BGIOSGA003547	IPR004045; Glutathione S-transferase, N-terminal|IPR004046; Glutathione S-transferase, C-terminal
PH_os_0000390					-1.07035		LOC_Os01g07340	pentatricopeptide, putative, expressed	BGIOSGA002314	IPR002885; Pentatricopeptide repeat
PH_os_0000395						1.15736	LOC_Os01g10250	hydrolase, alpha/beta fold family domain containing protein, expressed	BGIOSGA002189	IPR000073; Alpha/beta hydrolase fold-1|IPR003089; Alpha/beta hydrolase
PH_os_0000401						1.28186	LOC_Os01g11880	DJ-1 family protein, putative, expressed	BGIOSGA003011	IPR002818; ThiJ/PfpI
PH_os_0000402						1.06112	LOC_Os01g34880	callose synthase, putative, expressed	BGIOSGA001493	IPR003440; Glycosyl transferase, family 48
PH_os_0000406					-1.16986		LOC_Os01g03190	expressed protein	BGIOSGA002667	IPR013010; Zinc finger, SIAH-type
PH_os_0000415	1.20247	1.73206			1.52308		LOC_Os01g39330	helix-loop-helix DNA-binding domain containing protein, expressed	BGIOSGA003814	IPR001092; Basic helix-loop-helix dimerisation region bHLH
PH_os_0000419		1.09152				1.3053	LOC_Os01g39020	HSF-type DNA-binding domain containing protein, expressed	BGIOSGA003800	IPR000232; Heat shock factor (HSF)-type, DNA-binding
PH_os_0000422		-1.35054			-1.60917		LOC_Os01g05840	oxidoreductase, short chain dehydrogenase/reductase family domain containing family, expressed	BGIOSGA002800	IPR002198; Short-chain dehydrogenase/reductase SDR|IPR002347; Glucose/ribitol dehydrogenase
PH_os_0000423						-1.1517	LOC_Os01g19020	peroxidase precursor, putative, expressed	BGIOSGA001845	IPR000823; Plant peroxidase|IPR002016; Haem peroxidase, plant/fungal/bacterial
PH_os_0000434						-1.13234	LOC_Os01g09580	CAMK_CAMK_like_Aur_like.1 - CAMK includes calcium/calmodulin depedent protein kinases, expressed	BGIOSGA002219	IPR000719; Protein kinase, core|IPR002290; Serine/threonine protein kinase|IPR008271; Serine/threonine protein kinase, active site|IPR017441; Protein kinase ATP binding, conserved site|IPR017442; Serine/threonine protein kinase-related
PH_os_0000435		-1.28019			-1.34201		LOC_Os01g17250	BRASSINOSTEROID INSENSITIVE 1-associated receptor kinase 1 precursor, putative, expressed	BGIOSGA001890	IPR001611; Leucine-rich repeat|IPR005474; Transketolase, N-terminal|IPR013210; Leucine-rich repeat, N-terminal
PH_os_0000459	1.08699	1.65107			1.82139		LOC_Os01g09770	expressed protein	BGIOSGA002209	IPR000169; Peptidase, cysteine peptidase active site
PH_os_0000461		1.3297			1.11496		LOC_Os01g18290	helix-loop-helix DNA-binding domain containing protein, expressed	BGIOSGA001870	IPR001092; Basic helix-loop-helix dimerisation region bHLH
PH_os_0000463			1.2893			1.10523	LOC_Os01g27260	glutathione S-transferase, putative, expressed	BGIOSGA001625|BGIOSGA001627	IPR004046; Glutathione S-transferase, C-terminal|IPR004045; Glutathione S-transferase, N-terminal|IPR004046; Glutathione S-transferase, C-terminal
PH_os_0000467						1.08849	LOC_Os01g03730	nuclease PA3, putative, expressed	BGIOSGA002698	IPR003154; S1/P1 nuclease
PH_os_0000469	3.45762	4.14921		3.20779	3.87995		LOC_Os01g04280	calmodulin binding protein, putative, expressed	BGIOSGA002720	IPR012416; Calmodulin binding protein-like
PH_os_0000471						-1.11407	LOC_Os01g42070	kinesin motor domain containing protein, putative, expressed	BGIOSGA001254	IPR001752; Kinesin, motor region
PH_os_0000479			1.21114				LOC_Os01g02080	peptidyl-prolyl cis-trans isomerase, putative, expressed	BGIOSGA002534	IPR002130; Peptidyl-prolyl cis-trans isomerase, cyclophilin-type
PH_os_0000480						1.05828	LOC_Os01g16350	hydroxymethylglutaryl-CoA lyase, putative, expressed	BGIOSGA001923	IPR000138; Hydroxymethylglutaryl-CoA lyase, active site|IPR000891; Pyruvate carboxyltransferase
PH_os_0000488	-1.11452	-1.17966			-1.31813		LOC_Os01g08820	PHD-finger domain containing protein, putative, expressed	BGIOSGA002243	IPR001965; Zinc finger, PHD-type
PH_os_0000500		-1.29405			-1.18039		LOC_Os01g03490	heavy-metal-associated domain-containing protein, putative, expressed	BGIOSGA002682	NA
PH_os_0000501				-1.01122			LOC_Os01g03420	seven in absentia protein family protein, putative	BGIOSGA002679	IPR004162; Seven in absentia protein|IPR013010; Zinc finger, SIAH-type
PH_os_0000509					-1.38852		LOC_Os01g23380	stripe rust resistance protein Yr10, putative, expressed	BGIOSGA001734	IPR000767; Disease resistance protein|IPR002182; NB-ARC
PH_os_0000511				-1.16503		-1.95881	LOC_Os01g41770	leucine rich repeat protein, putative, expressed	BGIOSGA001277	IPR001611; Leucine-rich repeat|IPR013210; Leucine-rich repeat, N-terminal
PH_os_0000513						-1.01437	LOC_Os01g04130	peptidyl-tRNA hydrolase, mitochondrial precursor protein, putative, expressed	BGIOSGA002450	IPR001328; Peptidyl-tRNA hydrolase
PH_os_0000517					-1.29726		LOC_Os01g12320	GDSL-like lipase/acylhydrolase, putative, expressed	BGIOSGA002101	IPR001087; Lipase, GDSL
PH_os_0000519		1.58253					LOC_Os01g22600	mitochondrial carrier protein, putative, expressed	BGIOSGA001747	IPR001993; Mitochondrial substrate carrier
PH_os_0000521						-1.64099	LOC_Os01g22980	OsSCP3 - Putative Serine Carboxypeptidase homologue, expressed	BGIOSGA001740	IPR001563; Peptidase S10, serine carboxypeptidase
PH_os_0000522		-1.34888					LOC_Os01g44330	laccase precursor protein, putative, expressed	BGIOSGA001159	IPR001117; Multicopper oxidase, type 1|IPR002355; Multicopper oxidase, copper-binding site|IPR011706; Multicopper oxidase, type 2|IPR011707; Multicopper oxidase, type 3
PH_os_0000529						1.12669	LOC_Os01g13280	ubiquitin conjugating enzyme protein, putative, expressed	BGIOSGA002063	IPR000608; Ubiquitin-conjugating enzyme, E2
PH_os_0000535					-1.06871		LOC_Os01g01510	sas10/Utp3 family protein, expressed	BGIOSGA002598	IPR007146; Small-subunit processome, Utp3|IPR008162; Inorganic pyrophosphatase
PH_os_0000546				-1.12427	-1.1053		LOC_Os01g45830	sulfate transporter, putative, expressed	BGIOSGA001122	NA
PH_os_0000551					-1.38458		LOC_Os01g10960	peptide-N4-asparagine amidase A, putative	BGIOSGA002154	NA
PH_os_0000561		-2.00049		-1.33832	-2.51497		LOC_Os01g36600	PPR repeat domain containing protein, putative, expressed	BGIOSGA001453	NA
PH_os_0000564	1.20476	2.17178			1.96246		LOC_Os01g19130	protein phosphatase 2C, putative, expressed	BGIOSGA001839	IPR000222; Protein phosphatase 2C, manganese/magnesium aspartate binding site|IPR001932; Protein phosphatase 2C-related|IPR014045; Protein phosphatase 2C, N-terminal
PH_os_0000568						-1.02711	LOC_Os01g01740	protein kinase domain containing protein, expressed	BGIOSGA002546	IPR000719; Protein kinase, core|IPR001245; Tyrosine protein kinase|IPR002290; Serine/threonine protein kinase|IPR008271; Serine/threonine protein kinase, active site
PH_os_0000572						1.01714	LOC_Os01g12080	plant-specific domain TIGR01589 family protein, putative, expressed	BGIOSGA002114	NA
PH_os_0000578		1.14839			2.11657		LOC_Os01g19800	zinc finger, C3HC4 type, putative, expressed	BGIOSGA001810	IPR001841; Zinc finger, RING-type|IPR011016; Zinc finger, variant RING-type
PH_os_0000580		1.12543			1.10169		LOC_Os01g20860	phospholipase D. Active site motif family protein, expressed	BGIOSGA001799	IPR001736; Phospholipase D/Transphosphatidylase|IPR001849; Pleckstrin-like
PH_os_0000581						-1.23543	LOC_Os01g11350	bZIP transcription factor domain containing protein, expressed	BGIOSGA002137	IPR004827; Basic-leucine zipper (bZIP) transcription factor|IPR011616; bZIP transcription factor, bZIP-1
PH_os_0000582			-1.47624			-1.70172	LOC_Os01g11520	RING-H2 finger protein, putative, expressed	BGIOSGA002129	IPR001841; Zinc finger, RING-type
PH_os_0000583						1.45782	LOC_Os01g11230	SOUL heme-binding protein, putative, expressed	BGIOSGA002145	IPR006917; SOUL heme-binding protein
PH_os_0000585		-1.54416		-1.11683	-1.9326		LOC_Os01g20950	sulfotransferase domain containing protein, expressed	BGIOSGA001798	IPR000863; Sulphotransferase
PH_os_0000589					1.04855		LOC_Os01g12440	AP2 domain containing protein, expressed	BGIOSGA003032	IPR001471; Pathogenesis-related transcriptional factor and ERF, DNA-binding
PH_os_0000591		-1.21153			-1.15227		LOC_Os01g05080	thylakoid lumenal protein, putative, expressed	BGIOSGA002411	IPR001646; Pentapeptide repeat
PH_os_0000593						-1.12302	LOC_Os01g11730	GDSL-like lipase/acylhydrolase, putative, expressed	BGIOSGA003000	IPR001087; Lipase, GDSL
PH_os_0000597		-1.66654			-1.40613		LOC_Os01g12420	receptor-like protein kinase, putative, expressed	BGIOSGA003031	IPR000719; Protein kinase, core|IPR000858; S-locus glycoprotein|IPR001480; Curculin-like (mannose-binding) lectin|IPR003609; Apple-like|IPR008271; Serine/threonine protein kinase, active site|IPR013227; PAN-like, type 2|IPR017441; Protein kinase ATP binding, conserved site|IPR017442; Serine/threonine protein kinase-related
PH_os_0000598						-1.54585	LOC_Os01g12210	aluminum-activated malate transporter, putative, expressed	BGIOSGA003025	IPR006214; Protein of unknown function UPF0005
PH_os_0000604		-2.11732			-2.22808		LOC_Os01g10990	integral membrane protein DUF6 containing protein, expressed	BGIOSGA002975	IPR000620; Protein of unknown function DUF6, transmembrane
PH_os_0000611		4.1696			3.14838		LOC_Os01g06320	MYB family transcription factor, putative, expressed	BGIOSGA002364	IPR001005; SANT, DNA-binding|IPR014778; Myb, DNA-binding
PH_os_0000624		1.19627					LOC_Os01g03750	expressed protein	BGIOSGA002467	NA
PH_os_0000632		-1.601			-1.73035		LOC_Os01g13800	receptor-like protein kinase 5 precursor, putative, expressed	BGIOSGA003109	IPR000719; Protein kinase, core|IPR001611; Leucine-rich repeat|IPR008271; Serine/threonine protein kinase, active site|IPR013210; Leucine-rich repeat, N-terminal|IPR017441; Protein kinase ATP binding, conserved site|IPR017442; Serine/threonine protein kinase-related
PH_os_0000636					-1.54086	1.63149	LOC_Os01g42690	OsPOP2 - Putative Prolyl Oligopeptidase homologue, expressed	BGIOSGA003980	IPR003140; Phospholipase/carboxylesterase
PH_os_0000643					-1.04661		LOC_Os01g05010	mitochondrial glycoprotein, putative, expressed	BGIOSGA002418	IPR003428; Mitochondrial glycoprotein
PH_os_0000649					1.4539	-1.15915	LOC_Os01g29150	cytochrome P450 72A1, putative, expressed	BGIOSGA001585	IPR001128; Cytochrome P450|IPR002401; Cytochrome P450, E-class, group I
PH_os_0000655					-1.1296	-1.05314	LOC_Os01g15540	kinesin motor domain containing protein, putative, expressed	BGIOSGA001953	IPR001752; Kinesin, motor region
PH_os_0000656		-1.05433					LOC_Os01g01160	heat shock protein DnaJ, putative, expressed	BGIOSGA002582	IPR001623; Heat shock protein DnaJ, N-terminal
PH_os_0000659			1.36083		-1.24377		LOC_Os01g12770	cytochrome P450, putative, expressed	BGIOSGA003054	IPR001128; Cytochrome P450|IPR002401; Cytochrome P450, E-class, group I
PH_os_0000663			1.36149			2.17969	LOC_Os01g06640	basic helix-loop-helix, putative, expressed	BGIOSGA002833	IPR001092; Basic helix-loop-helix dimerisation region bHLH
PH_os_0000664		-1.00782		-2.25398			LOC_Os01g07610	PPR repeat domain containing protein, putative, expressed	BGIOSGA002863	IPR002885; Pentatricopeptide repeat
PH_os_0000673					-1.05558		LOC_Os01g07560	receptor-like protein kinase 2 precursor, putative, expressed	BGIOSGA002861	IPR000719; Protein kinase, core|IPR001611; Leucine-rich repeat|IPR008271; Serine/threonine protein kinase, active site|IPR013210; Leucine-rich repeat, N-terminal|IPR017441; Protein kinase ATP binding, conserved site|IPR017442; Serine/threonine protein kinase-related
PH_os_0000675					-1.04783		LOC_Os01g07730	phosphate/phosphoenolpyruvate translocator-related protein, putative, expressed	BGIOSGA002865	IPR000620; Protein of unknown function DUF6, transmembrane|IPR004853; Protein of unknown function DUF250
PH_os_0000685			-1.30284		-1.64444	-1.86866	LOC_Os01g41750	expressed protein	BGIOSGA001280|BGIOSGA001279	IPR001611; Leucine-rich repeat|IPR003591; Leucine-rich repeat, typical subtype|IPR013210; Leucine-rich repeat, N-terminal|IPR001611; Leucine-rich repeat|IPR013210; Leucine-rich repeat, N-terminal
PH_os_0000691					-2.9771		LOC_Os01g05870	receptor kinase, putative, expressed	BGIOSGA002802	IPR000719; Protein kinase, core|IPR017442; Serine/threonine protein kinase-related
PH_os_0000693						1.12374	LOC_Os01g06490	OsSCP1 - Putative Serine Carboxypeptidase homologue, expressed	BGIOSGA002830	IPR001563; Peptidase S10, serine carboxypeptidase
PH_os_0000699	-1.12858						LOC_Os01g07940	AGC_PVPK_like_kin82y.3 - ACG kinases include homologs to PKA, PKG and PKC, expressed	BGIOSGA002282	IPR000719; Protein kinase, core|IPR002290; Serine/threonine protein kinase|IPR008271; Serine/threonine protein kinase, active site|IPR017442; Serine/threonine protein kinase-related
PH_os_0000706						1.60236	LOC_Os01g09300	oxidoreductase, putative, expressed	BGIOSGA002924	IPR002283; Isopenicillin N synthase|IPR005123; 2OG-Fe(II) oxygenase
PH_os_0000708					-1.12422		LOC_Os01g31980	MATE efflux family protein, putative, expressed	BGIOSGA001564	IPR002528; Multi antimicrobial extrusion protein MatE
PH_os_0000712						1.36693	LOC_Os01g10440	xylosyltransferase, putative, expressed	BGIOSGA002956	IPR003406; Glycosyl transferase, family 14
PH_os_0000713		-1.041			-1.16345		LOC_Os01g10020	ectonucleotide pyrophosphatase/phosphodiesterase family member 1, putative, expressed	BGIOSGA002944	IPR002591; Type I phosphodiesterase/nucleotide pyrophosphatase/phosphate transferase
PH_os_0000715	-1.43645						LOC_Os01g07080	DEAD-box ATP-dependent RNA helicase, putative, expressed	BGIOSGA002324|BGIOSGA002329	IPR000629; RNA helicase, ATP-dependent, DEAD-box, conserved site|IPR001650; DNA/RNA helicase, C-terminal|IPR011545; DNA/RNA helicase, DEAD/DEAH box type, N-terminal|IPR014001; DEAD-like helicase, N-terminal|IPR014014; RNA helicase, DEAD-box type, Q motif|IPR014021; Helicase, superfamily 1 and 2, ATP-binding
PH_os_0000717						-1.06012	LOC_Os01g40400	histone deacetylase 19, putative	BGIOSGA001330	IPR000286; Histone deacetylase superfamily|IPR003084; Histone deacetylase
PH_os_0000723	-1.0848	-1.70744	1.01863		-1.53814		LOC_Os01g38610	helix-loop-helix DNA-binding domain containing protein, expressed	BGIOSGA001389	IPR001092; Basic helix-loop-helix dimerisation region bHLH
PH_os_0000726	-1.05843						LOC_Os01g38190	plant protein of unknown function domain containing protein, expressed	BGIOSGA001404	IPR004158; Protein of unknown function DUF247, plant
PH_os_0000730					-1.01147		LOC_Os01g08370	symbiosis-related disease resistance protein, putative, expressed	BGIOSGA002887	IPR000767; Disease resistance protein|IPR001611; Leucine-rich repeat|IPR002182; NB-ARC
PH_os_0000738	1.04879	2.08008					LOC_Os07g17330	B12D protein, putative, expressed	BGIOSGA025508	IPR010530; B12D
PH_os_0000752						1.54173	LOC_Os07g18120	aldehyde oxidase, putative, expressed	BGIOSGA025520	IPR000674; Aldehyde oxidase and xanthine dehydrogenase, a/b hammerhead|IPR002346; Molybdopterin dehydrogenase, FAD-binding|IPR002888; [2Fe-2S]-binding|IPR005107; CO dehydrogenase flavoprotein, C-terminal|IPR008274; Aldehyde oxidase and xanthine dehydrogenase, molybdopterin binding
PH_os_0000764						-1.107	LOC_Os07g09890	hexokinase, putative, expressed	BGIOSGA025337	IPR001312; Hexokinase
PH_os_0000766					-1.568		LOC_Os07g08890	disease resistance protein RPM1, putative, expressed	BGIOSGA025292	IPR001611; Leucine-rich repeat|IPR002182; NB-ARC
PH_os_0000771					-1.43962		LOC_Os07g10190	glucosyltransferase, putative, expressed	BGIOSGA025341	IPR002213; UDP-glucuronosyl/UDP-glucosyltransferase
PH_os_0000788						1.01536	LOC_Os07g13810	cytokinin-N-glucosyltransferase 1, putative, expressed	BGIOSGA025442	IPR002213; UDP-glucuronosyl/UDP-glucosyltransferase
PH_os_0000802		-1.65568		-1.37351	-2.33837		LOC_Os07g12320	WD domain, G-beta repeat domain containing protein, expressed	BGIOSGA025408	IPR001680; WD40 repeat
PH_os_0000818		1.01349					LOC_Os07g44210	SNF2 family N-terminal domain containing protein, expressed	BGIOSGA026217	IPR000330; SNF2-related|IPR001650; DNA/RNA helicase, C-terminal|IPR014001; DEAD-like helicase, N-terminal|IPR014021; Helicase, superfamily 1 and 2, ATP-binding
PH_os_0000819		-1.83847		-1.09159	-2.39587		LOC_Os07g44200	transcription regulator, putative, expressed	BGIOSGA026216	IPR007592; Protein of unknown function DUF573
PH_os_0000824		3.37976		1.94354	4.68886		LOC_Os07g43820	glycosyl hydrolase, putative, expressed	BGIOSGA026195	NA
PH_os_0000826		-1.80236			-1.67049		LOC_Os07g44040	ras-related protein, putative, expressed	BGIOSGA026206	IPR001806; Ras GTPase|IPR003579; Ras small GTPase, Rab type|IPR013753; Ras
PH_os_0000829			1.36539				LOC_Os07g41370	OsMADS18 - MADS-box family gene with MIKCc type-box, expressed	BGIOSGA026097	IPR002100; Transcription factor, MADS-box|IPR002487; Transcription factor, K-box
PH_os_0000830		-1.19374					LOC_Os07g41350	B12D protein, putative, expressed	BGIOSGA026094	IPR010530; B12D
PH_os_0000837					-1.95722		LOC_Os07g42310	lung seven transmembrane domain containing protein, putative, expressed	BGIOSGA026131	IPR009637; Transmembrane receptor, eukaryota
PH_os_0000840						1.46418	LOC_Os07g42250	strictosidine synthase, putative, expressed	BGIOSGA026126|BGIOSGA026125	IPR004141; Strictosidine synthase|IPR004141; Strictosidine synthase
PH_os_0000845					-1.2841		LOC_Os07g48560	homeobox domain containing protein, expressed	BGIOSGA026413	IPR001356; Homeobox
PH_os_0000848	1.15481	1.78569			1.73582		LOC_Os07g48610	hydrolase, alpha/beta fold family domain containing protein, expressed	BGIOSGA026414	IPR000073; Alpha/beta hydrolase fold-1|IPR003089; Alpha/beta hydrolase
PH_os_0000849					-1.115	-1.14419	LOC_Os07g48320	HAD superfamily phosphatase, putative, expressed	BGIOSGA026399	IPR005519; Acid phosphatase (Class B)
PH_os_0000852						1.34246	LOC_Os07g48160	alpha-galactosidase precursor, putative, expressed	BGIOSGA026396	IPR000111; Glycoside hydrolase, clan GH-D|IPR002241; Glycoside hydrolase, family 27
PH_os_0000855	-1.04115						LOC_Os07g13800	cytokinin-N-glucosyltransferase, putative, expressed	BGIOSGA025441	IPR002213; UDP-glucuronosyl/UDP-glucosyltransferase
PH_os_0000858	-1.12944	-1.4694		-1.02603	-1.48956	-1.6776	LOC_Os07g49000	DNAJ heat shock N-terminal domain-containing protein, putative, expressed	BGIOSGA026435|BGIOSGA026436	IPR001623; Heat shock protein DnaJ, N-terminal|IPR013105; Tetratricopeptide TPR2
PH_os_0000874						-1.241	LOC_Os07g46580	DEAD-box ATP-dependent RNA helicase, putative	BGIOSGA026319	IPR001650; DNA/RNA helicase, C-terminal|IPR011545; DNA/RNA helicase, DEAD/DEAH box type, N-terminal|IPR014001; DEAD-like helicase, N-terminal|IPR014021; Helicase, superfamily 1 and 2, ATP-binding
PH_os_0000880						-1.24194	LOC_Os07g32880	ATP synthase gamma chain, putative, expressed	BGIOSGA025793	IPR000131; ATPase, F1 complex, gamma subunit
PH_os_0000886						-1.15552	LOC_Os07g32660	monocopper oxidase, putative, expressed	BGIOSGA025780	IPR001117; Multicopper oxidase, type 1|IPR011706; Multicopper oxidase, type 2|IPR011707; Multicopper oxidase, type 3
PH_os_0000893		-1.38931			-2.06915		LOC_Os07g33480	cytochrome P450 domain containing protein, expressed	BGIOSGA025820	IPR001128; Cytochrome P450|IPR002401; Cytochrome P450, E-class, group I
PH_os_0000900					-1.13492		LOC_Os07g29794	calmodulin binding heat shock protein, putative, expressed	BGIOSGA025696	IPR002921; Lipase, class 3|IPR005592; Lipase 3, N-terminal|IPR008262; Lipase, active site
PH_os_0000909					1.19968		LOC_Os07g31290	tyrosine protein kinase domain containing protein, putative	BGIOSGA025743	IPR000719; Protein kinase, core|IPR001245; Tyrosine protein kinase|IPR002290; Serine/threonine protein kinase
PH_os_0000911		-1.45882			-1.53495		LOC_Os07g30300	small G protein family protein, putative, expressed	BGIOSGA025715	IPR000198; RhoGAP
PH_os_0000926					-1.02626		LOC_Os07g40120	pentatricopeptide, putative, expressed	BGIOSGA026054	IPR002885; Pentatricopeptide repeat
PH_os_0000931						-1.09436	LOC_Os07g39430	mTERF family protein, expressed	BGIOSGA026020	IPR003690; Mitochodrial transcription termination factor-related
PH_os_0000934			-1.19794			-1.14869	LOC_Os07g35260	TKL_IRAK_DUF26-lc.9 - DUF26 kinases have homology to DUF26 containing loci, expressed	BGIOSGA025876	IPR000719; Protein kinase, core|IPR002902; Protein of unknown function DUF26|IPR008271; Serine/threonine protein kinase, active site|IPR017441; Protein kinase ATP binding, conserved site|IPR017442; Serine/threonine protein kinase-related
PH_os_0000936		-1.03613			-1.34668		LOC_Os07g35690	TKL_IRAK_DUF26-lc.3 - DUF26 kinases have homology to DUF26 containing loci, expressed	BGIOSGA025888	IPR000719; Protein kinase, core|IPR002902; Protein of unknown function DUF26|IPR008271; Serine/threonine protein kinase, active site|IPR017441; Protein kinase ATP binding, conserved site|IPR017442; Serine/threonine protein kinase-related
PH_os_0000960		1.923					LOC_Os07g47950	conserved hypothetical protein	BGIOSGA026383	IPR000719; Protein kinase, core|IPR001245; Tyrosine protein kinase|IPR002290; Serine/threonine protein kinase|IPR008271; Serine/threonine protein kinase, active site|IPR017442; Serine/threonine protein kinase-related
PH_os_0000963					-1.07225		LOC_Os07g46820	CUG-BP- and ETR-3-like factor 5, putative, expressed	BGIOSGA023758	IPR000504; RNA recognition motif, RNP-1
PH_os_0000978					1.35865		LOC_Os07g48630	ethylene-insensitive 3, putative, expressed	BGIOSGA023694	IPR006957; Ethylene insensitive 3
PH_os_0000980		1.08382					LOC_Os07g48570	expressed protein	BGIOSGA023697	IPR003851; Zinc finger, Dof-type
PH_os_0000984					-1.02266		LOC_Os07g46550	annexin, putative	BGIOSGA023777	IPR001464; Annexin
PH_os_0000990		1.43489			1.00559		LOC_Os07g47350	potassium transporter, putative, expressed	BGIOSGA023739	IPR003855; K+ potassium transporter
PH_os_0000998						-1.06677	LOC_Os07g49080	COBRA-like protein 7 precursor, putative, expressed	BGIOSGA023673	IPR006918; Phytochelatin synthetase-like conserved region|IPR014030; Beta-ketoacyl synthase, N-terminal
PH_os_0000999						3.10504	LOC_Os07g49220	conserved hypothetical protein	BGIOSGA023669	IPR003029; S1, RNA binding|IPR011488; Eukaryotic translation initiation factor 2, alpha subunit
PH_os_0001005		1.00886			1.56555	1.06806	LOC_Os07g47250	lipase precursor, putative, expressed	BGIOSGA026352	IPR002921; Lipase, class 3|IPR008262; Lipase, active site
PH_os_0001009		-1.7026			-1.20019		LOC_Os07g42140	hydrolase protein, putative, expressed	BGIOSGA023913	IPR000073; Alpha/beta hydrolase fold-1
PH_os_0001011					-1.16554		LOC_Os07g49370	glycosyltransferase family 43 protein, putative, expressed	BGIOSGA023664	IPR005027; Glycosyl transferase, family 43
PH_os_0001012	-1.25903	-1.52875	-1.65744			-1.42362	LOC_Os07g26870	cytochrome P450, putative, expressed	BGIOSGA025623	IPR001128; Cytochrome P450|IPR002401; Cytochrome P450, E-class, group I
PH_os_0001019	-1.12702						LOC_Os07g18230	lectin-like receptor kinase, putative, expressed	BGIOSGA024476	IPR000719; Protein kinase, core|IPR000985; Legume lectin, alpha|IPR001220; Legume lectin, beta domain|IPR001245; Tyrosine protein kinase|IPR002290; Serine/threonine protein kinase|IPR008271; Serine/threonine protein kinase, active site|IPR017441; Protein kinase ATP binding, conserved site|IPR017442; Serine/threonine protein kinase-related
PH_os_0001020					-1.10904		LOC_Os07g07880	trp repressor/replication initiator, putative, expressed	BGIOSGA024734	NA
PH_os_0001021		-1.02769					LOC_Os07g42860	cyclin, putative, expressed	BGIOSGA023896	IPR004367; Cyclin, C-terminal|IPR006670; Cyclin|IPR006671; Cyclin, N-terminal
PH_os_0001023		1.9648			1.56525	1.19066	LOC_Os07g48550	no apical meristem protein, putative, expressed	BGIOSGA023698	IPR003441; No apical meristem (NAM) protein
PH_os_0001030					-1.09172		LOC_Os07g35330	TKL_IRAK_DUF26-lc.13 - DUF26 kinases have homology to DUF26 containing loci, expressed	BGIOSGA025880	IPR000719; Protein kinase, core|IPR001245; Tyrosine protein kinase|IPR002290; Serine/threonine protein kinase|IPR002902; Protein of unknown function DUF26|IPR008271; Serine/threonine protein kinase, active site|IPR017442; Serine/threonine protein kinase-related
PH_os_0001033		1.6351					LOC_Os07g40320	vesicle transport protein GOT1B, putative, expressed	BGIOSGA026064	IPR007305; Got1-like protein
PH_os_0001036					-1.3681		LOC_Os07g23720	B4-BTB4 - Bric-a-Brac, Tramtrack, Broad Complex BTB domain with B4 subfamily conserved sequence, expressed	BGIOSGA016742	IPR000210; BTB/POZ-like|IPR003131; Potassium channel, voltage dependent, Kv, tetramerisation
PH_os_0001038						1.24861	LOC_Os07g35480	glucan endo-1,3-beta-glucosidase precursor, putative, expressed	BGIOSGA024167	IPR000490; Glycoside hydrolase, family 17|IPR012946; X8
PH_os_0001042	-1.11447	-2.16743		-1.07798	-2.19805	1.08952	LOC_Os07g49200	membrane associated DUF588 domain containing protein, putative, expressed	BGIOSGA023670	IPR006702; Protein of unknown function DUF588
PH_os_0001047	-1.04388			-1.10027	-1.44351		LOC_Os07g46770	expressed protein	BGIOSGA026327	IPR002885; Pentatricopeptide repeat
PH_os_0001053		-1.01548			-1.92532		LOC_Os07g18750	LTPL42 - Protease inhibitor/seed storage/LTP family protein precursor, expressed	BGIOSGA025531	IPR003612; Plant lipid transfer protein/seed storage/trypsin-alpha amylase inhibitor
PH_os_0001059					1.00979		LOC_Os07g26490	ankyrin repeat domain containing protein, expressed	BGIOSGA024382	IPR000425; Major intrinsic protein|IPR001841; Zinc finger, RING-type|IPR002110; Ankyrin
PH_os_0001067					-1.12958		LOC_Os07g19070	prefoldin, putative, expressed	BGIOSGA024461	NA
PH_os_0001088						1.04868	LOC_Os07g30170	nitrilase, putative, expressed	BGIOSGA024301	IPR003010; Nitrilase/cyanide hydratase and apolipoprotein N-acyltransferase
PH_os_0001093	-1.76499	-2.07507	-1.64652	-1.00003	-2.10998		LOC_Os07g09630	oxidoreductase, putative, expressed	BGIOSGA024672	IPR003582; Metridin-like ShK toxin|IPR005123; 2OG-Fe(II) oxygenase|IPR006620; Prolyl 4-hydroxylase, alpha subunit
PH_os_0001098				-1.06136			LOC_Os07g10590	transporter family protein, putative, expressed	BGIOSGA024631	IPR003663; Sugar transporter|IPR005828; General substrate transporter|IPR005829; Sugar transporter, conserved site|IPR007114; Major facilitator superfamily
PH_os_0001102					-1.32488		LOC_Os07g07620	pentatricopeptide, putative, expressed	BGIOSGA024739	IPR002885; Pentatricopeptide repeat
PH_os_0001107	1.58772	4.11956		1.64576	3.45613		LOC_Os07g08060	transmembrane BAX inhibitor motif-containing protein, putative, expressed	BGIOSGA024726	IPR006214; Protein of unknown function UPF0005
PH_os_0001112		1.92462			1.89591		LOC_Os07g14100	pentatricopeptide, putative, expressed	BGIOSGA024537	IPR002885; Pentatricopeptide repeat
PH_os_0001129						-1.69102	LOC_Os07g42510	AP2 domain containing protein, expressed	BGIOSGA023903	IPR001471; Pathogenesis-related transcriptional factor and ERF, DNA-binding
PH_os_0001131						1.49849	LOC_Os07g42160	HD domain containing protein, putative, expressed	BGIOSGA023911	IPR007685; RelA/SpoT
PH_os_0001135						1.29111	LOC_Os07g42910	cytochrome c oxidase subunit, putative, expressed	BGIOSGA023893	IPR003213; Cytochrome c oxidase, subunit VIb
PH_os_0001137		1.0559			1.19106		LOC_Os07g39810	lipase class 3 family protein, putative, expressed	BGIOSGA023995	NA
PH_os_0001141					-1.11568		LOC_Os07g40810	NBS-LRR type disease resistance protein, putative	BGIOSGA023959	IPR000767; Disease resistance protein|IPR001611; Leucine-rich repeat|IPR002182; NB-ARC
PH_os_0001151		-1.23069			-1.68147		LOC_Os07g46440	ribosomal protein, putative, expressed	BGIOSGA023785	IPR000754; Ribosomal protein S9
PH_os_0001152						-1.12427	LOC_Os07g46490	phosphatidylinositol-4-phosphate 5-kinase, putative, expressed	BGIOSGA023783	IPR002498; Phosphatidylinositol-4-phosphate 5-kinase, core|IPR003409; MORN motif|IPR016034; Phosphatidylinositol-4-phosphate 5-kinase, core, subgroup
PH_os_0001157		-1.03846			-1.44211		LOC_Os07g43460	sphingolipid C4-hydroxylase SUR2, putative, expressed	BGIOSGA023874	IPR006088; Sterol desaturase
PH_os_0001158		-1.11132					LOC_Os07g43560	TKL_IRAK_DUF26-lc.24 - DUF26 kinases have homology to DUF26 containing loci, expressed	BGIOSGA023867	IPR000719; Protein kinase, core|IPR002902; Protein of unknown function DUF26|IPR008271; Serine/threonine protein kinase, active site|IPR017441; Protein kinase ATP binding, conserved site|IPR017442; Serine/threonine protein kinase-related
PH_os_0001160					-1.08404		LOC_Os07g44030	myb/SANT domain protein, putative	BGIOSGA023854	NA
PH_os_0001164	-3.01627					3.46375	LOC_Os07g34520	isocitrate lyase, putative, expressed	BGIOSGA024190	IPR000918; Isocitrate lyase and phosphorylmutase|IPR015809; Isocitrate lyase and phosphorylmutase, core
PH_os_0001170					-1.31663	-1.17662	LOC_Os07g36630	CSLF8 - cellulose synthase-like family F; beta1,3;1,4 glucan synthase, expressed	BGIOSGA024119	IPR005150; Cellulose synthase
PH_os_0001189	-1.35729	-2.1816		-1.26652	-2.54327	1.15051	LOC_Os07g38800	lectin-like receptor kinase, putative, expressed	BGIOSGA024032	IPR000719; Protein kinase, core|IPR000985; Legume lectin, alpha|IPR001220; Legume lectin, beta domain|IPR001245; Tyrosine protein kinase|IPR002290; Serine/threonine protein kinase|IPR008271; Serine/threonine protein kinase, active site|IPR017441; Protein kinase ATP binding, conserved site|IPR017442; Serine/threonine protein kinase-related
PH_os_0001190		-1.17886					LOC_Os07g38990	expressed protein	BGIOSGA024027	IPR000727; Target SNARE coiled-coil region
PH_os_0001191		-1.23069			-1.84326	1.02929	LOC_Os07g38810	lectin receptor-type protein kinase, putative, expressed	BGIOSGA024031	IPR000719; Protein kinase, core|IPR000985; Legume lectin, alpha|IPR001220; Legume lectin, beta domain|IPR001245; Tyrosine protein kinase|IPR002290; Serine/threonine protein kinase|IPR008271; Serine/threonine protein kinase, active site|IPR017441; Protein kinase ATP binding, conserved site|IPR017442; Serine/threonine protein kinase-related
PH_os_0001193		1.6443					LOC_Os07g36780	S-domain receptor-like protein kinase, putative, expressed	BGIOSGA024114	IPR000719; Protein kinase, core|IPR000858; S-locus glycoprotein|IPR001480; Curculin-like (mannose-binding) lectin|IPR003609; Apple-like|IPR013227; PAN-like, type 2
PH_os_0001195						2.83062	LOC_Os07g37210	MYB family transcription factor, putative, expressed	BGIOSGA024099	IPR001005; SANT, DNA-binding|IPR014778; Myb, DNA-binding
PH_os_0001197		1.14269					LOC_Os07g37100	nucleoside transporter, putative, expressed	BGIOSGA024103	IPR002259; Delayed-early response protein/equilibrative nucleoside transporter
PH_os_0001208				-1.12536	-2.02476		LOC_Os07g37110	nucleoside transporter, putative, expressed	BGIOSGA024102	IPR002259; Delayed-early response protein/equilibrative nucleoside transporter
PH_os_0001210					3.06138		LOC_Os07g34980	TKL_IRAK_DUF26-lh.9 - DUF26 kinases have homology to DUF26 containing loci	BGIOSGA025867	IPR000719; Protein kinase, core|IPR001245; Tyrosine protein kinase|IPR002290; Serine/threonine protein kinase|IPR002902; Protein of unknown function DUF26|IPR008271; Serine/threonine protein kinase, active site|IPR017441; Protein kinase ATP binding, conserved site
PH_os_0001213		1.50399		1.46011	1.48801		LOC_Os07g25460	ankyrin repeat domain containing protein, expressed	BGIOSGA024393	IPR002110; Ankyrin
PH_os_0001219					1.26074		LOC_Os07g39320	homeobox domain containing protein, expressed	BGIOSGA026014	IPR000047; Helix-turn-helix motif, lambda-like repressor|IPR001356; Homeobox
PH_os_0001230					-1.31673		LOC_Os08g01780	OsIAA25 - Auxin-responsive Aux/IAA gene family member, expressed	BGIOSGA027858	IPR003311; AUX/IAA protein|IPR011525; Aux/IAA-ARF-dimerisation
PH_os_0001236		-1.01021		-1.03721	-1.55343		LOC_Os07g42354	PPR repeat domain containing protein, putative, expressed	BGIOSGA026132	NA
PH_os_0001239					-1.00448		LOC_Os07g22350	glucose-6-phosphate 1-dehydrogenase, chloroplast precursor, putative, expressed	BGIOSGA024440	IPR001282; Glucose-6-phosphate dehydrogenase
PH_os_0001242					-1.00565		LOC_Os07g46350	OsSCP40 - Putative Serine Carboxypeptidase homologue, expressed	BGIOSGA023790	IPR001563; Peptidase S10, serine carboxypeptidase
PH_os_0001254					-1.40569	1.42296	LOC_Os07g46700	zinc finger, RING-type, putative, expressed	BGIOSGA023765	IPR001841; Zinc finger, RING-type
PH_os_0001257	-1.08446	-1.89759	1.76504		-2.40529	3.32072	LOC_Os08g02110	peroxidase precursor, putative, expressed	BGIOSGA027874	IPR000823; Plant peroxidase|IPR002016; Haem peroxidase, plant/fungal/bacterial
PH_os_0001262		-1.93792			-1.86941		LOC_Os07g08220	expressed protein	BGIOSGA024718	IPR005491; ENT
PH_os_0001265					-1.20738		LOC_Os07g43470	GTP-binding protein, putative, expressed	BGIOSGA023873	IPR002917; GTP-binding protein, HSR1-related|IPR004095; TGS|IPR006073; GTP1/OBG|IPR006074; GTP1/OBG, conserved site
PH_os_0001269			1.05041				LOC_Os07g49110	D-alanine--D-alanine ligase family, putative, expressed	BGIOSGA026439	IPR000291; D-alanine--D-alanine ligase/VANA/B/C, conserved site|IPR011127; D-alanine--D-alanine ligase, N-terminal|IPR011761; ATP-grasp fold
PH_os_0001282			-1.01155				LOC_Os07g31390	beta-expansin precursor, putative, expressed	BGIOSGA025746	IPR005132; Rare lipoprotein A|IPR007112; Expansin 45, endoglucanase-like|IPR007117; Pollen allergen/expansin, C-terminal|IPR007118; Expansin/Lol pI
PH_os_0001283						1.88136	LOC_Os07g46280	Os7bglu26 - beta-mannosidase/glucosidase/exoglucanase, expressed	BGIOSGA026304	IPR001360; Glycoside hydrolase, family 1
PH_os_0001286			-1.3889				LOC_Os07g35940	beta-amylase, putative	BGIOSGA025894	IPR001371; Glycoside hydrolase, family 14B, plant|IPR001554; Glycoside hydrolase, family 14
PH_os_0001293		-1.79144			-1.63782		LOC_Os07g37156	expressed protein	BGIOSGA024101	NA
PH_os_0001296					1.01993		LOC_Os07g27110	RNA recognition motif containing protein, expressed	BGIOSGA014458	IPR000504; RNA recognition motif, RNP-1
PH_os_0001308					-1.14509		LOC_Os07g13260	dof zinc finger domain containing protein, putative, expressed	BGIOSGA040507	IPR003851; Zinc finger, Dof-type
PH_os_0001322		1.68426			1.03822		LOC_Os08g02150	a_IG002N01.7, putative, expressed	BGIOSGA027761	NA
PH_os_0001327		1.33839					LOC_Os08g01630	DNA repair metallo-beta-lactamase, putative, expressed	BGIOSGA027849	IPR011084; DNA repair metallo-beta-lactamase
PH_os_0001336		1.37359			1.00828		LOC_Os07g07974	tesmin/TSO1-like CXC domain containing protein, expressed	BGIOSGA025242	IPR005172; Tesmin/TSO1-like, CXC
PH_os_0001337		-1.33842					LOC_Os07g26900	alpha-galactosidase precursor, putative, expressed	BGIOSGA025624	IPR000111; Glycoside hydrolase, clan GH-D|IPR002241; Glycoside hydrolase, family 27
PH_os_0001341		2.17879			1.43666		LOC_Os07g09190	transketolase, putative, expressed	BGIOSGA025304	IPR005474; Transketolase, N-terminal|IPR005475; Transketolase, central region|IPR005476; Transketolase, C-terminal
PH_os_0001346		-1.42015			-1.65259		LOC_Os08g01410	phosphate/phosphoenolpyruvate translocator-related protein, putative, expressed	BGIOSGA027796	IPR000620; Protein of unknown function DUF6, transmembrane|IPR004853; Protein of unknown function DUF250
PH_os_0001359		-1.02297				-1.23807	LOC_Os07g13770	UDP-glucoronosyl and UDP-glucosyl transferase domain containing protein, expressed	BGIOSGA025439	IPR002213; UDP-glucuronosyl/UDP-glucosyltransferase
PH_os_0001362		-1.21074				1.26871	LOC_Os08g01480	cytochrome P450, putative, expressed	BGIOSGA027791	IPR001128; Cytochrome P450|IPR002401; Cytochrome P450, E-class, group I
PH_os_0001381					-1.12848		LOC_Os07g41190	WD domain, G-beta repeat domain containing protein, expressed	BGIOSGA026085	IPR001680; WD40 repeat
PH_os_0001401					-1.02986		LOC_Os07g40750	PPR repeat domain containing protein, putative, expressed	BGIOSGA023961	IPR002885; Pentatricopeptide repeat
PH_os_0001414			1.07826		-1.60796		LOC_Os07g30150	phosphoribosyl transferase, putative, expressed	BGIOSGA024302	IPR000836; Phosphoribosyltransferase|IPR002375; Purine/pyrimidine phosphoribosyl transferase, conserved site
PH_os_0001420						1.24403	LOC_Os07g24230	integral membrane transporter family protein, putative, expressed	BGIOSGA030458	IPR004324; Biopterin transport-related protein BT1
PH_os_0001423					-1.18203		LOC_Os07g10860	conserved hypothetical protein	BGIOSGA025380	NA
PH_os_0001427						1.52713	LOC_Os07g19444	regulatory protein, putative, expressed	BGIOSGA025545	NA
PH_os_0001430		1.70822					LOC_Os07g35340	TKL_IRAK_DUF26-lc.14 - DUF26 kinases have homology to DUF26 containing loci, expressed	BGIOSGA025881	IPR000719; Protein kinase, core|IPR002902; Protein of unknown function DUF26|IPR008271; Serine/threonine protein kinase, active site|IPR017441; Protein kinase ATP binding, conserved site|IPR017442; Serine/threonine protein kinase-related
PH_os_0001432		1.08489					LOC_Os08g01330	no apical meristem protein, putative, expressed	BGIOSGA027807	IPR003441; No apical meristem (NAM) protein
PH_os_0001436	-2.51883	-1.85974					LOC_Os07g43970	calmodulin-binding protein, putative, expressed	BGIOSGA026203	NA
PH_os_0001441				1.11742			LOC_Os07g46230	expressed protein	BGIOSGA026303|BGIOSGA026297	IPR003006; Immunoglobulin/major histocompatibility complex, conserved site|IPR004253; Protein of unknown function DUF231, plant|IPR004253; Protein of unknown function DUF231, plant
PH_os_0001460					-1.00075		LOC_Os08g07440	AP2 domain containing protein, expressed	BGIOSGA027579	IPR001471; Pathogenesis-related transcriptional factor and ERF, DNA-binding
PH_os_0001463	1.00034	1.75534			1.63831		LOC_Os08g06140	no apical meristem protein, putative, expressed	BGIOSGA027623	IPR003441; No apical meristem (NAM) protein
PH_os_0001465			1.76009				LOC_Os08g14180	flavonol sulfotransferase, putative	BGIOSGA028251	IPR000863; Sulphotransferase
PH_os_0001471		-1.36591			-1.36556	-1.8134	LOC_Os08g03610	LSD1 zinc finger domain containing protein, expressed	BGIOSGA027709	IPR005735; Zinc finger, LSD1-type
PH_os_0001476						2.25954	LOC_Os08g06170	berberine and berberine like domain containing protein, expressed	BGIOSGA027622	IPR006093; Oxygen oxidoreductase covalent FAD-binding site|IPR006094; FAD linked oxidase, N-terminal|IPR012951; Berberine/berberine-like
PH_os_0001480		-1.21216			-1.35412		LOC_Os08g28180	PPR repeat domain containing protein, putative, expressed	BGIOSGA028558	IPR002885; Pentatricopeptide repeat
PH_os_0001485		-1.95891			-1.94125		LOC_Os08g18150	WD domain, G-beta repeat domain containing protein, expressed	BGIOSGA027278	IPR001680; WD40 repeat
PH_os_0001495		1.29308			1.13063		LOC_Os08g17510	sulfotransferase domain containing protein, expressed	BGIOSGA027297	IPR000863; Sulphotransferase
PH_os_0001500	1.66725	1.64311		1.39115	1.69001		LOC_Os08g42470	BEE 1, putative, expressed	BGIOSGA026577	IPR001092; Basic helix-loop-helix dimerisation region bHLH
PH_os_0001502		-1.65454			-1.65761		LOC_Os09g03939	white-brown complex homolog protein 11, putative, expressed	BGIOSGA030205	IPR003439; ABC transporter-like|IPR003593; AAA+ ATPase, core|IPR013525; ABC-2 type transporter
PH_os_0001517		-1.24284					LOC_Os08g09950	acyl-desaturase, chloroplast precursor, putative, expressed	BGIOSGA027485	IPR005067; Fatty acid desaturase, type 2
PH_os_0001518	-1.2092	-1.94142					LOC_Os08g10080	no apical meristem protein, putative, expressed	BGIOSGA027481	IPR003441; No apical meristem (NAM) protein
PH_os_0001527		-2.04902			-1.39784		LOC_Os08g09110	NB-ARC domain containing protein, expressed	BGIOSGA027527	IPR000767; Disease resistance protein|IPR001611; Leucine-rich repeat|IPR002182; NB-ARC
PH_os_0001536						-1.08973	LOC_Os08g14440	uridylyltransferase-related, putative, expressed	BGIOSGA027389	NA
PH_os_0001549						1.22401	LOC_Os08g29720	mitochondrial carrier protein, putative, expressed	BGIOSGA028594	IPR001993; Mitochondrial substrate carrier|IPR002113; Adenine nucleotide translocator 1
PH_os_0001564		2.00776					LOC_Os08g24880	EDM2, putative	BGIOSGA028478	IPR001965; Zinc finger, PHD-type
PH_os_0001566						1.43333	LOC_Os08g37210	patatin, putative, expressed	BGIOSGA026814|BGIOSGA026810	IPR002641; Patatin|IPR002641; Patatin
PH_os_0001567	-1.04075	-2.10372			-1.83668	-1.04287	LOC_Os08g39270	fasciclin domain containing protein, expressed	BGIOSGA026722	IPR000782; Beta-Ig-H3/fasciclin
PH_os_0001576					-2.3204		LOC_Os08g26880	bZIP transcription factor domain containing protein, expressed	BGIOSGA028522	IPR004827; Basic-leucine zipper (bZIP) transcription factor|IPR011616; bZIP transcription factor, bZIP-1
PH_os_0001580					-1.05692		LOC_Os08g37270	heat shock protein DnaJ, putative, expressed	BGIOSGA028853	IPR001623; Heat shock protein DnaJ, N-terminal
PH_os_0001589						-1.02292	LOC_Os08g13350	expressed protein	BGIOSGA028232	NA
PH_os_0001600						-1.22058	LOC_Os08g33740	CSLA11 - cellulose synthase-like family A, expressed	BGIOSGA028723	IPR001173; Glycosyl transferase, family 2
PH_os_0001601	-1.34409						LOC_Os08g33530	TCP family transcription factor, putative	BGIOSGA028717	IPR004051; Potassium channel, voltage dependent, Kv1.4|IPR005333; Transcription factor, TCP
PH_os_0001606	1.93808	3.03513			2.3399		LOC_Os08g34580	trehalose-6-phosphate synthase, putative, expressed	BGIOSGA028759	IPR001830; Glycosyl transferase, family 20|IPR003337; Trehalose-phosphatase
PH_os_0001608						-2.99941	LOC_Os08g35160	heat shock protein DnaJ, putative, expressed	BGIOSGA028777	IPR001623; Heat shock protein DnaJ, N-terminal
PH_os_0001616	-1.4678	-1.56144			-2.50633		LOC_Os08g06370	MYB family transcription factor, putative, expressed	BGIOSGA028027	IPR014778; Myb, DNA-binding
PH_os_0001624	1.35383	2.76679			1.76989		LOC_Os08g04800	triacylglycerol lipase like protein, putative, expressed	BGIOSGA027972	IPR002921; Lipase, class 3|IPR008262; Lipase, active site
PH_os_0001626		1.1532					LOC_Os08g04840	MYB family transcription factor, putative, expressed	BGIOSGA027973	IPR001005; SANT, DNA-binding|IPR001878; Zinc finger, CCHC-type|IPR014778; Myb, DNA-binding
PH_os_0001627		-1.70264			-1.4134		LOC_Os08g04310	plastocyanin-like domain containing protein, putative, expressed	BGIOSGA027958	IPR003245; Plastocyanin-like
PH_os_0001633	2.83572	3.80466		2.07567	4.2795		LOC_Os08g06010	transporter, major facilitator family, putative, expressed	BGIOSGA028016	IPR007114; Major facilitator superfamily|IPR011701; Major facilitator superfamily MFS-1
PH_os_0001641						-1.53384	LOC_Os08g14760	AMP-binding domain containing protein, expressed	BGIOSGA028278|BGIOSGA028277	IPR000873; AMP-dependent synthetase and ligase|IPR000873; AMP-dependent synthetase and ligase
PH_os_0001642					-1.31946		LOC_Os08g31110	PPR repeat domain containing protein, putative, expressed	BGIOSGA028632	IPR002885; Pentatricopeptide repeat
PH_os_0001643		-1.93437		-1.14752	-2.63595		LOC_Os08g15020	MYB family transcription factor, putative, expressed	BGIOSGA028299|BGIOSGA028296	IPR001005; SANT, DNA-binding|IPR014778; Myb, DNA-binding
PH_os_0001645						-1.16597	LOC_Os08g14200	glycosyl hydrolases family 16, putative, expressed	BGIOSGA028253	IPR000757; Glycoside hydrolase, family 16|IPR008263; Glycoside hydrolase, family 16, active site|IPR010713; Xyloglucan endo-transglycosylase, C-terminal
PH_os_0001651		1.11207					LOC_Os08g20420	MGD2, putative, expressed	BGIOSGA028416	IPR009695; Monogalactosyldiacylglycerol synthase
PH_os_0001652						1.05464	LOC_Os08g20200	male sterility protein, putative, expressed	BGIOSGA028411|BGIOSGA028410	IPR004262; Male sterility|IPR013120; Male sterility, NAD-binding|IPR013120; Male sterility, NAD-binding
PH_os_0001653		-1.55129					LOC_Os08g17870	reticulon domain containing protein, putative, expressed	BGIOSGA028368	NA
PH_os_0001664	-1.11828				-1.45293	1.50053	LOC_Os08g33150	MYB family transcription factor, putative, expressed	BGIOSGA028709	IPR001005; SANT, DNA-binding|IPR014778; Myb, DNA-binding
PH_os_0001665	-1.31463	-2.4493					LOC_Os09g10054	disease resistance protein RPS2, putative, expressed	BGIOSGA030104	IPR000767; Disease resistance protein|IPR001611; Leucine-rich repeat|IPR002182; NB-ARC|IPR003591; Leucine-rich repeat, typical subtype
PH_os_0001666		1.11462					LOC_Os08g09340	bromodomain containing protein, expressed	BGIOSGA028129	IPR001487; Bromodomain
PH_os_0001678					-1.09954		LOC_Os08g20130	flavonol sulfotransferase, putative, expressed	BGIOSGA040533|BGIOSGA028408	IPR000863; Sulphotransferase|IPR001254; Peptidase S1 and S6, chymotrypsin/Hap|IPR000863; Sulphotransferase
PH_os_0001679		1.11728					LOC_Os08g07830	DUF292 domain containing protein, expressed	BGIOSGA027568	IPR005061; Protein of unknown function DUF292, eukaryotic
PH_os_0001684	-1.16024	-1.78035			-1.48793	-1.8195	LOC_Os08g03310	zinc finger family protein, putative, expressed	BGIOSGA027914	IPR000504; RNA recognition motif, RNP-1|IPR000571; Zinc finger, CCCH-type
PH_os_0001689	2.4504	3.90816			4.59491		LOC_Os08g36920	AP2 domain containing protein, expressed	BGIOSGA028838	NA
PH_os_0001713						-1.15661	LOC_Os08g41090	peroxidase precursor, putative, expressed	BGIOSGA026644	IPR002016; Haem peroxidase, plant/fungal/bacterial|IPR002207; Plant ascorbate peroxidase
PH_os_0001724						-1.03121	LOC_Os08g40160	thylakoid lumen protein, chloroplast precursor, putative, expressed	BGIOSGA028984	NA
PH_os_0001741					-1.51256		LOC_Os08g38990	OsWRKY30 - Superfamily of TFs having WRKY and zinc finger domains, expressed	BGIOSGA026734	IPR003657; DNA-binding WRKY
PH_os_0001742					-1.45449		LOC_Os08g40630	mTERF domain containing protein, expressed	BGIOSGA026668	IPR003690; Mitochodrial transcription termination factor-related
PH_os_0001744		1.54971					LOC_Os08g38590	OsMADS62 - MADS-box family gene with MIKC* type-box, expressed	BGIOSGA026745	IPR002100; Transcription factor, MADS-box
PH_os_0001745	1.56197	2.31835		1.05756	1.92841		LOC_Os08g37370	mitochondrial carrier protein, putative, expressed	BGIOSGA026800	IPR001993; Mitochondrial substrate carrier
PH_os_0001748		1.66545			2.10924		LOC_Os08g36740	bHelix-loop-helix transcription factor, putative	BGIOSGA026828	IPR001092; Basic helix-loop-helix dimerisation region bHLH
PH_os_0001749						1.3936	LOC_Os08g37180	patatin, putative, expressed	BGIOSGA026815	IPR002641; Patatin
PH_os_0001753	1.825	2.17048					LOC_Os08g37660	plastocyanin-like domain containing protein, putative, expressed	BGIOSGA026786	IPR000923; Blue (type 1) copper domain|IPR003245; Plastocyanin-like
PH_os_0001754		1.52165				-1.09415	LOC_Os08g40850	mitochondrial carrier protein, putative, expressed	BGIOSGA026659	IPR001993; Mitochondrial substrate carrier|IPR002067; Mitochondrial carrier protein
PH_os_0001767	1.19537	2.10348		1.3921	1.82252		LOC_Os08g39890	OsSPL14 - SBP-box gene family member, expressed	BGIOSGA026705	IPR000217; Tubulin|IPR004333; Transcription factor, SBP-box
PH_os_0001769						1.26374	LOC_Os08g32850	methylcrotonoyl-CoA carboxylase beta chain, mitochondrial precursor, putative, expressed	BGIOSGA026960	IPR000022; Carboxyl transferase|IPR011762; Acetyl-coenzyme A carboxyltransferase, N-terminal|IPR011763; Acetyl-coenzyme A carboxyltransferase, C-terminal
PH_os_0001771		-2.08843			-1.92633		LOC_Os08g31030	HOTHEAD precursor, putative, expressed	BGIOSGA027014	IPR000172; Glucose-methanol-choline oxidoreductase, N-terminal|IPR007867; Glucose-methanol-choline oxidoreductase, C-terminal
PH_os_0001773						1.60319	LOC_Os08g32960	endonuclease/exonuclease/phosphatase family domain containing protein, expressed	BGIOSGA026957	IPR000300; Inositol polyphosphate related phosphatase|IPR005135; Endonuclease/exonuclease/phosphatase
PH_os_0001778			1.41628		-1.21608	1.84494	LOC_Os08g28240	carotenoid cleavage dioxygenase, putative	BGIOSGA027071	IPR004294; Carotenoid oxygenase
PH_os_0001784	2.00894	3.91213					LOC_Os08g28710	receptor protein kinase CRINKLY4 precursor, putative, expressed	BGIOSGA027060|BGIOSGA027057	IPR000719; Protein kinase, core|IPR008271; Serine/threonine protein kinase, active site|IPR017442; Serine/threonine protein kinase-related|IPR000719; Protein kinase, core|IPR001509; NAD-dependent epimerase/dehydratase|IPR017442; Serine/threonine protein kinase-related
PH_os_0001787		1.69095	-1.16246		1.50149		LOC_Os08g35600	tyrosine protein kinase domain containing protein, putative, expressed	BGIOSGA026879	IPR000719; Protein kinase, core|IPR001245; Tyrosine protein kinase|IPR002290; Serine/threonine protein kinase|IPR008271; Serine/threonine protein kinase, active site
PH_os_0001794					-1.02594	1.3448	LOC_Os08g33670	no apical meristem protein, putative, expressed	BGIOSGA026934	IPR003441; No apical meristem (NAM) protein
PH_os_0001801	-1.4785	-3.0362		-1.3713	-3.06478		LOC_Os08g33660	MYB family transcription factor, putative, expressed	BGIOSGA026935	IPR001005; SANT, DNA-binding|IPR014778; Myb, DNA-binding
PH_os_0001804					-1.00066		LOC_Os08g42620	zinc finger DHHC domain-containing protein, putative, expressed	BGIOSGA026571	IPR001594; Zinc finger, DHHC-type
PH_os_0001813	2.16662	2.06751		1.55175	2.13156		LOC_Os09g16510	OsWRKY74 - Superfamily of TFs having WRKY and zinc finger domains, expressed	BGIOSGA030535	IPR003657; DNA-binding WRKY
PH_os_0001814						1.70589	LOC_Os08g25380	serine/threonine-protein kinase BRI1-like 1 precursor, putative, expressed	BGIOSGA027144	IPR000719; Protein kinase, core|IPR001611; Leucine-rich repeat|IPR008271; Serine/threonine protein kinase, active site|IPR013210; Leucine-rich repeat, N-terminal|IPR017441; Protein kinase ATP binding, conserved site|IPR017442; Serine/threonine protein kinase-related
PH_os_0001819					-1.51349		LOC_Os08g43250	MATE efflux family protein, putative, expressed	BGIOSGA026543|BGIOSGA026541	IPR001810; Cyclin-like F-box|IPR002528; Multi antimicrobial extrusion protein MatE|IPR002528; Multi antimicrobial extrusion protein MatE
PH_os_0001820						-1.27757	LOC_Os08g41340	ras-related protein, putative, expressed	BGIOSGA026627	IPR001229; Mannose-binding lectin|IPR001806; Ras GTPase|IPR002041; Ran GTPase|IPR003577; Ras small GTPase, Ras type|IPR003578; Ras small GTPase, Rho type|IPR003579; Ras small GTPase, Rab type|IPR013753; Ras
PH_os_0001823						-1.5619	LOC_Os08g43390	cytochrome P450, putative, expressed	BGIOSGA026535	IPR001128; Cytochrome P450|IPR002401; Cytochrome P450, E-class, group I
PH_os_0001827						1.5699	LOC_Os08g41720	auxin efflux carrier component, putative	BGIOSGA026598	IPR004776; Auxin efflux carrier
PH_os_0001834						-1.32972	LOC_Os08g41590	peptide transporter PTR2, putative, expressed	BGIOSGA026612	IPR000109; TGF-beta receptor, type I/II extracellular region
PH_os_0001836		-1.29265			-1.18076		LOC_Os08g19420	O-methyltransferase, putative, expressed	BGIOSGA028393|BGIOSGA028390	IPR001077; O-methyltransferase, family 2|IPR012967; Plant methyltransferase dimerisation|IPR001077; O-methyltransferase, family 2|IPR012967; Plant methyltransferase dimerisation
PH_os_0001837					1.71656		LOC_Os08g43700	OsSAUR36 - Auxin-responsive SAUR gene family member, expressed	BGIOSGA026519	IPR003676; Auxin responsive SAUR protein
PH_os_0001839					-1.04316		LOC_Os08g45130	histone-lysine N-methyltransferase, putative, expressed	BGIOSGA026463	IPR001214; SET|IPR003105; SRA-YDG|IPR003606; Pre-SET zinc-binding sub-group|IPR007728; Pre-SET zinc-binding region
PH_os_0001841		-1.06386					LOC_Os09g08072	glycosyl hydrolases, putative, expressed	BGIOSGA030372	IPR001362; Glycoside hydrolase, family 32|IPR013148; Glycosyl hydrolases family 32, N-terminal|IPR013189; Glycosyl hydrolase family 32, C-terminal
PH_os_0001843		1.54394					LOC_Os08g44390	EF hand family protein, putative, expressed	BGIOSGA026494	IPR002048; Calcium-binding EF-hand
PH_os_0001846	1.8431	2.37156		1.24975	2.38393		LOC_Os08g43670	RING-H2 finger protein ATL2B, putative, expressed	BGIOSGA026520|BGIOSGA026518	IPR001841; Zinc finger, RING-type|IPR001841; Zinc finger, RING-type
PH_os_0001849					-1.14823		LOC_Os08g44930	SNARE domain containing protein, putative, expressed	BGIOSGA026474	IPR000727; Target SNARE coiled-coil region
PH_os_0001871	-1.44791	-2.67037		-1.577	-2.26083		LOC_Os08g44940	DUF260 domain containing protein, putative, expressed	BGIOSGA026473	IPR004883; Lateral organ boundaries, LOB
PH_os_0001881		-1.04022					LOC_Os08g35090	OsSub56 - Putative Subtilisin homologue, expressed	BGIOSGA028775	IPR000209; Peptidase S8 and S53, subtilisin, kexin, sedolisin|IPR003137; Protease-associated PA
PH_os_0001884		1.11653					LOC_Os09g14870	conserved hypothetical protein	BGIOSGA030498	IPR002110; Ankyrin
PH_os_0001893		1.94352	1.19412		2.09737	1.8934	LOC_Os09g13890	calmodulin binding protein, putative, expressed	BGIOSGA030488	IPR012416; Calmodulin binding protein-like
PH_os_0001898					-1.81844		LOC_Os09g12530	glycosyl transferase, group 1 domain containing protein, expressed	BGIOSGA030467	IPR001296; Glycosyl transferase, group 1
PH_os_0001902		1.44789			1.22633		LOC_Os09g16760	ankyrin repeat family protein, putative, expressed	BGIOSGA030539	IPR002110; Ankyrin
PH_os_0001906					-1.66493		LOC_Os09g14410	expressed protein	BGIOSGA030016	IPR000767; Disease resistance protein|IPR001611; Leucine-rich repeat|IPR002182; NB-ARC|IPR003593; AAA+ ATPase, core
PH_os_0001917			-1.11682			-1.74594	LOC_Os08g10290	SHR5-receptor-like kinase, putative, expressed	BGIOSGA028168|BGIOSGA028166	IPR000719; Protein kinase, core|IPR001245; Tyrosine protein kinase|IPR001611; Leucine-rich repeat|IPR002290; Serine/threonine protein kinase|IPR008271; Serine/threonine protein kinase, active site|IPR017441; Protein kinase ATP binding, conserved site|IPR017442; Serine/threonine protein kinase-related|IPR000719; Protein kinase, core|IPR001245; Tyrosine protein kinase|IPR001611; Leucine-rich repeat…
PH_os_0001919		1.48303			1.0922		LOC_Os09g13940	AP2 domain containing protein, expressed	BGIOSGA030019	IPR001471; Pathogenesis-related transcriptional factor and ERF, DNA-binding
PH_os_0001928		2.53351					LOC_Os08g41960	OsMADS37 - MADS-box family gene with MIKC* type-box, expressed	BGIOSGA029053	IPR002100; Transcription factor, MADS-box
PH_os_0001950		2.70814			1.32505		LOC_Os08g33430	formin, putative, expressed	BGIOSGA028714	IPR003104; Actin-binding FH2 and DRF autoregulatory|IPR015425; Actin-binding FH2
PH_os_0001952			1.75038		-1.44535	3.82614	LOC_Os08g24750	xyloglucan fucosyltransferase, putative, expressed	BGIOSGA028475	IPR004938; Xyloglucan fucosyltransferase
PH_os_0001960		-1.13041	-1.08465	-1.02982	-1.99023	-2.00297	LOC_Os08g16050	tetraspanin family protein, putative, expressed	BGIOSGA027333	IPR000301; CD9/CD37/CD63 antigen
PH_os_0001967					-1.50997		LOC_Os09g09750	disease resistance protein RPM1, putative, expressed	BGIOSGA018701	IPR000767; Disease resistance protein|IPR001611; Leucine-rich repeat|IPR002182; NB-ARC
PH_os_0001978		1.2074					LOC_Os08g30910	YDG/SRA domain containing protein, expressed	BGIOSGA028625	IPR001214; SET|IPR003105; SRA-YDG|IPR003606; Pre-SET zinc-binding sub-group|IPR003616; Post-SET zinc-binding region|IPR007728; Pre-SET zinc-binding region
PH_os_0002000		2.24162			1.52826		LOC_Os08g40590	oxysterol-binding protein, putative, expressed	BGIOSGA029006	IPR000648; Oxysterol-binding protein
PH_os_0002007					-1.20935		LOC_Os08g41800	regulatory protein, putative, expressed	BGIOSGA029044	NA
PH_os_0002008					-1.36109		LOC_Os08g41730	peptidase, T1 family, putative, expressed	BGIOSGA029040	IPR001353; 20S proteasome, A and B subunits|IPR016050; Proteasome, beta-type subunit, conserved site
PH_os_0002009						-1.41686	LOC_Os08g41820	exo70 exocyst complex subunit domain containing protein, expressed	BGIOSGA029045	IPR004140; Exo70 exocyst complex subunit
PH_os_0002016					-1.25468		LOC_Os08g38570	WD domain, G-beta repeat domain containing protein, expressed	BGIOSGA028909	IPR001680; WD40 repeat
PH_os_0002017						-1.22619	LOC_Os08g38710	uncharacterized glycosyltransferase, putative, expressed	BGIOSGA028915	IPR008811; Raffinose synthase
PH_os_0002022						-1.76596	LOC_Os08g39240	OsWAK76 - OsWAK receptor-like cytoplasmic kinase OsWAK-RLCK, expressed	BGIOSGA028944	IPR000152; Aspartic acid and asparagine hydroxylation site|IPR000719; Protein kinase, core|IPR000742; EGF-like, type 3|IPR001245; Tyrosine protein kinase|IPR001881; EGF-like calcium-binding|IPR002290; Serine/threonine protein kinase|IPR006210; EGF|IPR008271; Serine/threonine protein kinase, active site|IPR013091; EGF calcium-binding|IPR017441; Protein kinase ATP binding, conserved site|IPR017442;…
PH_os_0002023	-1.23365	-1.6424		-1.1885	-1.2454		LOC_Os08g39460	AGC_PVPK_like_CDK8.2 - ACG kinases include homologs to PKA, PKG and PKC, expressed	BGIOSGA028957	IPR000719; Protein kinase, core|IPR001245; Tyrosine protein kinase|IPR002290; Serine/threonine protein kinase|IPR008271; Serine/threonine protein kinase, active site|IPR017441; Protein kinase ATP binding, conserved site|IPR017442; Serine/threonine protein kinase-related
PH_os_0002033					-1.35893		LOC_Os08g43020	transferase family protein, putative	BGIOSGA029102	IPR003480; Transferase
PH_os_0002034						3.99795	LOC_Os08g43120	Plant PDR ABC transporter associated domain containing protein, expressed	BGIOSGA029107	IPR003439; ABC transporter-like|IPR003593; AAA+ ATPase, core|IPR013525; ABC-2 type transporter|IPR013581; Plant PDR ABC transporter associated
PH_os_0002054						-1.39193	LOC_Os09g11440	expressed protein	BGIOSGA030068	IPR007573; Protein of unknown function DUF566
PH_os_0002055	-1.06238				-1.28842		LOC_Os09g06890	BTB/POZ domain containing protein	BGIOSGA030343	IPR000210; BTB/POZ-like|IPR013069; BTB/POZ
PH_os_0002056					-1.4453		LOC_Os09g09270	dihydroflavonol-4-reductase, putative	BGIOSGA030123	IPR001509; NAD-dependent epimerase/dehydratase
PH_os_0002058					-2.42096		LOC_Os09g09500	lectin-like receptor kinase, putative	BGIOSGA030117	IPR000719; Protein kinase, core|IPR000985; Legume lectin, alpha|IPR001220; Legume lectin, beta domain|IPR001245; Tyrosine protein kinase|IPR008271; Serine/threonine protein kinase, active site|IPR017441; Protein kinase ATP binding, conserved site|IPR017442; Serine/threonine protein kinase-related
PH_os_0002067					-1.32664		LOC_Os09g15330	transporter family protein, putative, expressed	BGIOSGA029995	IPR003663; Sugar transporter|IPR005828; General substrate transporter|IPR005829; Sugar transporter, conserved site|IPR007114; Major facilitator superfamily
PH_os_0002070		-1.28913			-1.35571		LOC_Os09g12720	zinc finger, C3HC4 type domain containing protein, expressed	BGIOSGA030037	IPR001841; Zinc finger, RING-type
PH_os_0002072		-1.52834			-1.1253		LOC_Os09g12790	potassium channel protein, putative, expressed	BGIOSGA030035	IPR002048; Calcium-binding EF-hand|IPR003280; Potassium channel, two pore-domain|IPR013099; Ion transport 2
PH_os_0002083	-1.31826	-2.0834					LOC_Os09g04624	GDSL-like lipase/acylhydrolase, putative, expressed	BGIOSGA030320	IPR001087; Lipase, GDSL
PH_os_0002088					-1.39654		LOC_Os09g03490	carboxylic ester hydrolase, putative	BGIOSGA030300	IPR001087; Lipase, GDSL
PH_os_0002089					-1.01933		LOC_Os08g42610	pentatricopeptide, putative, expressed	BGIOSGA026572	IPR002885; Pentatricopeptide repeat|IPR003511; DNA-binding HORMA
PH_os_0002096		-1.64978			-1.00709		LOC_Os09g06620	OsFBX307 - F-box domain containing protein, expressed	BGIOSGA030334	IPR001810; Cyclin-like F-box
PH_os_0002102						-1.16309	LOC_Os09g05020	tyrosine phosphatase family protein, putative, expressed	BGIOSGA030329	IPR004861; Protein-tyrosine phosphatase, SIW14-like|IPR016130; Protein-tyrosine phosphatase, active site
PH_os_0002105						-1.13479	LOC_Os08g41010	zinc finger family protein, putative, expressed	BGIOSGA029016	IPR001876; Zinc finger, RanBP2-type
PH_os_0002107		1.22993					LOC_Os09g09490	disease resistance protein RPM1, putative, expressed	BGIOSGA030404	IPR000767; Disease resistance protein|IPR001611; Leucine-rich repeat|IPR002182; NB-ARC
PH_os_0002115		1.08068					LOC_Os08g36170	cytokinesis negative regulator RCP1, putative, expressed	BGIOSGA028804	IPR001841; Zinc finger, RING-type
PH_os_0002118						-1.06152	LOC_Os09g10750	rhodanese-like, putative, expressed	BGIOSGA030423	IPR001763; Rhodanese-like
PH_os_0002122		-1.34274			-1.26321		LOC_Os08g25310	phosphatidylinositol transfer, putative, expressed	BGIOSGA028492	IPR001071; Cellular retinaldehyde binding/alpha-tocopherol transport|IPR001251; Cellular retinaldehyde-binding/triple function, C-terminal|IPR008273; Cellular retinaldehyde-binding/triple function, N-terminal
PH_os_0002128	-1.12588				-1.03279		LOC_Os09g16030	cytokinin-O-glucosyltransferase 1, putative, expressed	BGIOSGA029972	IPR002048; Calcium-binding EF-hand|IPR002213; UDP-glucuronosyl/UDP-glucosyltransferase
PH_os_0002129		-2.52073			-1.78396		LOC_Os09g16090	UDP-glucoronosyl/UDP-glucosyl transferase, putative, expressed	BGIOSGA029970	IPR002213; UDP-glucuronosyl/UDP-glucosyltransferase
PH_os_0002132		1.6324					LOC_Os08g14850	resistance protein, putative, expressed	BGIOSGA028283|BGIOSGA028280	IPR001611; Leucine-rich repeat
PH_os_0002133	2.21836	4.02525			2.11848		LOC_Os08g40270	lectin-like protein kinase, putative	BGIOSGA028995	IPR000719; Protein kinase, core|IPR000985; Legume lectin, alpha|IPR001220; Legume lectin, beta domain|IPR001245; Tyrosine protein kinase|IPR002290; Serine/threonine protein kinase|IPR008271; Serine/threonine protein kinase, active site|IPR017442; Serine/threonine protein kinase-related
PH_os_0002135	1.33425					1.84294	LOC_Os09g08720	cinnamoyl CoA reductase, putative, expressed	BGIOSGA030396	IPR001509; NAD-dependent epimerase/dehydratase
PH_os_0002139	1.09739					-1.20304	LOC_Os10g04720	TKL_IRAK_DUF26-la.5 - DUF26 kinases have homology to DUF26 containing loci, expressed	BGIOSGA032318	IPR000719; Protein kinase, core|IPR002902; Protein of unknown function DUF26|IPR008271; Serine/threonine protein kinase, active site|IPR017442; Serine/threonine protein kinase-related
PH_os_0002147		1.97201					LOC_Os10g20470	MATE efflux family protein, putative, expressed	BGIOSGA032104	IPR002528; Multi antimicrobial extrusion protein MatE
PH_os_0002150	1.38737	1.36979		1.42227	1.6965		LOC_Os09g25760	tetraspanin family protein, putative, expressed	BGIOSGA030791	IPR000301; CD9/CD37/CD63 antigen
PH_os_0002158		-1.35603					LOC_Os09g35940	cytochrome P450, putative, expressed	BGIOSGA031129	IPR001128; Cytochrome P450|IPR002401; Cytochrome P450, E-class, group I
PH_os_0002161		-1.56608			-2.29511		LOC_Os10g30290	GDSL-like lipase/acylhydrolase, putative, expressed	BGIOSGA031847	IPR001087; Lipase, GDSL|IPR008265; Lipase, GDSL, active site
PH_os_0002164	3.84048	5.96691			4.29748		LOC_Os10g28240	calcium-transporting ATPase, plasma membrane-type, putative, expressed	BGIOSGA031915	IPR000695; H+ transporting ATPase, proton pump|IPR001757; ATPase, P-type, K/Mg/Cd/Cu/Zn/Na/Ca/Na/H-transporter|IPR005834; Haloacid dehalogenase-like hydrolase|IPR006068; ATPase, P-type cation-transporter, C-terminal|IPR008250; E1-E2 ATPase-associated region|IPR017441; Protein kinase ATP binding, conserved site
PH_os_0002166		-1.69817			-1.68902		LOC_Os09g33580	BEE 1, putative, expressed	BGIOSGA029460	IPR001092; Basic helix-loop-helix dimerisation region bHLH
PH_os_0002182		-1.31063					LOC_Os10g02260	peptide transporter PTR2, putative, expressed	BGIOSGA032388	IPR000109; TGF-beta receptor, type I/II extracellular region
PH_os_0002187					-1.10653	1.02573	LOC_Os10g25550	tyrosine protein kinase domain containing protein, putative, expressed	BGIOSGA031993	IPR000719; Protein kinase, core|IPR001245; Tyrosine protein kinase
PH_os_0002195		-1.37761			-1.11974		LOC_Os10g05780	POT domain containing peptide transporter, putative, expressed	BGIOSGA038024	IPR000109; TGF-beta receptor, type I/II extracellular region
PH_os_0002199						-1.02573	LOC_Os10g01044	isoflavone reductase, putative, expressed	BGIOSGA040594	IPR001509; NAD-dependent epimerase/dehydratase
PH_os_0002202						-1.7255	LOC_Os09g37620	flavin-containing monooxygenase family protein, putative, expressed	BGIOSGA029326	IPR002937; Amine oxidase|IPR013027; FAD-dependent pyridine nucleotide-disulphide oxidoreductase
PH_os_0002208						-1.67206	LOC_Os09g18360	expressed protein	BGIOSGA029921	IPR000719; Protein kinase, core|IPR001245; Tyrosine protein kinase|IPR001611; Leucine-rich repeat|IPR008271; Serine/threonine protein kinase, active site|IPR017441; Protein kinase ATP binding, conserved site
PH_os_0002210	1.64731	2.08216	2.07835			2.22834	LOC_Os09g20220	glutathione S-transferase, putative, expressed	BGIOSGA029891	IPR004045; Glutathione S-transferase, N-terminal|IPR004046; Glutathione S-transferase, C-terminal
PH_os_0002213		1.36447					LOC_Os09g26260	AAA-type ATPase family protein, putative, expressed	BGIOSGA029709	IPR003593; AAA+ ATPase, core|IPR003959; AAA ATPase, core
PH_os_0002221						1.02556	LOC_Os09g30210	expressed protein	BGIOSGA030973	NA
PH_os_0002223						1.09876	LOC_Os09g26570	CAAX amino terminal protease family protein, putative, expressed	BGIOSGA030822	NA
PH_os_0002226		1.19677					LOC_Os09g32280	thaumatin, putative	BGIOSGA031026	IPR001938; Thaumatin, pathogenesis-related
PH_os_0002231		-1.31778					LOC_Os09g31210	AGC_PVPK_like_CDK8.1 - ACG kinases include homologs to PKA, PKG and PKC, expressed	BGIOSGA031006	IPR000183; Orn/DAP/Arg decarboxylase 2|IPR000719; Protein kinase, core|IPR008271; Serine/threonine protein kinase, active site|IPR017441; Protein kinase ATP binding, conserved site|IPR017442; Serine/threonine protein kinase-related
PH_os_0002240		-1.24729				-1.49831	LOC_Os09g25610	class I glutamine amidotransferase, putative, expressed	BGIOSGA030784	IPR000991; Glutamine amidotransferase class-I, C-terminal|IPR011702; Glutamine amidotransferase superfamily
PH_os_0002241						-1.47054	LOC_Os09g25570	aspartic proteinase, putative, expressed	BGIOSGA030781	IPR001461; Peptidase A1
PH_os_0002245		-1.52679			-1.21424		LOC_Os09g27890	lysM domain-containing GPI-anchored protein precursor, putative, expressed	BGIOSGA030883	IPR002482; Peptidoglycan-binding LysM
PH_os_0002248	6.57997	6.64386		5.77419	6.53189	1.2904	LOC_Os09g28440	AP2 domain containing protein, expressed	BGIOSGA030907	IPR001471; Pathogenesis-related transcriptional factor and ERF, DNA-binding
PH_os_0002249	1.03781	1.66512					LOC_Os09g28160	phosphate carrier protein, mitochondrial precursor, putative, expressed	BGIOSGA030895	IPR001993; Mitochondrial substrate carrier
PH_os_0002254	-1.38612	-2.8014		-1.25511	-2.20441		LOC_Os09g27320	ZOS9-13 - C2H2 zinc finger protein, expressed	BGIOSGA030857	IPR007087; Zinc finger, C2H2-type|IPR015880; Zinc finger, C2H2-like
PH_os_0002262						-1.43713	LOC_Os09g38768	cell cycle control protein, putative, expressed	BGIOSGA031262	IPR005045; Protein of unknown function DUF284, transmembrane eukaryotic
PH_os_0002266		-1.34059					LOC_Os09g38239	sulfotransferase domain containing protein, expressed	BGIOSGA031239	IPR000863; Sulphotransferase
PH_os_0002275	1.35283	1.97568					LOC_Os09g34250	UDP-glucoronosyl and UDP-glucosyl transferase domain containing protein, expressed	BGIOSGA031100	IPR002213; UDP-glucuronosyl/UDP-glucosyltransferase
PH_os_0002291						1.41715	LOC_Os09g23140	endonuclease/exonuclease/phosphatase family domain containing protein, expressed	BGIOSGA029810	IPR000300; Inositol polyphosphate related phosphatase|IPR005135; Endonuclease/exonuclease/phosphatase
PH_os_0002298					-1.07764		LOC_Os09g23360	expressed protein	BGIOSGA029804	IPR004253; Protein of unknown function DUF231, plant
PH_os_0002299	1.71664	3.02951			2.68256		LOC_Os09g23570	inactive receptor kinase At2g26730 precursor, putative, expressed	BGIOSGA029797	IPR000719; Protein kinase, core|IPR001611; Leucine-rich repeat|IPR013210; Leucine-rich repeat, N-terminal|IPR017442; Serine/threonine protein kinase-related
PH_os_0002301		1.32857			-1.26156		LOC_Os09g20020	NBS-LRR resistance-like protein B8, putative, expressed	BGIOSGA029897	IPR000767; Disease resistance protein|IPR001611; Leucine-rich repeat|IPR002182; NB-ARC
PH_os_0002315		2.2649					LOC_Os09g25070	OsWRKY62 - Superfamily of TFs having WRKY and zinc finger domains, expressed	BGIOSGA029757	IPR003657; DNA-binding WRKY
PH_os_0002316	1.95891	2.263	1.41327		2.09843	2.91668	LOC_Os09g25430	ZOS9-07 - C2H2 zinc finger protein, expressed	BGIOSGA029746	IPR003604; Zinc finger, U1-type|IPR007087; Zinc finger, C2H2-type|IPR015880; Zinc finger, C2H2-like
PH_os_0002320		-1.01049					LOC_Os09g25460	transferase family protein, putative, expressed	BGIOSGA029743|BGIOSGA029742|BGIOSGA029741	IPR003480; Transferase|IPR003480; Transferase|IPR003480; Transferase
PH_os_0002323					-1.05284		LOC_Os09g25310	26S proteasome non-ATPase regulatory subunit 9, putative, expressed	BGIOSGA029753	NA
PH_os_0002326						2.53635	LOC_Os09g20330	annexin, putative	BGIOSGA030622	IPR001464; Annexin
PH_os_0002327	-1.17443			-1.08871	-1.44389	-1.87011	LOC_Os09g24840	GASR10 - Gibberellin-regulated GASA/GAST/Snakin family protein precursor, expressed	BGIOSGA030753	IPR003854; Gibberellin regulated protein
PH_os_0002330						1.56426	LOC_Os09g20040	resistance-like protein I2GA-SH194-2, putative, expressed	BGIOSGA030613	IPR000767; Disease resistance protein|IPR001611; Leucine-rich repeat|IPR002182; NB-ARC
PH_os_0002335		-1.26316			-1.25964		LOC_Os09g23200	KANADI1, putative	BGIOSGA030709	IPR014778; Myb, DNA-binding
PH_os_0002336		1.12857					LOC_Os09g25190	protein binding protein, putative, expressed	BGIOSGA030770	IPR001841; Zinc finger, RING-type|IPR002867; Zinc finger, C6HC-type|IPR006058; 2Fe-2S ferredoxin, iron-sulphur binding site
PH_os_0002341					-1.06017		LOC_Os09g23620	MYB family transcription factor, putative, expressed	BGIOSGA030727	IPR001005; SANT, DNA-binding|IPR014778; Myb, DNA-binding
PH_os_0002342					-1.51065		LOC_Os09g17630	receptor-like protein kinase 2, putative, expressed	BGIOSGA030562	IPR000719; Protein kinase, core|IPR001245; Tyrosine protein kinase|IPR001611; Leucine-rich repeat|IPR002290; Serine/threonine protein kinase|IPR008271; Serine/threonine protein kinase, active site|IPR017441; Protein kinase ATP binding, conserved site|IPR017442; Serine/threonine protein kinase-related
PH_os_0002344		-1.15511				-1.05002	LOC_Os09g26980	cytochrome P450, putative, expressed	BGIOSGA029682	IPR001128; Cytochrome P450|IPR002401; Cytochrome P450, E-class, group I
PH_os_0002348						1.58319	LOC_Os09g33530	expressed protein	BGIOSGA034526	IPR002123; Phospholipid/glycerol acyltransferase
PH_os_0002355						1.11457	LOC_Os09g31482	splicing factor U2AF, putative, expressed	BGIOSGA031012	IPR000504; RNA recognition motif, RNP-1|IPR000571; Zinc finger, CCCH-type|IPR003954; RNA recognition, region 1|IPR009145; U2 auxiliary factor small subunit
PH_os_0002360					-1.28551		LOC_Os10g28440	sulfate transporter 3.1, putative, expressed	BGIOSGA032931	IPR002645; Sulphate transporter/antisigma-factor antagonist STAS|IPR011547; Sulphate transporter
PH_os_0002362					-1.37441		LOC_Os10g17489	UDP-glucoronosyl and UDP-glucosyl transferase domain containing protein, expressed	BGIOSGA032686	IPR002213; UDP-glucuronosyl/UDP-glucosyltransferase
PH_os_0002364					-1.09136		LOC_Os10g11340	nitroreductase family protein, putative, expressed	BGIOSGA032642	NA
PH_os_0002367	-1.06475	-2.2744		-1.09369	-2.3315	-1.26983	LOC_Os10g11980	transferase family protein, putative, expressed	BGIOSGA032652	IPR003480; Transferase
PH_os_0002372	-2.07958				-2.68731		LOC_Os10g03320	UDP-glucoronosyl and UDP-glucosyl transferase domain containing protein, expressed	BGIOSGA032451	IPR002213; UDP-glucuronosyl/UDP-glucosyltransferase
PH_os_0002375	-1.46589						LOC_Os10g02340	peptide transporter PTR2, putative, expressed	BGIOSGA032430	IPR000109; TGF-beta receptor, type I/II extracellular region
PH_os_0002377	2.0466						LOC_Os10g01920	transferase family protein, putative, expressed	BGIOSGA032423|BGIOSGA032424	IPR003480; Transferase|IPR003480; Transferase
PH_os_0002378	1.37754				-1.34705	-2.95316	LOC_Os10g05250	protein kinase domain containing protein, expressed	BGIOSGA032523	IPR000719; Protein kinase, core|IPR001245; Tyrosine protein kinase|IPR008271; Serine/threonine protein kinase, active site|IPR017441; Protein kinase ATP binding, conserved site|IPR017442; Serine/threonine protein kinase-related
PH_os_0002403						-1.46476	LOC_Os10g18870	dirigent, putative, expressed	BGIOSGA032713	NA
PH_os_0002412				1.68694			LOC_Os10g22890	receptor-like kinase, putative, expressed	BGIOSGA032805	IPR000719; Protein kinase, core|IPR001245; Tyrosine protein kinase|IPR001611; Leucine-rich repeat|IPR002290; Serine/threonine protein kinase|IPR003591; Leucine-rich repeat, typical subtype|IPR008271; Serine/threonine protein kinase, active site|IPR013210; Leucine-rich repeat, N-terminal|IPR017441; Protein kinase ATP binding, conserved site|IPR017442; Serine/threonine protein kinase-related
PH_os_0002417		1.67684					LOC_Os10g22070	glutathione S-transferase, putative, expressed	BGIOSGA032778	NA
PH_os_0002433					-1.21914		LOC_Os10g25110	pumilio-family RNA binding repeat containing protein, expressed	BGIOSGA032006|BGIOSGA032007	IPR001313; Pumilio RNA-binding region
PH_os_0002434		2.11396					LOC_Os10g25290	ZIM domain containing protein, putative, expressed	BGIOSGA031997	IPR010399; ZIM
PH_os_0002436		1.20402				1.26173	LOC_Os10g26620	dof zinc finger domain containing protein, putative, expressed	BGIOSGA031952	IPR003851; Zinc finger, Dof-type
PH_os_0002440						-1.12223	LOC_Os09g39620	protein kinase family protein, putative, expressed	BGIOSGA031302	IPR000719; Protein kinase, core|IPR001245; Tyrosine protein kinase|IPR002290; Serine/threonine protein kinase|IPR003613; U box|IPR008271; Serine/threonine protein kinase, active site|IPR017442; Serine/threonine protein kinase-related
PH_os_0002442		-1.0794					LOC_Os09g39560	genetic modifier, putative, expressed	BGIOSGA031299	IPR005834; Haloacid dehalogenase-like hydrolase
PH_os_0002443						-1.21223	LOC_Os09g39410	male sterility protein, putative, expressed	BGIOSGA031292	IPR000408; Regulator of chromosome condensation, RCC1|IPR004262; Male sterility|IPR013120; Male sterility, NAD-binding
PH_os_0002445					-1.45682		LOC_Os09g39660	ZOS9-21 - C2H2 zinc finger protein, expressed	BGIOSGA031305	IPR007087; Zinc finger, C2H2-type|IPR015880; Zinc finger, C2H2-like
PH_os_0002461		-2.06834			-1.91553	-1.97266	LOC_Os10g07556	wall-associated receptor kinase-like 22 precursor, putative, expressed	BGIOSGA032260	IPR000152; Aspartic acid and asparagine hydroxylation site|IPR000719; Protein kinase, core|IPR000742; EGF-like, type 3|IPR001245; Tyrosine protein kinase|IPR001881; EGF-like calcium-binding|IPR002290; Serine/threonine protein kinase|IPR006210; EGF|IPR008271; Serine/threonine protein kinase, active site|IPR013091; EGF calcium-binding|IPR017441; Protein kinase ATP binding, conserved site
PH_os_0002464	-2.19923						LOC_Os10g02990	leucine-rich repeat receptor-like protein kinase 1, putative	BGIOSGA032365	IPR000719; Protein kinase, core|IPR001245; Tyrosine protein kinase|IPR001611; Leucine-rich repeat|IPR002290; Serine/threonine protein kinase|IPR003591; Leucine-rich repeat, typical subtype|IPR008266; Tyrosine protein kinase, active site|IPR013210; Leucine-rich repeat, N-terminal|IPR017441; Protein kinase ATP binding, conserved site|IPR017442; Serine/threonine protein kinase-related
PH_os_0002470		-1.80788			-1.79695		LOC_Os10g02770	glycosyl hydrolases family 16, putative, expressed	BGIOSGA032372	IPR000757; Glycoside hydrolase, family 16|IPR010713; Xyloglucan endo-transglycosylase, C-terminal
PH_os_0002475						1.40799	LOC_Os10g20610	laccase-15 precursor, putative, expressed	BGIOSGA032102	IPR002355; Multicopper oxidase, copper-binding site|IPR011706; Multicopper oxidase, type 2
PH_os_0002482			-1.30834				LOC_Os10g18820	dirigent, putative, expressed	BGIOSGA032127	IPR004265; Plant disease resistance response protein
PH_os_0002495	-1.74788	-1.48735					LOC_Os10g01660	transferase family protein, putative, expressed	BGIOSGA032401	IPR003480; Transferase
PH_os_0002497						1.06174	LOC_Os09g38510	purine permease, putative, expressed	BGIOSGA029284	IPR000620; Protein of unknown function DUF6, transmembrane|IPR004853; Protein of unknown function DUF250
PH_os_0002503		-1.11006			-1.28888	1.98511	LOC_Os10g02070	peroxidase precursor, putative, expressed	BGIOSGA032395	IPR000823; Plant peroxidase|IPR002016; Haem peroxidase, plant/fungal/bacterial
PH_os_0002505		-1.24082					LOC_Os10g30150	universal stress protein domain containing protein, putative, expressed	BGIOSGA031858	IPR006016; UspA
PH_os_0002507					-1.03035	-2.33551	LOC_Os10g27170	calmodulin-binding protein, putative, expressed	BGIOSGA032896	IPR000048; IQ calmodulin-binding region
PH_os_0002511			-1.21697				LOC_Os09g36300	OsLonP4 - Putative Lon protease homologue, expressed	BGIOSGA029377	IPR001270; Chaperonin clpA/B|IPR001984; Peptidase S16, Lon protease|IPR003111; Peptidase S16, lon N-terminal|IPR003593; AAA+ ATPase, core|IPR003959; AAA ATPase, core|IPR008268; Peptidase S16, active site|IPR008269; Peptidase S16, lon C-terminal
PH_os_0002516		1.70548			1.12786		LOC_Os09g34230	UDP-glucoronosyl/UDP-glucosyl transferase, putative, expressed	BGIOSGA031099	IPR002213; UDP-glucuronosyl/UDP-glucosyltransferase
PH_os_0002525					-1.02867		LOC_Os10g07534	disease resistance protein RPM1, putative, expressed	BGIOSGA032578	IPR000767; Disease resistance protein|IPR001611; Leucine-rich repeat|IPR002182; NB-ARC
PH_os_0002532		-1.27928					LOC_Os10g07994	autophagy protein 9, putative, expressed	BGIOSGA022770	IPR007241; Autophagy protein 99
PH_os_0002535		-1.09649					LOC_Os10g30760	pentatricopeptide, putative	BGIOSGA031827	IPR002885; Pentatricopeptide repeat
PH_os_0002536						1.28587	LOC_Os09g30200	ATP binding protein, putative, expressed	BGIOSGA030972	NA
PH_os_0002544		1.64533			1.80301		LOC_Os09g36220	response regulator receiver domain containing protein, expressed	BGIOSGA029381	IPR001789; Signal transduction response regulator, receiver region|IPR010402; CCT
PH_os_0002551					1.51221	-1.79809	LOC_Os09g35600	MATE domain containing protein, expressed	BGIOSGA029412	IPR002114; Phosphotransferase system, HPr serine phosphorylation site|IPR002528; Multi antimicrobial extrusion protein MatE
PH_os_0002563		1.71078					LOC_Os09g38320	phytoene synthase, chloroplast precursor, putative, expressed	BGIOSGA029294	IPR002060; Squalene/phytoene synthase
PH_os_0002565			1.72507				LOC_Os09g36680	ribonuclease T2 family domain containing protein, expressed	BGIOSGA029365	IPR001568; Ribonuclease T2
PH_os_0002571		-1.22932			-1.44762		LOC_Os09g37070	pentatricopeptide, putative, expressed	BGIOSGA029340	IPR002885; Pentatricopeptide repeat
PH_os_0002572		-1.60872		-1.09381	-2.00302		LOC_Os09g29370	RING-H2 finger protein ATL5F, putative, expressed	BGIOSGA029607	IPR001841; Zinc finger, RING-type
PH_os_0002578					-1.55746		LOC_Os09g32260	no apical meristem protein, putative, expressed	BGIOSGA029508	IPR003441; No apical meristem (NAM) protein
PH_os_0002579					1.27684	-2.09223	LOC_Os09g29490	peroxidase precursor, putative, expressed	BGIOSGA029604	IPR000823; Plant peroxidase|IPR002016; Haem peroxidase, plant/fungal/bacterial
PH_os_0002580					-1.83894		LOC_Os09g29820	bZIP transcription factor domain containing protein, expressed	BGIOSGA029595	IPR004827; Basic-leucine zipper (bZIP) transcription factor|IPR011616; bZIP transcription factor, bZIP-1
PH_os_0002583	1.57804	2.37745			2.50039		LOC_Os09g27010	tyrosine protein kinase domain containing protein, putative, expressed	BGIOSGA029680	IPR000719; Protein kinase, core|IPR008271; Serine/threonine protein kinase, active site|IPR017442; Serine/threonine protein kinase-related
PH_os_0002586	1.44565	1.62604			1.79068		LOC_Os09g28390	cytochrome P450, putative, expressed	BGIOSGA029635	IPR001128; Cytochrome P450|IPR002401; Cytochrome P450, E-class, group I
PH_os_0002589		1.29765					LOC_Os09g28000	OsSigP6 - Putative Type I Signal Peptidase homologue; employs a putative Ser/Lys catalytic dyad, expressed	BGIOSGA029649	IPR000223; Peptidase S26A, signal peptidase I|IPR011056; Peptidase S24, S26A and S26B, C-terminal
PH_os_0002590		-2.35249			-1.42263		LOC_Os09g28130	carbonic anhydrase family protein, putative, expressed	BGIOSGA029643	IPR001148; Carbonic anhydrase, eukaryotic
PH_os_0002593			1.12738			1.9812	LOC_Os09g30458	subtilisin-like protease, putative, expressed	BGIOSGA029566	IPR000209; Peptidase S8 and S53, subtilisin, kexin, sedolisin|IPR003137; Protease-associated PA|IPR010259; Proteinase inhibitor I9, subtilisin propeptide
PH_os_0002602		1.51551			1.39401		LOC_Os09g32020	ubiquitin fusion degradation protein, putative, expressed	BGIOSGA029522	IPR001509; NAD-dependent epimerase/dehydratase
PH_os_0002606		-1.03175					LOC_Os09g32050	chaperone protein dnaJ 10, putative, expressed	BGIOSGA029517	IPR001623; Heat shock protein DnaJ, N-terminal|IPR003095; Heat shock protein DnaJ
PH_os_0002608		-1.16387			-1.00114	1.20563	LOC_Os09g31270	polygalacturonase, putative, expressed	BGIOSGA029550	IPR000743; Glycoside hydrolase, family 28|IPR006626; Parallel beta-helix repeat
PH_os_0002609	-1.10975	-1.65506		-1.07439	-1.63653		LOC_Os09g31486	DnaK family protein, putative, expressed	BGIOSGA029532	IPR001023; Heat shock protein Hsp70|IPR013126; Heat shock protein 70
PH_os_0002611				1.36336			LOC_Os10g03440	avr9/Cf-9 rapidly elicited protein 74, putative	BGIOSGA032452|BGIOSGA032456	IPR003613; U box
PH_os_0002614		-1.42971			-1.32659		LOC_Os09g28550	hypothetical protein	BGIOSGA029632	NA
PH_os_0002623					1.524		LOC_Os10g30719	MYB family transcription factor, putative, expressed	BGIOSGA033038	IPR001005; SANT, DNA-binding
PH_os_0002625					-1.13256		LOC_Os09g32510	BHLH transcription factor, putative, expressed	BGIOSGA029497	IPR001092; Basic helix-loop-helix dimerisation region bHLH
PH_os_0002639		-1.95506			-1.76552		LOC_Os09g39490	histone-like transcription factor and archaeal histone, putative, expressed	BGIOSGA029242	IPR003958; Transcription factor CBF/NF-Y/archaeal histone
PH_os_0002642			1.80064		-1.95816	1.40139	LOC_Os10g26940	BURP domain containing protein, expressed	BGIOSGA039703|BGIOSGA015061	IPR004873; BURP|IPR004873; BURP
PH_os_0002647			-1.05105				LOC_Os09g26420	AP2 domain containing protein, expressed	BGIOSGA030816	IPR001471; Pathogenesis-related transcriptional factor and ERF, DNA-binding
PH_os_0002649						-1.31913	LOC_Os09g27210	lecithine cholesterol acyltransferase, putative, expressed	BGIOSGA029674	IPR003386; Lecithin:cholesterol acyltransferase
PH_os_0002650		1.16918			1.47777		LOC_Os09g29170	CAMK_CAMK_like.38 - CAMK includes calcium/calmodulin depedent protein kinases, expressed	BGIOSGA029615	IPR000719; Protein kinase, core|IPR002290; Serine/threonine protein kinase|IPR008271; Serine/threonine protein kinase, active site|IPR017441; Protein kinase ATP binding, conserved site|IPR017442; Serine/threonine protein kinase-related
PH_os_0002655						-2.32644	LOC_Os10g22860	receptor kinase, putative, expressed	BGIOSGA032804	IPR000719; Protein kinase, core|IPR001611; Leucine-rich repeat|IPR008271; Serine/threonine protein kinase, active site|IPR013210; Leucine-rich repeat, N-terminal|IPR017441; Protein kinase ATP binding, conserved site|IPR017442; Serine/threonine protein kinase-related
PH_os_0002664						1.42797	LOC_Os09g31478	auxin efflux carrier component, putative, expressed	BGIOSGA029533	IPR004776; Auxin efflux carrier
PH_os_0002666					-1.15283	-1.47456	LOC_Os10g25674	mps one binder kinase activator-like 1A, putative, expressed	BGIOSGA031983	IPR001611; Leucine-rich repeat|IPR001810; Cyclin-like F-box|IPR005301; Mob1/phocein|IPR006553; Leucine-rich repeat, cysteine-containing subtype|IPR013101; Leucine-rich repeat 2
PH_os_0002667		-1.12813			-1.28749		LOC_Os09g36580	thaumatin, putative, expressed	BGIOSGA031160	IPR001938; Thaumatin, pathogenesis-related
PH_os_0002679					1.37036		LOC_Os09g39850	AP2 domain containing protein	BGIOSGA031313	IPR001471; Pathogenesis-related transcriptional factor and ERF, DNA-binding
PH_os_0002690						1.06273	LOC_Os10g01134	OsSCP46 - Putative Serine Carboxypeptidase homologue, expressed	BGIOSGA040471	IPR001563; Peptidase S10, serine carboxypeptidase
PH_os_0002693			2.59984			1.78467	LOC_Os09g36700	ribonuclease T2 family domain containing protein, expressed	BGIOSGA029364	IPR001568; Ribonuclease T2
PH_os_0002700		1.27748			1.09258		LOC_Os09g33550	CCT/B-box zinc finger protein, putative, expressed	BGIOSGA029461	IPR010402; CCT
PH_os_0002714						1.66988	LOC_Os09g25770	auxin-induced protein 5NG4, putative, expressed	BGIOSGA029733	IPR000620; Protein of unknown function DUF6, transmembrane
PH_os_0002719					-1.01864		LOC_Os10g25340	GDSL-like lipase/acylhydrolase, putative, expressed	BGIOSGA032854|BGIOSGA032853	IPR001087; Lipase, GDSL|IPR001087; Lipase, GDSL
PH_os_0002727		-2.16796			-1.86327		LOC_Os10g25450	OsSub60 - Putative Subtilisin homologue, expressed	BGIOSGA032858	IPR000209; Peptidase S8 and S53, subtilisin, kexin, sedolisin|IPR003137; Protease-associated PA|IPR010259; Proteinase inhibitor I9, subtilisin propeptide
PH_os_0002730					-1.18671		LOC_Os09g24310	expressed protein	BGIOSGA030737	NA
PH_os_0002744					1.36588		LOC_Os10g27220	phospholipid-transporting ATPase 3, putative, expressed	BGIOSGA031939	NA
PH_os_0002745		-1.08835			-1.49767		LOC_Os10g17260	cytochrome P450, putative, expressed	BGIOSGA032683	IPR001128; Cytochrome P450|IPR002401; Cytochrome P450, E-class, group I
PH_os_0002764						-1.55138	LOC_Os10g14870	heavy metal-associated domain containing protein, expressed	BGIOSGA040597	IPR006121; Heavy metal transport/detoxification protein
PH_os_0002770					-1.02547		LOC_Os10g34000	aquaporin protein, putative	BGIOSGA038395	IPR000425; Major intrinsic protein
PH_os_0002774					-1.01035		LOC_Os11g13940	NBS-LRR disease resistance protein, putative, expressed	BGIOSGA034223	NA
PH_os_0002777						-1.03877	LOC_Os11g26880	RALFL14 - Rapid ALkalinization Factor RALF family protein precursor, expressed	BGIOSGA034045	IPR008801; Rapid ALkalinization Factor
PH_os_0002780		1.03044			1.06449		LOC_Os11g38870	helix-loop-helix DNA-binding domain containing protein, expressed	BGIOSGA035534	IPR001092; Basic helix-loop-helix dimerisation region bHLH
PH_os_0002783					-1.57187		LOC_Os11g38650	UDP-glucoronosyl/UDP-glucosyl transferase, putative, expressed	BGIOSGA035541	IPR002213; UDP-glucuronosyl/UDP-glucosyltransferase
PH_os_0002785						1.81426	LOC_Os10g40490	U-box domain containing protein, expressed	BGIOSGA033421	IPR003613; U box
PH_os_0002786		1.15396			1.68182	1.11414	LOC_Os10g41200	MYB family transcription factor, putative, expressed	BGIOSGA031403	IPR001878; Zinc finger, CCHC-type
PH_os_0002798						1.44623	LOC_Os11g25454	cytokinin-N-glucosyltransferase 1, putative, expressed	BGIOSGA040592	IPR002213; UDP-glucuronosyl/UDP-glucosyltransferase
PH_os_0002800					-1.61674		LOC_Os10g34884	RIPER7 - Ripening-related family protein precursor, expressed	BGIOSGA023164	NA
PH_os_0002801		1.8006					LOC_Os11g36200	receptor-like protein kinase 2 precursor, putative, expressed	BGIOSGA035467|BGIOSGA032162	IPR000719; Protein kinase, core|IPR001245; Tyrosine protein kinase|IPR001611; Leucine-rich repeat|IPR001680; WD40 repeat|IPR002290; Serine/threonine protein kinase|IPR003591; Leucine-rich repeat, typical subtype|IPR008271; Serine/threonine protein kinase, active site|IPR013210; Leucine-rich repeat, N-terminal|IPR017441; Protein kinase ATP binding, conserved site|IPR017442; Serine/threonine protei…
PH_os_0002802	1.0554	1.536			2.26164		LOC_Os11g09010	lipase, putative, expressed	BGIOSGA025495	NA
PH_os_0002807						-1.4189	LOC_Os10g39540	protein phosphatase 2C, putative, expressed	BGIOSGA033380	IPR000222; Protein phosphatase 2C, manganese/magnesium aspartate binding site|IPR001932; Protein phosphatase 2C-related|IPR014045; Protein phosphatase 2C, N-terminal
PH_os_0002821						3.02799	LOC_Os10g40040	expressed protein	BGIOSGA031462	NA
PH_os_0002822		-1.10992			-1.3756		LOC_Os10g41290	AGC_PVPK_like_kin82y.17 - ACG kinases include homologs to PKA, PKG and PKC, expressed	BGIOSGA033446	IPR000719; Protein kinase, core|IPR001245; Tyrosine protein kinase|IPR002290; Serine/threonine protein kinase|IPR008271; Serine/threonine protein kinase, active site|IPR017442; Serine/threonine protein kinase-related
PH_os_0002842	1.01158	2.00337			1.7988		LOC_Os11g07440	plant neutral invertase domain containing protein, expressed	BGIOSGA021334	IPR006937; Plant neutral invertase
PH_os_0002844		-1.33418					LOC_Os11g02964	FAR1 family protein	BGIOSGA037985	IPR004330; FAR1
PH_os_0002851	-1.07086				-1.84384		LOC_Os11g14980	pentatricopeptide, putative, expressed	BGIOSGA034192	IPR002885; Pentatricopeptide repeat
PH_os_0002858						3.59644	LOC_Os11g14900	thiol protease SEN102 precursor, putative, expressed	BGIOSGA034195	IPR000169; Peptidase, cysteine peptidase active site|IPR000668; Peptidase C1A, papain C-terminal|IPR013201; Proteinase inhibitor I29, cathepsin propeptide
PH_os_0002864		1.14211			1.11785		LOC_Os10g35920	OsFBX389 - F-box domain containing protein, expressed	BGIOSGA031602	IPR001810; Cyclin-like F-box
PH_os_0002873			1.00859				LOC_Os11g37090	pumilio-family RNA binding repeat domain containing protein, expressed	BGIOSGA033756	IPR001313; Pumilio RNA-binding region
PH_os_0002877				-1.13996	-1.72404		LOC_Os10g33620	ubiquitin family protein, putative, expressed	BGIOSGA033123	IPR000626; Ubiquitin
PH_os_0002880	-1.21915						LOC_Os11g29490	plasma membrane ATPase, putative, expressed	BGIOSGA035279	IPR000695; H+ transporting ATPase, proton pump|IPR001757; ATPase, P-type, K/Mg/Cd/Cu/Zn/Na/Ca/Na/H-transporter|IPR008250; E1-E2 ATPase-associated region
PH_os_0002881		-1.27938					LOC_Os10g42790	cytidylyltransferase domain containing protein, expressed	BGIOSGA031328	IPR004820; Cytidylyltransferase
PH_os_0002888		-1.03496			-1.0247	-1.1683	LOC_Os10g36390	monocopper oxidase, putative	BGIOSGA033248	IPR001117; Multicopper oxidase, type 1|IPR011706; Multicopper oxidase, type 2|IPR011707; Multicopper oxidase, type 3
PH_os_0002894	1.79931	2.42271					LOC_Os10g40640	glycosyl transferase 8 domain containing protein, putative, expressed	BGIOSGA033425	IPR002495; Glycosyl transferase, family 8
PH_os_0002911		1.10363			1.05622		LOC_Os11g35030	growth regulating factor protein, putative, expressed	BGIOSGA035433	IPR014977; WRC|IPR014978; QLQ
PH_os_0002915						1.00691	LOC_Os11g32260	lysosomal alpha-mannosidase precursor, putative, expressed	BGIOSGA035362	IPR000602; Glycoside hydrolase, family 38, core|IPR011682; Glycosyl hydrolases 38, C-terminal|IPR015341; Glycoside hydrolase, family 38, central region
PH_os_0002916		-1.74983			-2.08967		LOC_Os11g31980	OsSCP63 - Putative Serine Carboxypeptidase homologue, expressed	BGIOSGA035352	IPR001563; Peptidase S10, serine carboxypeptidase
PH_os_0002928					-1.30642	-2.10641	LOC_Os11g33394	plant protein of unknown function domain containing protein, expressed	BGIOSGA035396	IPR004158; Protein of unknown function DUF247, plant
PH_os_0002937					-1.02032		LOC_Os11g10750	OsSCP48 - Putative Serine Carboxypeptidase homologue, expressed	BGIOSGA034295	IPR001563; Peptidase S10, serine carboxypeptidase
PH_os_0002938					-1.08023		LOC_Os10g41040	ternary complex factor MIP1, putative, expressed	BGIOSGA031411	IPR006869; Protein of unknown function DUF547
PH_os_0002952			-1.17807				LOC_Os11g11780	cysteine-rich receptor-like protein kinase 21 precursor, putative, expressed	BGIOSGA035031	IPR000719; Protein kinase, core|IPR001245; Tyrosine protein kinase|IPR002290; Serine/threonine protein kinase|IPR008271; Serine/threonine protein kinase, active site|IPR017441; Protein kinase ATP binding, conserved site|IPR017442; Serine/threonine protein kinase-related
PH_os_0002959						-1.25735	LOC_Os11g06900	amidase family protein, putative, expressed	BGIOSGA034425	IPR000120; Amidase signature enzyme
PH_os_0002972					-1.12337		LOC_Os11g11020	DAG protein, chloroplast precursor, putative, expressed	BGIOSGA034282	NA
PH_os_0002973		1.61185					LOC_Os11g34460	OsFBO10 - F-box and other domain containing protein, expressed	BGIOSGA033831	IPR001610; PAC motif|IPR001810; Cyclin-like F-box|IPR006652; Kelch repeat type 1|IPR011498; Kelch repeat type 2
PH_os_0002976					1.02108		LOC_Os11g34390	glycosyltransferase, putative, expressed	BGIOSGA033833	IPR008630; Galactosyl transferase
PH_os_0002979					-1.31017		LOC_Os11g01480	MYB family transcription factor, putative, expressed	BGIOSGA036796	IPR014778; Myb, DNA-binding
PH_os_0002985					-1.11277		LOC_Os11g14000	ANTH domain containing protein, expressed	BGIOSGA034218	IPR011417; ANTH|IPR013809; Epsin-like, N-terminal
PH_os_0002989					-1.27769		LOC_Os11g16470	MLA10, putative, expressed	BGIOSGA035094	IPR000767; Disease resistance protein|IPR001611; Leucine-rich repeat|IPR002182; NB-ARC
PH_os_0003002		1.2075					LOC_Os11g10760	NBS-LRR disease resistance protein, putative, expressed	BGIOSGA034294	IPR001611; Leucine-rich repeat
PH_os_0003006				-1.31584			LOC_Os11g19060	BABY BOOM 1, putative, expressed	BGIOSGA035153	IPR001471; Pathogenesis-related transcriptional factor and ERF, DNA-binding
PH_os_0003011					-1.00059		LOC_Os11g10040	mTERF family protein, expressed	BGIOSGA034988	IPR003690; Mitochodrial transcription termination factor-related
PH_os_0003013		1.34889					LOC_Os11g12650	PHD-finger domain containing protein, putative, expressed	BGIOSGA034246	IPR001965; Zinc finger, PHD-type
PH_os_0003015		-1.77445			-1.13797	1.73993	LOC_Os11g34720	Ser/Thr protein phosphatase family protein, putative, expressed	BGIOSGA033828	IPR004843; Metallophosphoesterase
PH_os_0003020						2.50874	LOC_Os11g18570	cytochrome P450, putative, expressed	BGIOSGA035137	IPR001128; Cytochrome P450|IPR002401; Cytochrome P450, E-class, group I
PH_os_0003027					-1.04989		LOC_Os10g41460	transcription factor like protein, putative, expressed	BGIOSGA033455	IPR001005; SANT, DNA-binding|IPR006578; MADF
PH_os_0003029	-1.35733	-1.71698			-2.00003	-1.50162	LOC_Os11g25990	indole-3-acetate beta-glucosyltransferase, putative	BGIOSGA026847	IPR002213; UDP-glucuronosyl/UDP-glucosyltransferase
PH_os_0003032					-1.41632		LOC_Os11g30110	disease resistance RPP13-like protein 1, putative	BGIOSGA010623	IPR000767; Disease resistance protein|IPR002182; NB-ARC
PH_os_0003038						-1.89353	LOC_Os11g24290	OsSCP51 - Putative Serine Carboxypeptidase homologue	BGIOSGA034080	IPR001563; Peptidase S10, serine carboxypeptidase
PH_os_0003046					-1.15711		LOC_Os11g06840	ZOS11-01 - C2H2 zinc finger protein, expressed	BGIOSGA034884	IPR007087; Zinc finger, C2H2-type|IPR015880; Zinc finger, C2H2-like
PH_os_0003048						-1.04823	LOC_Os10g39130	OsMADS56 - MADS-box family gene with MIKCc type-box, expressed	BGIOSGA033356	IPR002100; Transcription factor, MADS-box|IPR002487; Transcription factor, K-box
PH_os_0003049						1.97633	LOC_Os11g37880	stripe rust resistance protein Yr10, putative, expressed	BGIOSGA019666	IPR000767; Disease resistance protein|IPR001611; Leucine-rich repeat|IPR002182; NB-ARC
PH_os_0003056		-1.6278					LOC_Os10g41660	zinc finger, C3HC4 type domain containing protein, expressed	BGIOSGA033464	IPR001841; Zinc finger, RING-type
PH_os_0003057			-2.61352				LOC_Os11g34710	Ser/Thr protein phosphatase family protein, putative, expressed	BGIOSGA033829	IPR004843; Metallophosphoesterase
PH_os_0003067						1.49923	LOC_Os11g37700	pleiotropic drug resistance protein, putative, expressed	BGIOSGA035562	IPR003439; ABC transporter-like|IPR003593; AAA+ ATPase, core|IPR013525; ABC-2 type transporter|IPR013581; Plant PDR ABC transporter associated
PH_os_0003071						-1.36043	LOC_Os11g29000	pollen signalling protein with adenylyl cyclase activity, putative, expressed	BGIOSGA034000	IPR000767; Disease resistance protein|IPR001611; Leucine-rich repeat|IPR002182; NB-ARC|IPR003591; Leucine-rich repeat, typical subtype
PH_os_0003076					-1.31003		LOC_Os11g07230	receptor kinase, putative, expressed	BGIOSGA034901	IPR000719; Protein kinase, core|IPR001245; Tyrosine protein kinase|IPR001611; Leucine-rich repeat|IPR008271; Serine/threonine protein kinase, active site|IPR013210; Leucine-rich repeat, N-terminal|IPR017441; Protein kinase ATP binding, conserved site
PH_os_0003082		-2.39663			-2.09635		LOC_Os11g07830	dirigent, putative, expressed	BGIOSGA034921	IPR004265; Plant disease resistance response protein
PH_os_0003083					-2.09988		LOC_Os11g04860	anthocyanin 5-O-glucosyltransferase, putative, expressed	BGIOSGA034508	IPR002213; UDP-glucuronosyl/UDP-glucosyltransferase
PH_os_0003091						1.10444	LOC_Os10g42180	aluminum-activated malate transporter, putative, expressed	BGIOSGA031361	IPR006214; Protein of unknown function UPF0005
PH_os_0003092						-1.14326	LOC_Os11g06780	serine/threonine-protein kinase BRI1-like 1 precursor, putative, expressed	BGIOSGA034882	IPR000719; Protein kinase, core|IPR008271; Serine/threonine protein kinase, active site|IPR017441; Protein kinase ATP binding, conserved site|IPR017442; Serine/threonine protein kinase-related
PH_os_0003096		-1.88364					LOC_Os11g04650	conserved hypothetical protein	BGIOSGA034773	NA
PH_os_0003102		-1.10789					LOC_Os11g07180	receptor protein kinase CLAVATA1 precursor, putative, expressed	BGIOSGA034896|BGIOSGA034895	IPR000719; Protein kinase, core|IPR001611; Leucine-rich repeat|IPR008271; Serine/threonine protein kinase, active site|IPR013210; Leucine-rich repeat, N-terminal|IPR017441; Protein kinase ATP binding, conserved site|IPR017442; Serine/threonine protein kinase-related|IPR000719; Protein kinase, core|IPR001245; Tyrosine protein kinase|IPR001611; Leucine-rich repeat|IPR002290; Serine/threonine protei…
PH_os_0003108			-1.05009				LOC_Os11g35890	leucine rich repeat protein, putative, expressed	BGIOSGA035458|BGIOSGA035454	IPR001611; Leucine-rich repeat|IPR003591; Leucine-rich repeat, typical subtype|IPR013210; Leucine-rich repeat, N-terminal|IPR001611; Leucine-rich repeat|IPR013210; Leucine-rich repeat, N-terminal
PH_os_0003124						1.68622	LOC_Os11g09110	receptor-like protein kinase 5 precursor, putative	BGIOSGA034979	IPR001611; Leucine-rich repeat|IPR003591; Leucine-rich repeat, typical subtype|IPR013210; Leucine-rich repeat, N-terminal
PH_os_0003126	2.68881	5.40383			4.4984		LOC_Os11g19340	lipase, putative, expressed	BGIOSGA034118	IPR002921; Lipase, class 3
PH_os_0003142			1.16513		-1.21631	2.29354	LOC_Os10g38590	glutathione S-transferase, N-terminal domain containing protein, expressed	BGIOSGA033330	IPR004045; Glutathione S-transferase, N-terminal|IPR004046; Glutathione S-transferase, C-terminal
PH_os_0003150					-1.16359		LOC_Os11g08370	transporter, major facilitator family, putative, expressed	BGIOSGA034957	IPR007114; Major facilitator superfamily|IPR011701; Major facilitator superfamily MFS-1
PH_os_0003158					1.02029	2.14688	LOC_Os10g35070	alpha-galactosidase precursor, putative, expressed	BGIOSGA033188	IPR000111; Glycoside hydrolase, clan GH-D|IPR001202; WW/Rsp5/WWP|IPR002241; Glycoside hydrolase, family 27
PH_os_0003159		1.30443			1.05997		LOC_Os11g05930	response regulator receiver domain containing protein, expressed	BGIOSGA034841	IPR001789; Signal transduction response regulator, receiver region|IPR010402; CCT
PH_os_0003166		-1.27568			-1.5024		LOC_Os11g06910	myosin heavy chain-related, putative, expressed	BGIOSGA034424	IPR008587; Protein of unknown function DUF869, plant
PH_os_0003172				-1.08442			LOC_Os11g02470	OsWRKY52 - Superfamily of TFs having WRKY and zinc finger domains, expressed	BGIOSGA034616	IPR003657; DNA-binding WRKY
PH_os_0003176					1.11161		LOC_Os11g03750	PME/invertase inhibitor, putative	BGIOSGA034568	IPR006501; Pectinesterase inhibitor
PH_os_0003178	1.87938						LOC_Os11g14910	NADP-dependent oxidoreductase, putative, expressed	BGIOSGA034194	IPR013149; Alcohol dehydrogenase, zinc-binding
PH_os_0003185					-1.01218		LOC_Os10g42724	VHS and GAT domain containing protein, expressed	BGIOSGA033503	IPR002014; VHS|IPR004152; GAT
PH_os_0003190		-1.03367					LOC_Os11g13410	mla1, putative, expressed	BGIOSGA032967	IPR000767; Disease resistance protein|IPR002182; NB-ARC
PH_os_0003198					-1.13332		LOC_Os10g31810	expressed protein	BGIOSGA033071	NA
PH_os_0003201						1.45617	LOC_Os11g37210	MTN26L5 - MtN26 family protein precursor, expressed	BGIOSGA033748|BGIOSGA033749	IPR000742; EGF-like, type 3|IPR006210; EGF
PH_os_0003224		-4.49316				2.07222	LOC_Os11g38160	transporter family protein, putative, expressed	BGIOSGA015557	IPR003663; Sugar transporter|IPR005828; General substrate transporter|IPR005829; Sugar transporter, conserved site|IPR007114; Major facilitator superfamily
PH_os_0003233					-1.48307		LOC_Os11g29210	resistance-gene-interacting protein, putative, expressed	BGIOSGA033993	NA
PH_os_0003240	-1.14003				-1.22724		LOC_Os11g01860	pentatricopeptide, putative, expressed	BGIOSGA034663	IPR002885; Pentatricopeptide repeat
PH_os_0003243					-1.74452		LOC_Os11g26390	sulfotransferase domain containing protein, expressed	BGIOSGA015633	IPR000863; Sulphotransferase
PH_os_0003244						-1.36753	LOC_Os11g05260	phosphoglycerate mutase, putative, expressed	BGIOSGA034803	IPR001345; Phosphoglycerate/bisphosphoglycerate mutase|IPR013078; Phosphoglycerate mutase
PH_os_0003247		-1.06682				-1.38725	LOC_Os10g32980	CESA7 - cellulose synthase, expressed	BGIOSGA033103	IPR001841; Zinc finger, RING-type|IPR005150; Cellulose synthase
PH_os_0003248			1.07965				LOC_Os11g38810	mannose-6-phosphate isomerase, putative, expressed	BGIOSGA033719	IPR001250; Mannose-6-phosphate isomerase, type I
PH_os_0003253					-1.18476		LOC_Os10g35450	serine/threonine-protein kinase, putative, expressed	BGIOSGA033208	IPR000719; Protein kinase, core|IPR001245; Tyrosine protein kinase|IPR002290; Serine/threonine protein kinase|IPR008271; Serine/threonine protein kinase, active site|IPR017441; Protein kinase ATP binding, conserved site|IPR017442; Serine/threonine protein kinase-related
PH_os_0003259		1.00185					LOC_Os11g37870	stripe rust resistance protein Yr10, putative, expressed	BGIOSGA019665	IPR000767; Disease resistance protein|IPR001611; Leucine-rich repeat|IPR002182; NB-ARC
PH_os_0003263		-1.15572					LOC_Os11g16320	expressed protein	BGIOSGA035088|BGIOSGA035087	NA
PH_os_0003266						1.5837	LOC_Os10g36200	heavy metal-associated domain containing protein, expressed	BGIOSGA031588	IPR006121; Heavy metal transport/detoxification protein
PH_os_0003269			1.01357		-1.29578	2.25	LOC_Os10g38870	heavy metal-associated domain containing protein, expressed	BGIOSGA031503	IPR006121; Heavy metal transport/detoxification protein
PH_os_0003277						1.19233	LOC_Os10g37660	trehalase precursor, putative, expressed	BGIOSGA031535	IPR001661; Glycoside hydrolase, family 37
PH_os_0003280					1.13921		LOC_Os10g38820	bZIP family transcription factor, putative, expressed	BGIOSGA031505	IPR004827; Basic-leucine zipper (bZIP) transcription factor
PH_os_0003282					-1.44963	1.8623	LOC_Os10g35300	dof zinc finger domain containing protein, putative, expressed	BGIOSGA031626|BGIOSGA031618	IPR003851; Zinc finger, Dof-type|IPR003851; Zinc finger, Dof-type
PH_os_0003304					-1.30459		LOC_Os11g34440	phospholipase A2, putative, expressed	BGIOSGA033832	IPR001211; Phospholipase A2, eukaryotic|IPR013090; Phospholipase A2, active site
PH_os_0003309	-1.28525	-2.60541		-1.10804	-3.16158	-1.35061	LOC_Os11g27400	glycosyl hydrolase, putative, expressed	BGIOSGA035229	IPR001223; Glycoside hydrolase, family 18, catalytic domain|IPR011583; Chitinase II
PH_os_0003310						1.36795	LOC_Os11g14040	glutathione S-transferase, N-terminal domain containing protein, expressed	BGIOSGA035065	IPR004045; Glutathione S-transferase, N-terminal|IPR004046; Glutathione S-transferase, C-terminal
PH_os_0003314	-1.2039	-1.26717					LOC_Os10g38860	hydrolase, alpha/beta fold family domain containing protein, expressed	BGIOSGA031504	IPR000073; Alpha/beta hydrolase fold-1|IPR003089; Alpha/beta hydrolase
PH_os_0003315					-1.08791		LOC_Os11g28340	ER lumen protein retaining receptor, putative, expressed	BGIOSGA035249	IPR000133; ER lumen protein retaining receptor
PH_os_0003324		1.2603					LOC_Os11g29110	Leucine Rich Repeat family protein, expressed	BGIOSGA035261	IPR001611; Leucine-rich repeat
PH_os_0003325		-1.51155			-1.3148		LOC_Os11g18170	glutathione peroxidase, putative, expressed	BGIOSGA034146	IPR000889; Glutathione peroxidase
PH_os_0003344		1.24252					LOC_Os10g40120	U-box domain containing protein, expressed	BGIOSGA031457	IPR003613; U box
PH_os_0003347				-1.40384	-1.78494		LOC_Os11g24060	permease domain containing protein, putative, expressed	BGIOSGA035186	IPR006043; Xanthine/uracil/vitamin C permease
PH_os_0003356						-1.7817	LOC_Os11g15570	Ser/Thr protein phosphatase family protein, putative, expressed	BGIOSGA024618	NA
PH_os_0003357						-1.53037	LOC_Os10g40740	helix-loop-helix DNA-binding domain containing protein, expressed	BGIOSGA031426	IPR001092; Basic helix-loop-helix dimerisation region bHLH
PH_os_0003369		2.27385					LOC_Os11g36140	receptor-like protein kinase 2 precursor, putative, expressed	BGIOSGA033780|BGIOSGA033781	IPR000719; Protein kinase, core|IPR001245; Tyrosine protein kinase|IPR001611; Leucine-rich repeat|IPR002290; Serine/threonine protein kinase|IPR003591; Leucine-rich repeat, typical subtype|IPR008271; Serine/threonine protein kinase, active site|IPR013210; Leucine-rich repeat, N-terminal|IPR017441; Protein kinase ATP binding, conserved site|IPR017442; Serine/threonine protein kinase-related|IPR000…
PH_os_0003373					-1.04174		LOC_Os10g33970	double-stranded RNA binding motif containing protein, expressed	BGIOSGA031681	IPR001159; Double-stranded RNA binding
PH_os_0003379		-1.54664			-1.20677		LOC_Os10g32990	receptor-like protein kinase 2 precursor, putative, expressed	BGIOSGA031728	IPR000719; Protein kinase, core|IPR001611; Leucine-rich repeat|IPR008266; Tyrosine protein kinase, active site|IPR013210; Leucine-rich repeat, N-terminal|IPR017441; Protein kinase ATP binding, conserved site|IPR017442; Serine/threonine protein kinase-related
PH_os_0003380	2.06077	2.64087		1.01303	2.31963	1.83783	LOC_Os11g03370	no apical meristem protein, putative, expressed	BGIOSGA034716	IPR003441; No apical meristem (NAM) protein
PH_os_0003387	2.12413	4.41154			3.54097		LOC_Os10g33810	myb-related protein Myb4, putative, expressed	BGIOSGA031688	IPR001005; SANT, DNA-binding|IPR014778; Myb, DNA-binding
PH_os_0003395		-1.16143			-1.12533	1.26153	LOC_Os11g06300	expressed protein	BGIOSGA034872|BGIOSGA034868	NA
PH_os_0003399		1.55638				-2.26195	LOC_Os11g12320	disease resistance protein RPM1, putative	BGIOSGA035037	IPR000767; Disease resistance protein|IPR002182; NB-ARC
PH_os_0003404					-1.07618		LOC_Os11g11890	protein kinase domain containing protein, expressed	BGIOSGA035035	IPR000535; Major sperm protein|IPR000719; Protein kinase, core|IPR001245; Tyrosine protein kinase|IPR001680; WD40 repeat|IPR002290; Serine/threonine protein kinase|IPR008271; Serine/threonine protein kinase, active site|IPR017442; Serine/threonine protein kinase-related
PH_os_0003407						1.40662	LOC_Os11g10980	pyruvate kinase, putative, expressed	BGIOSGA035008	IPR015793; Pyruvate kinase, barrel|IPR015794; Pyruvate kinase, alpha/beta
PH_os_0003408					-1.23842		LOC_Os11g11340	CIP111, putative, expressed	BGIOSGA035016	IPR003593; AAA+ ATPase, core|IPR003959; AAA ATPase, core|IPR003960; AAA ATPase, conserved site
PH_os_0003411					-1.08059		LOC_Os12g44170	pentatricopeptide, putative, expressed	BGIOSGA035752	IPR000194; ATPase, F1/V1/A1 complex, alpha/beta subunit, nucleotide-binding|IPR002885; Pentatricopeptide repeat
PH_os_0003414				-1.00792	-2.26834		LOC_Os12g18590	conserved hypothetical protein	BGIOSGA036364	IPR002110; Ankyrin
PH_os_0003419					-1.00841		LOC_Os12g44090	leucine-rich repeat family protein, putative, expressed	BGIOSGA035756	IPR000719; Protein kinase, core|IPR001245; Tyrosine protein kinase|IPR001611; Leucine-rich repeat|IPR002290; Serine/threonine protein kinase|IPR008271; Serine/threonine protein kinase, active site|IPR013210; Leucine-rich repeat, N-terminal|IPR017441; Protein kinase ATP binding, conserved site|IPR017442; Serine/threonine protein kinase-related
PH_os_0003420					-1.65302		LOC_Os12g44110	ligA, putative, expressed	BGIOSGA035754	IPR000109; TGF-beta receptor, type I/II extracellular region
PH_os_0003425	1.28086	1.53861					LOC_Os12g05370	RING-H2 finger protein, putative, expressed	BGIOSGA036632	IPR001841; Zinc finger, RING-type
PH_os_0003431	-1.86323	-1.75516					LOC_Os12g25200	chloride transporter, chloride channel family, putative, expressed	BGIOSGA036265	IPR000644; Cystathionine beta-synthase, core|IPR001807; Chloride channel, voltage gated|IPR002251; Chloride channel plant CLC|IPR014743; Chloride channel, core
PH_os_0003442			1.26544	1.41959	1.22801	1.55357	LOC_Os12g43130	phytoene synthase, chloroplast precursor, putative, expressed	BGIOSGA035794	IPR002060; Squalene/phytoene synthase
PH_os_0003449		-1.00454					LOC_Os12g22284	white-brown complex homolog protein 11, putative, expressed	BGIOSGA036323	IPR003439; ABC transporter-like|IPR013525; ABC-2 type transporter
PH_os_0003450					-1.46798		LOC_Os11g44600	calmodulin binding protein, putative, expressed	BGIOSGA033582|BGIOSGA026498	IPR012416; Calmodulin binding protein-like
PH_os_0003451		1.52338			1.20666		LOC_Os12g23700	cyclin-dependent kinase G-2, putative, expressed	BGIOSGA037310	IPR000719; Protein kinase, core|IPR002290; Serine/threonine protein kinase|IPR008271; Serine/threonine protein kinase, active site|IPR017442; Serine/threonine protein kinase-related
PH_os_0003454			1.1289			1.66932	LOC_Os12g43720	early-responsive to dehydration protein-related, putative, expressed	BGIOSGA001873	IPR003864; Protein of unknown function DUF221
PH_os_0003458		1.44312					LOC_Os12g41420	conserved hypothetical protein	BGIOSGA037762	IPR000719; Protein kinase, core
PH_os_0003463	-1.44894	-1.7671			-1.29327		LOC_Os12g31710	universal stress protein domain containing protein, putative, expressed	BGIOSGA036151	IPR006016; UspA
PH_os_0003474	1.02029					-1.12906	LOC_Os12g06220	harpin-induced protein 1 domain containing protein, expressed	BGIOSGA036593	IPR010847; Harpin-induced 1
PH_os_0003476		-1.28793			-1.15368		LOC_Os12g06560	expressed protein	BGIOSGA036579	IPR007491; Protein of unknown function DUF537
PH_os_0003487	-1.23997	-2.4749			-1.28794		LOC_Os12g10670	AAA-type ATPase family protein, putative, expressed	BGIOSGA036461	IPR003959; AAA ATPase, core
PH_os_0003489		-1.10917					LOC_Os12g12290	exostosin family domain containing protein, expressed	BGIOSGA036439	IPR004263; Exostosin-like
PH_os_0003509					-1.10453		LOC_Os12g10170	O-methyltransferase, putative, expressed	BGIOSGA006537	IPR001077; O-methyltransferase, family 2|IPR012967; Plant methyltransferase dimerisation
PH_os_0003518		2.95171	-1.0858				LOC_Os12g39310	cytochrome P450, putative, expressed	BGIOSGA035933	IPR001128; Cytochrome P450|IPR002401; Cytochrome P450, E-class, group I
PH_os_0003526		1.19397			1.9063		LOC_Os12g39850	helix-loop-helix DNA-binding domain containing protein	BGIOSGA035917	IPR001092; Basic helix-loop-helix dimerisation region bHLH
PH_os_0003527		1.43698					LOC_Os11g44880	kinesin-4, putative, expressed	BGIOSGA004094	IPR001715; Calponin-like actin-binding|IPR001752; Kinesin, motor region
PH_os_0003533				-1.35403	-1.36251		LOC_Os12g16160	CCT motif family protein	BGIOSGA018538	IPR010402; CCT
PH_os_0003537		-1.51243			-1.23795		LOC_Os12g37970	MYB family transcription factor, putative, expressed	BGIOSGA035986	IPR001005; SANT, DNA-binding|IPR014778; Myb, DNA-binding
PH_os_0003549			-1.26957		-1.32467	-1.40874	LOC_Os12g38760	nucleotide pyrophosphatase/phosphodiesterase, putative, expressed	BGIOSGA035956	IPR004843; Metallophosphoesterase
PH_os_0003552		-1.21768			-1.06156		LOC_Os12g41090	CAMK_KIN1/SNF1/Nim1_like.38 - CAMK includes calcium/calmodulin depedent protein kinases, expressed	BGIOSGA035884	IPR000719; Protein kinase, core|IPR002290; Serine/threonine protein kinase|IPR004041; NAF|IPR008271; Serine/threonine protein kinase, active site|IPR017441; Protein kinase ATP binding, conserved site|IPR017442; Serine/threonine protein kinase-related
PH_os_0003555						-1.12671	LOC_Os12g07490	protein transport protein Sec61 subunit beta, putative, expressed	BGIOSGA037078	IPR005609; Preprotein translocase Sec, Sec61-beta subunit
PH_os_0003567			-1.00243				LOC_Os11g46860	wall-associated receptor kinase-like 4 precursor, putative, expressed	BGIOSGA024792|BGIOSGA035706	IPR000719; Protein kinase, core|IPR001245; Tyrosine protein kinase|IPR002290; Serine/threonine protein kinase|IPR008271; Serine/threonine protein kinase, active site|IPR017441; Protein kinase ATP binding, conserved site|IPR017442; Serine/threonine protein kinase-related|IPR000152; Aspartic acid and asparagine hydroxylation site|IPR000719; Protein kinase, core|IPR001881; EGF-like calcium-binding|I…
PH_os_0003572						1.43412	LOC_Os12g40550	peptidase, putative, expressed	BGIOSGA035896	IPR002933; Peptidase M20
PH_os_0003574						1.04199	LOC_Os12g32986	heat shock protein, putative, expressed	BGIOSGA036094	IPR001404; Heat shock protein Hsp90|IPR003594; ATP-binding region, ATPase-like
PH_os_0003595						1.03631	LOC_Os12g40630	helix-loop-helix DNA-binding domain containing protein	BGIOSGA037733|BGIOSGA037732	IPR001092; Basic helix-loop-helix dimerisation region bHLH|IPR001092; Basic helix-loop-helix dimerisation region bHLH
PH_os_0003613			1.44592			3.18124	LOC_Os12g37690	MYB family transcription factor, putative, expressed	BGIOSGA035999	IPR001005; SANT, DNA-binding|IPR014778; Myb, DNA-binding
PH_os_0003624		1.09367					LOC_Os12g42400	nuclear transcription factor Y subunit, putative, expressed	BGIOSGA035818	IPR001289; CCAAT-binding transcription factor, subunit B
PH_os_0003625	-1.03973						LOC_Os11g43420	LZ-NBS-LRR class RGA, putative, expressed	BGIOSGA035639	IPR000767; Disease resistance protein|IPR001611; Leucine-rich repeat|IPR002182; NB-ARC
PH_os_0003629					-1.12714		LOC_Os12g42140	G-patch domain containing protein, putative, expressed	BGIOSGA035831	IPR000467; D111/G-patch|IPR014809; Tuftelin interacting protein 11
PH_os_0003636		-1.16326					LOC_Os12g39830	cyclin, putative, expressed	BGIOSGA035919	IPR004367; Cyclin, C-terminal|IPR006670; Cyclin|IPR006671; Cyclin, N-terminal
PH_os_0003650	1.3942	1.24221					LOC_Os12g36910	calmodulin binding protein, putative, expressed	BGIOSGA037577	IPR012416; Calmodulin binding protein-like
PH_os_0003663				-1.03985			LOC_Os12g06070	conserved hypothetical protein	BGIOSGA037024	IPR002885; Pentatricopeptide repeat
PH_os_0003668						1.50813	LOC_Os12g13800	O-methyltransferase, putative, expressed	BGIOSGA038010	IPR001077; O-methyltransferase, family 2|IPR012967; Plant methyltransferase dimerisation
PH_os_0003670						1.00739	LOC_Os12g07800	S-locus-like receptor protein kinase, putative, expressed	BGIOSGA037092	IPR000719; Protein kinase, core|IPR001480; Curculin-like (mannose-binding) lectin|IPR003609; Apple-like|IPR006210; EGF|IPR008271; Serine/threonine protein kinase, active site|IPR013227; PAN-like, type 2|IPR017441; Protein kinase ATP binding, conserved site|IPR017442; Serine/threonine protein kinase-related
PH_os_0003673					-1.1919		LOC_Os11g47460	MYB family transcription factor, putative, expressed	BGIOSGA033533|BGIOSGA033532	IPR001005; SANT, DNA-binding|IPR014778; Myb, DNA-binding
PH_os_0003681		-1.46277					LOC_Os11g48060	laccase-22 precursor, putative, expressed	BGIOSGA037914	IPR001117; Multicopper oxidase, type 1|IPR002355; Multicopper oxidase, copper-binding site|IPR011706; Multicopper oxidase, type 2|IPR011707; Multicopper oxidase, type 3
PH_os_0003686					-1.49863		LOC_Os12g21940	expressed protein	BGIOSGA036329	IPR007658; Protein of unknown function DUF594
PH_os_0003691					-2.05363		LOC_Os12g01420	ammonium transporter protein, putative	BGIOSGA036811	IPR010256; Rh-like protein/ammonium transporter
PH_os_0003696					-1.27516		LOC_Os11g39370	BRASSINOSTEROID INSENSITIVE 1-associated receptor kinase 1 precursor, putative, expressed	BGIOSGA016092	IPR000719; Protein kinase, core|IPR001245; Tyrosine protein kinase|IPR001611; Leucine-rich repeat|IPR008271; Serine/threonine protein kinase, active site|IPR013210; Leucine-rich repeat, N-terminal|IPR017441; Protein kinase ATP binding, conserved site
PH_os_0003698						1.39253	LOC_Os11g46950	wall-associated receptor kinase-like 18 precursor, putative, expressed	BGIOSGA039995	IPR000719; Protein kinase, core|IPR001245; Tyrosine protein kinase|IPR002290; Serine/threonine protein kinase|IPR008271; Serine/threonine protein kinase, active site|IPR017441; Protein kinase ATP binding, conserved site|IPR017442; Serine/threonine protein kinase-related
PH_os_0003704						-1.58137	LOC_Os12g08220	histone deacetylase, putative, expressed	BGIOSGA037104	IPR000286; Histone deacetylase superfamily
PH_os_0003710		1.14178					LOC_Os12g42600	ubiquitin carboxyl-terminal hydrolase domain containing protein, expressed	BGIOSGA037816	IPR001394; Peptidase C19, ubiquitin carboxyl-terminal hydrolase 2
PH_os_0003724	-1.11438	-1.01382			-1.23819		LOC_Os11g42060	Leucine Rich Repeat family protein, expressed	BGIOSGA033646	IPR000408; Regulator of chromosome condensation, RCC1|IPR001611; Leucine-rich repeat|IPR002182; NB-ARC
PH_os_0003725		-1.33482			-1.32289		LOC_Os12g39110	zinc finger, C3HC4 type domain containing protein, expressed	BGIOSGA037675	NA
PH_os_0003732		2.23743			1.37888		LOC_Os12g36630	universal stress protein domain containing protein, putative, expressed	BGIOSGA036032	IPR006015; Universal stress protein (Usp)|IPR006016; UspA
PH_os_0003749						-1.21075	LOC_Os12g16200	glutathione synthetase, chloroplast precursor, putative, expressed	BGIOSGA018537	IPR004887; Glutathione synthase, substrate-binding, eukaryotic|IPR005615; Glutathione synthase, eukaryotic
PH_os_0003759						-1.11551	LOC_Os12g16520	wall-associated receptor kinase 3 precursor, putative, expressed	BGIOSGA018533	IPR000719; Protein kinase, core|IPR001245; Tyrosine protein kinase|IPR002290; Serine/threonine protein kinase|IPR008271; Serine/threonine protein kinase, active site|IPR017442; Serine/threonine protein kinase-related
PH_os_0003760						-1.07752	LOC_Os12g16210	zinc finger family protein, putative, expressed	BGIOSGA018536	IPR001594; Zinc finger, DHHC-type
PH_os_0003763	-1.87612						LOC_Os11g43250	Leucine Rich Repeat family protein, expressed	BGIOSGA033606	IPR001611; Leucine-rich repeat
PH_os_0003766						1.46839	LOC_Os12g42910	sodium/calcium exchanger protein, putative, expressed	BGIOSGA037830	IPR004837; Sodium/calcium exchanger membrane region
PH_os_0003776					-1.23771		LOC_Os12g18374	NB-ARC domain containing protein, expressed	BGIOSGA037237	IPR000767; Disease resistance protein|IPR002182; NB-ARC
PH_os_0003785					-1.13602		LOC_Os12g12600	dirigent, putative, expressed	BGIOSGA037180	IPR004265; Plant disease resistance response protein
PH_os_0003786						-1.16116	LOC_Os12g13460	SET domain-containing protein, putative, expressed	BGIOSGA037202	IPR001214; SET|IPR015353; Rubisco LSMT substrate-binding
PH_os_0003794		-1.22034					LOC_Os12g33070	myb-like DNA-binding domain containing protein, putative, expressed	BGIOSGA036092	IPR001005; SANT, DNA-binding|IPR014778; Myb, DNA-binding
PH_os_0003795						1.60155	LOC_Os12g13940	DNA-binding storekeeper protein-related, putative, expressed	BGIOSGA037211	IPR006634; TRAM, LAG1 and CLN8 homology
PH_os_0003796					-1.30434	1.29602	LOC_Os12g13550	NBS-LRR disease resistance protein, putative, expressed	BGIOSGA037204	IPR000767; Disease resistance protein|IPR002182; NB-ARC
PH_os_0003799			1.55157	1.11382		2.42313	LOC_Os11g42510	tyrosine aminotransferase, putative, expressed	BGIOSGA022295	IPR001176; 1-aminocyclopropane-1-carboxylate synthase|IPR004839; Aminotransferase, class I and II
PH_os_0003801		1.03714				1.61073	LOC_Os12g27830	dehydrogenase/reductase, putative, expressed	BGIOSGA037356	IPR002198; Short-chain dehydrogenase/reductase SDR|IPR002347; Glucose/ribitol dehydrogenase
PH_os_0003816					1.31811		LOC_Os12g06920	NBS-LRR disease resistance protein, putative	BGIOSGA037055	IPR000767; Disease resistance protein|IPR001611; Leucine-rich repeat|IPR002182; NB-ARC
PH_os_0003819					-1.5632		LOC_Os12g25170	NB-ARC domain containing disease resistance protein, putative, expressed	BGIOSGA037327	IPR000767; Disease resistance protein|IPR002182; NB-ARC
PH_os_0003822					-1.0213		LOC_Os12g34320	S-locus-like receptor protein kinase, putative, expressed	BGIOSGA037496	IPR000719; Protein kinase, core|IPR000858; S-locus glycoprotein|IPR001245; Tyrosine protein kinase|IPR001480; Curculin-like (mannose-binding) lectin|IPR001810; Cyclin-like F-box|IPR002290; Serine/threonine protein kinase|IPR003014; N/apple PAN|IPR003609; Apple-like|IPR008271; Serine/threonine protein kinase, active site|IPR017441; Protein kinase ATP binding, conserved site|IPR017442; Serine/threo…
PH_os_0003826		-1.08524			-1.15879		LOC_Os12g05600	hydrolase, alpha/beta fold family protein, putative, expressed	BGIOSGA037002	IPR000073; Alpha/beta hydrolase fold-1
PH_os_0003833						-1.28118	LOC_Os12g32750	flavin monooxygenase, putative, expressed	BGIOSGA037469	IPR000103; Pyridine nucleotide-disulphide oxidoreductase, class-II|IPR001327; Pyridine nucleotide-disulphide oxidoreductase, NAD-binding region|IPR002938; Monooxygenase, FAD-binding|IPR003042; Aromatic-ring hydroxylase|IPR013027; FAD-dependent pyridine nucleotide-disulphide oxidoreductase
PH_os_0003840						2.80045	LOC_Os11g47600	glycosyl hydrolase, putative, expressed	BGIOSGA033527	IPR001223; Glycoside hydrolase, family 18, catalytic domain
PH_os_0003853	-1.69401	-1.23442				1.02164	LOC_Os12g08260	dehydrogenase E1 component domain containing protein, expressed	BGIOSGA037107	IPR001017; Dehydrogenase, E1 component
PH_os_0003863				-1.25794	-1.1106	-1.26824	LOC_Os12g10660	B-box zinc finger family protein, putative, expressed	BGIOSGA037146	IPR000315; Zinc finger, B-box|IPR002926; Zinc finger, CONSTANS-type
PH_os_0003869				-1.01086	-1.38792	-1.0159	LOC_Os12g42070	OsWAK129b - OsWAK receptor-like protein kinase, expressed	BGIOSGA037795	IPR000152; Aspartic acid and asparagine hydroxylation site|IPR000719; Protein kinase, core|IPR001881; EGF-like calcium-binding
PH_os_0003871					-1.1411		LOC_Os11g44940	seed maturation protein PM27, putative, expressed	BGIOSGA035697	NA
PH_os_0003877		1.10118					LOC_Os12g07540	growth regulator related protein, putative, expressed	BGIOSGA037080	IPR004348; Protein of unknown function DUF246, plant
PH_os_0003889		-1.00657					LOC_Os12g39640	MYB family transcription factor, putative, expressed	BGIOSGA037689	IPR014778; Myb, DNA-binding
PH_os_0003891		-1.63572			-1.2991		LOC_Os12g41780	glycosyl transferase family 17 protein, putative, expressed	BGIOSGA037781	IPR006813; Glycosyl transferase, family 17
PH_os_0003900		-1.91671		-1.02955	-1.42407		LOC_Os12g42120	PPR repeat containing protein	BGIOSGA037796	IPR002885; Pentatricopeptide repeat
PH_os_0003930						1.09792	LOC_Os12g30824	terpene synthase, putative, expressed	BGIOSGA036179|BGIOSGA037995	IPR001906; Terpene synthase-like|IPR005630; Terpene synthase, metal-binding|IPR001906; Terpene synthase-like|IPR005630; Terpene synthase, metal-binding
PH_os_0003931					-1.23465		LOC_Os12g33090	zinc finger family protein, putative, expressed	BGIOSGA037477	NA
PH_os_0003943		2.96353					LOC_Os12g31000	pumilio-family RNA binding repeat domain containing protein, expressed	BGIOSGA037422	IPR001313; Pumilio RNA-binding region
PH_os_0003954		1.07604				-1.18089	LOC_Os12g36920	calmodulin binding protein, putative, expressed	BGIOSGA037578	IPR012416; Calmodulin binding protein-like
PH_os_0003963		-1.76392			-1.28659		LOC_Os12g34500	expressed protein	BGIOSGA037506	NA
PH_os_0003965						-1.03172	LOC_Os12g36810	polygalacturonase, putative, expressed	BGIOSGA037568	NA
PH_os_0003974			-1.43123		1.57018		LOC_Os01g46800	OsWRKY15 - Superfamily of TFs having WRKY and zinc finger domains, expressed	BGIOSGA001093	IPR003657; DNA-binding WRKY
PH_os_0003976		1.69593					LOC_Os01g50980	cullin, putative	BGIOSGA004294	IPR001373; Cullin, N-terminal region|IPR016158; Cullin homology
PH_os_0003983		-1.40216					LOC_Os01g61630	expressed protein	BGIOSGA004743	IPR002885; Pentatricopeptide repeat
PH_os_0003988		1.1126					LOC_Os01g67010	expressed protein	BGIOSGA004971	IPR005018; DOMON related|IPR006593; Cytochrome b561 / ferric reductase transmembrane
PH_os_0003992						2.32543	LOC_Os01g49720	glutathione S-transferase, putative, expressed	BGIOSGA000987	IPR004045; Glutathione S-transferase, N-terminal|IPR004046; Glutathione S-transferase, C-terminal
PH_os_0004006					-1.63716		LOC_Os01g72120	glutathione S-transferase, putative, expressed	BGIOSGA005165	IPR004045; Glutathione S-transferase, N-terminal|IPR004046; Glutathione S-transferase, C-terminal
PH_os_0004009		-1.61769			-3.85383		LOC_Os01g58280	OsSub8 - Putative Subtilisin homologue, expressed	BGIOSGA004600	IPR000209; Peptidase S8 and S53, subtilisin, kexin, sedolisin|IPR003137; Protease-associated PA|IPR010259; Proteinase inhibitor I9, subtilisin propeptide
PH_os_0004015						1.15955	LOC_Os01g72170	glutathione S-transferase, putative, expressed	BGIOSGA031599|BGIOSGA005171	IPR004045; Glutathione S-transferase, N-terminal|IPR004046; Glutathione S-transferase, C-terminal|IPR004045; Glutathione S-transferase, N-terminal|IPR004046; Glutathione S-transferase, C-terminal
PH_os_0004017		-3.70393					LOC_Os01g74590	MYB family transcription factor, putative, expressed	BGIOSGA000003	IPR001005; SANT, DNA-binding|IPR014778; Myb, DNA-binding
PH_os_0004022		1.51989			1.57604		LOC_Os01g51010	DUF292 domain containing protein, expressed	BGIOSGA004296	IPR005061; Protein of unknown function DUF292, eukaryotic
PH_os_0004023		1.13881				-1.61142	LOC_Os01g66860	serine/threonine protein kinase, putative, expressed	BGIOSGA004967	IPR000719; Protein kinase, core|IPR002110; Ankyrin|IPR008271; Serine/threonine protein kinase, active site|IPR017442; Serine/threonine protein kinase-related
PH_os_0004028	1.47836	2.27656			2.46484		LOC_Os01g50900	Cupin domain containing protein, expressed	BGIOSGA004289	IPR001929; Germin|IPR006045; Cupin 1
PH_os_0004030						-1.24979	LOC_Os01g61880	respiratory burst oxidase, putative, expressed	BGIOSGA004752	IPR000778; Cytochrome b-245, heavy chain|IPR002048; Calcium-binding EF-hand|IPR013112; FAD-binding 8|IPR013121; Ferric reductase, NAD binding|IPR013130; Ferric reductase-like transmembrane component, N-terminal|IPR013623; NADPH oxidase Respiratory burst
PH_os_0004032		1.23245					LOC_Os01g52530	phosphoribosyl transferase, putative, expressed	BGIOSGA004374	IPR000836; Phosphoribosyltransferase
PH_os_0004036					-1.08074		LOC_Os01g65530	RNA recognition motif containing protein, putative, expressed	BGIOSGA004910	IPR000504; RNA recognition motif, RNP-1
PH_os_0004037		-1.19153	1.02116		-1.41404		LOC_Os01g72330	OsRR4 type-A response regulator, expressed	BGIOSGA005182	IPR001789; Signal transduction response regulator, receiver region
PH_os_0004042						2.38485	LOC_Os01g72210	early-responsive to dehydration protein-related, putative, expressed	BGIOSGA005174	IPR003006; Immunoglobulin/major histocompatibility complex, conserved site|IPR003864; Protein of unknown function DUF221
PH_os_0004056		-1.23881			-1.95822		LOC_Os01g58080	membrane-associated salt-inducible protein, putative, expressed	BGIOSGA004597	IPR000005; Helix-turn-helix, AraC type|IPR002885; Pentatricopeptide repeat
PH_os_0004059						1.3396	LOC_Os01g51540	cytidine/deoxycytidylate deaminase, putative, expressed	BGIOSGA000925|BGIOSGA023260	IPR002125; CMP/dCMP deaminase, zinc-binding|IPR013171; Cytidine and deoxycytidylate deaminase, zinc-binding region|IPR016192; APOBEC/CMP deaminase, zinc-binding|IPR002125; CMP/dCMP deaminase, zinc-binding|IPR013171; Cytidine and deoxycytidylate deaminase, zinc-binding region|IPR016192; APOBEC/CMP deaminase, zinc-binding
PH_os_0004064		-1.6876	1.43763	-1.16953	-2.41067	2.06841	LOC_Os01g52340	NB-ARC domain containing protein, expressed	BGIOSGA004360	IPR002182; NB-ARC
PH_os_0004068						-1.17959	LOC_Os01g52710	glycosyl transferase 8 domain containing protein, putative, expressed	BGIOSGA004382	IPR002495; Glycosyl transferase, family 8
PH_os_0004070	-1.16369	-2.93775		-1.11531	-2.40311		LOC_Os01g74540	GATA zinc finger domain containing protein, expressed	BGIOSGA000005	IPR000679; Zinc finger, GATA-type
PH_os_0004076		-1.01032					LOC_Os01g70840	esterase, putative, expressed	BGIOSGA000174	IPR000073; Alpha/beta hydrolase fold-1|IPR008262; Lipase, active site
PH_os_0004078	-1.29354	-1.85524		-1.85353	-2.38071	-1.70718	LOC_Os01g64120	2Fe-2S iron-sulfur cluster binding domain containing protein, expressed	BGIOSGA004842	IPR001041; Ferredoxin|IPR006058; 2Fe-2S ferredoxin, iron-sulphur binding site
PH_os_0004085						-1.30579	LOC_Os01g61550	ammonium transporter protein, putative, expressed	BGIOSGA000550	IPR001905; Ammonium transporter|IPR002229; Blood group Rhesus C/E and D polypeptide|IPR010256; Rh-like protein/ammonium transporter
PH_os_0004090						-2.11176	LOC_Os01g53020	heat shock protein DnaJ, putative, expressed	BGIOSGA004393	IPR001080; 3Fe-4S ferredoxin|IPR001450; 4Fe-4S ferredoxin, iron-sulphur binding|IPR001623; Heat shock protein DnaJ, N-terminal|IPR003095; Heat shock protein DnaJ
PH_os_0004099		-1.12759					LOC_Os01g51810	pentatricopeptide, putative, expressed	BGIOSGA000914	IPR002885; Pentatricopeptide repeat
PH_os_0004100		-1.30001					LOC_Os01g71780	WD domain, G-beta repeat domain containing protein, expressed	BGIOSGA005145	IPR001680; WD40 repeat
PH_os_0004104		1.36022					LOC_Os01g50040	DNA binding protein, putative, expressed	BGIOSGA004257	IPR004949; Protein of unknown function DUF266, plant
PH_os_0004106		-1.05466					LOC_Os01g53420	anthocyanidin 5,3-O-glucosyltransferase, putative, expressed	BGIOSGA000865	IPR002213; UDP-glucuronosyl/UDP-glucosyltransferase
PH_os_0004108		1.81672			1.67334		LOC_Os01g61690	OsSCP5 - Putative Serine Carboxypeptidase homologue, expressed	BGIOSGA000546	IPR001563; Peptidase S10, serine carboxypeptidase
PH_os_0004109		-1.22561			-1.34019		LOC_Os01g72700	expressed protein	BGIOSGA005203	IPR000719; Protein kinase, core|IPR001611; Leucine-rich repeat|IPR013210; Leucine-rich repeat, N-terminal|IPR017441; Protein kinase ATP binding, conserved site|IPR017442; Serine/threonine protein kinase-related
PH_os_0004115						-1.1795	LOC_Os01g74146	WD repeat-containing protein, putative, expressed	BGIOSGA005268	IPR000002; Cdc20/Fizzy|IPR001680; WD40 repeat
PH_os_0004116						-1.02059	LOC_Os01g51360	lipase, putative, expressed	BGIOSGA000932	IPR002921; Lipase, class 3
PH_os_0004130						1.04004	LOC_Os01g50050	polyprenyl synthetase, putative, expressed	BGIOSGA000974	IPR000092; Polyprenyl synthetase
PH_os_0004133					-1.14443		LOC_Os01g53610	selenium-binding protein, related, putative, expressed	BGIOSGA004420	IPR002885; Pentatricopeptide repeat
PH_os_0004138	4.82921	6.22349		3.93521	5.86128		LOC_Os01g50420	STE_MEKK_ste11_MAP3K.7 - STE kinases include homologs to sterile 7, sterile 11 and sterile 20 from yeast, expressed	BGIOSGA000957	IPR000719; Protein kinase, core|IPR001245; Tyrosine protein kinase|IPR002290; Serine/threonine protein kinase|IPR008271; Serine/threonine protein kinase, active site|IPR017441; Protein kinase ATP binding, conserved site|IPR017442; Serine/threonine protein kinase-related
PH_os_0004141		1.24361					LOC_Os01g62030	disease resistance-responsive family protein, putative	BGIOSGA000530	NA
PH_os_0004150		1.2748					LOC_Os01g49430	DnaK family protein, putative, expressed	BGIOSGA000999	IPR001023; Heat shock protein Hsp70|IPR013126; Heat shock protein 70
PH_os_0004153		-1.5306			-1.44614		LOC_Os01g74570	tetraspanin family protein, putative, expressed	BGIOSGA005287	IPR000301; CD9/CD37/CD63 antigen
PH_os_0004154		1.37657			1.63153		LOC_Os01g61990	ankyrin repeat-containing protein, putative, expressed	BGIOSGA000531	IPR002110; Ankyrin
PH_os_0004159		-1.7027			-1.24125		LOC_Os01g51790	conserved hypothetical protein	BGIOSGA004333	IPR002885; Pentatricopeptide repeat
PH_os_0004162	-1.09618			-1.53899	-1.64262		LOC_Os01g66160	pentatricopeptide, putative, expressed	BGIOSGA004935	IPR002885; Pentatricopeptide repeat
PH_os_0004163		1.12966			1.47358		LOC_Os01g56940	flap endonuclease, putative, expressed	BGIOSGA004555	IPR003006; Immunoglobulin/major histocompatibility complex, conserved site|IPR006084; DNA repair protein (XPGC)/yeast Rad|IPR006085; XPG N-terminal|IPR006086; XPG I|IPR008918; Helix-hairpin-helix motif, class 2
PH_os_0004176	1.34263	2.09034			2.11924		LOC_Os01g58420	AP2 domain containing protein, expressed	BGIOSGA004611	IPR001471; Pathogenesis-related transcriptional factor and ERF, DNA-binding
PH_os_0004178		1.28457	1.13038		2.77547	2.82172	LOC_Os01g50910	late embryogenesis abundant protein, group 3, putative, expressed	BGIOSGA000945	IPR004238; Late embryogenesis abundant protein
PH_os_0004179		1.08082			1.34911		LOC_Os01g72480	zinc finger, C3HC4 type domain containing protein, expressed	BGIOSGA005193|BGIOSGA005191	IPR001841; Zinc finger, RING-type
PH_os_0004180						1.38022	LOC_Os01g49710	glutathione S-transferase, putative, expressed	BGIOSGA000988	IPR004045; Glutathione S-transferase, N-terminal|IPR004046; Glutathione S-transferase, C-terminal
PH_os_0004184	3.01101	4.0023	-1.52901				LOC_Os01g60600	WRKY DNA-binding domain containing protein, expressed	BGIOSGA000583	IPR003657; DNA-binding WRKY
PH_os_0004185	-1.86061	-1.60184				-1.93533	LOC_Os01g65830	acyl-desaturase, chloroplast precursor, putative, expressed	BGIOSGA004922	IPR005067; Fatty acid desaturase, type 2
PH_os_0004186						1.12431	LOC_Os01g53630	ulp1 protease family protein, putative, expressed	BGIOSGA000860	IPR003653; Peptidase C48, SUMO/Sentrin/Ubl1
PH_os_0004189		1.27222					LOC_Os01g54515	peptide transporter PTR2, putative, expressed	BGIOSGA004455	IPR000109; TGF-beta receptor, type I/II extracellular region|IPR001862; Membrane attack complex component/perforin/complement C9
PH_os_0004190					-1.17729		LOC_Os01g52130	sulfate transporter, putative, expressed	BGIOSGA004346	IPR001902; Sulphate anion transporter|IPR002645; Sulphate transporter/antisigma-factor antagonist STAS|IPR011547; Sulphate transporter
PH_os_0004198		1.38512				-1.16619	LOC_Os01g67950	ubiquitin family protein, putative, expressed	BGIOSGA005009	IPR000626; Ubiquitin
PH_os_0004203		1.20403			1.05738		LOC_Os01g74000	glycerol-3-phosphate dehydrogenase, putative, expressed	BGIOSGA000026	IPR006109; NAD-dependent glycerol-3-phosphate dehydrogenase, C-terminal|IPR006168; NAD-dependent glycerol-3-phosphate dehydrogenase|IPR011128; NAD-dependent glycerol-3-phosphate dehydrogenase, N-terminal
PH_os_0004211		-1.24959			-1.07911		LOC_Os01g55190	expressed protein	BGIOSGA004482	IPR006946; Protein of unknown function DUF642
PH_os_0004217					-1.0167		LOC_Os01g70850	esterase, putative, expressed	BGIOSGA000173	IPR000073; Alpha/beta hydrolase fold-1|IPR008262; Lipase, active site
PH_os_0004220					-1.07904		LOC_Os01g68324	dolichyl-diphosphooligosaccharide--protein glycosyltransferase 63 kDasubunit precursor, putative, expressed	BGIOSGA005026	IPR008814; Ribophorin II
PH_os_0004233		-1.15802					LOC_Os01g70460	expressed protein	BGIOSGA005104	NA
PH_os_0004238		1.69222			1.86952		LOC_Os01g68060	copine, putative, expressed	BGIOSGA000290	IPR002035; von Willebrand factor, type A|IPR010734; Copine
PH_os_0004239			1.79356			1.33125	LOC_Os01g62810	regulator of chromosome condensation, putative, expressed	BGIOSGA004794	IPR000408; Regulator of chromosome condensation, RCC1
PH_os_0004241	1.20671		-1.75043				LOC_Os01g57540	protein kinase, putative, expressed	BGIOSGA004582	IPR000719; Protein kinase, core|IPR000742; EGF-like, type 3|IPR000858; S-locus glycoprotein|IPR001245; Tyrosine protein kinase|IPR001480; Curculin-like (mannose-binding) lectin|IPR003609; Apple-like|IPR013227; PAN-like, type 2
PH_os_0004242					-1.20133		LOC_Os01g56460	mitochondrial glycoprotein, putative, expressed	BGIOSGA000739	IPR003428; Mitochondrial glycoprotein
PH_os_0004249		-1.02112			-1.34233		LOC_Os01g51570	glycosyl hydrolases family 17, putative, expressed	BGIOSGA004323	IPR000490; Glycoside hydrolase, family 17
PH_os_0004253		-1.31867			-2.21604		LOC_Os01g64540	anthocyanidin 3-O-glucosyltransferase, putative, expressed	BGIOSGA000437	IPR002213; UDP-glucuronosyl/UDP-glucosyltransferase
PH_os_0004255					-1.14312		LOC_Os01g66920	Ser/Thr protein phosphatase family protein, putative, expressed	BGIOSGA004969	IPR004843; Metallophosphoesterase
PH_os_0004257		1.48493			1.10608		LOC_Os01g66890	BTBZ1 - Bric-a-Brac, Tramtrack, and Broad Complex BTB domain with TAZ zinc finger and Calmodulin-binding domains, expressed	BGIOSGA004968	IPR000197; Zinc finger, TAZ-type|IPR000210; BTB/POZ-like|IPR013069; BTB/POZ
PH_os_0004263		-1.32401			-1.31364		LOC_Os01g67210	PPR repeat domain containing protein, putative, expressed	BGIOSGA004981	IPR002885; Pentatricopeptide repeat
PH_os_0004264		2.55282			1.91		LOC_Os01g47670	expressed protein	BGIOSGA001061	IPR003441; No apical meristem (NAM) protein
PH_os_0004268		-1.63541			-1.08692		LOC_Os01g65100	peptide transporter, putative, expressed	BGIOSGA004890	IPR000109; TGF-beta receptor, type I/II extracellular region|IPR000985; Legume lectin, alpha
PH_os_0004270	-1.21347	-3.30531		-1.47694	-3.20402	-1.02104	LOC_Os01g57690	early nodulin 20 precursor, putative, expressed	BGIOSGA000682	IPR000923; Blue (type 1) copper domain|IPR003245; Plastocyanin-like
PH_os_0004277		1.14034					LOC_Os01g66250	S-locus-like receptor protein kinase, putative, expressed	BGIOSGA004938	IPR000719; Protein kinase, core|IPR000858; S-locus glycoprotein|IPR001245; Tyrosine protein kinase|IPR001480; Curculin-like (mannose-binding) lectin|IPR002290; Serine/threonine protein kinase|IPR003609; Apple-like|IPR008271; Serine/threonine protein kinase, active site|IPR013227; PAN-like, type 2|IPR017441; Protein kinase ATP binding, conserved site|IPR017442; Serine/threonine protein kinase-rela…
PH_os_0004279		2.27571				-1.16389	LOC_Os01g66760	inactive receptor kinase At2g26730 precursor, putative, expressed	BGIOSGA004965	IPR001611; Leucine-rich repeat|IPR013210; Leucine-rich repeat, N-terminal
PH_os_0004282		1.16681					LOC_Os01g54480	serine/threonine protein kinase, putative, expressed	BGIOSGA000828	IPR000719; Protein kinase, core|IPR001245; Tyrosine protein kinase|IPR002110; Ankyrin|IPR002290; Serine/threonine protein kinase|IPR017442; Serine/threonine protein kinase-related
PH_os_0004283		1.53193					LOC_Os01g66740	inactive receptor kinase At1g27190 precursor, putative	BGIOSGA004964	IPR001611; Leucine-rich repeat
PH_os_0004286					-1.41931		LOC_Os01g71970	GRAS family transcription factor containing protein, expressed	BGIOSGA005161	IPR002173; Carbohydrate/puine kinase, PfkB, conserved site|IPR005202; GRAS transcription factor
PH_os_0004288			1.04716				LOC_Os01g56780	plus-3 domain containing protein, expressed	BGIOSGA000726	IPR004343; Plus-3
PH_os_0004289					-1.43525		LOC_Os01g58860	auxin efflux carrier component, putative, expressed	BGIOSGA000639	IPR004776; Auxin efflux carrier
PH_os_0004293						-1.02479	LOC_Os01g53840	protein kinase family protein, putative, expressed	BGIOSGA000853	IPR000719; Protein kinase, core|IPR001245; Tyrosine protein kinase|IPR002290; Serine/threonine protein kinase|IPR002482; Peptidoglycan-binding LysM|IPR008271; Serine/threonine protein kinase, active site|IPR017441; Protein kinase ATP binding, conserved site|IPR017442; Serine/threonine protein kinase-related
PH_os_0004302						-1.21389	LOC_Os01g72150	glutathione S-transferase, putative, expressed	BGIOSGA005168	IPR004045; Glutathione S-transferase, N-terminal|IPR004046; Glutathione S-transferase, C-terminal
PH_os_0004304	3.66822	5.13607		1.86004	3.88417		LOC_Os01g67820	exo70 exocyst complex subunit domain containing protein, expressed	BGIOSGA005006	IPR004140; Exo70 exocyst complex subunit
PH_os_0004315						-1.4257	LOC_Os01g59840	Os1bglu3 - beta-glucosidase homologue, similar to G. max isohydroxyurate hydrolase, expressed	BGIOSGA000607	IPR001360; Glycoside hydrolase, family 1
PH_os_0004322	1.01299					1.07039	LOC_Os01g57240	expressed protein	BGIOSGA000702	IPR000770; SAND
PH_os_0004327						-1.70155	LOC_Os01g49024	phosphatidylserine synthase, putative, expressed	BGIOSGA001011	IPR004277; Phosphatidyl serine synthase
PH_os_0004330		-1.30246			-1.23195		LOC_Os01g73020	mitochondrial import inner membrane translocase subunit Tim16, putative, expressed	BGIOSGA000072|BGIOSGA000068	IPR001100; Pyridine nucleotide-disulphide oxidoreductase, class I|IPR002218; Glucose-inhibited division protein A|IPR005341; Protein Transporter, Pam16|IPR013027; FAD-dependent pyridine nucleotide-disulphide oxidoreductase|IPR015909; Protein Transporter, Pam16/TIM14|IPR005341; Protein Transporter, Pam16|IPR015909; Protein Transporter, Pam16/TIM14
PH_os_0004333						-1.27344	LOC_Os01g59819	Os1bglu2 - beta-glucosidase homologue, similar to G. max isohydroxyurate hydrolase, expressed	BGIOSGA000608	IPR001360; Glycoside hydrolase, family 1
PH_os_0004344		-2.63313		-1.0879	-1.73189		LOC_Os01g47840	S-locus-like receptor protein kinase, putative, expressed	BGIOSGA004175	IPR000719; Protein kinase, core|IPR000858; S-locus glycoprotein|IPR001245; Tyrosine protein kinase|IPR001480; Curculin-like (mannose-binding) lectin|IPR002290; Serine/threonine protein kinase|IPR008271; Serine/threonine protein kinase, active site|IPR017441; Protein kinase ATP binding, conserved site|IPR017442; Serine/threonine protein kinase-related
PH_os_0004349						1.09989	LOC_Os01g56070	RING finger protein, putative, expressed	BGIOSGA000754	IPR001841; Zinc finger, RING-type
PH_os_0004354		-1.01817			-2.13001		LOC_Os01g70260	receptor-like protein kinase 2 precursor, putative, expressed	BGIOSGA005098	IPR000719; Protein kinase, core|IPR001245; Tyrosine protein kinase|IPR002290; Serine/threonine protein kinase|IPR017442; Serine/threonine protein kinase-related
PH_os_0004357		1.31329			1.34248	-1.04099	LOC_Os01g54350	protein kinase domain containing protein, expressed	BGIOSGA000836	IPR000719; Protein kinase, core|IPR001245; Tyrosine protein kinase|IPR008271; Serine/threonine protein kinase, active site|IPR017442; Serine/threonine protein kinase-related
PH_os_0004375	2.71543	3.00799		2.70205	3.53363		LOC_Os01g74040	zinc finger, RING-type, putative, expressed	BGIOSGA005266	IPR001841; Zinc finger, RING-type|IPR010543; Protein of unknown function DUF1117
PH_os_0004378		1.34342					LOC_Os01g70080	NB-ARC domain containing protein, expressed	BGIOSGA000221	IPR000767; Disease resistance protein|IPR002182; NB-ARC|IPR006569; Regulation of nuclear pre-mRNA protein|IPR006903; Protein of unknown function DUF618
PH_os_0004384						-1.22149	LOC_Os01g62950	ras-related protein, putative, expressed	BGIOSGA000490	IPR001806; Ras GTPase|IPR002041; Ran GTPase|IPR002078; RNA polymerase sigma factor 54, interaction|IPR003577; Ras small GTPase, Ras type|IPR003578; Ras small GTPase, Rho type|IPR003579; Ras small GTPase, Rab type|IPR006688; ADP-ribosylation factor|IPR013753; Ras
PH_os_0004386		-1.19338			-1.47031		LOC_Os01g71474	glycosyl hydrolases family 17, putative, expressed	BGIOSGA000135	IPR000490; Glycoside hydrolase, family 17
PH_os_0004394	-1.06566						LOC_Os01g52410	myb-like DNA-binding domain containing protein, putative, expressed	BGIOSGA004364	IPR001005; SANT, DNA-binding|IPR014778; Myb, DNA-binding
PH_os_0004410	-1.94538	-3.97391		-1.5654	-2.52325	-1.42712	LOC_Os01g52160	heavy metal-associated domain containing protein, expressed	BGIOSGA004348	IPR006121; Heavy metal transport/detoxification protein
PH_os_0004412						-1.45602	LOC_Os01g55950	acetamidase, putative, expressed	BGIOSGA000762|BGIOSGA000760	IPR000215; Protease inhibitor I4, serpin|IPR004304; Acetamidase/Formamidase|IPR002885; Pentatricopeptide repeat|IPR004304; Acetamidase/Formamidase
PH_os_0004426						1.29153	LOC_Os01g54940	dehydrogenase, putative, expressed	BGIOSGA004472	IPR013149; Alcohol dehydrogenase, zinc-binding|IPR013154; Alcohol dehydrogenase GroES-like
PH_os_0004437		-1.59441			-1.78458		LOC_Os02g02020	pentatricopeptide, putative, expressed	BGIOSGA007269	IPR002885; Pentatricopeptide repeat|IPR005829; Sugar transporter, conserved site
PH_os_0004439	2.33299	4.19549			3.8547	1.50029	LOC_Os01g50400	STE_MEKK_ste11_MAP3K.5 - STE kinases include homologs to sterile 7, sterile 11 and sterile 20 from yeast, expressed	BGIOSGA004269	IPR000719; Protein kinase, core|IPR008271; Serine/threonine protein kinase, active site|IPR017441; Protein kinase ATP binding, conserved site|IPR017442; Serine/threonine protein kinase-related
PH_os_0004462		1.85695			1.14674	5.25287	LOC_Os01g54030	NADP-dependent malic enzyme, putative, expressed	BGIOSGA004441	IPR001891; Malic oxidoreductase|IPR012301; Malic enzyme, N-terminal|IPR012302; Malic enzyme, NAD-binding|IPR015884; Malic enzyme, conserved site
PH_os_0004468		-1.07954			-1.14335		LOC_Os01g56150	OsProCP1 - Putative Lysosomal Pro-x Carboxypeptidase homologue, expressed	BGIOSGA000750	IPR008758; Peptidase S28
PH_os_0004476		-1.33749			-1.96684		LOC_Os01g65790	pectinesterase, putative, expressed	BGIOSGA000390	IPR000070; Pectinesterase, catalytic
PH_os_0004480	1.875	1.42724			1.52802		LOC_Os01g48446	no apical meristem protein, putative, expressed	BGIOSGA001029	IPR003441; No apical meristem (NAM) protein
PH_os_0004491					-1.08544		LOC_Os01g59620	histone-lysine N-methyltransferase, H3 lysine-9 specific SUVH1, putative, expressed	BGIOSGA004668	IPR001214; SET|IPR003105; SRA-YDG|IPR003616; Post-SET zinc-binding region|IPR007728; Pre-SET zinc-binding region
PH_os_0004497			-1.06539			-2.17755	LOC_Os01g58760	bZIP transcription factor domain containing protein, expressed	BGIOSGA004628	IPR004827; Basic-leucine zipper (bZIP) transcription factor|IPR011700; Basic leucine zipper
PH_os_0004501		-1.92429			-1.48171		LOC_Os01g47820	S-locus-like receptor protein kinase, putative, expressed	BGIOSGA001051	IPR000719; Protein kinase, core|IPR001245; Tyrosine protein kinase|IPR001480; Curculin-like (mannose-binding) lectin|IPR002290; Serine/threonine protein kinase|IPR003014; N/apple PAN|IPR003609; Apple-like|IPR008271; Serine/threonine protein kinase, active site|IPR017442; Serine/threonine protein kinase-related
PH_os_0004506	-1.05566	-1.01055			-1.45731	-1.14204	LOC_Os01g61200	GDSL-like lipase/acylhydrolase, putative, expressed	BGIOSGA000560	IPR001087; Lipase, GDSL
PH_os_0004528					-1.29476		LOC_Os01g57630	pentatricopeptide containing protein, putative, expressed	BGIOSGA004586	IPR002885; Pentatricopeptide repeat
PH_os_0004530		-1.46531		-1.20321	-1.1282		LOC_Os01g64590	dof zinc finger domain containing protein, putative, expressed	BGIOSGA000434	IPR003851; Zinc finger, Dof-type
PH_os_0004531						1.867	LOC_Os01g51870	methyltransferase, putative, expressed	BGIOSGA004334	IPR010788; Violaxanthin de-epoxidase|IPR013217; Methyltransferase type 12
PH_os_0004537						2.51956	LOC_Os01g62610	peptidyl-prolyl cis-trans isomerase, FKBP-type, putative, expressed	BGIOSGA004784	IPR001179; Peptidyl-prolyl cis-trans isomerase, FKBP-type
PH_os_0004542						-1.32182	LOC_Os01g62010	hydrolase, alpha/beta fold family domain containing protein, expressed	BGIOSGA004759	IPR000073; Alpha/beta hydrolase fold-1
PH_os_0004543					1.19775		LOC_Os01g62640	zinc finger, C3HC4 type domain containing protein	BGIOSGA000499	IPR001841; Zinc finger, RING-type
PH_os_0004549					-1.60953	1.4915	LOC_Os01g58290	OsSub9 - Putative Subtilisin homologue, expressed	BGIOSGA004601	IPR000209; Peptidase S8 and S53, subtilisin, kexin, sedolisin|IPR003137; Protease-associated PA|IPR010259; Proteinase inhibitor I9, subtilisin propeptide
PH_os_0004551	1.1024	2.05402					LOC_Os01g47580	lipid phosphatase protein, putative, expressed	BGIOSGA001066	IPR000326; Phosphatidic acid phosphatase type 2/haloperoxidase
PH_os_0004552				1.23313		-1.88335	LOC_Os01g47370	MYB family transcription factor, putative, expressed	BGIOSGA001075	IPR001005; SANT, DNA-binding|IPR014778; Myb, DNA-binding
PH_os_0004571						1.29086	LOC_Os01g72490	LRP1, putative, expressed	BGIOSGA000090	IPR007818; Protein of unknown function DUF702
PH_os_0004573					-1.18466		LOC_Os01g74600	vegetative storage protein, putative, expressed	BGIOSGA005289	IPR002885; Pentatricopeptide repeat
PH_os_0004574					-1.88515	1.7251	LOC_Os01g52330	NB-ARC domain containing protein, expressed	BGIOSGA004359	IPR002182; NB-ARC
PH_os_0004580						1.0085	LOC_Os01g48930	splicing factor-related, putative, expressed	BGIOSGA004210	NA
PH_os_0004588		-1.1116			-1.2437		LOC_Os02g01730	serine/threonine-protein kinase At1g18390 precursor, putative, expressed	BGIOSGA007292	IPR000719; Protein kinase, core|IPR008266; Tyrosine protein kinase, active site|IPR017441; Protein kinase ATP binding, conserved site|IPR017442; Serine/threonine protein kinase-related
PH_os_0004590		2.0541					LOC_Os01g62430	C2 domain containing protein, putative, expressed	BGIOSGA004776	IPR000008; C2 calcium-dependent membrane targeting
PH_os_0004592		-1.02014			-1.11418	-1.17531	LOC_Os02g01210	amino acid transporter, putative, expressed	BGIOSGA007327|BGIOSGA007325	IPR013057; Amino acid transporter, transmembrane|IPR013057; Amino acid transporter, transmembrane
PH_os_0004597			1.04469				LOC_Os02g01220	rhodanese-like domain containing protein, putative, expressed	BGIOSGA007328	IPR001763; Rhodanese-like
PH_os_0004602		-1.00178					LOC_Os01g70860	esterase, putative, expressed	BGIOSGA000172	IPR000073; Alpha/beta hydrolase fold-1|IPR008262; Lipase, active site
PH_os_0004605		1.00928			1.1978	2.09322	LOC_Os01g46970	transcription factor, putative, expressed	BGIOSGA001085	IPR004827; Basic-leucine zipper (bZIP) transcription factor|IPR011616; bZIP transcription factor, bZIP-1|IPR012900; G-box binding, MFMR
PH_os_0004609		-1.44947			-1.23895		LOC_Os02g02310	auxin-induced protein 5NG4, putative, expressed	BGIOSGA007258	IPR000620; Protein of unknown function DUF6, transmembrane
PH_os_0004612					-1.78175		LOC_Os02g02120	OsWAK11 - OsWAK receptor-like protein kinase	BGIOSGA007265	IPR000152; Aspartic acid and asparagine hydroxylation site|IPR001881; EGF-like calcium-binding|IPR006210; EGF|IPR013091; EGF calcium-binding
PH_os_0004622					-1.00868		LOC_Os01g70570	acyltransferase, putative, expressed	BGIOSGA000192	IPR000872; Tafazzin|IPR002123; Phospholipid/glycerol acyltransferase
PH_os_0004623		1.10258					LOC_Os01g51250	mitochondrial carrier protein, putative, expressed	BGIOSGA004305	IPR001993; Mitochondrial substrate carrier|IPR002067; Mitochondrial carrier protein|IPR002113; Adenine nucleotide translocator 1
PH_os_0004631		1.19673					LOC_Os01g66130	armadillo/beta-catenin repeat family protein, putative, expressed	BGIOSGA004934	IPR000225; Armadillo|IPR000276; GPCR, rhodopsin-like|IPR003613; U box
PH_os_0004632		1.60656			1.406		LOC_Os01g59660	MYB family transcription factor, putative, expressed	BGIOSGA004670	IPR001005; SANT, DNA-binding|IPR014778; Myb, DNA-binding
PH_os_0004633		-1.56465			-1.27236		LOC_Os01g60670	receptor-like protein kinase precursor, putative, expressed	BGIOSGA000580	IPR000719; Protein kinase, core|IPR001611; Leucine-rich repeat|IPR013210; Leucine-rich repeat, N-terminal|IPR017441; Protein kinase ATP binding, conserved site|IPR017442; Serine/threonine protein kinase-related
PH_os_0004640		1.14539					LOC_Os01g52200	mitochondrial ATP synthase g subunit family protein, putative	BGIOSGA000903	IPR006808; ATPase, F0 complex, subunit G, mitochondrial
PH_os_0004643		-1.54772					LOC_Os02g01140	GDSL-like lipase/acylhydrolase, putative, expressed	BGIOSGA007324	IPR001087; Lipase, GDSL
PH_os_0004647						-1.03002	LOC_Os01g69060	hydrolase, alpha/beta fold family domain containing protein, expressed	BGIOSGA005062	IPR000073; Alpha/beta hydrolase fold-1
PH_os_0004650		-1.17445					LOC_Os01g71130	xylanase inhibitor 725OS, putative, expressed	BGIOSGA005127	IPR000169; Peptidase, cysteine peptidase active site
PH_os_0004651					-1.18257		LOC_Os01g73450	amino acid kinase, putative, expressed	BGIOSGA005240	IPR001048; Aspartate/glutamate/uridylate kinase
PH_os_0004654					1.00847		LOC_Os01g48750	aspartic proteinase nepenthesin-2 precursor, putative, expressed	BGIOSGA004203	IPR001461; Peptidase A1|IPR001969; Peptidase aspartic, active site
PH_os_0004658	-2.03278	-1.92639		-1.9277	-2.19472	-2.83951	LOC_Os01g70970	protein kinase, putative, expressed	BGIOSGA000166	IPR000719; Protein kinase, core|IPR001245; Tyrosine protein kinase
PH_os_0004659		1.2731				1.0847	LOC_Os01g65000	ammonium transporter protein, putative, expressed	BGIOSGA004884	IPR001905; Ammonium transporter|IPR010256; Rh-like protein/ammonium transporter
PH_os_0004670		1.09856					LOC_Os01g47810	S-locus-like receptor protein kinase, putative, expressed	BGIOSGA001052	IPR000742; EGF-like, type 3|IPR000858; S-locus glycoprotein|IPR001480; Curculin-like (mannose-binding) lectin|IPR003014; N/apple PAN|IPR003609; Apple-like
PH_os_0004672					-1.08292		LOC_Os01g53460	anthocyanidin 5,3-O-glucosyltransferase, putative, expressed	BGIOSGA003747	IPR002213; UDP-glucuronosyl/UDP-glucosyltransferase
PH_os_0004673	2.95509	2.51861		3.02306	2.71902		LOC_Os01g64470	harpin-induced protein 1 domain containing protein, expressed	BGIOSGA000440	IPR000253; Forkhead-associated|IPR010847; Harpin-induced 1
PH_os_0004683						-1.0471	LOC_Os01g67850	zinc finger, RING-type, putative, expressed	BGIOSGA005008	IPR001841; Zinc finger, RING-type
PH_os_0004686		1.16748					LOC_Os01g65850	CHD3-type chromatin-remodeling factor PICKLE, putative	BGIOSGA000385	IPR000330; SNF2-related|IPR000953; Chromo domain|IPR001650; DNA/RNA helicase, C-terminal|IPR001965; Zinc finger, PHD-type|IPR002464; DNA/RNA helicase, ATP-dependent, DEAH-box type, conserved site|IPR014001; DEAD-like helicase, N-terminal|IPR014021; Helicase, superfamily 1 and 2, ATP-binding
PH_os_0004687						1.20529	LOC_Os01g47610	lipase class 3 family protein, putative, expressed	BGIOSGA001067|BGIOSGA001065	NA
PH_os_0004690	1.89572	3.25026			1.98144		LOC_Os01g55510	dynein light chain type 1 domain containing protein, expressed	BGIOSGA004493	IPR001372; Dynein light chain, type 1 and 2
PH_os_0004693		-1.39035			-1.3876		LOC_Os01g70890	histone-like transcription factor and archaeal histone, putative, expressed	BGIOSGA000169	IPR003956; Transcription factor, NFYB/HAP3, conserved site|IPR003957; Transcription factor, CBFA/NFYB, DNA topoisomerase|IPR003958; Transcription factor CBF/NF-Y/archaeal histone
PH_os_0004696		-1.33855					LOC_Os02g27940	calcineurin B, putative	BGIOSGA008211|BGIOSGA008210	IPR002048; Calcium-binding EF-hand|IPR002048; Calcium-binding EF-hand
PH_os_0004697						-1.10587	LOC_Os02g08420	cinnamoyl CoA reductase, putative, expressed	BGIOSGA007669	IPR001509; NAD-dependent epimerase/dehydratase
PH_os_0004700						1.12968	LOC_Os02g32860	poly synthetase 3, putative, expressed	BGIOSGA006335	IPR001357; BRCT|IPR004102; Poly(ADP-ribose) polymerase, regulatory region|IPR008893; WGR|IPR012317; Poly(ADP-ribose) polymerase, catalytic region|IPR012982; PADR1
PH_os_0004705						1.29574	LOC_Os02g07160	glyoxalase family protein, putative, expressed	BGIOSGA007064	IPR004360; Glyoxalase/bleomycin resistance protein/dioxygenase|IPR014778; Myb, DNA-binding
PH_os_0004709						1.10836	LOC_Os02g40784	WAX2, putative, expressed	BGIOSGA006020	IPR006088; Sterol desaturase
PH_os_0004711					-1.07121		LOC_Os02g37690	UDP-glucoronosyl and UDP-glucosyl transferase, putative, expressed	BGIOSGA006147|BGIOSGA006149	IPR002213; UDP-glucuronosyl/UDP-glucosyltransferase
PH_os_0004717		1.52717					LOC_Os02g41890	phytosulfokine receptor precursor, putative, expressed	BGIOSGA005994	IPR000719; Protein kinase, core|IPR001611; Leucine-rich repeat|IPR008271; Serine/threonine protein kinase, active site|IPR013210; Leucine-rich repeat, N-terminal|IPR017441; Protein kinase ATP binding, conserved site|IPR017442; Serine/threonine protein kinase-related
PH_os_0004723		-1.39462			-1.19106		LOC_Os02g10660	glycosyl hydrolases family 17, putative, expressed	BGIOSGA006931	IPR000490; Glycoside hydrolase, family 17
PH_os_0004759					-1.55807		LOC_Os02g29720	cytochrome P450, putative	BGIOSGA038318	IPR001128; Cytochrome P450|IPR002401; Cytochrome P450, E-class, group I
PH_os_0004762		-1.07745			-1.27796		LOC_Os02g10920	zinc finger family protein, putative, expressed	BGIOSGA006914	IPR001876; Zinc finger, RanBP2-type
PH_os_0004773			1.1974		-1.00386		LOC_Os02g08490	chaperone protein clpB 1, putative, expressed	BGIOSGA007016	IPR001270; Chaperonin clpA/B|IPR003593; AAA+ ATPase, core|IPR003959; AAA ATPase, core|IPR004176; Clp, N-terminal|IPR013093; ATPase AAA-2
PH_os_0004774					-1.10446		LOC_Os02g03950	zinc finger, C3HC4 type family protein, expressed	BGIOSGA007469	IPR001841; Zinc finger, RING-type|IPR011016; Zinc finger, variant RING-type
PH_os_0004782		-1.01989					LOC_Os02g36550	phosphopantothenate--cysteine ligase, putative, expressed	BGIOSGA006197	IPR007085; DNA/pantothenate metabolism flavoprotein, C-terminal
PH_os_0004784						1.57738	LOC_Os02g42780	lectin receptor-type protein kinase, putative, expressed	BGIOSGA005959	IPR000719; Protein kinase, core|IPR001245; Tyrosine protein kinase|IPR002290; Serine/threonine protein kinase|IPR008271; Serine/threonine protein kinase, active site|IPR017442; Serine/threonine protein kinase-related
PH_os_0004786					-1.02892		LOC_Os02g13570	kinesin motor protein-related, putative, expressed	BGIOSGA006836	IPR001715; Calponin-like actin-binding|IPR001752; Kinesin, motor region
PH_os_0004787						1.02568	LOC_Os02g04630	sodium/calcium exchanger protein, putative, expressed	BGIOSGA007496	IPR004837; Sodium/calcium exchanger membrane region
PH_os_0004822		1.09107					LOC_Os02g06570	CAMK_KIN1/SNF1/Nim1_like.13 - CAMK includes calcium/calmodulin depedent protein kinases, expressed	BGIOSGA007085	IPR000719; Protein kinase, core|IPR002290; Serine/threonine protein kinase|IPR004041; NAF|IPR008271; Serine/threonine protein kinase, active site|IPR017441; Protein kinase ATP binding, conserved site|IPR017442; Serine/threonine protein kinase-related
PH_os_0004825						-1.01447	LOC_Os02g15750	expressed protein	BGIOSGA007908	IPR001763; Rhodanese-like
PH_os_0004828					-1.45577		LOC_Os02g15690	polygalacturonase, putative, expressed	BGIOSGA007905	IPR000743; Glycoside hydrolase, family 28|IPR006626; Parallel beta-helix repeat
PH_os_0004842						1.26325	LOC_Os02g19924	aminotransferase, classes I and II, domain containing protein, expressed	BGIOSGA008025	IPR000408; Regulator of chromosome condensation, RCC1|IPR001176; 1-aminocyclopropane-1-carboxylate synthase|IPR004839; Aminotransferase, class I and II
PH_os_0004843		-1.21692			-1.07583		LOC_Os02g03294	cyclin, putative, expressed	BGIOSGA007430	IPR013922; Cyclin-related 2
PH_os_0004846		-1.21216			-1.15551		LOC_Os02g10770	DEAD-box ATP-dependent RNA helicase 41, putative, expressed	BGIOSGA006923	IPR001650; DNA/RNA helicase, C-terminal|IPR007529; Zinc finger, HIT-type|IPR011545; DNA/RNA helicase, DEAD/DEAH box type, N-terminal|IPR014001; DEAD-like helicase, N-terminal|IPR014014; RNA helicase, DEAD-box type, Q motif|IPR014021; Helicase, superfamily 1 and 2, ATP-binding
PH_os_0004848		-1.12426			-1.19826		LOC_Os02g08310	tubby, putative, expressed	BGIOSGA007023	IPR000007; Tubby, C-terminal
PH_os_0004849		-1.01805			-1.10682		LOC_Os02g20940	CHCH domain containing protein, expressed	BGIOSGA008052	IPR010625; CHCH
PH_os_0004853						2.81572	LOC_Os02g34970	no apical meristem protein, putative, expressed	BGIOSGA008422	IPR003441; No apical meristem (NAM) protein
PH_os_0004856		-1.28223			-1.60365		LOC_Os02g18370	transposon protein, putative, unclassified, expressed	BGIOSGA007977	IPR004330; FAR1|IPR006564; Zinc finger, PMZ-type|IPR007527; Zinc finger, SWIM-type
PH_os_0004858	-1.09602	-1.81405			-1.87755		LOC_Os02g38950	PPR repeat containing protein, expressed	BGIOSGA008567	IPR002885; Pentatricopeptide repeat
PH_os_0004871		2.28385					LOC_Os02g03310	KH domain containing protein, putative, expressed	BGIOSGA007431	IPR004087; K Homology|IPR004088; K Homology, type 1
PH_os_0004873		1.2505			1.24762		LOC_Os02g03410	CAMK_CAMK_like.12 - CAMK includes calcium/calmodulin depedent protein kinases, expressed	BGIOSGA007434	IPR000719; Protein kinase, core|IPR001245; Tyrosine protein kinase|IPR002048; Calcium-binding EF-hand|IPR002290; Serine/threonine protein kinase|IPR008271; Serine/threonine protein kinase, active site|IPR017441; Protein kinase ATP binding, conserved site|IPR017442; Serine/threonine protein kinase-related
PH_os_0004876		-1.04842			-1.13943		LOC_Os02g03570	hsp20/alpha crystallin family protein, putative, expressed	BGIOSGA007446	IPR002068; Heat shock protein Hsp20
PH_os_0004878		-1.07981			-1.08083		LOC_Os02g04670	glucan endo-1,3-beta-glucosidase precursor, putative, expressed	BGIOSGA007498	IPR000490; Glycoside hydrolase, family 17|IPR012946; X8
PH_os_0004886			-1.4672			-1.81262	LOC_Os02g02930	terpene synthase, putative, expressed	BGIOSGA007412	IPR001906; Terpene synthase-like|IPR005630; Terpene synthase, metal-binding
PH_os_0004908	1.26939	1.33104					LOC_Os02g24080	SNARE domain containing protein, putative, expressed	BGIOSGA006559	IPR000727; Target SNARE coiled-coil region
PH_os_0004912					-1.01588		LOC_Os02g04740	molybdenum cofactor synthesis protein 2 large subunit, putative, expressed	BGIOSGA007505|BGIOSGA007504	IPR003448; Molybdopterin biosynthesis MoaE|IPR003448; Molybdopterin biosynthesis MoaE
PH_os_0004913		1.02944					LOC_Os02g04010	cyclin-T1-1, putative, expressed	BGIOSGA007181	IPR006670; Cyclin|IPR006671; Cyclin, N-terminal
PH_os_0004914		-1.80288		-1.17862	-2.12993		LOC_Os02g43000	cysteine-rich repeat secretory protein 15 precursor, putative, expressed	BGIOSGA008705	IPR002902; Protein of unknown function DUF26
PH_os_0004921						1.43872	LOC_Os02g02320	OsSCP6 - Putative Serine Carboxypeptidase homologue, expressed	BGIOSGA007257	IPR001563; Peptidase S10, serine carboxypeptidase
PH_os_0004923						-1.13277	LOC_Os02g12130	cysteine-rich receptor-like protein kinase 35 precursor, putative, expressed	BGIOSGA007286|BGIOSGA038057|BGIOSGA007780	IPR000719; Protein kinase, core|IPR001245; Tyrosine protein kinase|IPR002290; Serine/threonine protein kinase|IPR008271; Serine/threonine protein kinase, active site|IPR017441; Protein kinase ATP binding, conserved site|IPR017442; Serine/threonine protein kinase-related|IPR000719; Protein kinase, core|IPR001245; Tyrosine protein kinase|IPR002290; Serine/threonine protein kinase|IPR008271; Serine/…
PH_os_0004929	-1.1433						LOC_Os02g03400	microtubule associated protein, putative, expressed	BGIOSGA007206	IPR007145; MAP65/ASE1
PH_os_0004930		1.12079				-1.24125	LOC_Os02g03040	RNA recognition motif containing protein, expressed	BGIOSGA007216	IPR000504; RNA recognition motif, RNP-1|IPR001737; Ribosomal RNA adenine methylase transferase
PH_os_0004931		-1.53297			-1.42226		LOC_Os02g02740	PPR repeat containing protein, expressed	BGIOSGA007236	IPR002885; Pentatricopeptide repeat
PH_os_0004940			1.4666			1.41501	LOC_Os02g13290	phosphoethanolamine/phosphocholine phosphatase, putative, expressed	BGIOSGA007821	IPR006384; HAD-superfamily hydrolase, subfamily IB, hypothetical 1
PH_os_0004941		1.55033					LOC_Os02g12910	receptor-like protein kinase 5 precursor, putative, expressed	BGIOSGA007810	IPR000719; Protein kinase, core|IPR001611; Leucine-rich repeat|IPR008271; Serine/threonine protein kinase, active site|IPR013210; Leucine-rich repeat, N-terminal|IPR017441; Protein kinase ATP binding, conserved site|IPR017442; Serine/threonine protein kinase-related
PH_os_0004946		2.06357	1.13126		1.43939	1.25051	LOC_Os02g10990	FAD binding domain of DNA photolyase domain containing protein, expressed	BGIOSGA007756	IPR005101; DNA photolyase, FAD-binding/Cryptochrome, C-terminal|IPR006050; DNA photolyase, N-terminal
PH_os_0004947						2.63937	LOC_Os02g11760	pleiotropic drug resistance protein, putative, expressed	BGIOSGA007764	IPR003439; ABC transporter-like|IPR003593; AAA+ ATPase, core|IPR013525; ABC-2 type transporter|IPR013581; Plant PDR ABC transporter associated
PH_os_0004957						-1.65547	LOC_Os02g13350	hydrolase, NUDIX family, domain containing protein, expressed	BGIOSGA007825	IPR000086; NUDIX hydrolase, core|IPR003293; Anti-sense to fibroblast growth factor protein GFG
PH_os_0004960						-1.28296	LOC_Os02g07190	expressed protein	BGIOSGA007620	NA
PH_os_0004961	1.25485	1.98005			1.34125		LOC_Os02g06930	protein kinase, putative, expressed	BGIOSGA007605	IPR000719; Protein kinase, core|IPR001245; Tyrosine protein kinase|IPR002290; Serine/threonine protein kinase|IPR008271; Serine/threonine protein kinase, active site|IPR017441; Protein kinase ATP binding, conserved site|IPR017442; Serine/threonine protein kinase-related
PH_os_0004964		-1.82726			-1.61225	-3.31012	LOC_Os02g07830	OsHKT1;3 - Na+ transporter, expressed	BGIOSGA007648	IPR003445; Cation transporter
PH_os_0004982		-1.02172			-1.20941		LOC_Os02g10880	UDP-glucoronosyl and UDP-glucosyl transferase domain containing protein, expressed	BGIOSGA007754	IPR000318; Nitrogenase component 1, conserved site|IPR002213; UDP-glucuronosyl/UDP-glucosyltransferase
PH_os_0004990					-1.25612		LOC_Os02g09620	GDSL-like lipase/acylhydrolase, putative, expressed	BGIOSGA007705	IPR001087; Lipase, GDSL
PH_os_0004993		1.10236					LOC_Os02g40510	response regulator receiver domain containing protein, expressed	BGIOSGA008633	IPR001789; Signal transduction response regulator, receiver region|IPR010402; CCT
PH_os_0005001					-1.22375		LOC_Os02g35210	resistance protein, putative	BGIOSGA008433	IPR000767; Disease resistance protein|IPR001611; Leucine-rich repeat|IPR002182; NB-ARC|IPR003593; AAA+ ATPase, core
PH_os_0005015		1.24685					LOC_Os02g13300	mitochondrial carrier protein, putative, expressed	BGIOSGA007822	IPR001993; Mitochondrial substrate carrier|IPR002067; Mitochondrial carrier protein
PH_os_0005028		-1.56949			-1.67631		LOC_Os02g14090	berberine and berberine like domain containing protein, expressed	BGIOSGA007851	IPR006093; Oxygen oxidoreductase covalent FAD-binding site|IPR006094; FAD linked oxidase, N-terminal|IPR012951; Berberine/berberine-like
PH_os_0005029					-1.0092		LOC_Os02g34830	tetratricopeptide repeat domain containing protein, expressed	BGIOSGA008415	IPR001440; Tetratricopeptide TPR-1|IPR013026; Tetratricopeptide region|IPR013105; Tetratricopeptide TPR2
PH_os_0005032						1.37287	LOC_Os02g35039	NAD dependent epimerase/dehydratase family protein, putative, expressed	BGIOSGA008425	NA
PH_os_0005037	1.90796	2.83287				-1.48837	LOC_Os02g26430	OsWRKY42 - Superfamily of TFs having WRKY and zinc finger domains, expressed	BGIOSGA008165	IPR003657; DNA-binding WRKY
PH_os_0005048		1.16099					LOC_Os02g37930	hypoxia-responsive family protein, putative, expressed	BGIOSGA008524	IPR007667; Hypoxia induced protein conserved region
PH_os_0005050					-1.15672		LOC_Os02g35460	ZOS2-10 - C2H2 zinc finger protein	BGIOSGA008439	IPR007087; Zinc finger, C2H2-type
PH_os_0005080					-1.205		LOC_Os02g37470	tetratricopeptide repeat containing protein, putative, expressed	BGIOSGA008511	IPR001440; Tetratricopeptide TPR-1|IPR013026; Tetratricopeptide region
PH_os_0005084		-1.10637			-1.44677		LOC_Os02g39060	RNA recognition motif containing protein, putative, expressed	BGIOSGA008574	IPR000504; RNA recognition motif, RNP-1
PH_os_0005091		1.7186				2.56486	LOC_Os02g37040	peptide transporter PTR3-A, putative, expressed	BGIOSGA006176	IPR000109; TGF-beta receptor, type I/II extracellular region
PH_os_0005092						2.37143	LOC_Os02g26720	Inositol 1, 3, 4-trisphosphate 5/6-kinase, putative, expressed	BGIOSGA008174	IPR008656; Inositol 1, 3, 4-trisphosphate 56-kinase
PH_os_0005095						1.30297	LOC_Os02g43010	vacuolar-processing enzyme precursor, putative, expressed	BGIOSGA005949	IPR001096; Peptidase C13, legumain
PH_os_0005097		-1.41357					LOC_Os02g24740	OsSAUR9 - Auxin-responsive SAUR gene family member, expressed	BGIOSGA008126	IPR003676; Auxin responsive SAUR protein
PH_os_0005098		-1.51897					LOC_Os02g15100	zinc finger, C3HC4 type domain containing protein, expressed	BGIOSGA006783	IPR001841; Zinc finger, RING-type
PH_os_0005099				-1.03009			LOC_Os02g32620	PAN domain-containing protein At5g03700 precursor, putative, expressed	BGIOSGA008342	IPR001480; Curculin-like (mannose-binding) lectin|IPR003609; Apple-like|IPR013227; PAN-like, type 2
PH_os_0005101		-1.01399			-1.00025		LOC_Os02g27490	bile acid sodium symporter family protein, putative, expressed	BGIOSGA008200	IPR000276; GPCR, rhodopsin-like|IPR002657; Bile acid:sodium symporter
PH_os_0005112						-1.51719	LOC_Os02g26840	O-acyltransferase, putative	BGIOSGA008179	IPR004299; Membrane bound O-acyl transferase, MBOAT
PH_os_0005118						1.58603	LOC_Os02g36880	No apical meristem protein, putative, expressed	BGIOSGA008492	IPR003441; No apical meristem (NAM) protein
PH_os_0005132		1.42388					LOC_Os02g32370	inositol hexaphosphate kinase, putative, expressed	BGIOSGA008331	IPR005522; Inositol polyphosphate kinase
PH_os_0005135		2.07917			3.37334		LOC_Os02g31030	glycerophosphoryl diester phosphodiesterase family protein, putative, expressed	BGIOSGA008302	IPR004129; Glycerophosphoryl diester phosphodiesterase
PH_os_0005137		1.34858			1.09033		LOC_Os02g30900	protein kinase domain containing protein, expressed	BGIOSGA008300	IPR000719; Protein kinase, core|IPR008271; Serine/threonine protein kinase, active site|IPR017441; Protein kinase ATP binding, conserved site|IPR017442; Serine/threonine protein kinase-related
PH_os_0005138						1.2411	LOC_Os02g02780	protein kinase family protein, putative, expressed	BGIOSGA007234	IPR000719; Protein kinase, core|IPR001245; Tyrosine protein kinase|IPR002290; Serine/threonine protein kinase|IPR002912; Amino acid-binding ACT|IPR008271; Serine/threonine protein kinase, active site
PH_os_0005147		1.53418					LOC_Os02g32520	ERD1 protein, chloroplast precursor, putative, expressed	BGIOSGA008338	IPR001270; Chaperonin clpA/B|IPR003593; AAA+ ATPase, core|IPR004176; Clp, N-terminal|IPR013093; ATPase AAA-2
PH_os_0005148		1.56107					LOC_Os02g33430	E2F family transcription factor protein, putative, expressed	BGIOSGA006304	IPR003316; Transcription factor E2F/dimerisation partner (TDP)
PH_os_0005151			-1.2702				LOC_Os02g30080	cytochrome P450, putative	BGIOSGA008265	IPR001128; Cytochrome P450|IPR002401; Cytochrome P450, E-class, group I
PH_os_0005167		-1.31313					LOC_Os02g33850	elongation factor Tu family protein, putative, expressed	BGIOSGA006290	IPR000640; Translation elongation factor EFG/EF2, C-terminal|IPR000795; Protein synthesis factor, GTP-binding|IPR005517; Translation elongation factor EFG/EF2, domain IV
PH_os_0005179	2.97132	4.73344		1.32523	4.03947		LOC_Os02g32590	HSF-type DNA-binding domain containing protein, expressed	BGIOSGA006348	IPR000232; Heat shock factor (HSF)-type, DNA-binding
PH_os_0005180						1.3823	LOC_Os02g32660	1,4-alpha-glucan-branching enzyme, chloroplast precursor, putative, expressed	BGIOSGA006344	IPR004193; Glycoside hydrolase, family 13, N-terminal|IPR006047; Glycosyl hydrolase, family 13, catalytic region|IPR006048; Alpha-amylase, C-terminal all beta
PH_os_0005193		-1.19574					LOC_Os02g43280	aldehyde dehydrogenase, putative, expressed	BGIOSGA008719	IPR015590; Aldehyde dehydrogenase
PH_os_0005194		-2.11062			-2.87375		LOC_Os02g40440	GDSL-like lipase/acylhydrolase, putative, expressed	BGIOSGA008629	IPR001087; Lipase, GDSL
PH_os_0005195						-1.38346	LOC_Os02g36780	mTERF domain containing protein, expressed	BGIOSGA006186	IPR003690; Mitochodrial transcription termination factor-related
PH_os_0005201						2.92122	LOC_Os02g35770	homeobox associated leucine zipper, putative, expressed	BGIOSGA006230	IPR001356; Homeobox|IPR001844; Chaperonin Cpn60|IPR003106; Leucine zipper, homeobox-associated
PH_os_0005202			1.16318				LOC_Os02g36570	ABC1 family domain containing protein, putative, expressed	BGIOSGA008480	IPR004147; ABC-1
PH_os_0005203						1.02727	LOC_Os02g35590	glutathione S-transferase, putative, expressed	BGIOSGA006239	IPR004045; Glutathione S-transferase, N-terminal|IPR004046; Glutathione S-transferase, C-terminal
PH_os_0005205						1.98395	LOC_Os02g36280	cytochrome P450, putative, expressed	BGIOSGA006210	IPR001128; Cytochrome P450|IPR002401; Cytochrome P450, E-class, group I
PH_os_0005206		-1.03294					LOC_Os02g19550	lectin-like receptor kinase, putative, expressed	BGIOSGA008014	IPR000719; Protein kinase, core|IPR000985; Legume lectin, alpha|IPR001220; Legume lectin, beta domain|IPR001245; Tyrosine protein kinase|IPR002290; Serine/threonine protein kinase|IPR008271; Serine/threonine protein kinase, active site|IPR017441; Protein kinase ATP binding, conserved site|IPR017442; Serine/threonine protein kinase-related
PH_os_0005208						-1.57418	LOC_Os02g19650	hydrolase, alpha/beta fold family domain containing protein, expressed	BGIOSGA006646	IPR000073; Alpha/beta hydrolase fold-1
PH_os_0005214		-1.14041					LOC_Os02g14980	calcium-binding EF hand family protein, putative, expressed	BGIOSGA025960	IPR002048; Calcium-binding EF-hand|IPR004837; Sodium/calcium exchanger membrane region
PH_os_0005231						1.1428	LOC_Os02g27360	aspartic proteinase-like protein 2 precursor, putative, expressed	BGIOSGA006492	IPR001461; Peptidase A1
PH_os_0005232						-1.65443	LOC_Os02g28200	transferase family protein, putative, expressed	BGIOSGA006466	IPR003480; Transferase
PH_os_0005249					1.57255		LOC_Os02g25870	elongation factor Tu, putative, expressed	BGIOSGA006530	IPR000795; Protein synthesis factor, GTP-binding|IPR004160; Translation elongation factor EFTu/EF1A, C-terminal|IPR004161; Translation elongation factor EFTu/EF1A, domain 2
PH_os_0005262					-1.31883		LOC_Os02g43290	protein kinase domain containing protein, expressed	BGIOSGA005935	IPR000719; Protein kinase, core|IPR008271; Serine/threonine protein kinase, active site|IPR017442; Serine/threonine protein kinase-related
PH_os_0005270						1.47797	LOC_Os02g42940	MSP domain containing protein, expressed	BGIOSGA005953	IPR000535; Major sperm protein
PH_os_0005274	-1.81314	-1.68897			-1.54771		LOC_Os02g03030	ATXR, putative	BGIOSGA007416	IPR001214; SET|IPR001965; Zinc finger, PHD-type
PH_os_0005275					-1.11691		LOC_Os02g08270	class I glutamine amidotransferase, putative, expressed	BGIOSGA007024	IPR000991; Glutamine amidotransferase class-I, C-terminal
PH_os_0005277		1.26029			1.61192	1.73313	LOC_Os02g41450	no apical meristem protein, putative	BGIOSGA007201	IPR003441; No apical meristem (NAM) protein
PH_os_0005279						-1.35369	LOC_Os02g33020	SOUL heme-binding protein, putative, expressed	BGIOSGA008358	IPR006917; SOUL heme-binding protein
PH_os_0005284						-1.01933	LOC_Os02g37590	glycerophosphoryl diester phosphodiesterase family protein, putative, expressed	BGIOSGA008519	IPR000583; Glutamine amidotransferase, class-II|IPR004129; Glycerophosphoryl diester phosphodiesterase
PH_os_0005286						-1.36232	LOC_Os02g39560	non-receptor tyrosine kinase spore lysis A, putative, expressed	BGIOSGA006076	IPR000719; Protein kinase, core|IPR001245; Tyrosine protein kinase|IPR002110; Ankyrin|IPR002290; Serine/threonine protein kinase
PH_os_0005290		1.29707	-1.34353				LOC_Os02g39330	CHIT1 - Chitinase family protein precursor, expressed	BGIOSGA006087	IPR000726; Glycoside hydrolase, family 19, catalytic|IPR001002; Chitin-binding, type 1
PH_os_0005294		-1.15676					LOC_Os02g17400	leucine rich repeat protein, putative	BGIOSGA006709	IPR001611; Leucine-rich repeat|IPR013210; Leucine-rich repeat, N-terminal
PH_os_0005299		1.2729					LOC_Os02g38130	no apical meristem protein, putative, expressed	BGIOSGA006133	IPR003441; No apical meristem (NAM) protein
PH_os_0005302		-2.969					LOC_Os02g37700	lecithin:cholesterol acyltransferase, putative, expressed	BGIOSGA006148	IPR003386; Lecithin:cholesterol acyltransferase|IPR008262; Lipase, active site
PH_os_0005308	1.34099	1.94949					LOC_Os02g42250	5-azacytidine resistance protein related, putative	BGIOSGA005981	IPR001932; Protein phosphatase 2C-related
PH_os_0005314					-1.50274		LOC_Os02g14480	receptor-like kinase, putative, expressed	BGIOSGA006814	IPR000719; Protein kinase, core|IPR001245; Tyrosine protein kinase|IPR001611; Leucine-rich repeat
PH_os_0005316	-1.29263	-1.55247				-1.74686	LOC_Os02g42620	protein kinase, putative, expressed	BGIOSGA005965	IPR000719; Protein kinase, core|IPR001245; Tyrosine protein kinase|IPR002290; Serine/threonine protein kinase|IPR008271; Serine/threonine protein kinase, active site|IPR017441; Protein kinase ATP binding, conserved site|IPR017442; Serine/threonine protein kinase-related
PH_os_0005320						1.34018	LOC_Os02g40900	RNA recognition motif containing protein, putative, expressed	BGIOSGA006014	IPR000504; RNA recognition motif, RNP-1
PH_os_0005322		2.48974					LOC_Os02g41500	OsWAK13 - OsWAK receptor-like protein kinase, expressed	BGIOSGA006006	IPR000152; Aspartic acid and asparagine hydroxylation site|IPR000719; Protein kinase, core|IPR000742; EGF-like, type 3|IPR001245; Tyrosine protein kinase|IPR001881; EGF-like calcium-binding|IPR006210; EGF|IPR013091; EGF calcium-binding
PH_os_0005325	1.64628	3.08839					LOC_Os02g11070	3-ketoacyl-CoA synthase, putative, expressed	BGIOSGA006907	IPR012328; Chalcone and stilbene synthases, C-terminal|IPR013601; FAE1/Type III polyketide synthase-like protein
PH_os_0005328					-1.11137		LOC_Os02g39050	pre-mRNA-splicing factor ISY1, putative, expressed	BGIOSGA006098	IPR009360; Isy1-like splicing
PH_os_0005337						1.56644	LOC_Os02g13670	helix-loop-helix DNA-binding domain containing protein	BGIOSGA006833	IPR001092; Basic helix-loop-helix dimerisation region bHLH
PH_os_0005338					-1.18616		LOC_Os02g08030	aldose 1-epimerase, putative	BGIOSGA007035	IPR008183; Aldose 1-epimerase
PH_os_0005341			1.09053				LOC_Os02g43340	hydrolase, alpha/beta fold family domain containing protein, expressed	BGIOSGA005933	IPR000073; Alpha/beta hydrolase fold-1|IPR000952; Protein of unknown function UPF0017, hydrolase-like, conserved site
PH_os_0005342	1.16995	2.38736			2.31508		LOC_Os02g35010	STE_MEKK_ste11_MAP3K.9 - STE kinases include homologs to sterile 7, sterile 11 and sterile 20 from yeast, expressed	BGIOSGA006261	IPR000719; Protein kinase, core|IPR001245; Tyrosine protein kinase|IPR002290; Serine/threonine protein kinase|IPR017441; Protein kinase ATP binding, conserved site|IPR017442; Serine/threonine protein kinase-related
PH_os_0005350						-1.26246	LOC_Os02g09100	isoleucyl-tRNA synthetase, cytoplasmic, putative, expressed	BGIOSGA007008	IPR001412; Aminoacyl-tRNA synthetase, class I, conserved site|IPR002300; Aminoacyl-tRNA synthetase, class Ia|IPR013155; Valyl/Leucyl/Isoleucyl-tRNA synthetase, class I, anticodon-binding|IPR015905; Isoleucyl-tRNA synthetase, class Ia, N-terminal
PH_os_0005355	-1.41354	-2.64923		-1.22668	-2.33916		LOC_Os02g09830	bZIP transcription factor domain containing protein, expressed	BGIOSGA006975	IPR004827; Basic-leucine zipper (bZIP) transcription factor|IPR011616; bZIP transcription factor, bZIP-1
PH_os_0005358					-1.06474		LOC_Os02g05620	ATEXO70G1, putative, expressed	BGIOSGA007135	IPR004140; Exo70 exocyst complex subunit
PH_os_0005376	-1.11229			2.86113			LOC_Os02g12420	receptor-like protein kinase precursor, putative, expressed	BGIOSGA006871	IPR000719; Protein kinase, core|IPR001611; Leucine-rich repeat|IPR008271; Serine/threonine protein kinase, active site|IPR013210; Leucine-rich repeat, N-terminal|IPR017441; Protein kinase ATP binding, conserved site|IPR017442; Serine/threonine protein kinase-related
PH_os_0005386			1.3212				LOC_Os02g10520	OsSub12 - Putative Subtilisin homologue, expressed	BGIOSGA006938	IPR000209; Peptidase S8 and S53, subtilisin, kexin, sedolisin|IPR003137; Protease-associated PA|IPR010259; Proteinase inhibitor I9, subtilisin propeptide
PH_os_0005415	-1.29688	-1.89196		-1.11797	-1.8872		LOC_Os03g05560	zinc finger, C3HC4 type domain containing protein, expressed	BGIOSGA011442	IPR001841; Zinc finger, RING-type
PH_os_0005430					-1.1599	2.08201	LOC_Os03g10100	transporter family protein, putative, expressed	BGIOSGA012047	IPR003663; Sugar transporter|IPR005828; General substrate transporter|IPR005829; Sugar transporter, conserved site|IPR007114; Major facilitator superfamily
PH_os_0005433					-1.17606		LOC_Os02g57460	RING-H2 finger protein ATL5G, putative, expressed	BGIOSGA009305	IPR001841; Zinc finger, RING-type
PH_os_0005444		1.02119					LOC_Os03g06190	3-5 exonuclease family protein, putative, expressed	BGIOSGA011896	IPR002121; Helicase and RNase D C-terminal, HRDC|IPR002562; 3'-5' exonuclease
PH_os_0005446			-1.02283			-1.05365	LOC_Os03g05470	tyrosine protein kinase domain containing protein, putative, expressed	BGIOSGA011865	IPR000719; Protein kinase, core|IPR001245; Tyrosine protein kinase|IPR002290; Serine/threonine protein kinase|IPR008271; Serine/threonine protein kinase, active site|IPR017441; Protein kinase ATP binding, conserved site|IPR017442; Serine/threonine protein kinase-related
PH_os_0005448	1.27586	1.94488		1.52633	2.11802		LOC_Os03g05030	dirigent, putative, expressed	BGIOSGA011844	IPR004265; Plant disease resistance response protein
PH_os_0005449					1.55628	1.26176	LOC_Os03g06850	B3 DNA binding domain containing protein, expressed	BGIOSGA011927	IPR003340; Transcriptional factor B3
PH_os_0005460						1.11088	LOC_Os03g06580	MTN26L2 - MtN26 family protein precursor, expressed	BGIOSGA011914	IPR000742; EGF-like, type 3|IPR006210; EGF
PH_os_0005465				1.00768	1.26015		LOC_Os03g06630	heat stress transcription factor, putative, expressed	BGIOSGA011916	IPR000232; Heat shock factor (HSF)-type, DNA-binding
PH_os_0005475		-1.04227					LOC_Os02g46260	OsSCP9 - Putative Serine Carboxypeptidase homologue, expressed	BGIOSGA008839	IPR001563; Peptidase S10, serine carboxypeptidase
PH_os_0005486						-1.15558	LOC_Os03g11380	SNARE domain containing protein, putative, expressed	BGIOSGA012101	IPR000727; Target SNARE coiled-coil region
PH_os_0005494		1.26899					LOC_Os03g12370	HSF-type DNA-binding domain containing protein, expressed	BGIOSGA012151	IPR000232; Heat shock factor (HSF)-type, DNA-binding
PH_os_0005506		3.03878					LOC_Os02g50220	expressed protein	BGIOSGA009002	IPR001915; Peptidase M48, Ste24p|IPR006025; Peptidase M, neutral zinc metallopeptidases, zinc-binding site
PH_os_0005516		1.41308			1.29742		LOC_Os02g52780	bZIP transcription factor, putative, expressed	BGIOSGA005551	IPR004827; Basic-leucine zipper (bZIP) transcription factor|IPR011700; Basic leucine zipper
PH_os_0005527						-1.23537	LOC_Os03g09930	sulfate transporter, putative, expressed	BGIOSGA011287	IPR001902; Sulphate anion transporter|IPR002645; Sulphate transporter/antisigma-factor antagonist STAS|IPR011547; Sulphate transporter
PH_os_0005528		-1.73905			-1.03972		LOC_Os02g47510	9-cis-epoxycarotenoid dioxygenase 1, chloroplast precursor, putative, expressed	BGIOSGA005777	IPR004294; Carotenoid oxygenase
PH_os_0005539						-1.01182	LOC_Os02g46930	jmjC domain containing protein, expressed	BGIOSGA008859	IPR003347; Transcription factor jumonji/aspartyl beta-hydroxylase|IPR003349; Transcription factor jumonji, JmjN|IPR013129; Transcription factor jumonji
PH_os_0005541					-2.37947		LOC_Os02g52720	peroxisomal multifunctional enzyme type 2, putative	BGIOSGA005556	IPR003033; Sterol-binding
PH_os_0005556						-2.10468	LOC_Os03g02040	remorin, putative, expressed	BGIOSGA011592	IPR005516; Remorin, C-terminal region|IPR005518; Remorin, N-terminal region
PH_os_0005577	-1.3454			-1.23266	-1.83586		LOC_Os02g45980	ZR1 protein, putative, expressed	BGIOSGA008827	IPR000306; Zinc finger, FYVE-type|IPR000408; Regulator of chromosome condensation, RCC1|IPR013591; Disease resistance/zinc finger/chromosome condensation-like region|IPR017455; Zinc finger, FYVE-related
PH_os_0005584	-1.63511	-2.46986		-1.26222	-2.52997		LOC_Os03g12140	glucan endo-1,3-beta-glucosidase precursor, putative, expressed	BGIOSGA012138	IPR000490; Glycoside hydrolase, family 17|IPR012946; X8
PH_os_0005585					-1.15128	-1.08869	LOC_Os03g05530	nodulin, putative, expressed	BGIOSGA011443	IPR000620; Protein of unknown function DUF6, transmembrane
PH_os_0005604		-1.06315					LOC_Os02g56130	PCNA - Putative DNA replicative polymerase clamp, expressed	BGIOSGA009238	IPR000730; Proliferating cell nuclear antigen, PCNA
PH_os_0005621	-1.35546						LOC_Os02g53840	subtilisin N-terminal Region family protein, expressed	BGIOSGA009141	IPR000209; Peptidase S8 and S53, subtilisin, kexin, sedolisin|IPR010259; Proteinase inhibitor I9, subtilisin propeptide
PH_os_0005624		1.06158					LOC_Os02g54010	lipase class 3 family protein, putative, expressed	BGIOSGA009149	IPR002921; Lipase, class 3|IPR005592; Lipase 3, N-terminal
PH_os_0005626		1.19873			1.10677		LOC_Os02g53040	STE_MEKK_ste11_MAP3K.11 - STE kinases include homologs to sterile 7, sterile 11 and sterile 20 from yeast, expressed	BGIOSGA009117	IPR000719; Protein kinase, core|IPR001245; Tyrosine protein kinase|IPR002290; Serine/threonine protein kinase|IPR008271; Serine/threonine protein kinase, active site|IPR017441; Protein kinase ATP binding, conserved site|IPR017442; Serine/threonine protein kinase-related
PH_os_0005632	1.53408	1.39281		1.26754	1.96509	1.90131	LOC_Os02g50730	metalloendoproteinase 1 precursor, putative, expressed	BGIOSGA005648	IPR001818; Peptidase M10A and M12B, matrixin and adamalysin|IPR002477; Peptidoglycan binding-like|IPR006025; Peptidase M, neutral zinc metallopeptidases, zinc-binding site|IPR006026; Peptidase, metallopeptidases
PH_os_0005635		1.00077					LOC_Os02g58530	transporter family protein, putative, expressed	BGIOSGA009352	IPR003663; Sugar transporter|IPR005828; General substrate transporter|IPR005829; Sugar transporter, conserved site|IPR007114; Major facilitator superfamily
PH_os_0005639		-1.0781			-1.41927		LOC_Os02g53430	DNA-3-methyladenine glycosylase, putative, expressed	BGIOSGA005512	IPR003180; Methylpurine-DNA glycosylase (MPG)
PH_os_0005645		1.63683			1.53837		LOC_Os02g57060	OsCttP2 - Putative C-terminal processing peptidase homologue, expressed	BGIOSGA009285	IPR001478; PDZ/DHR/GLGF|IPR005151; Peptidase S41
PH_os_0005647					-1.32762		LOC_Os02g57240	oxidoreductase, aldo/keto reductase family protein, putative, expressed	BGIOSGA009297	IPR001395; Aldo/keto reductase|IPR005399; Potassium channel, voltage-dependent, beta subunit, KCNAB-related
PH_os_0005651			-1.6883				LOC_Os02g56700	dehydrogenase, putative, expressed	BGIOSGA009261	IPR001509; NAD-dependent epimerase/dehydratase
PH_os_0005657						1.96247	LOC_Os02g57840	remorin C-terminal domain containing protein, putative, expressed	BGIOSGA009327	IPR005516; Remorin, C-terminal region
PH_os_0005662		1.54535			1.53974	-1.14403	LOC_Os02g45390	RING-H2 finger protein, putative, expressed	BGIOSGA008800	IPR001841; Zinc finger, RING-type
PH_os_0005663						1.19033	LOC_Os02g45380	MATE domain containing protein, expressed	BGIOSGA008799	IPR002528; Multi antimicrobial extrusion protein MatE
PH_os_0005664	2.34079	2.23909		2.43881	2.64334		LOC_Os02g45450	dehydration-responsive element-binding protein, putative, expressed	BGIOSGA008804	IPR001471; Pathogenesis-related transcriptional factor and ERF, DNA-binding
PH_os_0005666		-1.11382			-1.04874		LOC_Os02g45150	expressed protein	BGIOSGA008793	IPR006214; Protein of unknown function UPF0005
PH_os_0005672		-1.0246					LOC_Os02g46360	invertase/pectin methylesterase inhibitor family protein, putative	BGIOSGA008837	IPR006501; Pectinesterase inhibitor
PH_os_0005673		-1.4288		-1.24634	-1.64305		LOC_Os02g46340	RING-H2 finger protein ATL3J, putative, expressed	BGIOSGA008836	IPR001841; Zinc finger, RING-type
PH_os_0005679	2.05498	6.1852			3.8446		LOC_Os02g46030	MYB family transcription factor, putative, expressed	BGIOSGA005828	IPR001005; SANT, DNA-binding|IPR014778; Myb, DNA-binding
PH_os_0005686		1.21536			1.11117		LOC_Os02g58520	CAMK_CAMK_like.16 - CAMK includes calcium/calmodulin depedent protein kinases, expressed	BGIOSGA009351	IPR000719; Protein kinase, core|IPR002048; Calcium-binding EF-hand|IPR002290; Serine/threonine protein kinase|IPR008271; Serine/threonine protein kinase, active site|IPR017441; Protein kinase ATP binding, conserved site|IPR017442; Serine/threonine protein kinase-related
PH_os_0005687		1.17311					LOC_Os03g03550	bZIP family transcription factor, putative, expressed	BGIOSGA011761	IPR004827; Basic-leucine zipper (bZIP) transcription factor|IPR011700; Basic leucine zipper
PH_os_0005690						1.15984	LOC_Os02g44770	uncharacterized mscS family protein, putative, expressed	BGIOSGA008778	IPR006685; Mechanosensitive ion channel MscS
PH_os_0005691					-1.21859	1.90229	LOC_Os02g44730	tetracycline transporter protein, putative, expressed	BGIOSGA008777	IPR007114; Major facilitator superfamily|IPR011701; Major facilitator superfamily MFS-1
PH_os_0005694		1.17409			1.67729		LOC_Os03g10650	cyclin, putative, expressed	BGIOSGA011258	IPR006670; Cyclin|IPR006671; Cyclin, N-terminal
PH_os_0005695						3.35614	LOC_Os02g52590	xyloglucan fucosyltransferase, putative, expressed	BGIOSGA009100	IPR004938; Xyloglucan fucosyltransferase
PH_os_0005697	-1.72873	-4.04654		-2.4138	-3.70747		LOC_Os02g49560	bZIP transcription factor domain containing protein, expressed	BGIOSGA008968	IPR004827; Basic-leucine zipper (bZIP) transcription factor|IPR011616; bZIP transcription factor, bZIP-1
PH_os_0005701					-1.64868		LOC_Os02g49710	RING finger protein, putative, expressed	BGIOSGA008977	IPR001841; Zinc finger, RING-type
PH_os_0005704		1.33792	-1.47944				LOC_Os02g48770	SAM dependent carboxyl methyltransferase, putative, expressed	BGIOSGA008937	IPR005299; SAM dependent carboxyl methyltransferase|IPR014030; Beta-ketoacyl synthase, N-terminal
PH_os_0005706						1.50418	LOC_Os02g49260	transporter-related, putative, expressed	BGIOSGA008957	IPR004853; Protein of unknown function DUF250
PH_os_0005710		-1.20966					LOC_Os02g50280	pentatricopeptide, putative, expressed	BGIOSGA009006	IPR002885; Pentatricopeptide repeat
PH_os_0005713						-1.19429	LOC_Os02g50740	WD domain, G-beta repeat domain containing protein, expressed	BGIOSGA009025	IPR001680; WD40 repeat
PH_os_0005717					-1.17949		LOC_Os02g47360	PPR repeat domain containing protein, putative, expressed	BGIOSGA008879	IPR002885; Pentatricopeptide repeat|IPR004860; LAGLIDADG DNA endonuclease
PH_os_0005730		-1.29329					LOC_Os02g46990	AAA-type ATPase family protein, putative, expressed	BGIOSGA008863	IPR003593; AAA+ ATPase, core|IPR003959; AAA ATPase, core
PH_os_0005732					-1.1946	-1.02496	LOC_Os02g48450	xylem cysteine proteinase 2 precursor, putative, expressed	BGIOSGA008918	IPR000169; Peptidase, cysteine peptidase active site|IPR000668; Peptidase C1A, papain C-terminal|IPR013201; Proteinase inhibitor I29, cathepsin propeptide
PH_os_0005751					-1.42549	-2.08133	LOC_Os03g02740	phospholipase D, putative, expressed	BGIOSGA011568	IPR000008; C2 calcium-dependent membrane targeting|IPR001736; Phospholipase D/Transphosphatidylase
PH_os_0005775						-1.26032	LOC_Os03g04250	glutathione S-transferase, putative, expressed	BGIOSGA011503	IPR004045; Glutathione S-transferase, N-terminal|IPR004046; Glutathione S-transferase, C-terminal
PH_os_0005777	1.38816	1.91998		1.37174	2.15721		LOC_Os03g04070	no apical meristem protein, putative, expressed	BGIOSGA011514	IPR003441; No apical meristem (NAM) protein
PH_os_0005779						-1.39325	LOC_Os03g04570	peptide transporter PTR3-A, putative, expressed	BGIOSGA011487	IPR000109; TGF-beta receptor, type I/II extracellular region
PH_os_0005791					-1.14302		LOC_Os03g02710	hydroxymethylglutaryl-CoA synthase, putative, expressed	BGIOSGA011729	IPR000590; Hydroxymethylglutaryl-coenzyme A synthase, active site|IPR013528; Hydroxymethylglutaryl-coenzyme A synthase, N-terminal|IPR013746; Hydroxymethylglutaryl-coenzyme A synthase C-terminal
PH_os_0005807						2.61524	LOC_Os03g01870	no apical meristem protein, putative, expressed	BGIOSGA011685	IPR003441; No apical meristem (NAM) protein
PH_os_0005811						1.50075	LOC_Os03g01820	fatty acid hydroxylase, putative, expressed	BGIOSGA011600	IPR006088; Sterol desaturase
PH_os_0005831	1.10737	2.38884					LOC_Os02g55970	ANTH, putative, expressed	BGIOSGA009230	IPR011417; ANTH|IPR013809; Epsin-like, N-terminal
PH_os_0005835		-1.07989			-1.0347		LOC_Os02g56920	WAX2, putative, expressed	BGIOSGA005375|BGIOSGA005374	IPR006088; Sterol desaturase
PH_os_0005847		1.89693					LOC_Os02g45420	AP2 domain containing protein, expressed	BGIOSGA008802	IPR001471; Pathogenesis-related transcriptional factor and ERF, DNA-binding
PH_os_0005850					-1.18172		LOC_Os03g09080	ubiquitin carboxyl-terminal hydrolase domain containing protein, expressed	BGIOSGA011304	IPR001394; Peptidase C19, ubiquitin carboxyl-terminal hydrolase 2
PH_os_0005852		1.09243					LOC_Os03g08850	AUXIN SIGNALING F-BOX 2, putative, expressed	BGIOSGA011314	IPR013101; Leucine-rich repeat 2
PH_os_0005853					-1.09942		LOC_Os03g08999	dehydrogenase, putative, expressed	BGIOSGA011309	IPR013149; Alcohol dehydrogenase, zinc-binding|IPR013154; Alcohol dehydrogenase GroES-like
PH_os_0005859		-1.0442			-1.29998		LOC_Os03g09230	LTPL69 - Protease inhibitor/seed storage/LTP family protein precursor, expressed	BGIOSGA011294	IPR000528; Plant lipid transfer protein/Par allergen|IPR003612; Plant lipid transfer protein/seed storage/trypsin-alpha amylase inhibitor
PH_os_0005861					-1.22824		LOC_Os03g07480	sucrose transporter, putativ, expressed	BGIOSGA011365	IPR005828; General substrate transporter
PH_os_0005862			1.30327				LOC_Os03g07960	expressed protein	BGIOSGA011349	NA
PH_os_0005866			-1.481				LOC_Os03g08460	AP2 domain containing protein, expressed	BGIOSGA011329	IPR001471; Pathogenesis-related transcriptional factor and ERF, DNA-binding
PH_os_0005873	-1.11485	-2.37198			-2.70355		LOC_Os03g11670	pentatricopeptide repeat domain containing protein, putative, expressed	BGIOSGA011212|BGIOSGA037353	IPR002625; Smr protein/MutS2 C-terminal|IPR002885; Pentatricopeptide repeat
PH_os_0005874						2.39522	LOC_Os03g11910	DnaK family protein, putative, expressed	BGIOSGA011204	IPR001023; Heat shock protein Hsp70|IPR013126; Heat shock protein 70
PH_os_0005882					1.34307	2.83941	LOC_Os03g10210	homeobox domain containing protein, expressed	BGIOSGA011276	IPR000047; Helix-turn-helix motif, lambda-like repressor|IPR001356; Homeobox
PH_os_0005891					-1.05905		LOC_Os03g06200	aminotransferase, putative, expressed	BGIOSGA011897	IPR000192; Aminotransferase, class V/Cysteine desulphurase|IPR003248; Phosphoserine aminotransferase
PH_os_0005895					-1.29478		LOC_Os02g54200	mitochondrial transcription termination factor family protein, putative, expressed	BGIOSGA005478	IPR003690; Mitochodrial transcription termination factor-related
PH_os_0005896						2.05888	LOC_Os02g54254	saccharopine dehydrogenase, putative, expressed	BGIOSGA005477	IPR005097; Saccharopine dehydrogenase
PH_os_0005901					1.05881		LOC_Os02g53690	growth regulating factor protein, putative, expressed	BGIOSGA005497	IPR014977; WRC|IPR014978; QLQ
PH_os_0005902	1.51823	2.49825			2.62106		LOC_Os02g54050	ethylene-responsive transcription factor, putative, expressed	BGIOSGA005486	IPR001471; Pathogenesis-related transcriptional factor and ERF, DNA-binding|IPR006032; Ribosomal protein S12/S23
PH_os_0005904					-1.21134		LOC_Os02g53860	OsSub22 - Putative Subtilisin homologue, expressed	BGIOSGA005493	IPR000209; Peptidase S8 and S53, subtilisin, kexin, sedolisin|IPR003137; Protease-associated PA
PH_os_0005911		1.4239					LOC_Os02g47280	growth-regulating factor, putative, expressed	BGIOSGA005785	IPR014977; WRC|IPR014978; QLQ
PH_os_0005921						-1.13187	LOC_Os02g52650	chlorophyll A-B binding protein, putative, expressed	BGIOSGA005558	IPR001344; Chlorophyll A-B binding protein
PH_os_0005922		-1.73308					LOC_Os02g52460	zinc knuckle domain containing protein, expressed	BGIOSGA005567	IPR001878; Zinc finger, CCHC-type|IPR012923; Replication fork protection component Swi3
PH_os_0005931						-1.17038	LOC_Os02g47600	soluble inorganic pyrophosphatase, putative, expressed	BGIOSGA005774	IPR008162; Inorganic pyrophosphatase
PH_os_0005933						1.15802	LOC_Os02g52910	zinc finger protein, putative, expressed	BGIOSGA005541	NA
PH_os_0005935						-1.59237	LOC_Os02g52840	flavonol synthase/flavanone 3-hydroxylase, putative, expressed	BGIOSGA005546	IPR005123; 2OG-Fe(II) oxygenase
PH_os_0005937					-1.55541		LOC_Os02g56280	zinc finger family protein, putative, expressed	BGIOSGA005401	IPR001841; Zinc finger, RING-type|IPR002035; von Willebrand factor, type A
PH_os_0005945			-1.31784			-2.18573	LOC_Os02g54640	glutamate receptor, putative, expressed	BGIOSGA009174	IPR001320; Ionotropic glutamate receptor|IPR001828; Extracellular ligand-binding receptor
PH_os_0005948		-1.09225					LOC_Os03g04130	AMP-binding domain containing protein, expressed	BGIOSGA011512	IPR000873; AMP-dependent synthetase and ligase
PH_os_0005963						-1.05549	LOC_Os02g51860	dehydration response related protein, putative, expressed	BGIOSGA005599	IPR004159; Protein of unknown function DUF248, methyltransferase putative
PH_os_0005977						2.05337	LOC_Os03g12890	aminotransferase domain containing protein, putative, expressed	BGIOSGA012177	IPR001544; Aminotransferase, class IV
PH_os_0005982	-1.12246	-1.47544			-1.41449	-1.25031	LOC_Os03g02860	heavy metal-associated domain containing protein, expressed	BGIOSGA011562	IPR006121; Heavy metal transport/detoxification protein
PH_os_0005983	-1.20419			-1.13728	-1.50534		LOC_Os02g49480	helix-loop-helix DNA-binding domain containing protein, expressed	BGIOSGA005697	IPR001092; Basic helix-loop-helix dimerisation region bHLH
PH_os_0005985		-2.13345			-2.10207		LOC_Os03g12260	cytochrome P450 protein, putative, expressed	BGIOSGA011197	IPR001128; Cytochrome P450|IPR002401; Cytochrome P450, E-class, group I
PH_os_0005992					-1.15674		LOC_Os03g13130	ternary complex factor MIP1, putative, expressed	BGIOSGA012185	IPR006869; Protein of unknown function DUF547
PH_os_0005999			1.36592				LOC_Os03g08624	dihydroflavonol-4-reductase, putative, expressed	BGIOSGA011998	IPR001509; NAD-dependent epimerase/dehydratase
PH_os_0006001	-1.7102	-2.24533		-1.5509	-2.6966		LOC_Os02g53360	expressed protein	BGIOSGA005516	IPR014977; WRC
PH_os_0006008	1.94076	2.31463		1.12471	1.78581		LOC_Os03g10950	protein phosphatase 2C, putative, expressed	BGIOSGA012080	IPR000222; Protein phosphatase 2C, manganese/magnesium aspartate binding site|IPR001932; Protein phosphatase 2C-related|IPR014045; Protein phosphatase 2C, N-terminal
PH_os_0006016						2.4036	LOC_Os03g10150	DUF623 domain containing protein, expressed	BGIOSGA011277	IPR006458; Protein of unknown function DUF623, plant
PH_os_0006017						1.39616	LOC_Os02g47840	universal stress protein domain containing protein, putative, expressed	BGIOSGA005763	IPR006015; Universal stress protein (Usp)|IPR006016; UspA
PH_os_0006019						1.51982	LOC_Os02g49410	histone-like transcription factor and archaeal histone, putative, expressed	BGIOSGA005700	IPR003958; Transcription factor CBF/NF-Y/archaeal histone
PH_os_0006021						-1.43476	LOC_Os02g55870	heparanase-like protein precursor, putative, expressed	BGIOSGA009226	IPR005199; Glycoside hydrolase family 79, N-terminal
PH_os_0006022		1.43916					LOC_Os02g51350	OsFBK10 - F-box domain and kelch repeat containing protein, expressed	BGIOSGA005621	IPR001810; Cyclin-like F-box|IPR006652; Kelch repeat type 1
PH_os_0006024		2.90127			1.15582		LOC_Os03g09150	pumilio-family RNA binding repeat domain containing protein, expressed	BGIOSGA011299	IPR001313; Pumilio RNA-binding region
PH_os_0006027					1.87022		LOC_Os02g52010	phosphate-induced protein 1 conserved region domain containing protein, expressed	BGIOSGA005591	IPR006766; Phosphate-induced protein 1 conserved region
PH_os_0006034	-1.81048	-2.47009		-1.83824	-1.95385		LOC_Os02g49986	MYB family transcription factor, putative, expressed	BGIOSGA005676	IPR001005; SANT, DNA-binding|IPR014778; Myb, DNA-binding
PH_os_0006038		1.27408				-1.43316	LOC_Os02g51900	cytokinin-O-glucosyltransferase 2, putative, expressed	BGIOSGA005596	IPR002213; UDP-glucuronosyl/UDP-glucosyltransferase
PH_os_0006040						-1.13703	LOC_Os02g49470	tic20 protein-related, putative, expressed	BGIOSGA008966	NA
PH_os_0006042						1.44598	LOC_Os03g09910	aminotransferase, classes I and II, domain containing protein, expressed	BGIOSGA012042	IPR004839; Aminotransferase, class I and II
PH_os_0006044	-1.21198						LOC_Os03g04620	CCT motif family protein, expressed	BGIOSGA011484	IPR010402; CCT
PH_os_0006048						1.14301	LOC_Os02g50350	dihydroorotate dihydrogenase protein, putative, expressed	BGIOSGA005663	IPR001295; Dihydroorotate dehydrogenase, core
PH_os_0006053					-1.28179	1.95103	LOC_Os02g49860	AWPM-19-like membrane family protein, putative, expressed	BGIOSGA005679	IPR008390; AWPM-19-like
PH_os_0006061						-1.68106	LOC_Os03g04310	BHLH transcription factor, putative, expressed	BGIOSGA011499	IPR001092; Basic helix-loop-helix dimerisation region bHLH
PH_os_0006063	1.74393	2.31557			1.85798		LOC_Os02g50600	glycosyl transferase 8 domain containing protein, putative, expressed	BGIOSGA005655	IPR002495; Glycosyl transferase, family 8
PH_os_0006071						-1.53242	LOC_Os02g44300	MSP domain containing protein, expressed	BGIOSGA008759	IPR000535; Major sperm protein
PH_os_0006085					-1.2531		LOC_Os02g51660	trpH, putative, expressed	BGIOSGA009067	IPR003141; Polymerase and histidinol phosphatase, N-terminal|IPR004013; PHP, C-terminal
PH_os_0006087		1.27257					LOC_Os02g48210	lectin-like protein kinase, putative, expressed	BGIOSGA005746	IPR000719; Protein kinase, core|IPR000985; Legume lectin, alpha|IPR001220; Legume lectin, beta domain|IPR008271; Serine/threonine protein kinase, active site|IPR017441; Protein kinase ATP binding, conserved site|IPR017442; Serine/threonine protein kinase-related
PH_os_0006089					-1.00131		LOC_Os03g12470	OsWAK25 - OsWAK receptor-like protein kinase, expressed	BGIOSGA012155	IPR000719; Protein kinase, core|IPR003006; Immunoglobulin/major histocompatibility complex, conserved site|IPR008271; Serine/threonine protein kinase, active site|IPR017441; Protein kinase ATP binding, conserved site|IPR017442; Serine/threonine protein kinase-related
PH_os_0006095					1.16243		LOC_Os02g45670	myb-like DNA-binding domain containing protein, expressed	BGIOSGA005842	IPR001005; SANT, DNA-binding|IPR014778; Myb, DNA-binding
PH_os_0006102		-1.03726			-1.22256		LOC_Os02g58500	phospholipase A2, putative, expressed	BGIOSGA005300	IPR001211; Phospholipase A2, eukaryotic|IPR013090; Phospholipase A2, active site
PH_os_0006108				1.28561			LOC_Os02g44120	ZOS2-13 - C2H2 zinc finger protein, expressed	BGIOSGA008754	IPR007087; Zinc finger, C2H2-type|IPR015880; Zinc finger, C2H2-like
PH_os_0006110					-1.14144		LOC_Os03g18830	programmed cell death protein 2, putative, expressed	BGIOSGA010909	IPR002893; Zinc finger, MYND-type|IPR007320; Programmed cell death protein 2, C-terminal
PH_os_0006115						1.14073	LOC_Os03g31430	terpene synthase, N-terminal domain containing protein	BGIOSGA010488	IPR001906; Terpene synthase-like|IPR005630; Terpene synthase, metal-binding
PH_os_0006117	-1.28728	-1.01463		-1.09958	-2.17147	1.49028	LOC_Os03g13210	peroxidase precursor, putative, expressed	BGIOSGA011160	IPR000823; Plant peroxidase|IPR002016; Haem peroxidase, plant/fungal/bacterial
PH_os_0006125						1.27858	LOC_Os03g15890	RNA recognition motif containing protein, expressed	BGIOSGA011051	IPR000504; RNA recognition motif, RNP-1
PH_os_0006133						1.69169	LOC_Os03g22680	RING finger and CHY zinc finger domain-containing protein 1, putative, expressed	BGIOSGA010737	IPR001841; Zinc finger, RING-type|IPR008913; Zinc finger, CHY-type
PH_os_0006141		-1.63664			-1.46245		LOC_Os03g14280	ATP-dependent Clp protease ATP-binding subunit, putative, expressed	BGIOSGA011117	IPR004176; Clp, N-terminal
PH_os_0006142		-1.98704		-1.12793	-2.09626		LOC_Os03g22490	heavy metal-associated domain containing protein, expressed	BGIOSGA010749	IPR006121; Heavy metal transport/detoxification protein
PH_os_0006147		1.19857			1.79215		LOC_Os03g15570	STE_MEKK_ste11_MAP3K.12 - STE kinases include homologs to sterile 7, sterile 11 and sterile 20 from yeast, expressed	BGIOSGA011066	IPR000719; Protein kinase, core|IPR002290; Serine/threonine protein kinase|IPR008271; Serine/threonine protein kinase, active site|IPR017441; Protein kinase ATP binding, conserved site|IPR017442; Serine/threonine protein kinase-related
PH_os_0006150	1.72306						LOC_Os03g22634	terpene synthase, putative, expressed	BGIOSGA010739	IPR001906; Terpene synthase-like|IPR005630; Terpene synthase, metal-binding
PH_os_0006155						1.24475	LOC_Os03g15020	beta-galactosidase precursor, putative, expressed	BGIOSGA011085	IPR000922; D-galactoside/L-rhamnose binding SUEL lectin|IPR001944; Glycoside hydrolase, family 35
PH_os_0006168	-1.31009	-1.69572			-1.36688		LOC_Os03g21480	HAD superfamily phosphatase, putative, expressed	BGIOSGA010801	IPR005519; Acid phosphatase (Class B)
PH_os_0006188						2.4337	LOC_Os03g16940	glyoxalase family protein, putative, expressed	BGIOSGA011001	IPR004360; Glyoxalase/bleomycin resistance protein/dioxygenase
PH_os_0006193		-1.48173			-1.32881		LOC_Os03g21730	receptor-like protein kinase precursor, putative, expressed	BGIOSGA012573	IPR000719; Protein kinase, core|IPR001245; Tyrosine protein kinase|IPR001611; Leucine-rich repeat|IPR002290; Serine/threonine protein kinase|IPR003591; Leucine-rich repeat, typical subtype|IPR013210; Leucine-rich repeat, N-terminal|IPR017441; Protein kinase ATP binding, conserved site|IPR017442; Serine/threonine protein kinase-related
PH_os_0006201	2.5004	2.88213		1.38299	2.53604		LOC_Os03g17700	CGMC_MAPKCGMC_2_ERK.2 - CGMC includes CDA, MAPK, GSK3, and CLKC kinases, expressed	BGIOSGA010959	IPR000719; Protein kinase, core|IPR001245; Tyrosine protein kinase|IPR002290; Serine/threonine protein kinase|IPR003527; MAP kinase, conserved site|IPR008271; Serine/threonine protein kinase, active site|IPR008351; JNK MAP kinase|IPR017441; Protein kinase ATP binding, conserved site|IPR017442; Serine/threonine protein kinase-related
PH_os_0006203		1.44715					LOC_Os03g18070	omega-3 fatty acid desaturase, chloroplast precursor, putative, expressed	BGIOSGA010945	IPR005804; Fatty acid desaturase, type 1|IPR010257; Fatty acid desaturase, type 1, N-terminal
PH_os_0006205		1.98343			1.21676	-1.00652	LOC_Os03g17230	NAD dependent epimerase/dehydratase family domain containing protein, expressed	BGIOSGA010980	IPR001509; NAD-dependent epimerase/dehydratase
PH_os_0006211	-1.69792						LOC_Os03g45230	expressed protein	BGIOSGA013234	NA
PH_os_0006215	-1.21259	-2.42564			-2.5612	-1.45949	LOC_Os03g14210	glycosyl hydrolases family 17, putative, expressed	BGIOSGA028684	IPR000490; Glycoside hydrolase, family 17
PH_os_0006226		1.08016					LOC_Os03g17240	ankyrin repeat-containing protein, putative, expressed	BGIOSGA012354	IPR002110; Ankyrin
PH_os_0006252					-1.09713		LOC_Os03g50130	microsomal glutathione S-transferase 3, putative, expressed	BGIOSGA009948	IPR001129; Membrane-associated proteins in eicosanoid and glutathione metabolism (MAPEG)
PH_os_0006255		-1.02275					LOC_Os03g50560	RNA recognition motif containing protein, putative, expressed	BGIOSGA009922	IPR000504; RNA recognition motif, RNP-1
PH_os_0006259					1.68452		LOC_Os03g29410	tyrosine protein kinase domain containing protein, putative, expressed	BGIOSGA010552	IPR000719; Protein kinase, core|IPR001245; Tyrosine protein kinase|IPR002290; Serine/threonine protein kinase|IPR008271; Serine/threonine protein kinase, active site|IPR017442; Serine/threonine protein kinase-related
PH_os_0006268					1.03403		LOC_Os03g49510	phosphatidylinositol-4-phosphate 5-kinase, putative, expressed	BGIOSGA013400	IPR002498; Phosphatidylinositol-4-phosphate 5-kinase, core|IPR003409; MORN motif|IPR016034; Phosphatidylinositol-4-phosphate 5-kinase, core, subgroup
PH_os_0006271	-1.8965						LOC_Os03g36160	DNAJ heat shock N-terminal domain-containing protein, putative, expressed	BGIOSGA012970	IPR001623; Heat shock protein DnaJ, N-terminal|IPR013105; Tetratricopeptide TPR2
PH_os_0006275	2.69548	2.96616		2.44745	3.38843		LOC_Os03g19720	EF hand family protein, putative, expressed	BGIOSGA012485	IPR002048; Calcium-binding EF-hand|IPR008080; Parvalbumin
PH_os_0006278						1.51705	LOC_Os03g27110	hydrolase protein, putative, expressed	BGIOSGA012780	IPR000073; Alpha/beta hydrolase fold-1|IPR000639; Epoxide hydrolase-like|IPR003089; Alpha/beta hydrolase
PH_os_0006282						1.17346	LOC_Os03g55870	membrane associated DUF588 domain containing protein, putative, expressed	BGIOSGA037347	IPR006702; Protein of unknown function DUF588
PH_os_0006288						-1.62692	LOC_Os03g53150	OsIAA13 - Auxin-responsive Aux/IAA gene family member, expressed	BGIOSGA009837	IPR003311; AUX/IAA protein|IPR011525; Aux/IAA-ARF-dimerisation
PH_os_0006294		-1.18519			-1.47923		LOC_Os03g18350	importin subunit beta, putative, expressed	BGIOSGA010932	IPR000357; HEAT|IPR001494; Importin-beta, N-terminal
PH_os_0006295						1.14338	LOC_Os03g50880	class I glutamine amidotransferase, putative, expressed	BGIOSGA009914	IPR000991; Glutamine amidotransferase class-I, C-terminal|IPR001317; Carbamoyl phosphate synthase, GATase region|IPR006220; Anthranilate synthase component II/delta crystallin|IPR011702; Glutamine amidotransferase superfamily|IPR012998; Glutamine amidotransferase, class I, active site
PH_os_0006303					-1.13084		LOC_Os03g55330	ankyrin repeat domain containing protein, putative, expressed	BGIOSGA009772	IPR002110; Ankyrin
PH_os_0006306	2.53269	2.68261		1.48594	2.61045		LOC_Os03g21030	no apical meristem protein, putative, expressed	BGIOSGA010816	IPR003441; No apical meristem (NAM) protein
PH_os_0006323						-1.13237	LOC_Os03g47730	homeobox domain containing protein, expressed	BGIOSGA010052	IPR001356; Homeobox|IPR006563; POX
PH_os_0006328		1.80842			1.18411		LOC_Os03g14710	protein kinase, putative, expressed	BGIOSGA012246	IPR000719; Protein kinase, core|IPR001245; Tyrosine protein kinase|IPR002290; Serine/threonine protein kinase|IPR008271; Serine/threonine protein kinase, active site|IPR017442; Serine/threonine protein kinase-related
PH_os_0006331					-1.07455		LOC_Os03g50380	DNA-directed RNA polymerase I subunit RPA12, putative, expressed	BGIOSGA013432	IPR001222; Zinc finger, TFIIS-type
PH_os_0006333					-1.28316		LOC_Os03g50120	zinc finger family protein, putative, expressed	BGIOSGA013424	IPR001876; Zinc finger, RanBP2-type
PH_os_0006334						1.13609	LOC_Os03g37490	MATE efflux family protein, putative, expressed	BGIOSGA010399	IPR002528; Multi antimicrobial extrusion protein MatE
PH_os_0006335		1.04125			1.44142		LOC_Os03g19310	glycosyltransferase, putative, expressed	BGIOSGA010889	IPR008630; Galactosyl transferase
PH_os_0006340						1.13633	LOC_Os03g37840	potassium transporter, putative, expressed	BGIOSGA010386	IPR003855; K+ potassium transporter
PH_os_0006341		1.99539			1.84005		LOC_Os03g32220	ZOS3-11 - C2H2 zinc finger protein, expressed	BGIOSGA010470|BGIOSGA010469	IPR007087; Zinc finger, C2H2-type|IPR015880; Zinc finger, C2H2-like|IPR007087; Zinc finger, C2H2-type|IPR015880; Zinc finger, C2H2-like
PH_os_0006342			1.16893			1.86445	LOC_Os03g33090	DUF260 domain containing protein, putative, expressed	BGIOSGA010454	IPR004883; Lateral organ boundaries, LOB
PH_os_0006374	2.72269	3.26842			2.76685		LOC_Os03g53020	helix-loop-helix DNA-binding domain containing protein, expressed	BGIOSGA013533	IPR001092; Basic helix-loop-helix dimerisation region bHLH
PH_os_0006377			1.13521				LOC_Os03g25770	RNA recognition motif containing protein, putative, expressed	BGIOSGA010652	IPR000504; RNA recognition motif, RNP-1
PH_os_0006379		1.68701					LOC_Os03g24870	transporter family protein, putative, expressed	BGIOSGA010685	IPR003663; Sugar transporter|IPR005828; General substrate transporter|IPR005829; Sugar transporter, conserved site|IPR007114; Major facilitator superfamily
PH_os_0006388		-1.1182			-1.05479		LOC_Os03g30790	erlin-2 precursor, putative, expressed	BGIOSGA010508	IPR001107; Band 7 protein
PH_os_0006393	-2.28429	-2.83883		-2.04215	-2.70165		LOC_Os03g28130	OsFBX94 - F-box domain containing protein, expressed	BGIOSGA010578	IPR001810; Cyclin-like F-box
PH_os_0006422					1.35641		LOC_Os03g25000	GDSL-like lipase/acylhydrolase, putative	BGIOSGA012681	IPR001087; Lipase, GDSL
PH_os_0006425		1.03957					LOC_Os03g52760	kinase, pfkB family, putative, expressed	BGIOSGA009843	IPR002173; Carbohydrate/puine kinase, PfkB, conserved site|IPR011611; Carbohydrate/purine kinase
PH_os_0006428	1.8779	3.79996		1.99571	3.21076	1.97397	LOC_Os03g45194	oxidoreductase, short chain dehydrogenase/reductase family domain containing protein, expressed	BGIOSGA010126	NA
PH_os_0006429	2.20823						LOC_Os03g46454	metal cation transporter, putative, expressed	BGIOSGA010094	IPR003689; Zinc/iron permease
PH_os_0006433		-1.22432			-1.30245		LOC_Os03g46610	DEAD-box ATP-dependent RNA helicase, putative, expressed	BGIOSGA010088	IPR000629; RNA helicase, ATP-dependent, DEAD-box, conserved site|IPR001650; DNA/RNA helicase, C-terminal|IPR011545; DNA/RNA helicase, DEAD/DEAH box type, N-terminal|IPR014001; DEAD-like helicase, N-terminal|IPR014014; RNA helicase, DEAD-box type, Q motif|IPR014021; Helicase, superfamily 1 and 2, ATP-binding
PH_os_0006434		-1.10542			-1.51064		LOC_Os03g48320	disease resistance RPP13-like protein 1, putative, expressed	BGIOSGA010022	IPR000767; Disease resistance protein|IPR001611; Leucine-rich repeat|IPR002182; NB-ARC|IPR003591; Leucine-rich repeat, typical subtype
PH_os_0006436						1.30179	LOC_Os03g45720	glyoxalase family protein, putative, expressed	BGIOSGA010115	IPR004360; Glyoxalase/bleomycin resistance protein/dioxygenase|IPR011588; Glyoxalase/extradiol ring-cleavage dioxygenase
PH_os_0006440				1.25143			LOC_Os03g42100	helix-loop-helix DNA-binding domain containing protein	BGIOSGA010239	IPR001092; Basic helix-loop-helix dimerisation region bHLH
PH_os_0006456					-1.51503	-1.04061	LOC_Os03g46860	helix-loop-helix DNA-binding protein, putative, expressed	BGIOSGA010080	IPR001092; Basic helix-loop-helix dimerisation region bHLH
PH_os_0006463					-1.04486		LOC_Os03g51110	MYB family transcription factor, putative, expressed	BGIOSGA013472|BGIOSGA013471	IPR001005; SANT, DNA-binding|IPR014778; Myb, DNA-binding|IPR001005; SANT, DNA-binding|IPR014778; Myb, DNA-binding
PH_os_0006479	1.83148	2.83339			2.10336		LOC_Os03g50210	DUF292 domain containing protein, expressed	BGIOSGA013426	IPR005061; Protein of unknown function DUF292, eukaryotic
PH_os_0006486		-1.4124					LOC_Os03g49200	WD domain, G-beta repeat domain containing protein, expressed	BGIOSGA009986	IPR001680; WD40 repeat
PH_os_0006499		-1.42944			-1.45093		LOC_Os03g55760	MYB family transcription factor, putative, expressed	BGIOSGA013627	IPR014778; Myb, DNA-binding
PH_os_0006501		1.00025			1.79958		LOC_Os03g55590	MYB family transcription factor, putative, expressed	BGIOSGA013620	IPR014778; Myb, DNA-binding
PH_os_0006503	1.33239	4.48584			1.54716		LOC_Os03g55550	helix-loop-helix DNA-binding domain containing protein	BGIOSGA013618	IPR001092; Basic helix-loop-helix dimerisation region bHLH
PH_os_0006510	2.58783	4.77966					LOC_Os03g52910	uncharacterized UPF0114 domain containing protein, expressed	BGIOSGA013529	IPR005134; Protein of unknown function UPF0114
PH_os_0006511		-1.30463			-1.93032		LOC_Os03g52620	expressed protein	BGIOSGA013518	IPR002885; Pentatricopeptide repeat
PH_os_0006517		-1.45061			-1.79539		LOC_Os03g54000	oligopeptide transporter, putative, expressed	BGIOSGA009801	IPR004813; Oligopeptide transporter OPT superfamily
PH_os_0006522			1.024		-1.09954	1.92577	LOC_Os03g42810	endonuclease/exonuclease/phosphatase family domain containing protein, expressed	BGIOSGA013165	IPR000300; Inositol polyphosphate related phosphatase|IPR005135; Endonuclease/exonuclease/phosphatase
PH_os_0006533						1.12833	LOC_Os03g40540	cytochrome P450, putative, expressed	BGIOSGA013086	IPR001128; Cytochrome P450|IPR002401; Cytochrome P450, E-class, group I
PH_os_0006545					-1.16863		LOC_Os03g40700	presenilin, putative, expressed	BGIOSGA013090	IPR001108; Peptidase A22A, presenilin|IPR006639; Peptidase A22, presenilin signal peptide
PH_os_0006548						1.51295	LOC_Os03g42830	MATE efflux family protein, putative, expressed	BGIOSGA010210	IPR002528; Multi antimicrobial extrusion protein MatE
PH_os_0006557		1.08678			1.54042		LOC_Os03g49440	phosphatase, putative, expressed	BGIOSGA013397	IPR005834; Haloacid dehalogenase-like hydrolase
PH_os_0006568					-1.16456		LOC_Os03g44780	elongation factor Tu family protein, putative, expressed	BGIOSGA013226	IPR000640; Translation elongation factor EFG/EF2, C-terminal|IPR000795; Protein synthesis factor, GTP-binding
PH_os_0006573		3.84533					LOC_Os03g46790	helix-loop-helix DNA-binding domain containing protein	BGIOSGA013293	IPR001092; Basic helix-loop-helix dimerisation region bHLH
PH_os_0006576		-1.17413			-1.2396		LOC_Os03g18430	protein kinase, putative, expressed	BGIOSGA010927	IPR000719; Protein kinase, core|IPR001245; Tyrosine protein kinase|IPR002290; Serine/threonine protein kinase
PH_os_0006581	1.24388	3.22492			2.79691		LOC_Os03g20840	disease resistance RPP13-like protein 1, putative, expressed	BGIOSGA010831	IPR000767; Disease resistance protein|IPR001611; Leucine-rich repeat|IPR002182; NB-ARC
PH_os_0006582		-1.02093					LOC_Os03g18110	proteins of unknown function domain containing protein, putative, expressed	BGIOSGA012394	IPR004253; Protein of unknown function DUF231, plant
PH_os_0006583						1.07898	LOC_Os03g30300	6-phosphogluconolactonase, putative, expressed	BGIOSGA010527	IPR006148; Glucosamine/galactosamine-6-phosphate isomerase
PH_os_0006586		1.2616					LOC_Os03g55560	STE_MEKK_ste11_MAP3K.15 - STE kinases include homologs to sterile 7, sterile 11 and sterile 20 from yeast, expressed	BGIOSGA009765	IPR000719; Protein kinase, core|IPR001245; Tyrosine protein kinase|IPR002290; Serine/threonine protein kinase|IPR008271; Serine/threonine protein kinase, active site|IPR017441; Protein kinase ATP binding, conserved site|IPR017442; Serine/threonine protein kinase-related
PH_os_0006589			1.36768			1.4806	LOC_Os03g39760	cytochrome P450, putative, expressed	BGIOSGA013063	IPR001128; Cytochrome P450|IPR002401; Cytochrome P450, E-class, group I
PH_os_0006591						1.46733	LOC_Os03g44150	aminotransferase, putative, expressed	BGIOSGA010154	IPR005814; Aminotransferase class-III
PH_os_0006595	-1.04261	-1.51929			-1.36136		LOC_Os03g43670	TKL_IRAK_CR4L.1 - The CR4L subfamily has homology with Crinkly4, expressed	BGIOSGA013188	IPR000408; Regulator of chromosome condensation, RCC1|IPR000719; Protein kinase, core|IPR001245; Tyrosine protein kinase|IPR001368; TNFR/CD27/30/40/95 cysteine-rich region|IPR002290; Serine/threonine protein kinase|IPR008271; Serine/threonine protein kinase, active site|IPR017441; Protein kinase ATP binding, conserved site|IPR017442; Serine/threonine protein kinase-related
PH_os_0006598	2.23202	2.94567		1.38362	2.92564		LOC_Os03g18910	COBRA-like protein 7 precursor, putative, expressed	BGIOSGA012438	IPR006918; Phytochelatin synthetase-like conserved region|IPR013032; EGF-like region, conserved site
PH_os_0006616						1.37494	LOC_Os03g42240	B3 DNA binding domain containing protein, expressed	BGIOSGA013133	IPR003340; Transcriptional factor B3
PH_os_0006619		2.12318			1.66398	1.18549	LOC_Os03g53390	expressed protein	BGIOSGA013060	NA
PH_os_0006627	1.21318	3.02457					LOC_Os03g13740	immediate-early fungal elicitor protein CMPG1, putative, expressed	BGIOSGA011140	IPR003613; U box
PH_os_0006630		-1.87804			-1.91608		LOC_Os03g36730	OST3/OST6 family protein, putative, expressed	BGIOSGA010423	IPR006844; OST3/OST6
PH_os_0006642				-1.80702			LOC_Os03g20910	homeobox domain containing protein, expressed	BGIOSGA010824	IPR001356; Homeobox
PH_os_0006649						-1.20203	LOC_Os03g29150	NAD dependent epimerase/dehydratase family protein, putative, expressed	BGIOSGA012833	IPR002225; 3-beta hydroxysteroid dehydrogenase/isomerase
PH_os_0006656			1.18938				LOC_Os03g17174	PsbP, putative, expressed	BGIOSGA012350	IPR002683; Photosystem II oxygen evolving complex protein PsbP
PH_os_0006658	2.34232	2.8978		1.91619	2.90107		LOC_Os03g18150	protein phosphatase 2C, putative, expressed	BGIOSGA012398	IPR000222; Protein phosphatase 2C, manganese/magnesium aspartate binding site|IPR001932; Protein phosphatase 2C-related|IPR014045; Protein phosphatase 2C, N-terminal
PH_os_0006672	1.33167	1.59161			1.25264		LOC_Os03g19020	PHD-finger family protein, expressed	BGIOSGA012447	IPR001841; Zinc finger, RING-type|IPR001965; Zinc finger, PHD-type|IPR003224; Zinc finger, P11-type
PH_os_0006673		1.58208			1.79398		LOC_Os03g16700	initiator-binding protein, putative, expressed	BGIOSGA012326	IPR000626; Ubiquitin|IPR001005; SANT, DNA-binding
PH_os_0006682		-1.03222					LOC_Os03g16570	zinc finger, C3HC4 type domain containing protein, expressed	BGIOSGA012319	IPR001841; Zinc finger, RING-type
PH_os_0006685						1.79253	LOC_Os03g27280	CAMK_CAMK_like.19 - CAMK includes calcium/calmodulin depedent protein kinases, expressed	BGIOSGA010605	IPR000719; Protein kinase, core|IPR001245; Tyrosine protein kinase|IPR002290; Serine/threonine protein kinase|IPR008271; Serine/threonine protein kinase, active site|IPR017441; Protein kinase ATP binding, conserved site|IPR017442; Serine/threonine protein kinase-related
PH_os_0006696						1.06174	LOC_Os03g32040	phenazine biosynthesis protein, putative, expressed	BGIOSGA012941	IPR003719; Phenazine biosynthesis PhzC/PhzF protein
PH_os_0006697	-1.00892						LOC_Os03g13230	pentatricopeptide, putative, expressed	BGIOSGA012191	IPR002885; Pentatricopeptide repeat
PH_os_0006700						-2.31853	LOC_Os03g48030	integral membrane HPP family protein, putative, expressed	BGIOSGA010034	IPR007065; HPP
PH_os_0006703						-1.57322	LOC_Os03g17760	RNA recognition motif containing protein, putative, expressed	BGIOSGA010956	IPR000504; RNA recognition motif, RNP-1
PH_os_0006708		-1.33698					LOC_Os03g13930	OsSub28 - Putative Subtilisin homologue, expressed	BGIOSGA011133	IPR000209; Peptidase S8 and S53, subtilisin, kexin, sedolisin|IPR003137; Protease-associated PA|IPR010259; Proteinase inhibitor I9, subtilisin propeptide
PH_os_0006719				-1.03194			LOC_Os03g26930	OsSCP13 - Putative Serine Carboxypeptidase homologue, expressed	BGIOSGA012772	IPR001563; Peptidase S10, serine carboxypeptidase
PH_os_0006723						1.02619	LOC_Os03g29180	ubiquinone biosynthesis protein COQ9, mitochondrial precursor, putative, expressed	BGIOSGA012835	IPR013718; COQ9
PH_os_0006727						1.17435	LOC_Os03g28300	protein kinase domain containing protein, expressed	BGIOSGA012823	IPR000270; Octicosapeptide/Phox/Bem1p|IPR000719; Protein kinase, core|IPR001245; Tyrosine protein kinase|IPR002290; Serine/threonine protein kinase|IPR008271; Serine/threonine protein kinase, active site|IPR017441; Protein kinase ATP binding, conserved site
PH_os_0006729		-1.03493					LOC_Os03g25030	GDSL-like lipase/acylhydrolase, putative, expressed	BGIOSGA012686	IPR001087; Lipase, GDSL
PH_os_0006731				-1.49451			LOC_Os03g26130	MYB family transcription factor, putative, expressed	BGIOSGA012748	IPR001005; SANT, DNA-binding|IPR014778; Myb, DNA-binding
PH_os_0006742						1.00082	LOC_Os03g25270	pyrrolidone-carboxylate peptidase, putative, expressed	BGIOSGA012702	IPR000816; Peptidase C15, pyroglutamyl peptidase I|IPR016125; Peptidase C15, pyroglutamyl peptidase I-like
PH_os_0006745						-1.03993	LOC_Os03g25500	cytochrome P450 72A1, putative, expressed	BGIOSGA012723	IPR000634; Serine/threonine dehydratase, pyridoxal-phosphate-binding site|IPR001128; Cytochrome P450|IPR002401; Cytochrome P450, E-class, group I
PH_os_0006757						-1.26431	LOC_Os03g43820	plant invertase/pectin methylesterase inhibitor domain containing protein, expressed	BGIOSGA010176	NA
PH_os_0006763				-1.39482	-1.61014		LOC_Os03g29630	ulp1 protease family protein, putative	BGIOSGA012848	IPR003653; Peptidase C48, SUMO/Sentrin/Ubl1
PH_os_0006767					-1.00035		LOC_Os03g35600	serine/threonine-protein kinase receptor precursor, putative, expressed	BGIOSGA012967	IPR000719; Protein kinase, core|IPR000858; S-locus glycoprotein|IPR001480; Curculin-like (mannose-binding) lectin|IPR003609; Apple-like|IPR006210; EGF|IPR008271; Serine/threonine protein kinase, active site|IPR013227; PAN-like, type 2|IPR017442; Serine/threonine protein kinase-related
PH_os_0006770			-1.56254			-1.16424	LOC_Os03g31180	diacylglycerol kinase 1, putative, expressed	BGIOSGA012913	IPR000756; Diacylglycerol kinase accessory region|IPR001206; Diacylglycerol kinase, catalytic region|IPR002219; Protein kinase C, phorbol ester/diacylglycerol binding
PH_os_0006771		1.21512					LOC_Os03g32090	pentatricopeptide, putative	BGIOSGA012942	IPR002885; Pentatricopeptide repeat
PH_os_0006776	-1.50057	-2.03313		-1.22085	-1.87096		LOC_Os03g20450	expressed protein	BGIOSGA012519	IPR000719; Protein kinase, core|IPR001245; Tyrosine protein kinase|IPR001611; Leucine-rich repeat|IPR002290; Serine/threonine protein kinase
PH_os_0006777						1.04842	LOC_Os03g21850	nucleotidyltransferase, putative, expressed	BGIOSGA012580	NA
PH_os_0006778					-1.09203		LOC_Os03g20900	Myb transcription factor, putative, expressed	BGIOSGA012541	IPR000905; Peptidase M22, glycoprotease|IPR014778; Myb, DNA-binding
PH_os_0006779					-1.28276		LOC_Os03g20870	zinc finger, C3HC4 type domain containing protein, expressed	BGIOSGA012539	IPR001841; Zinc finger, RING-type
PH_os_0006780						1.1325	LOC_Os03g21260	2,3-bisphosphoglycerate-independent phosphoglycerate mutase, putative	BGIOSGA012556|BGIOSGA012554	IPR011258; BPG-independent PGAM, N-terminal|IPR006124; Metalloenzyme|IPR011258; BPG-independent PGAM, N-terminal
PH_os_0006804	-1.06328	-2.14663			-1.36795		LOC_Os03g47470	STE_PAK_Ste20_STLK.4 - STE kinases include homologs to sterile 7, sterile 11 and sterile 20 from yeast	BGIOSGA013323	IPR000719; Protein kinase, core|IPR002290; Serine/threonine protein kinase|IPR017441; Protein kinase ATP binding, conserved site|IPR017442; Serine/threonine protein kinase-related
PH_os_0006811						1.17804	LOC_Os03g24170	phosphatidylinositol-4-phosphate 5-kinase, putative, expressed	BGIOSGA012644	IPR002498; Phosphatidylinositol-4-phosphate 5-kinase, core|IPR016034; Phosphatidylinositol-4-phosphate 5-kinase, core, subgroup
PH_os_0006812						2.39631	LOC_Os03g24070	rhythmically expressed gene 2 protein, putative, expressed	BGIOSGA012642	IPR005833; Haloacid dehydrogenase/epoxide hydrolase|IPR005834; Haloacid dehalogenase-like hydrolase
PH_os_0006814					1.07582		LOC_Os03g22770	CCT/B-box zinc finger protein, putative, expressed	BGIOSGA012614	IPR000315; Zinc finger, B-box|IPR002926; Zinc finger, CONSTANS-type|IPR010402; CCT
PH_os_0006821					-1.30071		LOC_Os03g21510	inactive receptor kinase At2g26730 precursor, putative, expressed	BGIOSGA012559	IPR000719; Protein kinase, core|IPR001245; Tyrosine protein kinase|IPR001611; Leucine-rich repeat|IPR002290; Serine/threonine protein kinase|IPR017441; Protein kinase ATP binding, conserved site|IPR017442; Serine/threonine protein kinase-related
PH_os_0006833						2.15208	LOC_Os04g01810	terpene synthase, putative	BGIOSGA015770	IPR001906; Terpene synthase-like|IPR005630; Terpene synthase, metal-binding
PH_os_0006844		-1.80151			-1.46432		LOC_Os04g01140	cytochrome P450 93A2, putative, expressed	BGIOSGA015743	IPR001128; Cytochrome P450|IPR002401; Cytochrome P450, E-class, group I
PH_os_0006864		-1.78771			-1.81283		LOC_Os04g33660	bifunctional monodehydroascorbate reductase and carbonic anhydrasenectarin-3 precursor, putative, expressed	BGIOSGA016359|BGIOSGA016030	IPR001148; Carbonic anhydrase, eukaryotic|IPR001148; Carbonic anhydrase, eukaryotic
PH_os_0006868		-1.0588			-1.06742	1.27485	LOC_Os04g24600	cysteine proteinase 1 precursor, putative, expressed	BGIOSGA016118	IPR000169; Peptidase, cysteine peptidase active site|IPR000668; Peptidase C1A, papain C-terminal|IPR013201; Proteinase inhibitor I29, cathepsin propeptide
PH_os_0006884	1.76199		1.25088		-1.55633		LOC_Os04g27060	oxidoreductase, aldo/keto reductase family protein, putative, expressed	BGIOSGA016147	IPR001395; Aldo/keto reductase
PH_os_0006888						2.96257	LOC_Os04g10690	inorganic phosphate transporter, putative, expressed	BGIOSGA015967	IPR005828; General substrate transporter|IPR007114; Major facilitator superfamily
PH_os_0006889				1.68882		3.56634	LOC_Os04g10060	ent-kaurene synthase, chloroplast precursor, putative, expressed	BGIOSGA015980	IPR001906; Terpene synthase-like|IPR005630; Terpene synthase, metal-binding
PH_os_0006895						-1.00276	LOC_Os04g14150	dehydration response related protein, putative, expressed	BGIOSGA015925|BGIOSGA015928	IPR004159; Protein of unknown function DUF248, methyltransferase putative|IPR004159; Protein of unknown function DUF248, methyltransferase putative
PH_os_0006903		-1.12928					LOC_Os04g20164	amine oxidase precursor, putative, expressed	BGIOSGA016027	IPR000269; Copper amine oxidase|IPR015798; Copper amine oxidase, C-terminal|IPR015800; Copper amine oxidase, N2-terminal|IPR015802; Copper amine oxidase, N3-terminal
PH_os_0006904						3.17295	LOC_Os04g19740	transketolase, chloroplast precursor, putative, expressed	BGIOSGA016021|BGIOSGA016022	IPR005474; Transketolase, N-terminal|IPR005475; Transketolase, central region|IPR005476; Transketolase, C-terminal|IPR005475; Transketolase, central region|IPR005476; Transketolase, C-terminal
PH_os_0006916	1.74465	2.76847			2.13827		LOC_Os04g37430	lipoxygenase protein, putative, expressed	BGIOSGA016491	IPR001024; Lipoxygenase, LH2|IPR001246; Lipoxygenase, plant|IPR013819; Lipoxygenase, C-terminal
PH_os_0006926					-1.22437		LOC_Os04g32030	heavy metal-associated domain containing protein, expressed	BGIOSGA016280	IPR006121; Heavy metal transport/detoxification protein
PH_os_0006934						1.58227	LOC_Os04g33490	neutral/alkaline invertase, putative, expressed	BGIOSGA016345	IPR006937; Plant neutral invertase
PH_os_0006943				1.19154	1.04268		LOC_Os04g11430	disease resistance RPP13-like protein 1, putative	BGIOSGA015525	IPR000767; Disease resistance protein|IPR002182; NB-ARC
PH_os_0006944				1.34564		2.01403	LOC_Os04g09900	ent-kaurene synthase, chloroplast precursor, putative, expressed	BGIOSGA015502	IPR001906; Terpene synthase-like|IPR005630; Terpene synthase, metal-binding
PH_os_0006956		-1.34034			-1.57781		LOC_Os04g08764	avr9/Cf-9 rapidly elicited protein 137, putative, expressed	BGIOSGA015606	IPR007700; Protein of unknown function DUF668
PH_os_0006959						1.27527	LOC_Os04g23580	xylosyltransferase, putative, expressed	BGIOSGA015386	IPR000760; Inositol monophosphatase|IPR003406; Glycosyl transferase, family 14
PH_os_0006976	-1.82414						LOC_Os04g02920	leucine-rich repeat family protein, putative, expressed	BGIOSGA015798	IPR001611; Leucine-rich repeat|IPR013210; Leucine-rich repeat, N-terminal
PH_os_0006981						-1.39796	LOC_Os04g07110	expressed protein	BGIOSGA015849|BGIOSGA015847	IPR007658; Protein of unknown function DUF594|IPR007658; Protein of unknown function DUF594
PH_os_0006987	-1.04365	-2.26701			-1.15206	-1.95228	LOC_Os04g06910	conserved hypothetical protein	BGIOSGA015844	IPR007658; Protein of unknown function DUF594
PH_os_0006991		-2.48077			-3.04323	1.59288	LOC_Os04g01710	cysteine proteinase At4g11310 precursor, putative, expressed	BGIOSGA015726	IPR000169; Peptidase, cysteine peptidase active site|IPR000668; Peptidase C1A, papain C-terminal|IPR013201; Proteinase inhibitor I29, cathepsin propeptide
PH_os_0006994	-1.05445				-1.61067		LOC_Os04g04060	dynamin family protein, putative, expressed	BGIOSGA015669	IPR000375; Dynamin central region|IPR001401; Dynamin, GTPase region
PH_os_0006995		3.11766		1.13771	2.97644		LOC_Os04g03980	flavin monooxygenase, putative, expressed	BGIOSGA015673	IPR000103; Pyridine nucleotide-disulphide oxidoreductase, class-II|IPR000960; Flavin-containing monooxygenase FMO|IPR001327; Pyridine nucleotide-disulphide oxidoreductase, NAD-binding region|IPR013027; FAD-dependent pyridine nucleotide-disulphide oxidoreductase
PH_os_0007013				1.05793			LOC_Os03g62170	cyclase/dehydrase family protein, expressed	BGIOSGA013902	IPR005031; Streptomyces cyclase/dehydrase
PH_os_0007020					-1.15523		LOC_Os04g24750	aspartic proteinase nepenthesin precursor, putative	BGIOSGA016120|BGIOSGA016032	IPR001461; Peptidase A1|IPR001969; Peptidase aspartic, active site
PH_os_0007025		1.18907					LOC_Os04g15920	dehydrogenase, putative, expressed	BGIOSGA009366	IPR002328; Alcohol dehydrogenase, zinc-containing, conserved site|IPR005829; Sugar transporter, conserved site|IPR013149; Alcohol dehydrogenase, zinc-binding|IPR013154; Alcohol dehydrogenase GroES-like
PH_os_0007038		1.40781			1.41872		LOC_Os04g41160	protein kinase, putative, expressed	BGIOSGA014831	IPR000719; Protein kinase, core|IPR001245; Tyrosine protein kinase|IPR002290; Serine/threonine protein kinase|IPR008271; Serine/threonine protein kinase, active site|IPR017442; Serine/threonine protein kinase-related
PH_os_0007045			1.09678			1.50269	LOC_Os04g38680	transmembrane amino acid transporter protein, putative, expressed	BGIOSGA016543	IPR013057; Amino acid transporter, transmembrane
PH_os_0007046		-1.9135			-1.4517		LOC_Os04g39650	receptor protein kinase CLAVATA1 precursor, putative, expressed	BGIOSGA016590	IPR000719; Protein kinase, core|IPR001611; Leucine-rich repeat|IPR008271; Serine/threonine protein kinase, active site|IPR013210; Leucine-rich repeat, N-terminal|IPR017441; Protein kinase ATP binding, conserved site|IPR017442; Serine/threonine protein kinase-related
PH_os_0007057		1.75352			1.11085		LOC_Os04g38400	ethylene-insensitive 3, putative, expressed	BGIOSGA016529|BGIOSGA016530	IPR006957; Ethylene insensitive 3
PH_os_0007071					1.02991		LOC_Os04g38720	no apical meristem protein, putative, expressed	BGIOSGA016546	IPR003441; No apical meristem (NAM) protein
PH_os_0007077					-1.13343		LOC_Os04g39430	cytochrome P450, putative, expressed	BGIOSGA014915	IPR001128; Cytochrome P450|IPR002024; Bacterioferritin|IPR002401; Cytochrome P450, E-class, group I
PH_os_0007084						1.41556	LOC_Os04g43560	no apical meristem protein, putative, expressed	BGIOSGA016756	IPR003441; No apical meristem (NAM) protein
PH_os_0007093		-1.7046					LOC_Os04g39180	nodulation receptor kinase precursor, putative	BGIOSGA014929	IPR000719; Protein kinase, core|IPR008271; Serine/threonine protein kinase, active site|IPR017442; Serine/threonine protein kinase-related
PH_os_0007111					1.14238		LOC_Os03g56180	legume lectins beta domain containing protein, expressed	BGIOSGA009743	IPR000719; Protein kinase, core|IPR000985; Legume lectin, alpha|IPR001220; Legume lectin, beta domain|IPR008271; Serine/threonine protein kinase, active site|IPR017441; Protein kinase ATP binding, conserved site|IPR017442; Serine/threonine protein kinase-related
PH_os_0007113		1.09717					LOC_Os03g59350	anthocyanin 3-O-beta-glucosyltransferase, putative, expressed	BGIOSGA013789	IPR002213; UDP-glucuronosyl/UDP-glucosyltransferase
PH_os_0007119						-1.2571	LOC_Os03g56950	phytochrome-interacting factor 4, putative, expressed	BGIOSGA013672	IPR001092; Basic helix-loop-helix dimerisation region bHLH
PH_os_0007143					-1.07888		LOC_Os03g56270	receptor protein kinase CLAVATA1 precursor, putative, expressed	BGIOSGA013642	IPR000719; Protein kinase, core|IPR001611; Leucine-rich repeat|IPR008271; Serine/threonine protein kinase, active site|IPR013210; Leucine-rich repeat, N-terminal|IPR017442; Serine/threonine protein kinase-related
PH_os_0007144						-1.33966	LOC_Os03g62780	S1 RNA binding domain containing protein, expressed	BGIOSGA009456	NA
PH_os_0007151						1.41706	LOC_Os03g63500	ATPase, AFG1 family domain containing protein, expressed	BGIOSGA009426	NA
PH_os_0007163		-1.21589			-1.05813		LOC_Os04g42690	UDP-glucoronosyl and UDP-glucosyl transferase domain containing protein, expressed	BGIOSGA014762	IPR002213; UDP-glucuronosyl/UDP-glucosyltransferase
PH_os_0007164					1.12538		LOC_Os04g24430	sucrose synthase, putative, expressed	BGIOSGA015483	IPR000368; Sucrose synthase|IPR001296; Glycosyl transferase, group 1
PH_os_0007166		-1.1629			-1.21964		LOC_Os03g64150	MATE efflux family protein, putative, expressed	BGIOSGA009399	IPR002528; Multi antimicrobial extrusion protein MatE
PH_os_0007169		-1.025	1.26109		-1.29524		LOC_Os03g64340	heavy metal-associated domain containing protein, expressed	BGIOSGA009388	IPR006121; Heavy metal transport/detoxification protein
PH_os_0007170		-1.08951					LOC_Os04g33990	harpin-induced protein 1 domain containing protein, expressed	BGIOSGA015125	IPR010847; Harpin-induced 1
PH_os_0007193	1.54847	2.21666		1.08235	2.33719		LOC_Os03g60650	protein phosphatase 2C, putative, expressed	BGIOSGA009551	IPR001932; Protein phosphatase 2C-related|IPR014045; Protein phosphatase 2C, N-terminal
PH_os_0007210						-1.07474	LOC_Os04g41340	4-nitrophenylphosphatase, putative, expressed	BGIOSGA014826	IPR005834; Haloacid dehalogenase-like hydrolase
PH_os_0007215						1.51103	LOC_Os04g41640	HEV2 - Hevein family protein precursor, expressed	BGIOSGA014807	IPR001002; Chitin-binding, type 1|IPR013032; EGF-like region, conserved site
PH_os_0007220		-1.57305	-2.09264			-2.40419	LOC_Os04g39300	heavy metal transport/detoxification protein, putative, expressed	BGIOSGA014921	NA
PH_os_0007223		-1.03315			-1.06666		LOC_Os04g41040	DNA-directed RNA polymerases I, II, and III subunit RPABC1, putative, expressed	BGIOSGA014837	IPR000783; RNA polymerase, subunit H/Rpb5 C-terminal|IPR005571; RNA polymerase, Rpb5, N-terminal
PH_os_0007224		-1.43731	1.29779			2.12524	LOC_Os04g40470	cytochrome P450, putative, expressed	BGIOSGA014867|BGIOSGA014866	IPR001128; Cytochrome P450|IPR002401; Cytochrome P450, E-class, group I|IPR001128; Cytochrome P450|IPR002401; Cytochrome P450, E-class, group I
PH_os_0007228						3.18764	LOC_Os04g43390	Os4bglu16 - monolignol beta-glucoside homologue, expressed	BGIOSGA014723	IPR001360; Glycoside hydrolase, family 1
PH_os_0007234						1.00423	LOC_Os04g42700	receptor-like protein kinase precursor, putative, expressed	BGIOSGA014761	IPR000719; Protein kinase, core|IPR017442; Serine/threonine protein kinase-related
PH_os_0007237	-1.00626	-1.45059			-1.20668		LOC_Os04g42650	plant protein of unknown function domain containing protein, expressed	BGIOSGA014764	IPR004158; Protein of unknown function DUF247, plant
PH_os_0007239		1.6513			1.61115		LOC_Os04g43210	transporter family protein, putative, expressed	BGIOSGA014734	IPR002345; Lipocalin|IPR003663; Sugar transporter|IPR005828; General substrate transporter|IPR005829; Sugar transporter, conserved site|IPR007114; Major facilitator superfamily
PH_os_0007240						-1.03945	LOC_Os04g43270	WAX2, putative	BGIOSGA014731	IPR006088; Sterol desaturase
PH_os_0007244		-1.19862			-1.05605		LOC_Os03g58750	protein kinase domain containing protein, expressed	BGIOSGA013750	IPR000719; Protein kinase, core|IPR001245; Tyrosine protein kinase|IPR002290; Serine/threonine protein kinase|IPR008266; Tyrosine protein kinase, active site
PH_os_0007246		1.29516			1.57632		LOC_Os04g34080	WD-40 repeat family protein, putative, expressed	BGIOSGA015119	IPR001680; WD40 repeat
PH_os_0007253					-1.04582		LOC_Os04g30430	nuclear transport factor 2, putative, expressed	BGIOSGA015244	IPR000504; RNA recognition motif, RNP-1|IPR002075; Nuclear transport factor 2
PH_os_0007261					-1.18073		LOC_Os04g38810	formin, putative, expressed	BGIOSGA014956	IPR003104; Actin-binding FH2 and DRF autoregulatory|IPR015425; Actin-binding FH2
PH_os_0007264					-1.00658		LOC_Os04g38900	prohibitin, putative, expressed	BGIOSGA014948	IPR000163; Prohibitin|IPR001107; Band 7 protein
PH_os_0007268						1.10109	LOC_Os04g39020	aldehyde dehydrogenase, putative, expressed	BGIOSGA014941	IPR015590; Aldehyde dehydrogenase|IPR016160; Aldehyde dehydrogenase, conserved site
PH_os_0007278						-1.0485	LOC_Os04g36740	potassium channel SKOR, putative, expressed	BGIOSGA015014	IPR000595; Cyclic nucleotide-binding|IPR002110; Ankyrin|IPR005821; Ion transport
PH_os_0007290		-1.54186			-1.82019		LOC_Os03g63280	regulatory protein, putative, expressed	BGIOSGA013947|BGIOSGA013946	NA
PH_os_0007308						1.42545	LOC_Os03g60260	ANT1, putative, expressed	BGIOSGA013821	IPR013057; Amino acid transporter, transmembrane
PH_os_0007309	1.74336	2.63475			2.92662		LOC_Os03g60080	NAC domain-containing protein 67, putative, expressed	BGIOSGA013814	IPR003441; No apical meristem (NAM) protein
PH_os_0007310					-1.05979	-1.63706	LOC_Os04g30240	OsWAK60 - OsWAK receptor-like protein kinase, expressed	BGIOSGA015249	IPR000152; Aspartic acid and asparagine hydroxylation site|IPR000719; Protein kinase, core|IPR001245; Tyrosine protein kinase|IPR001881; EGF-like calcium-binding|IPR002290; Serine/threonine protein kinase|IPR006210; EGF|IPR008271; Serine/threonine protein kinase, active site|IPR017442; Serine/threonine protein kinase-related
PH_os_0007312		1.26813					LOC_Os04g02140	transposon protein, putative, CACTA, En/Spm sub-class, expressed	BGIOSGA015708	IPR003316; Transcription factor E2F/dimerisation partner (TDP)
PH_os_0007317				-1.09244	-1.01394	-1.46785	LOC_Os03g63950	plastid-specific 30S ribosomal protein 1, chloroplast precursor, putative, expressed	BGIOSGA013984	IPR003489; Ribosomal protein S30Ae/sigma 54 modulation protein
PH_os_0007319		-1.08026		-1.00067			LOC_Os03g63600	tetraspanin family protein, putative	BGIOSGA013964	IPR000301; CD9/CD37/CD63 antigen
PH_os_0007320						2.18532	LOC_Os03g63580	phosphoesterase family protein, putative, expressed	BGIOSGA013962	IPR007312; Phosphoesterase
PH_os_0007327	-1.06522	-1.59241			-1.25757	-1.06054	LOC_Os03g64380	expressed protein	BGIOSGA009386	NA
PH_os_0007337		-1.50493	1.61309			1.17368	LOC_Os04g34010	aluminum-activated malate transporter, putative, expressed	BGIOSGA015123|BGIOSGA015124	IPR002155; Thiolase|IPR006214; Protein of unknown function UPF0005|IPR002155; Thiolase|IPR006214; Protein of unknown function UPF0005
PH_os_0007340					-1.08919		LOC_Os04g30490	MATE efflux family protein, putative, expressed	BGIOSGA016217	IPR002528; Multi antimicrobial extrusion protein MatE
PH_os_0007353					-1.00003		LOC_Os04g32950	calreticulin precursor protein, putative, expressed	BGIOSGA015163	IPR001580; Calreticulin/calnexin
PH_os_0007356			-1.2029			-1.61665	LOC_Os03g56250	LRR receptor-like protein kinase, putative, expressed	BGIOSGA009739	IPR000719; Protein kinase, core|IPR001245; Tyrosine protein kinase|IPR001611; Leucine-rich repeat|IPR002290; Serine/threonine protein kinase
PH_os_0007358						-1.0439	LOC_Os03g58250	bZIP transcription factor domain containing protein, expressed	BGIOSGA009643	IPR004827; Basic-leucine zipper (bZIP) transcription factor|IPR011616; bZIP transcription factor, bZIP-1
PH_os_0007364					-1.40908		LOC_Os04g34250	serine/threonine-protein kinase receptor precursor, putative, expressed	BGIOSGA016393	IPR000719; Protein kinase, core|IPR000858; S-locus glycoprotein|IPR001480; Curculin-like (mannose-binding) lectin|IPR003609; Apple-like|IPR008271; Serine/threonine protein kinase, active site|IPR013227; PAN-like, type 2|IPR017441; Protein kinase ATP binding, conserved site|IPR017442; Serine/threonine protein kinase-related
PH_os_0007369					-1.08032		LOC_Os03g63410	elongation factor Tu, putative, expressed	BGIOSGA009429	NA
PH_os_0007380						-1.44543	LOC_Os04g11970	O-methyltransferase, putative, expressed	BGIOSGA036321	IPR001077; O-methyltransferase, family 2|IPR012967; Plant methyltransferase dimerisation
PH_os_0007391		-1.29968			-1.30964		LOC_Os04g35310	MBTB4 - Bric-a-Brac, Tramtrack, Broad Complex BTB domain with Meprin and TRAF Homology MATH domain, expressed	BGIOSGA015077|BGIOSGA015070	IPR000210; BTB/POZ-like|IPR013069; BTB/POZ|IPR000210; BTB/POZ-like|IPR002083; MATH|IPR013069; BTB/POZ
PH_os_0007394					1.14311		LOC_Os03g58100	pentatricopeptide, putative, expressed	BGIOSGA013721	IPR002885; Pentatricopeptide repeat
PH_os_0007395						1.0012	LOC_Os04g35660	no apical meristem protein, putative, expressed	BGIOSGA016453	IPR003441; No apical meristem (NAM) protein
PH_os_0007402		-1.56662				1.17459	LOC_Os03g63310	cytochrome P450 71E1, putative, expressed	BGIOSGA013948	IPR001128; Cytochrome P450|IPR002048; Calcium-binding EF-hand|IPR002401; Cytochrome P450, E-class, group I
PH_os_0007416						6.2901	LOC_Os04g27430	terpene synthase, putative	BGIOSGA015319	IPR001906; Terpene synthase-like|IPR005630; Terpene synthase, metal-binding
PH_os_0007417	-1.01012						LOC_Os04g04980	pyridoxal-dependent decarboxylase protein, putative	BGIOSGA038418	IPR000183; Orn/DAP/Arg decarboxylase 2|IPR002433; Ornithine decarboxylase
PH_os_0007420		-1.40659			-1.61565		LOC_Os04g31320	SWIB/MDM2 domain containing protein, expressed	BGIOSGA016253	IPR003121; SWIB/MDM2
PH_os_0007422		1.48893			1.33536		LOC_Os03g56160	lectin-like receptor kinase 7, putative, expressed	BGIOSGA013639	IPR000719; Protein kinase, core|IPR000985; Legume lectin, alpha|IPR001220; Legume lectin, beta domain|IPR008271; Serine/threonine protein kinase, active site|IPR017441; Protein kinase ATP binding, conserved site|IPR017442; Serine/threonine protein kinase-related
PH_os_0007426		-1.01211			-1.04322		LOC_Os04g43300	BRCA1 C Terminus domain containing protein, expressed	BGIOSGA014729	IPR001357; BRCT|IPR001841; Zinc finger, RING-type|IPR001965; Zinc finger, PHD-type
PH_os_0007440	1.61569	1.86404					LOC_Os04g41960	NADP-dependent oxidoreductase, putative, expressed	BGIOSGA014800	IPR013149; Alcohol dehydrogenase, zinc-binding
PH_os_0007447	2.50858	4.36025		1.73769	4.12816		LOC_Os04g43440	NB-ARC/LRR disease resistance protein, putative, expressed	BGIOSGA014719	IPR000767; Disease resistance protein|IPR001611; Leucine-rich repeat|IPR002182; NB-ARC|IPR003591; Leucine-rich repeat, typical subtype|IPR003593; AAA+ ATPase, core
PH_os_0007455		1.7706			1.59724		LOC_Os04g37740	zinc finger, C3HC4 type domain containing protein, expressed	BGIOSGA014992	IPR001841; Zinc finger, RING-type
PH_os_0007475					-1.01215		LOC_Os04g31030	nitrate-induced NOI protein, expressed	BGIOSGA016234	IPR008700; Nitrate-induced NOI
PH_os_0007481		-1.56642			-1.19597	-1.49195	LOC_Os04g33740	glycosyl hydrolases, putative, expressed	BGIOSGA016364	IPR001362; Glycoside hydrolase, family 32|IPR013189; Glycosyl hydrolase family 32, C-terminal
PH_os_0007503					-1.22585		LOC_Os03g58710	riboflavin biosynthesis protein-related, putative, expressed	BGIOSGA009626	IPR015864; FAD synthetase
PH_os_0007508		1.23789	1.38901		1.37549	5.7392	LOC_Os04g43200	caleosin related protein, putative, expressed	BGIOSGA014735	IPR007736; Caleosin related
PH_os_0007512						-1.24807	LOC_Os04g53230	aminomethyltransferase, putative, expressed	BGIOSGA017166	IPR006222; Glycine cleavage T-protein, N-terminal|IPR013977; Glycine cleavage T-protein, C-terminal barrel
PH_os_0007513						2.79944	LOC_Os04g59540	phosphatidylinositol-4-phosphate 5-Kinase, putative, expressed	BGIOSGA017414	IPR002498; Phosphatidylinositol-4-phosphate 5-kinase, core
PH_os_0007515		-1.11274			-1.3583		LOC_Os04g56060	protein kinase domain containing protein, expressed	BGIOSGA017265|BGIOSGA017264	IPR000719; Protein kinase, core|IPR001245; Tyrosine protein kinase|IPR000719; Protein kinase, core|IPR001245; Tyrosine protein kinase|IPR002290; Serine/threonine protein kinase|IPR008271; Serine/threonine protein kinase, active site|IPR017441; Protein kinase ATP binding, conserved site
PH_os_0007520		-1.65976			-1.42926		LOC_Os05g07650	transmembrane 9 superfamily member, putative, expressed	BGIOSGA018737	IPR004240; Nonaspanin (TM9SF)
PH_os_0007521						1.03161	LOC_Os04g53720	SNF2 family N-terminal domain containing protein, expressed	BGIOSGA014296	IPR000330; SNF2-related|IPR001650; DNA/RNA helicase, C-terminal|IPR001841; Zinc finger, RING-type|IPR014001; DEAD-like helicase, N-terminal|IPR014021; Helicase, superfamily 1 and 2, ATP-binding
PH_os_0007523		2.2817					LOC_Os05g14370	WRKY DNA-binding domain containing protein, expressed	BGIOSGA017556	IPR003657; DNA-binding WRKY
PH_os_0007526					-1.07416		LOC_Os05g11700	PPR repeat containing protein	BGIOSGA019351	IPR002885; Pentatricopeptide repeat
PH_os_0007528					-1.0669		LOC_Os05g03630	dnaJ domain containing protein, expressed	BGIOSGA019109	IPR001623; Heat shock protein DnaJ, N-terminal|IPR002939; Chaperone DnaJ, C-terminal|IPR003095; Heat shock protein DnaJ
PH_os_0007537	1.13436	2.36119			2.12199		LOC_Os04g45730	protein kinase domain containing protein, expressed	BGIOSGA014633	IPR000719; Protein kinase, core|IPR001245; Tyrosine protein kinase|IPR002290; Serine/threonine protein kinase|IPR008271; Serine/threonine protein kinase, active site|IPR017442; Serine/threonine protein kinase-related
PH_os_0007540		-1.2501				1.35537	LOC_Os04g45130	heavy-metal-associated domain-containing protein, putative, expressed	BGIOSGA014654	IPR006121; Heavy metal transport/detoxification protein
PH_os_0007542		1.40098				-1.59176	LOC_Os04g55420	leucine-rich repeat family protein, putative, expressed	BGIOSGA017243	IPR001611; Leucine-rich repeat|IPR003591; Leucine-rich repeat, typical subtype|IPR013101; Leucine-rich repeat 2|IPR013210; Leucine-rich repeat, N-terminal
PH_os_0007547		-1.07134					LOC_Os04g55620	receptor kinase, putative, expressed	BGIOSGA014214	IPR000719; Protein kinase, core|IPR001611; Leucine-rich repeat|IPR017442; Serine/threonine protein kinase-related
PH_os_0007564					-1.21801		LOC_Os04g56170	OsSPL8 - SBP-box gene family member, expressed	BGIOSGA017275	IPR004333; Transcription factor, SBP-box
PH_os_0007565		1.36742			1.22187		LOC_Os04g47780	transmembrane amino acid transporter protein, putative, expressed	BGIOSGA014538	IPR006162; Phosphopantetheine attachment site|IPR013057; Amino acid transporter, transmembrane
PH_os_0007568		-1.24694			-1.70136		LOC_Os04g49520	pentatricopeptide repeat protein PPR868-14, putative, expressed	BGIOSGA014479	IPR002885; Pentatricopeptide repeat
PH_os_0007569						1.30539	LOC_Os04g49350	PPR repeat domain containing protein, putative, expressed	BGIOSGA016988	IPR002885; Pentatricopeptide repeat
PH_os_0007570		-1.04848			-1.00948		LOC_Os05g02500	dual specificity protein phosphatase, putative, expressed	BGIOSGA018933	NA
PH_os_0007575						1.00105	LOC_Os05g06890	relA-SpoT like protein RSH4, putative, expressed	BGIOSGA019233	IPR002048; Calcium-binding EF-hand|IPR007685; RelA/SpoT
PH_os_0007583		-1.28081			-1.23464		LOC_Os05g09640	uncharacterized protein At4g06744 precursor, putative	BGIOSGA019312|BGIOSGA019309	IPR001611; Leucine-rich repeat|IPR013210; Leucine-rich repeat, N-terminal
PH_os_0007588					1.12616		LOC_Os05g08610	zinc finger family protein, putative, expressed	BGIOSGA019273	IPR001841; Zinc finger, RING-type
PH_os_0007591		-1.00498					LOC_Os05g09480	OsIAA16 - Auxin-responsive Aux/IAA gene family member, expressed	BGIOSGA019301	IPR003311; AUX/IAA protein|IPR011525; Aux/IAA-ARF-dimerisation
PH_os_0007593		1.59207			1.66803		LOC_Os05g03620	TKL_IRAK_CR4L.4 - The CR4L subfamily has homology with Crinkly4, expressed	BGIOSGA019108	IPR000719; Protein kinase, core|IPR008271; Serine/threonine protein kinase, active site|IPR017441; Protein kinase ATP binding, conserved site|IPR017442; Serine/threonine protein kinase-related
PH_os_0007595						-1.52742	LOC_Os05g04500	peroxidase precursor, putative, expressed	BGIOSGA019138	IPR000823; Plant peroxidase|IPR002016; Haem peroxidase, plant/fungal/bacterial
PH_os_0007602		-1.34985			-1.27275		LOC_Os05g03174	glycosyltransferase family 43 protein, putative, expressed	BGIOSGA019088	IPR005027; Glycosyl transferase, family 43
PH_os_0007607	1.69531	1.81761			2.17287		LOC_Os05g04960	phosphoglycerate mutase, putative, expressed	BGIOSGA019163	IPR001345; Phosphoglycerate/bisphosphoglycerate mutase|IPR013078; Phosphoglycerate mutase
PH_os_0007614			-1.24181		1.00409		LOC_Os05g24150	tetratricopeptide-like helical, putative, expressed	BGIOSGA018330	IPR002885; Pentatricopeptide repeat
PH_os_0007616		1.66256			1.95036		LOC_Os04g58180	WD-40 repeat family protein, putative, expressed	BGIOSGA017355	IPR001680; WD40 repeat
PH_os_0007621	-1.42588	-1.67696					LOC_Os04g52920	remorin family protein, putative, expressed	BGIOSGA017145	IPR005516; Remorin, C-terminal region
PH_os_0007626		-1.01824			-1.34058		LOC_Os04g55800	sulfate transporter, putative, expressed	BGIOSGA014204	IPR002645; Sulphate transporter/antisigma-factor antagonist STAS|IPR011547; Sulphate transporter
PH_os_0007637		-1.08877					LOC_Os05g27304	peptide transporter PTR2, putative, expressed	BGIOSGA019637	IPR000109; TGF-beta receptor, type I/II extracellular region
PH_os_0007639					6.59704		LOC_Os04g49450	MYB family transcription factor, putative, expressed	BGIOSGA014483	IPR001005; SANT, DNA-binding|IPR014778; Myb, DNA-binding
PH_os_0007640			1.66968			4.70253	LOC_Os05g15770	glycosyl hydrolase, putative, expressed	BGIOSGA018441|BGIOSGA018439	IPR001223; Glycoside hydrolase, family 18, catalytic domain|IPR001223; Glycoside hydrolase, family 18, catalytic domain
PH_os_0007642		-1.30516					LOC_Os04g57430	uncharacterized protein At4g06744 precursor, putative	BGIOSGA017329	IPR001611; Leucine-rich repeat
PH_os_0007652						1.00267	LOC_Os05g07070	zinc finger, C3HC4 type domain containing protein, expressed	BGIOSGA018753	IPR001841; Zinc finger, RING-type
PH_os_0007665			1.03323			3.06255	LOC_Os05g06970	peroxidase precursor, putative, expressed	BGIOSGA018760	IPR000823; Plant peroxidase|IPR002016; Haem peroxidase, plant/fungal/bacterial
PH_os_0007669			1.05873			-1.09242	LOC_Os05g06660	OsSCP26 - Putative Serine Carboxypeptidase homologue, expressed	BGIOSGA018771	IPR001563; Peptidase S10, serine carboxypeptidase
PH_os_0007671						-2.52221	LOC_Os05g12320	nodulin MtN3 family protein, putative, expressed	BGIOSGA018582	IPR004316; MtN3 and saliva related transmembrane protein
PH_os_0007690		1.47312			2.22751		LOC_Os05g10840	calmodulin-binding protein, putative, expressed	BGIOSGA018646	IPR000048; IQ calmodulin-binding region
PH_os_0007709						-1.1012	LOC_Os05g01370	polygalacturonase inhibitor precursor, putative, expressed	BGIOSGA019006	IPR001611; Leucine-rich repeat
PH_os_0007710	1.74436	1.87741		1.13295	1.85078		LOC_Os05g01940	zinc finger, RING-type, putative, expressed	BGIOSGA019032	IPR010543; Protein of unknown function DUF1117
PH_os_0007711		-1.09741			-1.60647		LOC_Os05g01590	heat shock protein DnaJ, putative, expressed	BGIOSGA019018	IPR001623; Heat shock protein DnaJ, N-terminal
PH_os_0007716					-1.00776		LOC_Os05g04550	CAMK_KIN1/SNF1/Nim1_like.3 - CAMK includes calcium/calmodulin depedent protein kinases, expressed	BGIOSGA018856	IPR000719; Protein kinase, core|IPR001245; Tyrosine protein kinase|IPR002290; Serine/threonine protein kinase|IPR004041; NAF|IPR008271; Serine/threonine protein kinase, active site|IPR017441; Protein kinase ATP binding, conserved site|IPR017442; Serine/threonine protein kinase-related
PH_os_0007725		-1.25946			-1.85917		LOC_Os05g02150	expressed protein	BGIOSGA018944	IPR003851; Zinc finger, Dof-type
PH_os_0007727	-1.13788	-1.16832			-1.78246		LOC_Os05g02400	RNA recognition motif containing protein, expressed	BGIOSGA018934	IPR000504; RNA recognition motif, RNP-1|IPR001878; Zinc finger, CCHC-type|IPR006650; Adenosine/AMP deaminase active site
PH_os_0007735	1.07404	1.751		1.61787	1.5523	2.58083	LOC_Os04g58090	harpin-induced protein 1 domain containing protein, expressed	BGIOSGA014090|BGIOSGA006797|BGIOSGA015290|BGIOSGA007874|BGIOSGA029042	IPR010847; Harpin-induced 1|IPR010847; Harpin-induced 1|IPR001092; Basic helix-loop-helix dimerisation region bHLH|IPR010847; Harpin-induced 1|IPR010847; Harpin-induced 1
PH_os_0007739		1.29732			1.20709		LOC_Os04g51320	transcription factor TF2, putative, expressed	BGIOSGA014412	IPR001005; SANT, DNA-binding
PH_os_0007756		1.92602			1.53348		LOC_Os05g14820	transmembrane amino acid transporter protein, putative, expressed	BGIOSGA018471	IPR013057; Amino acid transporter, transmembrane
PH_os_0007767		-1.20827			-1.01537		LOC_Os04g55670	glycosyltransferase family 43 protein, putative, expressed	BGIOSGA014211	IPR005027; Glycosyl transferase, family 43
PH_os_0007775		-1.17487			-1.32498		LOC_Os04g52890	ATBAG1, putative, expressed	BGIOSGA017144	IPR000626; Ubiquitin
PH_os_0007776		1.60763					LOC_Os05g10620	no apical meristem protein, putative, expressed	BGIOSGA018654	IPR003441; No apical meristem (NAM) protein
PH_os_0007778						1.73702	LOC_Os05g04660	thioesterase family protein, putative, expressed	BGIOSGA018853	IPR006683; Thioesterase superfamily
PH_os_0007781		-1.25189					LOC_Os04g48416	OsSub45 - Putative Subtilisin homologue, expressed	BGIOSGA014520	IPR000209; Peptidase S8 and S53, subtilisin, kexin, sedolisin|IPR003137; Protease-associated PA
PH_os_0007787		3.46865			2.79976		LOC_Os04g45590	glyoxalase family protein, putative, expressed	BGIOSGA016843	IPR004360; Glyoxalase/bleomycin resistance protein/dioxygenase|IPR011588; Glyoxalase/extradiol ring-cleavage dioxygenase
PH_os_0007790						1.05484	LOC_Os04g51700	DNA ligase I, ATP-dependent family protein, expressed	BGIOSGA014394	IPR001357; BRCT|IPR012309; ATP dependent DNA ligase, C-terminal|IPR012310; ATP dependent DNA ligase, central|IPR016059; ATP-dependent DNA ligase, conserved site
PH_os_0007796		1.77393					LOC_Os04g45810	homeobox associated leucine zipper, putative, expressed	BGIOSGA016852	IPR000047; Helix-turn-helix motif, lambda-like repressor|IPR001356; Homeobox|IPR001448; Small acid-soluble spore protein, alpha/beta type|IPR003106; Leucine zipper, homeobox-associated
PH_os_0007798					-1.34423		LOC_Os05g03780	cation efflux family protein, putative, expressed	BGIOSGA018888	IPR002524; Cation efflux protein
PH_os_0007819		-1.49237			-1.4402		LOC_Os04g58555	X8 domain containing protein	BGIOSGA014071	IPR000490; Glycoside hydrolase, family 17|IPR005078; Peptidase C54|IPR012946; X8
PH_os_0007822					-1.31674	-1.9155	LOC_Os04g47770	cis-zeatin O-glucosyltransferase, putative, expressed	BGIOSGA016931	IPR002213; UDP-glucuronosyl/UDP-glucosyltransferase
PH_os_0007825		-1.03243			-1.03672		LOC_Os05g11910	GDSL-like lipase/acylhydrolase, putative, expressed	BGIOSGA019360	IPR001087; Lipase, GDSL
PH_os_0007827		1.5136				-1.15402	LOC_Os04g51440	villin protein, putative, expressed	BGIOSGA014405	IPR003128; Villin headpiece|IPR007122; Gelsolin|IPR007123; Gelsolin region
PH_os_0007828						1.13383	LOC_Os04g58000	B3 DNA binding domain containing protein, expressed	BGIOSGA014094	IPR003340; Transcriptional factor B3
PH_os_0007840		1.09816			1.00682		LOC_Os04g52000	protein phosphatase 2C, putative, expressed	BGIOSGA014377	IPR001932; Protein phosphatase 2C-related|IPR014045; Protein phosphatase 2C, N-terminal
PH_os_0007844						2.0837	LOC_Os04g51796	DNA repair ATPase-related, putative, expressed	BGIOSGA014388	NA
PH_os_0007867		-1.57254			-1.63455		LOC_Os04g55130	expressed protein	BGIOSGA014238	NA
PH_os_0007876		-1.19808			-1.34398		LOC_Os04g47270	amine oxidase, putative, expressed	BGIOSGA014556	IPR002937; Amine oxidase|IPR007526; SWIRM
PH_os_0007891		1.04477			1.57885		LOC_Os04g46880	transporter, major facilitator family, putative, expressed	BGIOSGA014578	IPR007114; Major facilitator superfamily|IPR011701; Major facilitator superfamily MFS-1
PH_os_0007896	-1.49141	-2.24456		-1.24077	-1.95088		LOC_Os04g50770	MYB family transcription factor, putative, expressed	BGIOSGA014440	IPR001005; SANT, DNA-binding|IPR014778; Myb, DNA-binding
PH_os_0007897						-1.11796	LOC_Os04g50860	expressed protein	BGIOSGA014436	IPR008479; Protein of unknown function DUF760
PH_os_0007901	1.10099	1.60628		1.11526	1.99939		LOC_Os04g51190	growth-regulating factor, putative, expressed	BGIOSGA014417	IPR014977; WRC|IPR014978; QLQ
PH_os_0007910		-1.82396			-1.35656		LOC_Os04g49590	regulatory protein, putative, expressed	BGIOSGA014473	NA
PH_os_0007915		1.22549			1.21858		LOC_Os04g49480	legume lectins beta domain containing protein, putative	BGIOSGA014481	IPR000985; Legume lectin, alpha|IPR001220; Legume lectin, beta domain
PH_os_0007917		-1.12928					LOC_Os04g52290	PPR repeat domain containing protein, putative, expressed	BGIOSGA014365	IPR002625; Smr protein/MutS2 C-terminal|IPR002885; Pentatricopeptide repeat
PH_os_0007923						-1.53957	LOC_Os04g49210	naringenin,2-oxoglutarate 3-dioxygenase, putative, expressed	BGIOSGA014500	IPR005123; 2OG-Fe(II) oxygenase
PH_os_0007929		-1.11394			-1.14809		LOC_Os04g44110	hydrolase, putative, expressed	BGIOSGA016775	IPR002933; Peptidase M20|IPR011650; Peptidase M20, dimerisation
PH_os_0007943		1.06469					LOC_Os05g04360	protein phosphatase 2C, putative, expressed	BGIOSGA019128	IPR000222; Protein phosphatase 2C, manganese/magnesium aspartate binding site|IPR001932; Protein phosphatase 2C-related|IPR014045; Protein phosphatase 2C, N-terminal
PH_os_0007946		-1.48184			-1.39102		LOC_Os04g57850	AMP-binding enzyme, putative, expressed	BGIOSGA014102	IPR000873; AMP-dependent synthetase and ligase
PH_os_0007957		-1.21965		-1.09758	-1.62311	-1.24364	LOC_Os04g56990	Myb-like DNA-binding domain containing protein, putative, expressed	BGIOSGA014151	IPR014778; Myb, DNA-binding
PH_os_0007963		1.51421	-1.13175				LOC_Os04g57550	amine oxidase, flavin-containing, domain containing protein, expressed	BGIOSGA014123	IPR001613; Flavin-containing amine oxidase|IPR002937; Amine oxidase
PH_os_0007964			-1.19852			-1.50385	LOC_Os04g57560	amine oxidase, flavin-containing, domain containing protein, expressed	BGIOSGA014122	IPR001613; Flavin-containing amine oxidase|IPR002937; Amine oxidase
PH_os_0007977		1.06496			1.28167		LOC_Os04g46280	hydrolase, NUDIX family, domain containing protein, expressed	BGIOSGA016875	IPR000086; NUDIX hydrolase, core|IPR003293; Anti-sense to fibroblast growth factor protein GFG
PH_os_0007984		2.25143			1.91576		LOC_Os04g59190	peroxidase precursor, putative, expressed	BGIOSGA014040	IPR000823; Plant peroxidase|IPR002016; Haem peroxidase, plant/fungal/bacterial
PH_os_0007994				1.15302	1.32023		LOC_Os04g53640	peroxidase precursor, putative, expressed	BGIOSGA017188	IPR000823; Plant peroxidase|IPR002016; Haem peroxidase, plant/fungal/bacterial
PH_os_0008007			-1.29261			-1.08932	LOC_Os04g58390	allantoinase, putative, expressed	BGIOSGA017365	IPR006680; Amidohydrolase 1|IPR016059; ATP-dependent DNA ligase, conserved site
PH_os_0008010					1.1515		LOC_Os04g53630	pentatricopeptide, putative, expressed	BGIOSGA017187	IPR002885; Pentatricopeptide repeat
PH_os_0008011					-1.19377		LOC_Os04g53410	MBTB7 - Bric-a-Brac, Tramtrack, Broad Complex BTB domain with Meprin and TRAF Homology MATH domain, expressed	BGIOSGA017176|BGIOSGA017169	IPR000210; BTB/POZ-like|IPR002083; MATH|IPR013069; BTB/POZ|IPR000210; BTB/POZ-like|IPR002083; MATH|IPR013069; BTB/POZ
PH_os_0008022		-1.24196			-1.47584		LOC_Os04g55440	Cf-4A protein, putative, expressed	BGIOSGA017244	IPR001611; Leucine-rich repeat|IPR003591; Leucine-rich repeat, typical subtype|IPR013210; Leucine-rich repeat, N-terminal
PH_os_0008047						1.44962	LOC_Os05g15530	aminotransferase domain containing protein, putative, expressed	BGIOSGA018450	IPR001544; Aminotransferase, class IV
PH_os_0008048		1.68154			2.12958		LOC_Os05g19150	hydrolase, alpha/beta fold family domain containing protein, expressed	BGIOSGA018395	IPR000073; Alpha/beta hydrolase fold-1|IPR000639; Epoxide hydrolase-like|IPR003089; Alpha/beta hydrolase
PH_os_0008050	2.43876	4.04476			2.3886		LOC_Os05g07010	myb-like DNA-binding domain containing protein, expressed	BGIOSGA018757	IPR001005; SANT, DNA-binding|IPR014778; Myb, DNA-binding
PH_os_0008053		-1.4434			-1.43902		LOC_Os05g19040	prefoldin, putative, expressed	BGIOSGA018396	IPR008417; B-cell receptor-associated 31-like
PH_os_0008057		-1.43594			-1.60362	1.63816	LOC_Os05g18470	CRAL/TRIO domain containing protein, expressed	BGIOSGA040670	IPR001251; Cellular retinaldehyde-binding/triple function, C-terminal|IPR008273; Cellular retinaldehyde-binding/triple function, N-terminal
PH_os_0008060		-1.23008			-1.10143		LOC_Os04g59120	auxin-induced protein 5NG4, putative, expressed	BGIOSGA017391	IPR000620; Protein of unknown function DUF6, transmembrane
PH_os_0008062						-1.28203	LOC_Os04g59480	POT family protein, expressed	BGIOSGA017410	IPR000109; TGF-beta receptor, type I/II extracellular region
PH_os_0008067		-1.28821		-1.02062	-1.34908		LOC_Os05g24930	PPR repeat containing protein, expressed	BGIOSGA018319	IPR000449; Ubiquitin-associated/translation elongation factor EF1B, N-terminal|IPR002885; Pentatricopeptide repeat|IPR015940; Ubiquitin-associated/translation elongation factor EF1B, N-terminal, eukaryote
PH_os_0008069		-1.24239		-1.17424			LOC_Os05g26940	CAMK_KIN1/SNF1/Nim1_like.23 - CAMK includes calcium/calmodulin depedent protein kinases, expressed	BGIOSGA018282	IPR000719; Protein kinase, core|IPR002290; Serine/threonine protein kinase|IPR004041; NAF|IPR008271; Serine/threonine protein kinase, active site|IPR017441; Protein kinase ATP binding, conserved site|IPR017442; Serine/threonine protein kinase-related
PH_os_0008077						-1.1864	LOC_Os04g45090	cytochrome b561, putative, expressed	BGIOSGA014656	IPR004877; Cytochrome b561|IPR006593; Cytochrome b561 / ferric reductase transmembrane
PH_os_0008084		-1.40906			-1.16794		LOC_Os04g44200	oxygen-evolving enhancer protein 3, chloroplast precursor, putative	BGIOSGA016781	IPR008797; Photosystem II oxygen evolving complex protein PsbQ
PH_os_0008092					1.27588		LOC_Os04g44820	zinc finger, C3HC4 type domain containing protein, expressed	BGIOSGA014667	IPR001841; Zinc finger, RING-type
PH_os_0008095				-3.34992			LOC_Os04g54180	serine/threonine-protein kinase receptor precursor, putative, expressed	BGIOSGA014279	IPR000719; Protein kinase, core|IPR000858; S-locus glycoprotein|IPR001480; Curculin-like (mannose-binding) lectin|IPR002345; Lipocalin|IPR003609; Apple-like|IPR008271; Serine/threonine protein kinase, active site|IPR013227; PAN-like, type 2|IPR017441; Protein kinase ATP binding, conserved site|IPR017442; Serine/threonine protein kinase-related
PH_os_0008096		-1.05298				-1.1316	LOC_Os04g46130	plastocyanin-like domain containing protein, putative, expressed	BGIOSGA014610	IPR003245; Plastocyanin-like
PH_os_0008105		1.44239	3.72047			1.65196	LOC_Os04g44150	gibberellin 2-beta-dioxygenase 7, putative, expressed	BGIOSGA014695	IPR002283; Isopenicillin N synthase|IPR005123; 2OG-Fe(II) oxygenase
PH_os_0008112			-1.2786		-1.64042		LOC_Os04g49900	ABC transporter family protein, putative, expressed	BGIOSGA017009	IPR001140; ABC transporter, transmembrane region|IPR003439; ABC transporter-like|IPR003593; AAA+ ATPase, core|IPR011527; ABC transporter, transmembrane region, type 1
PH_os_0008118		-1.08548			-1.41313		LOC_Os04g48790	rhoGAP domain containing protein, expressed	BGIOSGA016969	IPR000095; PAK-box/P21-Rho-binding|IPR000198; RhoGAP
PH_os_0008126				-1.14104		-1.10281	LOC_Os04g52830	OsFBK15 - F-box domain and kelch repeat containing protein, expressed	BGIOSGA017141	IPR001810; Cyclin-like F-box|IPR006652; Kelch repeat type 1
PH_os_0008128						-1.01203	LOC_Os04g51340	pectinacetylesterase domain containing protein, expressed	BGIOSGA017057	IPR004963; Pectinacetylesterase
PH_os_0008129		2.95534			1.72247		LOC_Os04g51130	expressed protein	BGIOSGA017051	IPR014778; Myb, DNA-binding
PH_os_0008130		-1.3892			-1.38407		LOC_Os04g50930	peptide transporter PTR2, putative, expressed	BGIOSGA017038	IPR000109; TGF-beta receptor, type I/II extracellular region
PH_os_0008132						1.67835	LOC_Os04g53780	leucoanthocyanidin reductase, putative, expressed	BGIOSGA017084	IPR001509; NAD-dependent epimerase/dehydratase
PH_os_0008141		2.0536			2.02405		LOC_Os04g45700	COBRA, putative, expressed	BGIOSGA016848	IPR006918; Phytochelatin synthetase-like conserved region
PH_os_0008161						1.22532	LOC_Os05g10690	Myb transcription factor, putative, expressed	BGIOSGA018651	IPR001005; SANT, DNA-binding|IPR001878; Zinc finger, CCHC-type|IPR014778; Myb, DNA-binding
PH_os_0008168						-1.34245	LOC_Os04g57180	flavonol synthase/flavanone 3-hydroxylase, putative, expressed	BGIOSGA014145	IPR005123; 2OG-Fe(II) oxygenase
PH_os_0008169		1.05423				1.24024	LOC_Os04g44900	lectin-like receptor kinase, putative, expressed	BGIOSGA014663	IPR000719; Protein kinase, core|IPR000985; Legume lectin, alpha|IPR001220; Legume lectin, beta domain|IPR008271; Serine/threonine protein kinase, active site|IPR017441; Protein kinase ATP binding, conserved site|IPR017442; Serine/threonine protein kinase-related
PH_os_0008170					1.01593		LOC_Os05g01230	zinc finger, C3HC4 type domain containing protein, expressed	BGIOSGA018998	IPR001841; Zinc finger, RING-type|IPR001965; Zinc finger, PHD-type|IPR003105; SRA-YDG
PH_os_0008177		1.46588					LOC_Os04g57540	adenylate kinase, putative, expressed	BGIOSGA014124	IPR000850; Adenylate kinase|IPR011769; Adenylate/cytidine kinase, N-terminal
PH_os_0008187						-1.05822	LOC_Os04g58800	ubiquitin-conjugating enzyme, putative, expressed	BGIOSGA017384	IPR000608; Ubiquitin-conjugating enzyme, E2
PH_os_0008192						1.06329	LOC_Os05g02060	mitochondrial import inner membrane translocase subunit Tim17, putative, expressed	BGIOSGA019038	IPR003397; Mitochondrial import inner membrane translocase, subunit Tim17/22
PH_os_0008195	1.31091	4.10968					LOC_Os05g09280	AGAP006957-PA, putative, expressed	BGIOSGA040505	IPR013090; Phospholipase A2, active site
PH_os_0008197		-1.254					LOC_Os04g52310	metal cation transporter, putative, expressed	BGIOSGA014364	IPR003689; Zinc/iron permease
PH_os_0008204		-1.13948					LOC_Os04g52560	transposon protein, putative, unclassified, expressed	BGIOSGA014355|BGIOSGA014351	IPR004330; FAR1|IPR006564; Zinc finger, PMZ-type|IPR007527; Zinc finger, SWIM-type
PH_os_0008206						2.35898	LOC_Os05g23350	glycosyl hydrolase family 10 protein, putative, expressed	BGIOSGA018354|BGIOSGA018353	IPR001000; Glycoside hydrolase, family 10|IPR003305; Carbohydrate-binding, CenC-like|IPR001000; Glycoside hydrolase, family 10
PH_os_0008220						-1.28479	LOC_Os06g03570	pentatricopeptide, putative, expressed	BGIOSGA022215	IPR002885; Pentatricopeptide repeat
PH_os_0008221					-2.01981		LOC_Os06g04080	glycosyl hydrolases family 17, putative, expressed	BGIOSGA022239	IPR000490; Glycoside hydrolase, family 17
PH_os_0008225						-1.00494	LOC_Os06g03580	zinc RING finger protein, putative, expressed	BGIOSGA022216	IPR001841; Zinc finger, RING-type|IPR013513; Integrin alpha chain, C-terminal cytoplasmic region
PH_os_0008226	2.99867	4.47731		2.73191	4.97117		LOC_Os06g03670	dehydration-responsive element-binding protein, putative, expressed	BGIOSGA022219	IPR001471; Pathogenesis-related transcriptional factor and ERF, DNA-binding
PH_os_0008228		1.10414					LOC_Os05g45980	hypothetical protein	BGIOSGA019561	NA
PH_os_0008229					-1.28216		LOC_Os06g04000	peptidyl-prolyl cis-trans isomerase, putative, expressed	BGIOSGA022237	IPR002130; Peptidyl-prolyl cis-trans isomerase, cyclophilin-type
PH_os_0008236		-1.51859	-1.08438			-1.41282	LOC_Os05g31040	cytokinin dehydrogenase precursor, putative, expressed	BGIOSGA019749	IPR006093; Oxygen oxidoreductase covalent FAD-binding site|IPR006094; FAD linked oxidase, N-terminal|IPR015345; Cytokinin dehydrogenase 1, FAD and cytokinin binding
PH_os_0008240		-1.21436			-2.06939		LOC_Os05g30240	PPR repeat domain containing protein, putative, expressed	BGIOSGA019785|BGIOSGA019715	IPR002885; Pentatricopeptide repeat
PH_os_0008242					-1.0623		LOC_Os06g11410	cyclin, putative, expressed	BGIOSGA022552	IPR004367; Cyclin, C-terminal|IPR006670; Cyclin|IPR006671; Cyclin, N-terminal
PH_os_0008246						-1.93345	LOC_Os06g01972	auxin-induced protein 5NG4, putative, expressed	BGIOSGA022160	IPR000620; Protein of unknown function DUF6, transmembrane
PH_os_0008258		1.95443			1.83279		LOC_Os06g06900	helix-loop-helix DNA-binding domain containing protein, expressed	BGIOSGA022375	IPR001092; Basic helix-loop-helix dimerisation region bHLH
PH_os_0008259						1.59296	LOC_Os06g06470	U-box domain containing heat shock protein, putative, expressed	BGIOSGA022360	IPR001440; Tetratricopeptide TPR-1|IPR003613; U box|IPR013026; Tetratricopeptide region
PH_os_0008260		-1.56473			-1.07299		LOC_Os06g01660	integral membrane protein DUF6 domain containing protein, expressed	BGIOSGA022099	IPR000620; Protein of unknown function DUF6, transmembrane|IPR001005; SANT, DNA-binding|IPR014778; Myb, DNA-binding
PH_os_0008268						-1.90751	LOC_Os06g05050	OsWAK61 - OsWAK receptor-like protein kinase, expressed	BGIOSGA022275	IPR000152; Aspartic acid and asparagine hydroxylation site|IPR000719; Protein kinase, core|IPR001881; EGF-like calcium-binding|IPR006210; EGF|IPR013091; EGF calcium-binding
PH_os_0008272		-1.02887			-1.00046		LOC_Os06g10880	bZIP transcription factor, putative, expressed	BGIOSGA022536	IPR004827; Basic-leucine zipper (bZIP) transcription factor|IPR011616; bZIP transcription factor, bZIP-1
PH_os_0008275						-1.22044	LOC_Os06g04870	homeobox associated leucine zipper, putative, expressed	BGIOSGA022272	IPR000047; Helix-turn-helix motif, lambda-like repressor|IPR001356; Homeobox|IPR003106; Leucine zipper, homeobox-associated
PH_os_0008293						1.76614	LOC_Os06g06520	GDSL-like lipase/acylhydrolase, putative, expressed	BGIOSGA021863	IPR001087; Lipase, GDSL
PH_os_0008309						1.65475	LOC_Os06g09050	glutamate receptor precursor, putative	BGIOSGA021754	IPR001320; Ionotropic glutamate receptor
PH_os_0008313	-1.20958						LOC_Os05g30820	protein kinase, putative, expressed	BGIOSGA018178	IPR000719; Protein kinase, core|IPR001245; Tyrosine protein kinase|IPR002290; Serine/threonine protein kinase|IPR008271; Serine/threonine protein kinase, active site|IPR017441; Protein kinase ATP binding, conserved site
PH_os_0008328						-1.28899	LOC_Os06g01850	ferredoxin--NADP reductase, chloroplast precursor, putative, expressed	BGIOSGA022091	IPR001433; Oxidoreductase FAD/NAD(P)-binding|IPR001709; Flavoprotein pyridine nucleotide cytochrome reductase
PH_os_0008329					-1.10516		LOC_Os06g01990	phosphoglycolate phosphatase, plasmid, putative, expressed	BGIOSGA022084	IPR005834; Haloacid dehalogenase-like hydrolase
PH_os_0008337		-1.41907			-1.61827		LOC_Os06g06290	GDSL-like lipase/acylhydrolase, putative, expressed	BGIOSGA021872	IPR001087; Lipase, GDSL
PH_os_0008356						-1.25887	LOC_Os05g38500	fasciclin-like arabinogalactan protein, putative, expressed	BGIOSGA019989	IPR000782; Beta-Ig-H3/fasciclin
PH_os_0008358						1.43528	LOC_Os05g49520	CTP synthase, putative	BGIOSGA020396	IPR000991; Glutamine amidotransferase class-I, C-terminal|IPR017456; CTP synthase, N-terminal
PH_os_0008365						1.1242	LOC_Os05g38830	HECT-domain domain containing protein, expressed	BGIOSGA017901	IPR000225; Armadillo|IPR000569; HECT
PH_os_0008371		-1.09833			-1.45055		LOC_Os05g37140	2Fe-2S iron-sulfur cluster binding domain containing protein, expressed	BGIOSGA017959	IPR001041; Ferredoxin|IPR006058; 2Fe-2S ferredoxin, iron-sulphur binding site|IPR015260; Syntaxin 6, N-terminal
PH_os_0008381						1.11196	LOC_Os05g38150	amino acid kinase, putative, expressed	BGIOSGA017932	IPR000965; Gamma-glutamyl phosphate reductase GPR|IPR001048; Aspartate/glutamate/uridylate kinase|IPR001057; Glutamate 5-kinase
PH_os_0008392	-1.08584	-1.41155			-1.79715		LOC_Os06g09420	B3 DNA binding domain containing protein, expressed	BGIOSGA022464	IPR003340; Transcriptional factor B3
PH_os_0008396		-1.14008			-1.03951		LOC_Os06g10440	gb protein, putative, expressed	BGIOSGA022511	NA
PH_os_0008401		-1.10143			-1.17813		LOC_Os06g08440	two-component response regulator, putative, expressed	BGIOSGA022430	IPR001789; Signal transduction response regulator, receiver region|IPR014778; Myb, DNA-binding
PH_os_0008403			1.32511			1.22389	LOC_Os06g10420	nitrilase, putative, expressed	BGIOSGA022509	IPR003010; Nitrilase/cyanide hydratase and apolipoprotein N-acyltransferase
PH_os_0008410		1.26504			1.22475		LOC_Os05g39410	expressed protein	BGIOSGA017883	IPR000719; Protein kinase, core|IPR001245; Tyrosine protein kinase|IPR001611; Leucine-rich repeat|IPR002290; Serine/threonine protein kinase|IPR013210; Leucine-rich repeat, N-terminal
PH_os_0008426					-1.67021	-1.07306	LOC_Os05g28780	GCRP10 - Glycine and cysteine rich family protein precursor, expressed	BGIOSGA019681	NA
PH_os_0008429		-1.2525			-1.05033		LOC_Os05g28720	PPR repeat containing protein, expressed	BGIOSGA019678	IPR002885; Pentatricopeptide repeat
PH_os_0008439					-1.19416	1.32017	LOC_Os05g43390	signal recognition particle 54 kDa protein, putative, expressed	BGIOSGA017746	IPR000897; Signal recognition particle, SRP54 subunit, GTPase|IPR003593; AAA+ ATPase, core|IPR004125; Signal recognition particle, SRP54 subunit, M-domain|IPR013822; Signal recognition particle, SRP54 subunit, helical bundle
PH_os_0008442					-1.09412		LOC_Os05g45140	glucosyl transferase, putative, expressed	BGIOSGA017696	IPR002213; UDP-glucuronosyl/UDP-glucosyltransferase
PH_os_0008444		1.32951					LOC_Os05g44340	heat shock protein 101, putative, expressed	BGIOSGA017714	IPR001270; Chaperonin clpA/B|IPR003593; AAA+ ATPase, core|IPR003959; AAA ATPase, core|IPR004176; Clp, N-terminal|IPR013093; ATPase AAA-2
PH_os_0008451						1.98175	LOC_Os05g51670	NAD dependent epimerase/dehydratase family protein, putative, expressed	BGIOSGA020486	IPR001509; NAD-dependent epimerase/dehydratase
PH_os_0008461	1.68155	1.93194		1.22419	2.19215		LOC_Os05g41780	AP2 domain containing protein, expressed	BGIOSGA017796	IPR001471; Pathogenesis-related transcriptional factor and ERF, DNA-binding
PH_os_0008468						1.15409	LOC_Os05g47660	lipid phosphatase protein, putative, expressed	BGIOSGA017622	IPR000326; Phosphatidic acid phosphatase type 2/haloperoxidase
PH_os_0008473	1.20308	1.4942			1.45611		LOC_Os05g47550	ANTH/ENTH domain containing protein, putative, expressed	BGIOSGA017624	IPR011417; ANTH|IPR013809; Epsin-like, N-terminal
PH_os_0008475		1.32305			1.65422		LOC_Os05g49140	CGMC_MAPKCMGC_2.8 - CGMC includes CDA, MAPK, GSK3, and CLKC kinases, expressed	BGIOSGA017551	IPR000719; Protein kinase, core|IPR001245; Tyrosine protein kinase|IPR002290; Serine/threonine protein kinase|IPR003527; MAP kinase, conserved site|IPR017441; Protein kinase ATP binding, conserved site|IPR017442; Serine/threonine protein kinase-related
PH_os_0008479	1.0116	2.19065			1.71169		LOC_Os05g47970	microtubule associated protein, putative, expressed	BGIOSGA017603	IPR007145; MAP65/ASE1
PH_os_0008480		-1.36981			-1.99065		LOC_Os05g48660	MRH1, putative, expressed	BGIOSGA017574	IPR000719; Protein kinase, core|IPR001245; Tyrosine protein kinase
PH_os_0008482					-1.16397		LOC_Os05g45820	heavy metal-associated domain containing protein, expressed	BGIOSGA017669	IPR000909; Phospholipase C, phosphatidylinositol-specific , X region|IPR006121; Heavy metal transport/detoxification protein
PH_os_0008484		-1.47694		-1.38239	-2.03389		LOC_Os06g03830	retinol dehydrogenase, putative, expressed	BGIOSGA022230	IPR002198; Short-chain dehydrogenase/reductase SDR|IPR002347; Glucose/ribitol dehydrogenase
PH_os_0008486		-1.05463			-1.15742		LOC_Os05g45300	enoyl-CoA hydratase/isomerase family protein, putative, expressed	BGIOSGA017686	IPR001753; Crotonase, core
PH_os_0008490		1.35606					LOC_Os05g41370	TKL_IRAK_DUF26-la.1 - DUF26 kinases have homology to DUF26 containing loci, expressed	BGIOSGA020093	IPR000719; Protein kinase, core|IPR001245; Tyrosine protein kinase|IPR002290; Serine/threonine protein kinase|IPR002902; Protein of unknown function DUF26|IPR008271; Serine/threonine protein kinase, active site|IPR017442; Serine/threonine protein kinase-related
PH_os_0008494	1.0501	1.54275	-1.54273				LOC_Os05g41420	auxin-induced protein 5NG4, putative, expressed	BGIOSGA020096	IPR000620; Protein of unknown function DUF6, transmembrane
PH_os_0008504		-1.13225			-1.87014		LOC_Os05g46510	polygalacturonase, putative, expressed	BGIOSGA020292	IPR000408; Regulator of chromosome condensation, RCC1|IPR000743; Glycoside hydrolase, family 28
PH_os_0008505						-1.52025	LOC_Os05g40960	Myb transcription factor, putative, expressed	BGIOSGA017828	IPR000905; Peptidase M22, glycoprotease|IPR014778; Myb, DNA-binding
PH_os_0008511					-1.05727		LOC_Os05g46210	OsPOP10 - Putative Prolyl Oligopeptidase homologue, expressed	BGIOSGA020277	NA
PH_os_0008522		1.5676			1.08012		LOC_Os05g44990	light repressible receptor protein kinase, putative, expressed	BGIOSGA020225	IPR000719; Protein kinase, core|IPR001245; Tyrosine protein kinase|IPR001611; Leucine-rich repeat|IPR008271; Serine/threonine protein kinase, active site|IPR017442; Serine/threonine protein kinase-related
PH_os_0008524		-1.61089			-1.42904		LOC_Os05g44400	GATA zinc finger domain containing protein, expressed	BGIOSGA020209	IPR000679; Zinc finger, GATA-type
PH_os_0008530						-1.07321	LOC_Os05g44210	trehalose-6-phosphate synthase, putative, expressed	BGIOSGA020201	IPR001830; Glycosyl transferase, family 20|IPR003337; Trehalose-phosphatase
PH_os_0008534						-1.00881	LOC_Os05g49970	translation initiation factor IF-2, chloroplast precursor, putative, expressed	BGIOSGA020416	IPR000178; Initiation factor 2|IPR000795; Protein synthesis factor, GTP-binding|IPR006847; Translation initiation factor IF-2, N-terminal
PH_os_0008536					-1.00242	-1.14495	LOC_Os05g49310	MYB family transcription factor, putative	BGIOSGA020382	IPR001005; SANT, DNA-binding|IPR014778; Myb, DNA-binding
PH_os_0008541						-1.57129	LOC_Os05g51150	RNA polymerase sigma factor, putative, expressed	BGIOSGA020470	IPR000943; RNA polymerase sigma-70 factor|IPR007624; RNA polymerase sigma-70 region 3|IPR007627; RNA polymerase sigma-70 region 2|IPR007630; RNA polymerase sigma-70 region 4
PH_os_0008545		2.8255			2.13766		LOC_Os05g50700	WRKY DNA-binding domain containing protein, expressed	BGIOSGA020451	IPR003657; DNA-binding WRKY
PH_os_0008556		-1.05858					LOC_Os05g49130	16S rRNA processing protein RimM containing protein, expressed	BGIOSGA020373	IPR002676; RimM protein|IPR005479; Carbamoyl phosphate synthetase, large subunit, ATP-binding|IPR007903; PRC-barrel
PH_os_0008574						1.31984	LOC_Os05g34325	cytochrome P450 51, putative, expressed	BGIOSGA019874	IPR001128; Cytochrome P450|IPR002403; Cytochrome P450, E-class, group IV
PH_os_0008575		1.07635					LOC_Os05g39610	exo70 exocyst complex subunit domain containing protein, expressed	BGIOSGA017878	IPR004140; Exo70 exocyst complex subunit
PH_os_0008578					-1.43107		LOC_Os06g10470	ZOS6-02 - C2H2 zinc finger protein	BGIOSGA022512	IPR007087; Zinc finger, C2H2-type
PH_os_0008588						-2.02989	LOC_Os05g49240	homeodomain-related, putative, expressed	BGIOSGA020378	IPR001005; SANT, DNA-binding
PH_os_0008608		-1.26362			-1.39897		LOC_Os05g51610	sodium/calcium exchanger protein, putative, expressed	BGIOSGA017444	IPR004837; Sodium/calcium exchanger membrane region
PH_os_0008615					-1.09665		LOC_Os05g51830	ZOS5-12 - C2H2 zinc finger protein, expressed	BGIOSGA017430	IPR007087; Zinc finger, C2H2-type
PH_os_0008617		-1.43973			-1.4813		LOC_Os05g50260	polygalacturonase, putative, expressed	BGIOSGA017494	IPR000743; Glycoside hydrolase, family 28|IPR006626; Parallel beta-helix repeat
PH_os_0008623						1.33506	LOC_Os05g49700	AP2 domain containing protein, expressed	BGIOSGA017525	IPR001471; Pathogenesis-related transcriptional factor and ERF, DNA-binding
PH_os_0008626						-1.75659	LOC_Os05g40270	expressed protein	BGIOSGA020060	IPR000719; Protein kinase, core|IPR001245; Tyrosine protein kinase|IPR001611; Leucine-rich repeat|IPR002290; Serine/threonine protein kinase|IPR008271; Serine/threonine protein kinase, active site|IPR013210; Leucine-rich repeat, N-terminal|IPR017441; Protein kinase ATP binding, conserved site|IPR017442; Serine/threonine protein kinase-related
PH_os_0008630						1.10491	LOC_Os05g50380	glucose-1-phosphate adenylyltransferase large subunit, chloroplast precursor, putative, expressed	BGIOSGA017490	IPR005835; Nucleotidyl transferase|IPR005836; ADP-glucose pyrophosphorylase, conserved site
PH_os_0008643		-1.1607		-1.1988	-1.79789		LOC_Os06g05160	sulfate transporter, putative, expressed	BGIOSGA021946	IPR001902; Sulphate anion transporter|IPR002645; Sulphate transporter/antisigma-factor antagonist STAS|IPR011547; Sulphate transporter
PH_os_0008649	1.73219	3.8953	1.43041			2.04638	LOC_Os05g37190	ZOS5-08 - C2H2 zinc finger protein, expressed	BGIOSGA019943	IPR003616; Post-SET zinc-binding region|IPR007087; Zinc finger, C2H2-type|IPR015880; Zinc finger, C2H2-like
PH_os_0008655						-1.03363	LOC_Os05g36090	zinc finger DHHC domain-containing protein, putative, expressed	BGIOSGA019927	IPR001594; Zinc finger, DHHC-type
PH_os_0008657		-1.05186			-1.09619		LOC_Os05g36900	dof zinc finger domain containing protein, putative	BGIOSGA019936	IPR003851; Zinc finger, Dof-type
PH_os_0008661	1.3242	2.45553		1.33663	2.36976		LOC_Os05g35500	MYB family transcription factor, putative, expressed	BGIOSGA018002	IPR001005; SANT, DNA-binding|IPR014778; Myb, DNA-binding
PH_os_0008667						-1.88504	LOC_Os05g44100	trehalose synthase, putative, expressed	BGIOSGA020196	IPR001830; Glycosyl transferase, family 20|IPR003337; Trehalose-phosphatase
PH_os_0008669					-1.11023		LOC_Os06g07190	RNA polymerase Rpb7, N-terminal domain containing protein, expressed	BGIOSGA030216	IPR005576; RNA polymerase Rpb7, N-terminal
PH_os_0008670		-1.19137					LOC_Os05g32730	tetratricopeptide-like helical, putative, expressed	BGIOSGA018109	IPR002885; Pentatricopeptide repeat
PH_os_0008673		1.0938					LOC_Os06g08170	transporter, major facilitator family, putative, expressed	BGIOSGA021795	IPR007114; Major facilitator superfamily|IPR011701; Major facilitator superfamily MFS-1
PH_os_0008674		-1.04858			-1.35739		LOC_Os06g01966	auxin-induced protein 5NG4, putative, expressed	BGIOSGA022159	IPR000620; Protein of unknown function DUF6, transmembrane
PH_os_0008684					-1.00157		LOC_Os05g48050	ribosomal protein L7/L12 C-terminal domain containing protein, expressed	BGIOSGA017600	IPR013823; Ribosomal protein L7/L12, C-terminal
PH_os_0008685		1.23029	3.03412			2.07973	LOC_Os05g45200	anthocyanidin 5,3-O-glucosyltransferase, putative, expressed	BGIOSGA017693	IPR002213; UDP-glucuronosyl/UDP-glucosyltransferase
PH_os_0008688	-1.28893	-1.65163		-1.34636	-1.7637		LOC_Os06g10570	expressed protein	BGIOSGA022518	IPR014977; WRC
PH_os_0008692	4.55118	6.27243		3.0474	6.3129	1.85767	LOC_Os05g46750	STE_MEKK_ste11_MAP3K.18 - STE kinases include homologs to sterile 7, sterile 11 and sterile 20 from yeast, expressed	BGIOSGA017631	IPR000719; Protein kinase, core|IPR001245; Tyrosine protein kinase|IPR002290; Serine/threonine protein kinase|IPR008271; Serine/threonine protein kinase, active site|IPR017441; Protein kinase ATP binding, conserved site|IPR017442; Serine/threonine protein kinase-related
PH_os_0008695					-1.00756		LOC_Os05g28510	importin subunit beta, putative, expressed	BGIOSGA019672	IPR000357; HEAT|IPR001494; Importin-beta, N-terminal
PH_os_0008696						-1.72379	LOC_Os05g33630	inosine-uridine preferring nucleoside hydrolase family protein, putative, expressed	BGIOSGA018073	IPR001910; Inosine/uridine-preferring nucleoside hydrolase
PH_os_0008720						-1.25067	LOC_Os05g50960	polygalacturonase, putative, expressed	BGIOSGA017470	IPR000743; Glycoside hydrolase, family 28|IPR006626; Parallel beta-helix repeat
PH_os_0008723		-1.62347			-1.19331		LOC_Os06g05630	GDSL-like lipase/acylhydrolase, putative, expressed	BGIOSGA022321	IPR001087; Lipase, GDSL
PH_os_0008742		-1.3196			-1.04888		LOC_Os05g38210	mitochondrial glycoprotein, putative, expressed	BGIOSGA017930	IPR003428; Mitochondrial glycoprotein
PH_os_0008745		-1.2947					LOC_Os05g41520	zinc finger, C3HC4 type domain containing protein, expressed	BGIOSGA017802	IPR001841; Zinc finger, RING-type
PH_os_0008746	-1.2106	-2.21855		-1.02786	-2.58378		LOC_Os05g49040	expressed protein	BGIOSGA020369	IPR006593; Cytochrome b561 / ferric reductase transmembrane
PH_os_0008751					-1.45679		LOC_Os05g50690	pentatricopeptide, putative, expressed	BGIOSGA017480	IPR002885; Pentatricopeptide repeat
PH_os_0008761		-1.06914			-1.12143	-1.30437	LOC_Os06g02019	cytochrome P450, putative, expressed	BGIOSGA008092	IPR001128; Cytochrome P450|IPR002397; Cytochrome P450, B-class
PH_os_0008762				1.30296			LOC_Os05g33554	methyl-binding domain protein MBD, putative, expressed	BGIOSGA018083|BGIOSGA018079	IPR001739; Methyl-CpG DNA binding|IPR011124; Zinc finger, CW-type|IPR001739; Methyl-CpG DNA binding|IPR011124; Zinc finger, CW-type
PH_os_0008775		1.05725					LOC_Os05g33000	E3 ubiquitin-protein ligase MGRN1, putative, expressed	BGIOSGA018101	IPR001841; Zinc finger, RING-type
PH_os_0008797		-1.33083		-1.02876	-1.75808		LOC_Os05g31910	white-brown complex homolog protein 16, putative, expressed	BGIOSGA018135	IPR003439; ABC transporter-like|IPR003593; AAA+ ATPase, core|IPR013525; ABC-2 type transporter
PH_os_0008809						3.73348	LOC_Os05g31020	eukaryotic peptide chain release factor subunit 1-1, putative, expressed	BGIOSGA019747	IPR005140; eRF1 domain 1|IPR005141; eRF1 domain 2|IPR005142; eRF1 domain 3
PH_os_0008810		1.10859					LOC_Os06g04090	no apical meristem protein, putative, expressed	BGIOSGA022006	IPR003441; No apical meristem (NAM) protein
PH_os_0008811					-1.1729		LOC_Os05g35410	potassium channel AKT2/3, putative, expressed	BGIOSGA018009	IPR000595; Cyclic nucleotide-binding|IPR002110; Ankyrin|IPR003938; Potassium channel, voltage-dependent, EAG/ELK/ERG|IPR005821; Ion transport
PH_os_0008822						1.07837	LOC_Os06g07820	BSD domain containing protein, expressed	BGIOSGA021805	IPR005607; BSD
PH_os_0008823	1.05125	2.15598		1.35372	2.752		LOC_Os05g37080	No apical meristem protein, putative, expressed	BGIOSGA017962	IPR003441; No apical meristem (NAM) protein
PH_os_0008833					-1.01152		LOC_Os05g33460	mTERF domain containing protein, expressed	BGIOSGA018085	IPR003690; Mitochodrial transcription termination factor-related
PH_os_0008840						1.21611	LOC_Os05g50090	oxidoreductase, 2OG-FeII oxygenase domain containing protein, putative, expressed	BGIOSGA017507|BGIOSGA017504	IPR005123; 2OG-Fe(II) oxygenase|IPR005123; 2OG-Fe(II) oxygenase
PH_os_0008845					-1.63943		LOC_Os05g36350	pentatricopeptide, putative, expressed	BGIOSGA017974	IPR002885; Pentatricopeptide repeat
PH_os_0008850						1.29523	LOC_Os05g45350	dnaJ domain containing protein, expressed	BGIOSGA017684	IPR001080; 3Fe-4S ferredoxin|IPR001450; 4Fe-4S ferredoxin, iron-sulphur binding|IPR001623; Heat shock protein DnaJ, N-terminal|IPR003095; Heat shock protein DnaJ
PH_os_0008860						1.37289	LOC_Os05g46040	protein phosphatase 2C, putative, expressed	BGIOSGA017659	IPR000222; Protein phosphatase 2C, manganese/magnesium aspartate binding site|IPR001932; Protein phosphatase 2C-related|IPR014045; Protein phosphatase 2C, N-terminal
PH_os_0008871	-1.62795	-1.5164			-1.06992	2.19932	LOC_Os06g10820	helix-loop-helix DNA-binding domain containing protein	BGIOSGA022533	IPR001092; Basic helix-loop-helix dimerisation region bHLH
PH_os_0008873		-1.11678			-1.26814		LOC_Os05g42270	acyltransferase, putative, expressed	BGIOSGA020135	IPR002123; Phospholipid/glycerol acyltransferase
PH_os_0008893					-1.29665		LOC_Os05g48850	no apical meristem protein, putative, expressed	BGIOSGA020356	IPR003441; No apical meristem (NAM) protein
PH_os_0008894	-1.44688	-2.61972		-1.41193	-3.43284	-2.26962	LOC_Os07g03870	receptor like protein kinase, putative, expressed	BGIOSGA024879	IPR000719; Protein kinase, core|IPR000985; Legume lectin, alpha|IPR001220; Legume lectin, beta domain|IPR008271; Serine/threonine protein kinase, active site|IPR017441; Protein kinase ATP binding, conserved site|IPR017442; Serine/threonine protein kinase-related
PH_os_0008901	-1.08491	-1.4429			-1.23315		LOC_Os06g12980	cyclin, putative, expressed	BGIOSGA021580	IPR004367; Cyclin, C-terminal|IPR006670; Cyclin|IPR006671; Cyclin, N-terminal
PH_os_0008902					-1.00275		LOC_Os07g03820	lectin-like receptor kinase, putative, expressed	BGIOSGA024884	IPR000719; Protein kinase, core|IPR000985; Legume lectin, alpha|IPR001220; Legume lectin, beta domain|IPR008271; Serine/threonine protein kinase, active site|IPR017441; Protein kinase ATP binding, conserved site|IPR017442; Serine/threonine protein kinase-related
PH_os_0008908			1.69674			4.73104	LOC_Os06g46740	early nodulin 20 precursor, putative, expressed	BGIOSGA020667	IPR003245; Plastocyanin-like
PH_os_0008932	-1.27808	-1.28424			-1.77277		LOC_Os07g03830	lectin-like receptor kinase, putative	BGIOSGA024883	IPR000719; Protein kinase, core|IPR000985; Legume lectin, alpha|IPR001220; Legume lectin, beta domain|IPR001245; Tyrosine protein kinase|IPR002290; Serine/threonine protein kinase|IPR008271; Serine/threonine protein kinase, active site|IPR017441; Protein kinase ATP binding, conserved site|IPR017442; Serine/threonine protein kinase-related
PH_os_0008935						-1.09372	LOC_Os06g43800	methyltransferase domain containing protein, putative, expressed	BGIOSGA020787	IPR013216; Methyltransferase type 11
PH_os_0008936		1.45282				1.39911	LOC_Os07g04040	expressed protein	BGIOSGA025097	IPR000719; Protein kinase, core|IPR001245; Tyrosine protein kinase|IPR002290; Serine/threonine protein kinase|IPR008271; Serine/threonine protein kinase, active site|IPR017442; Serine/threonine protein kinase-related
PH_os_0008938					-1.08073		LOC_Os07g02620	NB-ARC domain containing protein	BGIOSGA024921	IPR002182; NB-ARC
PH_os_0008939	1.66084	4.20728			2.57791		LOC_Os07g05830	zinc-finger protein, putative, expressed	BGIOSGA024807	IPR010399; ZIM
PH_os_0008942				1.00329			LOC_Os06g31270	polygalacturonase, putative	BGIOSGA023005	IPR000408; Regulator of chromosome condensation, RCC1|IPR000743; Glycoside hydrolase, family 28|IPR006626; Parallel beta-helix repeat
PH_os_0008945		2.4247			1.96867		LOC_Os06g19444	CCT/B-box zinc finger protein, putative, expressed	BGIOSGA021399	IPR010402; CCT
PH_os_0008947		1.0107					LOC_Os07g05620	CAMK_KIN1/SNF1/Nim1_like.28 - CAMK includes calcium/calmodulin depedent protein kinases, expressed	BGIOSGA024813	IPR000719; Protein kinase, core|IPR001245; Tyrosine protein kinase|IPR002290; Serine/threonine protein kinase|IPR004041; NAF|IPR008271; Serine/threonine protein kinase, active site|IPR017441; Protein kinase ATP binding, conserved site|IPR017442; Serine/threonine protein kinase-related
PH_os_0008950						-2.11889	LOC_Os07g02450	receptor-like protein kinase 2 precursor, putative	BGIOSGA025044	IPR001611; Leucine-rich repeat|IPR003591; Leucine-rich repeat, typical subtype
PH_os_0008954		2.08017	2.22635		2.65326	3.22099	LOC_Os06g51260	MYB family transcription factor, putative, expressed	BGIOSGA020501	IPR001005; SANT, DNA-binding|IPR014778; Myb, DNA-binding
PH_os_0008956					-1.08756		LOC_Os06g46270	no apical meristem protein, putative, expressed	BGIOSGA023457	IPR003441; No apical meristem (NAM) protein
PH_os_0008957		-1.79732			-1.69503		LOC_Os06g15370	peptide transporter PTR2, putative, expressed	BGIOSGA022659	IPR000109; TGF-beta receptor, type I/II extracellular region
PH_os_0008959		-2.82518			-2.46985		LOC_Os06g14280	cysteine-rich repeat secretory protein precursor, putative, expressed	BGIOSGA021522	IPR002902; Protein of unknown function DUF26
PH_os_0008971		-2.21515				1.2157	LOC_Os06g30640	cytochrome P450, putative	BGIOSGA021189	IPR001128; Cytochrome P450|IPR002016; Haem peroxidase, plant/fungal/bacterial|IPR002401; Cytochrome P450, E-class, group I
PH_os_0008978					-1.09202	-2.11814	LOC_Os06g21570	Os6bglu24 - beta-glucosidase homologue, similar to G. max isohydroxyurate hydrolase, expressed	BGIOSGA021339	IPR001360; Glycoside hydrolase, family 1
PH_os_0008979		-1.05896					LOC_Os06g28480	polygalacturonase inhibitor 1 precursor, putative, expressed	BGIOSGA022917	IPR001611; Leucine-rich repeat|IPR013210; Leucine-rich repeat, N-terminal
PH_os_0008980		1.67751			1.27237		LOC_Os06g41770	bZIP transcription factor domain containing protein, expressed	BGIOSGA023284	IPR004827; Basic-leucine zipper (bZIP) transcription factor|IPR011616; bZIP transcription factor, bZIP-1
PH_os_0008981		-1.21866					LOC_Os07g05370	TKL_IRAK_CrRLK1L-1.15 - The CrRLK1L-1 subfamily has homology to the CrRLK1L homolog, expressed	BGIOSGA024825	IPR000719; Protein kinase, core|IPR008271; Serine/threonine protein kinase, active site|IPR017441; Protein kinase ATP binding, conserved site|IPR017442; Serine/threonine protein kinase-related
PH_os_0008987						-1.0419	LOC_Os06g17600	cadmium tolerance factor, putative	BGIOSGA021431	NA
PH_os_0008992					-1.44096		LOC_Os06g22460	disease resistance protein RPM1, putative, expressed	BGIOSGA021323	IPR000767; Disease resistance protein|IPR001611; Leucine-rich repeat|IPR002182; NB-ARC
PH_os_0008994					-1.14946		LOC_Os06g20354	PPR repeat domain containing protein, putative, expressed	BGIOSGA022773	IPR000439; Ribosomal protein L15e|IPR002885; Pentatricopeptide repeat
PH_os_0009008						-1.25969	LOC_Os07g06570	receptor protein kinase CRINKLY4 precursor, putative, expressed	BGIOSGA024786	IPR000719; Protein kinase, core|IPR001245; Tyrosine protein kinase
PH_os_0009011		-1.02517					LOC_Os07g03150	H-BTB5 - Bric-a-Brac, Tramtrack, Broad Complex BTB domain with H family conserved sequence, expressed	BGIOSGA024900	IPR000210; BTB/POZ-like|IPR006662; Thioredoxin-related
PH_os_0009014	-1.35471	-1.66351		-1.22984	-2.36948		LOC_Os07g03880	lectin-like receptor kinase, putative, expressed	BGIOSGA024878	IPR000719; Protein kinase, core|IPR000985; Legume lectin, alpha|IPR001220; Legume lectin, beta domain|IPR001245; Tyrosine protein kinase|IPR002290; Serine/threonine protein kinase|IPR008271; Serine/threonine protein kinase, active site|IPR017441; Protein kinase ATP binding, conserved site|IPR017442; Serine/threonine protein kinase-related
PH_os_0009017		-1.061			-1.10386		LOC_Os07g04180	amino acid transporter, putative, expressed	BGIOSGA024866	IPR013057; Amino acid transporter, transmembrane
PH_os_0009019		-1.36469			-1.49023		LOC_Os07g05190	leucine-rich repeat family protein, putative, expressed	BGIOSGA024829	IPR000719; Protein kinase, core|IPR001245; Tyrosine protein kinase|IPR001611; Leucine-rich repeat|IPR002290; Serine/threonine protein kinase|IPR003591; Leucine-rich repeat, typical subtype|IPR013210; Leucine-rich repeat, N-terminal
PH_os_0009024		-1.77452			-8.75007		LOC_Os06g45450	glucan endo-1,3-beta-glucosidase 12 precursor, putative	BGIOSGA020723	IPR012946; X8
PH_os_0009031		1.38304					LOC_Os06g51360	lysM domain containing protein, putative, expressed	BGIOSGA023647	NA
PH_os_0009033		-1.15439					LOC_Os06g16450	Leucine Rich Repeat family protein, expressed	BGIOSGA021460	IPR001611; Leucine-rich repeat
PH_os_0009036						1.08385	LOC_Os07g07410	oxidoreductase, 2OG-Fe oxygenase family protein, putative, expressed	BGIOSGA037416	IPR005123; 2OG-Fe(II) oxygenase
PH_os_0009042		-1.1429					LOC_Os07g03750	SCP-like extracellular protein	BGIOSGA025090	IPR001283; Allergen V5/Tpx-1 related|IPR002413; Ves allergen|IPR014044; SCP-like extracellular
PH_os_0009043		-1.08428			-1.33216		LOC_Os07g02810	L-ascorbate oxidase homolog precursor, putative, expressed	BGIOSGA025056	IPR001117; Multicopper oxidase, type 1|IPR011706; Multicopper oxidase, type 2|IPR011707; Multicopper oxidase, type 3
PH_os_0009044		-1.00132					LOC_Os07g02440	peroxidase precursor, putative, expressed	BGIOSGA025043	IPR000823; Plant peroxidase|IPR002016; Haem peroxidase, plant/fungal/bacterial
PH_os_0009049					1.51481		LOC_Os07g01810	potassium channel protein, putative, expressed	BGIOSGA025019	IPR002048; Calcium-binding EF-hand|IPR003280; Potassium channel, two pore-domain|IPR013099; Ion transport 2
PH_os_0009057		-1.13237			-1.64023		LOC_Os07g05420	anthocyanidin 3-O-glucosyltransferase, putative, expressed	BGIOSGA025151|BGIOSGA022722	IPR002213; UDP-glucuronosyl/UDP-glucosyltransferase|IPR002213; UDP-glucuronosyl/UDP-glucosyltransferase
PH_os_0009058		2.24936			2.42677		LOC_Os07g05940	9-cis-epoxycarotenoid dioxygenase 1, chloroplast precursor, putative, expressed	BGIOSGA025169	IPR004294; Carotenoid oxygenase
PH_os_0009062						-1.57815	LOC_Os07g05010	helix-loop-helix DNA-binding domain containing protein, expressed	BGIOSGA025137	IPR001092; Basic helix-loop-helix dimerisation region bHLH
PH_os_0009066		-1.58672			-1.7414	-1.73767	LOC_Os07g02200	plastocyanin-like domain containing protein, putative, expressed	BGIOSGA024943	IPR003245; Plastocyanin-like
PH_os_0009073					1.55881		LOC_Os07g01070	peptide transporter, putative, expressed	BGIOSGA024994	IPR000109; TGF-beta receptor, type I/II extracellular region
PH_os_0009075		-1.10612			-1.04372		LOC_Os07g01240	expressed protein	BGIOSGA024982	NA
PH_os_0009084						-1.12581	LOC_Os07g01760	aminotransferase, classes I and II, domain containing protein, expressed	BGIOSGA024963	IPR001176; 1-aminocyclopropane-1-carboxylate synthase|IPR004839; Aminotransferase, class I and II
PH_os_0009092		-1.00499			-1.6564		LOC_Os06g39680	transposon protein, putative, unclassified, expressed	BGIOSGA023199	IPR004330; FAR1|IPR007527; Zinc finger, SWIM-type
PH_os_0009094		2.91359			1.85228	-1.07151	LOC_Os06g40180	phospholipase D, putative, expressed	BGIOSGA023222	IPR000008; C2 calcium-dependent membrane targeting|IPR001736; Phospholipase D/Transphosphatidylase
PH_os_0009098		1.0007					LOC_Os06g43670	Leucine Rich Repeat family protein, expressed	BGIOSGA023357	IPR001611; Leucine-rich repeat|IPR006162; Phosphopantetheine attachment site|IPR006655; Molybdopterin oxidoreductase, prokaryotic, conserved site|IPR006656; Molybdopterin oxidoreductase|IPR006657; Molydopterin dinucleotide-binding region
PH_os_0009109					1.28422		LOC_Os06g35900	BES1/BZR1 homolog protein, putative, expressed	BGIOSGA023073	IPR008540; BZR1, transcriptional repressor
PH_os_0009118		1.06986			1.30628		LOC_Os06g34020	glycosyl hydrolases family 17, putative, expressed	BGIOSGA023034	IPR000490; Glycoside hydrolase, family 17
PH_os_0009134						-1.15784	LOC_Os06g48950	auxin response factor 19, putative, expressed	BGIOSGA023559	IPR003340; Transcriptional factor B3|IPR010525; Auxin response factor|IPR011525; Aux/IAA-ARF-dimerisation
PH_os_0009137			1.5654				LOC_Os06g48240	AAA ATPase, putative, expressed	BGIOSGA023538	IPR003593; AAA+ ATPase, core|IPR003959; AAA ATPase, core|IPR003960; AAA ATPase, conserved site
PH_os_0009150	2.01812	3.85552			2.76198		LOC_Os06g49470	peptidyl-prolyl cis-trans isomerase, putative, expressed	BGIOSGA023582	IPR002130; Peptidyl-prolyl cis-trans isomerase, cyclophilin-type
PH_os_0009162		-1.02463			-1.15076		LOC_Os06g44310	tetraspanin family protein, putative, expressed	BGIOSGA023389	IPR000301; CD9/CD37/CD63 antigen
PH_os_0009190					-1.34832		LOC_Os06g49870	tRNA-dihydrouridine synthase, putative, expressed	BGIOSGA020544	IPR001269; Dihydrouridine synthase, DuS
PH_os_0009197				-1.30163	-1.75956		LOC_Os06g35560	reticuline oxidase-like protein precursor, putative, expressed	BGIOSGA021072	IPR006094; FAD linked oxidase, N-terminal|IPR012951; Berberine/berberine-like
PH_os_0009202					-1.06535		LOC_Os06g24404	GDSL-like lipase/acylhydrolase, putative, expressed	BGIOSGA022878	IPR001087; Lipase, GDSL
PH_os_0009211		1.70384			1.34856		LOC_Os06g14190	NF-X1-type zinc finger protein, putative, expressed	BGIOSGA021526	IPR000967; Zinc finger, NF-X1-type
PH_os_0009214	1.97817	2.99993			1.12869		LOC_Os06g14450	exo70 exocyst complex subunit family protein, putative, expressed	BGIOSGA022640	IPR004140; Exo70 exocyst complex subunit
PH_os_0009219		-1.64474			-1.80835		LOC_Os06g38550	expressed protein	BGIOSGA023154	IPR002052; N-6 adenine-specific DNA methylase, conserved site
PH_os_0009230					-1.16715		LOC_Os06g12080	mTERF family protein, expressed	BGIOSGA021626	IPR003690; Mitochodrial transcription termination factor-related
PH_os_0009233		-1.29381					LOC_Os06g46500	monocopper oxidase, putative, expressed	BGIOSGA020677	IPR001117; Multicopper oxidase, type 1|IPR011706; Multicopper oxidase, type 2|IPR011707; Multicopper oxidase, type 3
PH_os_0009239		1.0815					LOC_Os06g14490	calmodulin-binding heat-shock protein, putative, expressed	BGIOSGA022642	IPR002921; Lipase, class 3|IPR005592; Lipase 3, N-terminal
PH_os_0009247	-1.27626	-1.35918			-1.25569		LOC_Os06g36310	receptor-like protein kinase 5 precursor, putative, expressed	BGIOSGA021043	IPR001611; Leucine-rich repeat|IPR013210; Leucine-rich repeat, N-terminal
PH_os_0009256	-1.043	-1.30235		-1.08689	-1.9321		LOC_Os07g01660	dirigent, putative, expressed	BGIOSGA024969	IPR001261; ArgE/DapE/ACY1/CPG2/YscS, conserved site|IPR004265; Plant disease resistance response protein
PH_os_0009260		-1.61389			-2.17321		LOC_Os07g03840	lectin-like receptor kinase, putative, expressed	BGIOSGA024882	IPR000719; Protein kinase, core|IPR000985; Legume lectin, alpha|IPR001220; Legume lectin, beta domain|IPR008271; Serine/threonine protein kinase, active site|IPR017441; Protein kinase ATP binding, conserved site|IPR017442; Serine/threonine protein kinase-related
PH_os_0009263		2.01202			1.31133		LOC_Os06g17880	NBS-LRR disease resistance protein, putative, expressed	BGIOSGA022713	IPR000767; Disease resistance protein|IPR002182; NB-ARC
PH_os_0009264		1.33497					LOC_Os06g35060	heavy metal-associated domain containing protein, expressed	BGIOSGA021088	IPR006121; Heavy metal transport/detoxification protein
PH_os_0009268						-1.01398	LOC_Os06g12120	BRASSINOSTEROID INSENSITIVE 1-associated receptor kinase 1 precursor, putative, expressed	BGIOSGA021625|BGIOSGA021624	IPR000719; Protein kinase, core|IPR001245; Tyrosine protein kinase|IPR002290; Serine/threonine protein kinase|IPR003690; Mitochodrial transcription termination factor-related|IPR008271; Serine/threonine protein kinase, active site|IPR013210; Leucine-rich repeat, N-terminal|IPR017442; Serine/threonine protein kinase-related|IPR000719; Protein kinase, core|IPR001611; Leucine-rich repeat|IPR008271; …
PH_os_0009270			-1.43262				LOC_Os06g21360	transporter, monovalent cation:proton antiporter-2 family, putative, expressed	BGIOSGA022793	IPR004709; Sodium/hydrogen exchanger subfamily|IPR006153; Sodium/hydrogen exchanger
PH_os_0009273						1.08912	LOC_Os06g35160	CAMK_KIN1/SNF1/Nim1_like.26 - CAMK includes calcium/calmodulin depedent protein kinases, expressed	BGIOSGA028392	NA
PH_os_0009277						1.03498	LOC_Os06g50930	rhodanese-like domain containing protein, putative, expressed	BGIOSGA020511	IPR001763; Rhodanese-like
PH_os_0009281		1.84748					LOC_Os06g50950	GDSL-like lipase/acylhydrolase, putative, expressed	BGIOSGA020509	IPR001087; Lipase, GDSL
PH_os_0009283			1.00414				LOC_Os06g51290	phytoene synthase, chloroplast precursor, putative, expressed	BGIOSGA020499	IPR002060; Squalene/phytoene synthase
PH_os_0009290		-1.99653			-2.22571	1.34163	LOC_Os06g48810	OsHKT2;1 - Na+ transporter, expressed	BGIOSGA020584	IPR003445; Cation transporter
PH_os_0009291			-1.12095				LOC_Os06g48960	AIG2-like family domain containing protein, expressed	BGIOSGA020580	IPR009288; AIG2-like
PH_os_0009292				1.3683			LOC_Os07g04010	lectin-like receptor kinase, putative	BGIOSGA024873	IPR000719; Protein kinase, core|IPR000985; Legume lectin, alpha|IPR001220; Legume lectin, beta domain|IPR008271; Serine/threonine protein kinase, active site|IPR017441; Protein kinase ATP binding, conserved site|IPR017442; Serine/threonine protein kinase-related
PH_os_0009293		-1.11191					LOC_Os06g49550	transposon protein, putative, unclassified, expressed	BGIOSGA020556	IPR004330; FAR1|IPR006564; Zinc finger, PMZ-type|IPR007527; Zinc finger, SWIM-type
PH_os_0009296					-1.15063		LOC_Os07g01180	ZOS7-01 - C2H2 zinc finger protein, expressed	BGIOSGA024997	IPR007087; Zinc finger, C2H2-type|IPR015880; Zinc finger, C2H2-like
PH_os_0009298						-1.29586	LOC_Os06g49500	integral membrane protein, putative, expressed	BGIOSGA020559	IPR000620; Protein of unknown function DUF6, transmembrane
PH_os_0009300					-1.28089	3.5165	LOC_Os06g20960	SAM dependent carboxyl methyltransferase, putative	BGIOSGA021352	IPR005299; SAM dependent carboxyl methyltransferase
PH_os_0009315	-1.16523	-2.2786			-2.07569		LOC_Os06g44320	expressed protein	BGIOSGA020764	IPR001092; Basic helix-loop-helix dimerisation region bHLH
PH_os_0009317					1.26175		LOC_Os06g45140	bZIP transcription factor domain containing protein, expressed	BGIOSGA020743|BGIOSGA020738	IPR004827; Basic-leucine zipper (bZIP) transcription factor|IPR011616; bZIP transcription factor, bZIP-1|IPR004827; Basic-leucine zipper (bZIP) transcription factor|IPR011616; bZIP transcription factor, bZIP-1
PH_os_0009318		1.08225					LOC_Os06g45280	protein kinase APK1B, chloroplast precursor, putative, expressed	BGIOSGA020732	IPR000719; Protein kinase, core|IPR008271; Serine/threonine protein kinase, active site|IPR017441; Protein kinase ATP binding, conserved site|IPR017442; Serine/threonine protein kinase-related
PH_os_0009322						1.09898	LOC_Os06g43640	Ser/Thr protein phosphatase family protein, putative, expressed	BGIOSGA020797	IPR004843; Metallophosphoesterase
PH_os_0009323		-1.66687		-1.07906	-1.33157		LOC_Os06g43700	transmembrane amino acid transporter protein, putative, expressed	BGIOSGA020796	IPR013057; Amino acid transporter, transmembrane
PH_os_0009329	1.89559	2.78218		1.15089	2.77572		LOC_Os06g44160	heat shock protein DnaJ, putative, expressed	BGIOSGA020773	IPR001623; Heat shock protein DnaJ, N-terminal|IPR003095; Heat shock protein DnaJ
PH_os_0009339	-1.05603		3.25834		-1.94765	3.4899	LOC_Os06g47910	GDSL-like lipase/acylhydrolase, putative, expressed	BGIOSGA020617	IPR001087; Lipase, GDSL
PH_os_0009340						2.9829	LOC_Os06g48300	protein phosphatase 2C, putative, expressed	BGIOSGA020602	IPR000222; Protein phosphatase 2C, manganese/magnesium aspartate binding site|IPR001932; Protein phosphatase 2C-related|IPR014045; Protein phosphatase 2C, N-terminal
PH_os_0009349					-1.10778		LOC_Os06g46330	Protein kinase domain containing protein, expressed	BGIOSGA020685	IPR000719; Protein kinase, core|IPR001245; Tyrosine protein kinase|IPR002290; Serine/threonine protein kinase|IPR008271; Serine/threonine protein kinase, active site
PH_os_0009355		-1.24822				-1.00584	LOC_Os06g49360	NBS-LRR disease resistance protein, putative, expressed	BGIOSGA005151	IPR000767; Disease resistance protein|IPR002182; NB-ARC|IPR003006; Immunoglobulin/major histocompatibility complex, conserved site
PH_os_0009356				-1.14557		-1.18313	LOC_Os06g27850	peroxidase precursor, putative, expressed	BGIOSGA022905	IPR000823; Plant peroxidase|IPR002016; Haem peroxidase, plant/fungal/bacterial
PH_os_0009365		-1.04621			-1.15517		LOC_Os06g49040	Myb-like DNA-binding domain containing protein, putative, expressed	BGIOSGA023563	IPR014778; Myb, DNA-binding
PH_os_0009367						-1.19381	LOC_Os07g02140	flavin-containing monooxygenase family protein, putative, expressed	BGIOSGA025034	IPR000759; Adrenodoxin reductase|IPR000960; Flavin-containing monooxygenase FMO|IPR001327; Pyridine nucleotide-disulphide oxidoreductase, NAD-binding region|IPR006076; FAD dependent oxidoreductase
PH_os_0009377						-1.04935	LOC_Os06g11680	phosphate-induced protein 1 conserved region domain containing protein	BGIOSGA022559	IPR006766; Phosphate-induced protein 1 conserved region
PH_os_0009379				1.09341			LOC_Os06g14640	zinc finger, C3HC4 type domain containing protein	BGIOSGA022647	IPR001841; Zinc finger, RING-type
PH_os_0009380	1.0639						LOC_Os06g47110	COBRA-like protein precursor, putative, expressed	BGIOSGA023488	IPR006918; Phytochelatin synthetase-like conserved region
PH_os_0009383		-1.53159			-1.38262		LOC_Os06g15760	eukaryotic aspartyl protease domain containing protein, expressed	BGIOSGA022668	IPR001461; Peptidase A1|IPR001969; Peptidase aspartic, active site
PH_os_0009386		1.31788					LOC_Os06g11780	MYB family transcription factor, putative	BGIOSGA022565	IPR001005; SANT, DNA-binding|IPR014778; Myb, DNA-binding
PH_os_0009390					1.41304		LOC_Os06g48630	ANTH/ENTH domain containing protein, putative	BGIOSGA023551	IPR011417; ANTH|IPR013809; Epsin-like, N-terminal
PH_os_0009391	3.15314	4.6681			3.78709		LOC_Os06g14220	STF-1, putative, expressed	BGIOSGA022636	IPR000863; Sulphotransferase
PH_os_0009395						1.01846	LOC_Os06g14670	ODORANT1, putative, expressed	BGIOSGA022649	IPR001005; SANT, DNA-binding|IPR014778; Myb, DNA-binding
PH_os_0009401		-1.56982			-1.70488		LOC_Os06g12960	expressed protein	BGIOSGA022601	NA
PH_os_0009404			-1.47107		-1.02777	-2.58057	LOC_Os06g12320	transmembrane amino acid transporter protein, putative, expressed	BGIOSGA022579	IPR013057; Amino acid transporter, transmembrane
PH_os_0009407		-1.29945			-1.47444		LOC_Os06g12070	mTERF family protein, expressed	BGIOSGA021630|BGIOSGA021627	IPR003690; Mitochodrial transcription termination factor-related|IPR003690; Mitochodrial transcription termination factor-related
PH_os_0009421			-1.01482		-1.18461		LOC_Os06g22440	SAM dependent carboxyl methyltransferase, putative, expressed	BGIOSGA022821	IPR005299; SAM dependent carboxyl methyltransferase
PH_os_0009429		-1.09512				-2.93639	LOC_Os06g28194	expressed protein	BGIOSGA022914	IPR001220; Legume lectin, beta domain|IPR005841; Alpha-D-phosphohexomutase, N-terminal|IPR005844; Alpha-D-phosphohexomutase, alpha/beta/alpha domain I|IPR005845; Alpha-D-phosphohexomutase, alpha/beta/alpha domain II
PH_os_0009430		-1.21736					LOC_Os06g27980	methyltransferase domain containing protein, expressed	BGIOSGA022909	IPR013216; Methyltransferase type 11
PH_os_0009433			-1.41602				LOC_Os06g28670	polygalacturonase, putative, expressed	BGIOSGA022922	IPR000408; Regulator of chromosome condensation, RCC1|IPR000743; Glycoside hydrolase, family 28|IPR006626; Parallel beta-helix repeat
PH_os_0009434						1.42184	LOC_Os06g18140	UDP-glucoronosyl and UDP-glucosyl transferase domain containing protein, expressed	BGIOSGA022720	IPR002213; UDP-glucuronosyl/UDP-glucosyltransferase
PH_os_0009441	2.46665	2.02301					LOC_Os06g16370	CCT/B-box zinc finger protein, putative, expressed	BGIOSGA022685	IPR000315; Zinc finger, B-box|IPR002926; Zinc finger, CONSTANS-type|IPR010402; CCT
PH_os_0009443					-2.45131		LOC_Os06g16000	UDP-glucoronosyl and UDP-glucosyl transferase, putative, expressed	BGIOSGA022672	IPR002213; UDP-glucuronosyl/UDP-glucosyltransferase
PH_os_0009463						-1.00597	LOC_Os06g34120	GDSL-like lipase/acylhydrolase, putative, expressed	BGIOSGA021110	IPR001087; Lipase, GDSL
PH_os_0009469						-1.48271	LOC_Os06g35940	osFTL12 FT-Like12 homologous to Flowering Locus T gene; contains Pfam profile PF01161: Phosphatidylethanolamine-binding protein, expressed	BGIOSGA021057	IPR001858; Phosphatidylethanolamine-binding, conserved site|IPR008914; Phosphatidylethanolamine-binding protein PEBP
PH_os_0009478						-1.13747	LOC_Os06g33720	flavin-containing monooxygenase family protein, putative, expressed	BGIOSGA021117	IPR000960; Flavin-containing monooxygenase FMO|IPR001100; Pyridine nucleotide-disulphide oxidoreductase, class I|IPR001327; Pyridine nucleotide-disulphide oxidoreductase, NAD-binding region|IPR006076; FAD dependent oxidoreductase|IPR013027; FAD-dependent pyridine nucleotide-disulphide oxidoreductase
PH_os_0009480		-1.63257			-1.10889		LOC_Os06g34070	GDSL-like lipase/acylhydrolase, putative, expressed	BGIOSGA021112	IPR001087; Lipase, GDSL
PH_os_0009485		-1.04679			-1.33155		LOC_Os06g41060	helix-loop-helix DNA-binding, putative, expressed	BGIOSGA020891	IPR001092; Basic helix-loop-helix dimerisation region bHLH
PH_os_0009492		-1.34563					LOC_Os06g42220	TOO MANY MOUTHS precursor, putative, expressed	BGIOSGA020840	IPR001611; Leucine-rich repeat
PH_os_0009493		-1.03813					LOC_Os06g42630	B3 DNA binding domain containing protein	BGIOSGA020831	IPR003340; Transcriptional factor B3
PH_os_0009508		1.32174					LOC_Os06g12150	shikimate kinase, putative, expressed	BGIOSGA021621	IPR000623; Shikimate kinase
PH_os_0009511		-1.36874					LOC_Os06g15910	potassium transporter, putative, expressed	BGIOSGA021477	IPR003855; K+ potassium transporter
PH_os_0009514	1.12328	1.33569					LOC_Os06g14370	caleosin related protein, putative, expressed	BGIOSGA021518	IPR007736; Caleosin related
PH_os_0009520					-1.25881	-1.23918	LOC_Os06g19070	cytochrome P450, putative, expressed	BGIOSGA021412	IPR001128; Cytochrome P450|IPR002401; Cytochrome P450, E-class, group I
PH_os_0009531						4.93003	LOC_Os06g13460	SAM dependent carboxyl methyltransferase family protein, putative, expressed	BGIOSGA021558	IPR005299; SAM dependent carboxyl methyltransferase
PH_os_0009539		-1.04697			-1.00297		LOC_Os06g23560	anthocyanidin 5,3-O-glucosyltransferase, putative, expressed	BGIOSGA021294	IPR002213; UDP-glucuronosyl/UDP-glucosyltransferase
PH_os_0009543		-1.62875			-1.35253	-1.1835	LOC_Os06g28000	carboxyl-terminal peptidase, putative, expressed	BGIOSGA021251	IPR004314; Protein of unknown function DUF239, plant
PH_os_0009547		-1.49151			-1.76277		LOC_Os06g20920	SAM dependent carboxyl methyltransferase, putative, expressed	BGIOSGA021353	IPR005299; SAM dependent carboxyl methyltransferase
PH_os_0009549		-2.38			-2.17923		LOC_Os06g20040	aspartic proteinase nepenthesin-2 precursor, putative, expressed	BGIOSGA021377	NA
PH_os_0009564					-1.48535	1.76808	LOC_Os01g11910	basic helix-loop-helix, putative, expressed	NA	NA
PH_os_0009565	1.91444	2.62538	-1.0328	2.02697	2.96626		LOC_Os01g04330	OsCML16 - Calmodulin-related calcium sensor protein, expressed	NA	NA
PH_os_0009566						-1.05469	LOC_Os01g04800	B3 DNA binding domain containing protein, expressed	NA	NA
PH_os_0009572					-1.18846		LOC_Os01g45860	GRAS family transcription factor domain containing protein, expressed	NA	NA
PH_os_0009575		1.0492					LOC_Os01g03690	TKL_IRAK_DUF26-lg.1 - DUF26 kinases have homology to DUF26 containing loci, expressed	NA	NA
PH_os_0009576		1.64943			1.69905		LOC_Os01g15000	lipase, putative, expressed	NA	NA
PH_os_0009578	2.11138	2.47993		2.7196	3.14644		LOC_Os01g03950	glycosyl hydrolase, family 31, putative, expressed	NA	NA
PH_os_0009582	1.18589	1.04319				1.0584	LOC_Os01g07376	thioredoxin, putative, expressed	NA	NA
PH_os_0009585			-1.03324				LOC_Os01g45990	potassium channel AKT1, putative, expressed	NA	NA
PH_os_0009586		2.01439		1.41912	1.10881		LOC_Os01g03914	cation efflux family protein, putative, expressed	NA	NA
PH_os_0009592						1.95711	LOC_Os01g13480	glutaredoxin, putative, expressed	NA	NA
PH_os_0009593		-1.1508			-1.05167		LOC_Os01g11620	GDSL-like lipase/acylhydrolase, putative, expressed	NA	NA
PH_os_0009600		1.17579				1.41942	LOC_Os01g43700	cytochrome P450 72A1, putative, expressed	NA	NA
PH_os_0009609					-2.72324	-2.9257	LOC_Os01g41160	FAD dependent oxidoreductase domain containing protein, expressed	NA	NA
PH_os_0009615	1.05505	1.66205		1.18559	1.22098		LOC_Os01g25440	thiamin pyrophosphokinase 1, putative, expressed	NA	NA
PH_os_0009616		-1.16187			-1.87588		LOC_Os01g08810	cytochrome P450, putative, expressed	NA	NA
PH_os_0009617		1.69563			1.39508		LOC_Os01g41550	aspartic proteinase, putative, expressed	NA	NA
PH_os_0009620				-1.12275			LOC_Os01g40170	translation initiation factor, putative	NA	NA
PH_os_0009629		-1.50208					LOC_Os01g32120	OsCML11 - Calmodulin-related calcium sensor protein, expressed	NA	NA
PH_os_0009632						1.11384	LOC_Os01g46080	GDSL-like lipase/acylhydrolase, putative, expressed	NA	NA
PH_os_0009634	-1.48536						LOC_Os01g19750	glycosyl hydrolase, putative, expressed	NA	NA
PH_os_0009637		1.00483					LOC_Os01g43590	HSF-type DNA-binding domain containing protein, expressed	NA	NA
PH_os_0009642		1.55142					LOC_Os01g01870	helix-loop-helix DNA-binding domain containing protein, expressed	NA	NA
PH_os_0009644					-2.48552	-1.7492	LOC_Os01g43774	cytochrome P450 72A1, putative, expressed	NA	NA
PH_os_0009645		-1.03624					LOC_Os01g43220	chitinase domain-containing protein 1 precursor, putative, expressed	NA	NA
PH_os_0009647		-1.9386					LOC_Os01g22560	glycerol-3-phosphate acyltransferase 1, putative, expressed	NA	NA
PH_os_0009648						-1.14396	LOC_Os01g04750	B3 DNA binding domain containing protein, expressed	NA	NA
PH_os_0009654		1.68395			1.1526		LOC_Os01g13170	ubiquitin-conjugating enzyme E2, putative, expressed	NA	NA
PH_os_0009661			-1.23182				LOC_Os01g05810	gamma-glutamyltranspeptidase 1 precursor, putative, expressed	NA	NA
PH_os_0009667		1.16631				-1.53784	LOC_Os01g43844	cytochrome P450 72A1, putative, expressed	NA	NA
PH_os_0009671		-1.33593		-1.01364	-2.5371		LOC_Os01g25500	sterol carrier protein-2, putative, expressed	NA	NA
PH_os_0009677			-1.25794			-1.24942	LOC_Os01g11160	amino acid permease family protein, putative, expressed	NA	NA
PH_os_0009678	-1.66427					2.54037	LOC_Os01g08110	flavonol-3-O-glycoside-7-O-glucosyltransferase 1, putative, expressed	NA	NA
PH_os_0009683						5.03971	LOC_Os01g37000	carboxyl-terminal peptidase, putative, expressed	NA	NA
PH_os_0009685		2.1094			3.46249		LOC_Os01g40260	OsWRKY77 - Superfamily of TFs having WRKY and zinc finger domains, expressed	NA	NA
PH_os_0009689		-1.15244					LOC_Os01g44069	glycerol-3-phosphate acyltransferase, putative, expressed	NA	NA
PH_os_0009692		-1.21128			-1.15122		LOC_Os01g22249	peroxidase precursor, putative, expressed	NA	NA
PH_os_0009693		1.11082		1.03262	1.16452		LOC_Os01g06010	Core histone H2A/H2B/H3/H4 domain containing protein, putative, expressed	NA	NA
PH_os_0009694		-1.02597	-1.05067			2.7337	LOC_Os01g38110	cytochrome P450, putative, expressed	NA	NA
PH_os_0009695		-1.15839					LOC_Os01g42520	expressed protein	NA	NA
PH_os_0009700						1.57544	LOC_Os01g42090	nodulin MtN3 family protein, putative, expressed	NA	NA
PH_os_0009701		-1.07042					LOC_Os01g22336	peroxidase precursor, putative, expressed	NA	NA
PH_os_0009703						1.44895	LOC_Os01g11940	osFTL1 FT-Like1 homologous to Flowering Locus T gene; contains Pfam profile PF01161: Phosphatidylethanolamine-binding protein, expressed	NA	NA
PH_os_0009707						-1.01932	LOC_Os01g36240	peroxidase precursor, putative, expressed	NA	NA
PH_os_0009708		-1.91061					LOC_Os01g45570	homeobox associated leucine zipper, putative, expressed	NA	NA
PH_os_0009709		-1.0266					LOC_Os01g32920	ZOS1-08 - C2H2 zinc finger protein, expressed	NA	NA
PH_os_0009710		-1.6229			-1.30259		LOC_Os01g19820	universal stress protein domain containing protein, putative, expressed	NA	NA
PH_os_0009715			1.10624				LOC_Os01g44970	polygalacturonase, putative, expressed	NA	NA
PH_os_0009717		1.39111			1.37217		LOC_Os01g39970	protein kinase domain containing protein, putative, expressed	NA	NA
PH_os_0009722		-1.05099					LOC_Os01g21034	pectinesterase, putative, expressed	NA	NA
PH_os_0009723		-2.49609			-2.26167		LOC_Os01g05970	OsFBO1 - F-box and other domain containing protein, expressed	NA	NA
PH_os_0009728		1.41102			1.34246		LOC_Os01g27210	glutathione S-transferase, putative, expressed	NA	NA
PH_os_0009731		1.84667			1.2395	1.02849	LOC_Os01g40094	protein phosphatase 2C, putative, expressed	NA	NA
PH_os_0009734						-2.58484	LOC_Os01g25010	flavonol synthase/flavanone 3-hydroxylase, putative, expressed	NA	NA
PH_os_0009735		-1.81453			-1.40061		LOC_Os01g19970	MYB family transcription factor, putative, expressed	NA	NA
PH_os_0009740						-1.15852	LOC_Os01g25560	RALFL7 - Rapid ALkalinization Factor RALF family protein precursor, expressed	NA	NA
PH_os_0009741		2.10149					LOC_Os01g13950	OsGrx_A1 - glutaredoxin subgroup III, expressed	NA	NA
PH_os_0009742		-1.96809			-1.26921		LOC_Os01g12640	expressed protein	NA	NA
PH_os_0009753			1.17268	1.27203	1.05669		LOC_Os01g17170	magnesium-protoporphyrin IX monomethyl ester cyclase,chloroplast precursor, putative, expressed	NA	NA
PH_os_0009756					1.17979		LOC_Os01g46350	proteins of unknown function domain containing protein, expressed	NA	NA
PH_os_0009759					1.06817		LOC_Os01g39260	OsFtsH5 FtsH protease, homologue of AtFtsH4, expressed	NA	NA
PH_os_0009760	-1.22768	-1.61359			-1.13977		LOC_Os01g11340	cytochrome P450, putative, expressed	NA	NA
PH_os_0009761		-1.63232		-1.19693	-1.9838	-1.56974	LOC_Os01g37590	peptide transporter PTR2, putative, expressed	NA	NA
PH_os_0009768	1.6401	2.7433		1.40484	1.83636		LOC_Os01g14580	dehydrogenase, putative, expressed	NA	NA
PH_os_0009770						1.55204	LOC_Os01g46370	lipase class 3 family protein, putative, expressed	NA	NA
PH_os_0009771		-1.48125			-1.4617		LOC_Os01g15320	RALFL9 - Rapid ALkalinization Factor RALF family protein precursor, expressed	NA	NA
PH_os_0009774	1.13311	1.96687		1.17917	1.68899		LOC_Os01g04650	PB1 domain containing protein, expressed	NA	NA
PH_os_0009779		1.00954					LOC_Os01g09570	6-phosphofructokinase, putative, expressed	NA	NA
PH_os_0009780		1.3554					LOC_Os01g11414	sodium/calcium exchanger protein, putative, expressed	NA	NA
PH_os_0009783		-1.27392					LOC_Os01g04230	inactive receptor kinase At2g26730 precursor, putative, expressed	NA	NA
PH_os_0009787		1.07104					LOC_Os01g43710	cytochrome P450 72A1, putative, expressed	NA	NA
PH_os_0009791						-2.01639	LOC_Os01g19220	beta-D-xylosidase, putative, expressed	NA	NA
PH_os_0009792		-1.60982			-1.22655	1.32406	LOC_Os01g18400	CHIT10 - Chitinase family protein precursor, expressed	NA	NA
PH_os_0009793	1.03897						LOC_Os01g36350	cytochrome P450, putative, expressed	NA	NA
PH_os_0009799		-1.36364			-1.22809		LOC_Os01g13320	pectinesterase, putative, expressed	NA	NA
PH_os_0009800		2.12227			1.2073		LOC_Os01g43550	OsWRKY12 - Superfamily of TFs having WRKY and zinc finger domains, expressed	NA	NA
PH_os_0009801		1.11968			1.05185		LOC_Os01g13370	seven in absentia protein family domain containing protein, expressed	NA	NA
PH_os_0009804		-1.51294			-1.68897		LOC_Os01g13080	60S acidic ribosomal protein, putative, expressed	NA	NA
PH_os_0009806			1.12			2.50256	LOC_Os01g28500	SCP-like extracellular protein, expressed	NA	NA
PH_os_0009809	2.48321	3.99565			2.60244		LOC_Os01g42190	heat shock protein DnaJ, putative, expressed	NA	NA
PH_os_0009814						1.17979	LOC_Os01g02400	protein kinase domain containing protein, expressed	NA	NA
PH_os_0009816						3.8567	LOC_Os01g04370	hsp20/alpha crystallin family protein, putative, expressed	NA	NA
PH_os_0009818						-1.18138	LOC_Os01g44390	MYB family transcription factor, putative, expressed	NA	NA
PH_os_0009821		1.80624					LOC_Os01g27340	glutathione S-transferase, putative, expressed	NA	NA
PH_os_0009823		1.29486		1.1487	1.33872		LOC_Os01g08320	OsIAA1 - Auxin-responsive Aux/IAA gene family member, expressed	NA	NA
PH_os_0009828	-1.13367	-1.78705					LOC_Os01g32770	DUF260 domain containing protein, putative, expressed	NA	NA
PH_os_0009829		1.73849			1.20989		LOC_Os01g16450	peroxidase precursor, putative, expressed	NA	NA
PH_os_0009831	1.07053	1.19103		1.84623	2.23746		LOC_Os01g18050	tubulin/FtsZ domain containing protein, putative, expressed	NA	NA
PH_os_0009833		-1.21794				1.29571	LOC_Os01g22352	peroxidase precursor, putative, expressed	NA	NA
PH_os_0009839		-2.07978			-2.71792		LOC_Os01g04710	aspartic proteinase, putative, expressed	NA	NA
PH_os_0009841		2.5971				1.42386	LOC_Os01g04340	hsp20/alpha crystallin family protein, putative, expressed	NA	NA
PH_os_0009842		-1.13815			-1.13083		LOC_Os01g04300	glycosyl hydrolase family 10 protein, putative, expressed	NA	NA
PH_os_0009848					1.01464		LOC_Os01g17070	OsDegp1 - Putative Deg protease homologue, expressed	NA	NA
PH_os_0009852		1.09128			1.09005		LOC_Os01g09320	NADP-dependent malic enzyme, chloroplast precursor, putative, expressed	NA	NA
PH_os_0009857	1.52478	2.28454		1.54664	1.84503		LOC_Os01g24750	Ser/Thr protein phosphatase family protein, putative, expressed	NA	NA
PH_os_0009858						1.12072	LOC_Os01g33420	glycosyl hydrolase family protein 27, putative, expressed	NA	NA
PH_os_0009862						-2.15335	LOC_Os01g43230	expressed protein	NA	NA
PH_os_0009863	1.72286	3.49047			1.43225		LOC_Os01g43410	CAMK_CAMK_like.9 - CAMK includes calcium/calmodulin depedent protein kinases, expressed	NA	NA
PH_os_0009864		1.30676					LOC_Os01g37750	glutathione S-transferase, putative, expressed	NA	NA
PH_os_0009866	1.13709	3.8758			2.73296		LOC_Os01g41430	UDP-glucoronosyl and UDP-glucosyl transferase, putative, expressed	NA	NA
PH_os_0009869		1.15231					LOC_Os01g02300	receptor kinase ORK10, putative, expressed	NA	NA
PH_os_0009870		-1.10096				-1.56847	LOC_Os01g20830	heavy metal-associated domain containing protein, expressed	NA	NA
PH_os_0009875						1.1636	LOC_Os01g46380	ketol-acid reductoisomerase, chloroplast precursor, putative, expressed	NA	NA
PH_os_0009884						-1.13973	LOC_Os01g10580	B-box zinc finger family protein, putative, expressed	NA	NA
PH_os_0009885		-1.33067			-1.68285		LOC_Os01g12430	receptor-like protein kinase, putative, expressed	NA	NA
PH_os_0009889		-1.68382					LOC_Os01g13120	aquaporin protein, putative, expressed	NA	NA
PH_os_0009891	-1.54531						LOC_Os01g07950	OsGrx_S15.2 - glutaredoxin subgroup II, expressed	NA	NA
PH_os_0009892				-1.36938	-1.46201		LOC_Os01g46260	expressed protein	NA	NA
PH_os_0009895			2.41611		-1.27503		LOC_Os01g27140	OsGrx_C7 - glutaredoxin subgroup III, expressed	NA	NA
PH_os_0009898				-1.89744		-1.09128	LOC_Os01g42780	cysteine proteinase EP-B 2 precursor, putative	NA	NA
PH_os_0009900					-1.02207	-1.14362	LOC_Os01g06580	fasciclin domain containing protein, expressed	NA	NA
PH_os_0009902	1.74786	4.3863		1.61935	3.56309		LOC_Os01g11460	zinc finger, C3HC4 type domain containing protein, expressed	NA	NA
PH_os_0009906		-1.08109					LOC_Os01g26280	OsWAK8 - OsWAK receptor-like protein kinase, expressed	NA	NA
PH_os_0009909	-1.17341	-1.2313			-1.47143		LOC_Os01g20980	pectinesterase, putative, expressed	NA	NA
PH_os_0009910						-1.08821	LOC_Os01g25540	RALFL6 - Rapid ALkalinization Factor RALF family protein precursor, expressed	NA	NA
PH_os_0009917	1.6869	3.06778					LOC_Os01g06590	zinc finger, C3HC4 type domain containing protein, expressed	NA	NA
PH_os_0009923		-2.3893	-3.11044				LOC_Os01g06870	resistance protein SlVe1 precursor, putative, expressed	NA	NA
PH_os_0009934						-1.99183	LOC_Os01g08710	OsWRKY79 - Superfamily of TFs having WRKY and zinc finger domains, expressed	NA	NA
PH_os_0009937	1.19959	3.21384		1.3535	3.269		LOC_Os01g40070	expressed protein	NA	NA
PH_os_0009939	1.23857						LOC_Os01g45110	anthocyanin 3-O-beta-glucosyltransferase, putative, expressed	NA	NA
PH_os_0009941		1.82928			2.25394		LOC_Os01g08380	transferase family protein, putative, expressed	NA	NA
PH_os_0009947						1.01225	LOC_Os01g13090	nucleic acid binding protein, putative, expressed	BGIOSGA003072	IPR004087; K Homology|IPR004088; K Homology, type 1
PH_os_0009950		1.72716			1.44965		LOC_Os01g08410	early fruit mRNA, putative, expressed	NA	NA
PH_os_0009954	1.77261	2.46756		1.41159	1.85214		LOC_Os01g18240	MYB family transcription factor, putative, expressed	NA	NA
PH_os_0009961					1.14801		LOC_Os01g40590	tyrosine protein kinase domain containing protein, putative, expressed	NA	NA
PH_os_0009963	-1.11245	-2.91807			-2.24025		LOC_Os01g05900	Core histone H2A/H2B/H3/H4 domain containing protein, putative	NA	NA
PH_os_0009967	-1.63989	-1.56639			-1.54668		LOC_Os01g04580	Ser/Thr protein kinase, putative, expressed	NA	NA
PH_os_0009971						-1.03115	LOC_Os01g42790	xylem cysteine proteinase 2 precursor, putative, expressed	NA	NA
PH_os_0009976	1.10774	1.0075					LOC_Os01g25720	disease resistance protein RGA4, putative, expressed	NA	NA
PH_os_0009978	-1.33969						LOC_Os01g06876	Cf-2, putative, expressed	NA	NA
PH_os_0009982						1.03416	LOC_Os01g37690	sodium/calcium exchanger protein, putative, expressed	NA	NA
PH_os_0009986	1.78936	2.7571			2.03809		LOC_Os01g14440	OsWRKY1v2 - Superfamily of TFs having WRKY and zinc finger domains, expressed	NA	NA
PH_os_0009987		2.24683					LOC_Os01g11150	gibberellin 2-beta-dioxygenase, putative, expressed	NA	NA
PH_os_0009993		-1.99656					LOC_Os01g28450	SCP-like extracellular protein, expressed	NA	NA
PH_os_0009995	-1.36714	-1.2351		-1.21276		-1.6094	LOC_Os01g25484	ferredoxin--nitrite reductase, putative, expressed	NA	NA
PH_os_0009996						1.18607	LOC_Os01g18860	S-adenosylmethionine synthetase, putative, expressed	NA	NA
PH_os_0009998						2.32905	LOC_Os01g19260	ATPase, putative, expressed	NA	NA
PH_os_0010000		-1.14117			-1.13048		LOC_Os01g43350	protein kinase family protein, putative, expressed	NA	NA
PH_os_0010005						1.19728	LOC_Os01g36220	bZIP transcription factor domain containing protein, expressed	NA	NA
PH_os_0010007	1.16235	2.17492		1.18073	1.72255		LOC_Os01g11710	GDSL-like lipase/acylhydrolase, putative, expressed	NA	NA
PH_os_0010010	1.13909	2.42938		1.28411	1.88258		LOC_Os01g14870	zinc finger matrin-type protein 5, putative, expressed	NA	NA
PH_os_0010013	-1.40477	-1.55775			-1.26628		LOC_Os01g22570	glycerol-3-phosphate acyltransferase, putative	NA	NA
PH_os_0010016		2.48055			1.13591	2.33562	LOC_Os01g42380	pleiotropic drug resistance protein, putative, expressed	NA	NA
PH_os_0010026			-1.12489			-1.56123	LOC_Os01g14630	polyprenyl synthetase, putative, expressed	NA	NA
PH_os_0010028	1.46386	2.01451		1.64093	1.85023		LOC_Os01g16000	CRAL/TRIO domain containing protein, expressed	NA	NA
PH_os_0010051					-1.08871		LOC_Os01g10800	pentatricopeptide, putative, expressed	BGIOSGA002164	IPR002885; Pentatricopeptide repeat
PH_os_0010052				2.64827	3.23648		LOC_Os01g10600	aquaporin protein, putative, expressed	BGIOSGA002173	IPR000425; Major intrinsic protein
PH_os_0010054						-2.05812	LOC_Os01g38229	peptidyl-prolyl isomerase, putative, expressed	BGIOSGA003774	IPR001179; Peptidyl-prolyl cis-trans isomerase, FKBP-type
PH_os_0010060						1.0012	LOC_Os01g13130	aquaporin protein, putative, expressed	NA	NA
PH_os_0010063		2.06528		1.03778	3.56589	1.77392	LOC_Os01g12690	plant-specific domain TIGR01568 family protein, expressed	NA	NA
PH_os_0010069	2.14632	2.89279		2.22391	2.37521		LOC_Os07g11010	protein Kinase-associated protein phosphatase, putative, expressed	BGIOSGA025387	IPR000222; Protein phosphatase 2C, manganese/magnesium aspartate binding site|IPR000253; Forkhead-associated|IPR002559; Transposase, IS4-like|IPR014045; Protein phosphatase 2C, N-terminal
PH_os_0010070						1.07522	LOC_Os07g34589	translation initiation factor SUI1, putative, expressed	NA	NA
PH_os_0010078		-1.0494			-1.48235		LOC_Os07g46480	eukaryotic aspartyl protease domain containing protein, expressed	NA	NA
PH_os_0010079			1.2613			1.33377	LOC_Os07g46520	rhythmically expressed gene 2 protein, putative, expressed	NA	NA
PH_os_0010085		2.51499			2.4568		LOC_Os07g22730	AP2 domain containing protein, expressed	NA	NA
PH_os_0010087			1.01618				LOC_Os07g07860	LTPL76 - Protease inhibitor/seed storage/LTP family protein precursor, expressed	NA	NA
PH_os_0010089	-1.28535	-2.04427			-1.89349		LOC_Os07g12650	ribosomal protein L7Ae, putative, expressed	NA	NA
PH_os_0010090			-2.0659				LOC_Os07g34260	chalcone and stilbene synthases, putative, expressed	NA	NA
PH_os_0010096					-1.18935		LOC_Os07g32010	UDP-glucoronosyl and UDP-glucosyl transferase domain containing protein, expressed	NA	NA
PH_os_0010098		-1.34105					LOC_Os07g36500	Core histone H2A/H2B/H3/H4 domain containing protein, putative, expressed	NA	NA
PH_os_0010102			1.34041			2.89224	LOC_Os07g46910	sex determination protein tasselseed-2, putative, expressed	NA	NA
PH_os_0010105		-1.0333					LOC_Os07g32630	UDP-glucoronosyl and UDP-glucosyl transferase domain containing protein, expressed	NA	NA
PH_os_0010107		1.10583			2.34295		LOC_Os07g42590	OsFBX258 - F-box domain containing protein, expressed	NA	NA
PH_os_0010111	-4.18036	-4.15387		-4.03481	-4.50381		LOC_Os08g02520	OsSAUR31 - Auxin-responsive SAUR gene family member, expressed	NA	NA
PH_os_0010112		1.93941		1.10867	2.13323		LOC_Os07g42740	DUF1645 domain containing protein, putative, expressed	NA	NA
PH_os_0010113		-1.215			-1.70738		LOC_Os07g44370	dirigent, putative, expressed	NA	NA
PH_os_0010118						1.06077	LOC_Os08g02700	fructose-bisphospate aldolase isozyme, putative, expressed	NA	NA
PH_os_0010119	1.416	3.22281			1.69499		LOC_Os07g48290	AGC_AGC_other_RS6K_like.2 - ACG kinases include homologs to PKA, PKG and PKC, expressed	NA	NA
PH_os_0010120		1.30586			1.05386		LOC_Os07g46852	sex determination protein tasselseed-2, putative, expressed	NA	NA
PH_os_0010122						-1.71654	LOC_Os07g37230	inositol-1-monophosphatase, putative, expressed	NA	NA
PH_os_0010124	-1.28115	-1.53264					LOC_Os08g03020	lectin-like receptor kinase 1, putative, expressed	NA	NA
PH_os_0010127		1.26372					LOC_Os07g26630	aquaporin protein, putative, expressed	NA	NA
PH_os_0010128	1.20312						LOC_Os07g38290	plastocyanin-like domain containing protein, putative, expressed	NA	NA
PH_os_0010132			-1.04445				LOC_Os07g48450	no apical meristem protein, putative, expressed	NA	NA
PH_os_0010133					-1.37655		LOC_Os07g38600	REX1 DNA Repair family protein, expressed	NA	NA
PH_os_0010142	-1.30534						LOC_Os07g33860	60S ribosomal protein L44, putative, expressed	NA	NA
PH_os_0010144				-1.1317			LOC_Os07g33620	cytochrome P450 domain containing protein, expressed	NA	NA
PH_os_0010146						1.57686	LOC_Os07g39530	BTBN16 - Bric-a-Brac, Tramtrack, Broad Complex BTB domain with non-phototropic hypocotyl 3 NPH3 domain, expressed	NA	NA
PH_os_0010148	-1.23845	-1.69613		-1.13138	-1.1806		LOC_Os07g48150	DUF623 domain containing protein, expressed	NA	NA
PH_os_0010149					-1.21618		LOC_Os07g48060	peroxidase precursor, putative, expressed	NA	NA
PH_os_0010151					-1.11855		LOC_Os07g48020	peroxidase precursor, putative, expressed	NA	NA
PH_os_0010154		1.73253			1.607	2.41103	LOC_Os07g40290	OsGH3.8 - Probable indole-3-acetic acid-amido synthetase, expressed	NA	NA
PH_os_0010167	1.07443	2.26915			1.50212		LOC_Os07g39520	STE_PAK_Ste20_Slob_Wnk.5 - STE kinases include homologs to sterile 7, sterile 11 and sterile 20 from yeast, expressed	NA	NA
PH_os_0010168						1.29007	LOC_Os07g47510	stress-related protein, putative, expressed	NA	NA
PH_os_0010169						1.23111	LOC_Os07g35140	receptor-like serine-threonine protein kinase, putative, expressed	NA	NA
PH_os_0010172		-1.76666			-1.35661	-1.2459	LOC_Os07g31960	UDP-glucoronosyl and UDP-glucosyl transferase domain containing protein, expressed	NA	NA
PH_os_0010173		-1.32199	1.35343		-1.70624		LOC_Os07g48010	peroxidase precursor, putative, expressed	NA	NA
PH_os_0010175			1.6349				LOC_Os07g27880	O-methyltransferase, putative	NA	NA
PH_os_0010180		1.06441					LOC_Os07g22720	2-oxo acid dehydrogenases acyltransferase domain containing protein, expressed	NA	NA
PH_os_0010182		1.0848					LOC_Os07g40940	X8 domain containing protein, expressed	NA	NA
PH_os_0010183						1.27741	LOC_Os07g47820	acyl-CoA dehydrogenase family member 10, putative, expressed	NA	NA
PH_os_0010193	-1.21188	-1.64452				1.73298	LOC_Os08g02220	endoglucanase, putative, expressed	NA	NA
PH_os_0010198						1.90197	LOC_Os07g48730	tyrosine protein kinase domain containing protein, putative, expressed	NA	NA
PH_os_0010199						-1.83839	LOC_Os07g33350	hsp20/alpha crystallin family protein, putative, expressed	NA	NA
PH_os_0010201		-1.53002		-1.32267	-2.84052		LOC_Os07g48680	zinc finger, C3HC4 type domain containing protein, expressed	BGIOSGA023693	IPR001841; Zinc finger, RING-type
PH_os_0010203	1.06093	1.03481					LOC_Os07g48340	OsCML24 - Calmodulin-related calcium sensor protein, expressed	NA	NA
PH_os_0010208	1.23736	1.63793		1.4173	1.71062		LOC_Os07g32560	ATP-dependent protease, putative, expressed	NA	NA
PH_os_0010209		1.41508					LOC_Os07g37320	transporter family protein, putative, expressed	NA	NA
PH_os_0010218	-1.68237						LOC_Os07g35410	TKL_IRAK_DUF26-lc.18 - DUF26 kinases have homology to DUF26 containing loci, expressed	NA	NA
PH_os_0010220	1.31595	2.74039		1.48914	2.91304		LOC_Os07g39220	BES1/BZR1 homolog protein, putative, expressed	NA	NA
PH_os_0010224						3.00766	LOC_Os07g14610	IAA-amino acid hydrolase ILR1-like 6 precursor, putative, expressed	NA	NA
PH_os_0010230		-1.06424					LOC_Os07g46360	glyoxalase family protein, putative, expressed	NA	NA
PH_os_0010233	-1.145	-2.10028			-1.57244		LOC_Os07g47480	heavy metal-associated domain containing protein, expressed	NA	NA
PH_os_0010237	1.49313	1.43964				1.66373	LOC_Os07g48870	MYB family transcription factor, putative, expressed	NA	NA
PH_os_0010239	1.41427	1.67132	-1.10662				LOC_Os07g39350	transporter family protein, putative, expressed	NA	NA
PH_os_0010246	3.09441	5.04844			1.89005		LOC_Os07g44140	cytochrome P450 72A1, putative, expressed	NA	NA
PH_os_0010252	-1.45534	-1.79764		-1.05864	-1.58631		LOC_Os07g39820	SHR, putative, expressed	NA	NA
PH_os_0010253						1.12392	LOC_Os07g49360	peroxidase precursor, putative, expressed	NA	NA
PH_os_0010256		-1.45237			-1.89802		LOC_Os08g01220	harpin-induced protein 1 domain containing protein, expressed	NA	NA
PH_os_0010262					-1.26798		LOC_Os07g44740	chaperonin, putative, expressed	NA	NA
PH_os_0010267					1.02166		LOC_Os07g48760	CAMK_KIN1/SNF1/Nim1_like.32 - CAMK includes calcium/calmodulin depedent protein kinases, expressed	NA	NA
PH_os_0010269		-1.0051					LOC_Os07g24090	mTERF domain containing protein, expressed	NA	NA
PH_os_0010270	-1.23089			-1.41712			LOC_Os07g48900	expressed protein	NA	NA
PH_os_0010271						-1.18941	LOC_Os07g10620	expressed protein	NA	NA
PH_os_0010274					-1.06508		LOC_Os07g47990	peroxidase precursor, putative, expressed	NA	NA
PH_os_0010275						1.18557	LOC_Os07g49120	sex determination protein tasselseed-2, putative, expressed	NA	NA
PH_os_0010280		1.51482					LOC_Os07g30130	MYB family transcription factor, putative, expressed	NA	NA
PH_os_0010283		1.12432					LOC_Os07g48130	potassium transporter, putative, expressed	NA	NA
PH_os_0010288		-1.20395			-1.21065		LOC_Os07g38030	GRAS family transcription factor domain containing protein, expressed	NA	NA
PH_os_0010300						-1.45752	LOC_Os07g38790	beta-hexosaminidase precursor, putative, expressed	NA	NA
PH_os_0010303			1.09925				LOC_Os07g49310	omega-3 fatty acid desaturase, chloroplast precursor, putative, expressed	NA	NA
PH_os_0010304		1.39718		1.10324	1.56344		LOC_Os07g39310	ZOS7-06 - C2H2 zinc finger protein, expressed	NA	NA
PH_os_0010309		1.49702					LOC_Os07g40580	eukaryotic translation initiation factor 5A, putative, expressed	NA	NA
PH_os_0010311	1.10322	1.53181		1.03399	1.11665		LOC_Os07g48880	importin subunit alpha-1b, putative, expressed	NA	NA
PH_os_0010317		1.6771					LOC_Os07g19190	ribosomal protein L24, putative, expressed	NA	NA
PH_os_0010320					1.0345		LOC_Os07g45070	FAT domain-containing protein, putative, expressed	BGIOSGA023819	IPR000403; Phosphatidylinositol 3- and 4-kinase, catalytic|IPR002114; Phosphotransferase system, HPr serine phosphorylation site|IPR003152; PIK-related kinase, FATC|IPR014009; PIK-related kinase
PH_os_0010329					1.1705		LOC_Os07g29310	OsSAUR30 - Auxin-responsive SAUR gene family member, expressed	NA	NA
PH_os_0010331		1.13986					LOC_Os07g30960	monooxygenase, putative, expressed	NA	NA
PH_os_0010340	-1.87009		-1.37863	-1.25229	-1.91997		LOC_Os07g15940	legume lectins beta domain containing protein, expressed	NA	NA
PH_os_0010346	1.30264	1.33044				-1.18986	LOC_Os07g39470	gibberellin response modulator protein, putative, expressed	NA	NA
PH_os_0010347				-2.37501			LOC_Os07g33410	ATPase, AAA family protein	NA	NA
PH_os_0010348		1.32238					LOC_Os07g36570	KI domain interacting kinase 1, putative, expressed	NA	NA
PH_os_0010359					1.01873		LOC_Os07g43710	CSLA7 - cellulose synthase-like family A; mannan synthase, expressed	NA	NA
PH_os_0010360						1.37328	LOC_Os07g10920	expressed protein	NA	NA
PH_os_0010365	1.1045	1.85829		1.15128	1.54173	2.03341	LOC_Os07g44330	kinase, putative, expressed	NA	NA
PH_os_0010370	-1.90368						LOC_Os07g37690	UDP-glucoronosyl and UDP-glucosyl transferase domain containing protein, expressed	NA	NA
PH_os_0010371	2.09491		-1.60675		-1.04264		LOC_Os07g43670	ribonuclease T2 family domain containing protein, expressed	NA	NA
PH_os_0010372					1.25568		LOC_Os07g18050	RNA-binding motif protein, putative, expressed	NA	NA
PH_os_0010377	2.10493	3.33032		2.0254	3.29971	1.48858	LOC_Os07g14150	cytidine deaminase, putative, expressed	NA	NA
PH_os_0010380		-1.72752			-2.01507		LOC_Os07g44190	h/ACA ribonucleoprotein complex subunit 4, putative, expressed	NA	NA
PH_os_0010397			1.47124			2.68464	LOC_Os07g08150	early light-induced protein, chloroplast precursor, putative, expressed	NA	NA
PH_os_0010398		-1.61399			-1.22572		LOC_Os07g40780	ZOS7-11 - C2H2 zinc finger protein, expressed	NA	NA
PH_os_0010401						3.36601	LOC_Os07g47550	glucosyltransferase, putative, expressed	NA	NA
PH_os_0010403						1.24634	LOC_Os07g07930	LTPL78 - Protease inhibitor/seed storage/LTP family protein precursor, expressed	NA	NA
PH_os_0010413						1.03954	LOC_Os07g33898	60S ribosomal protein L44, putative, expressed	NA	NA
PH_os_0010417		1.4983		1.36781	1.68764		LOC_Os07g46240	choline transporter-related, putative, expressed	NA	NA
PH_os_0010418	-1.36865	-1.97312			-1.94878	-1.12636	LOC_Os07g48030	peroxidase precursor, putative, expressed	NA	NA
PH_os_0010423					1.64846		LOC_Os07g25540	flavin monooxygenase, putative, expressed	NA	NA
PH_os_0010424					-1.06589	1.16941	LOC_Os07g12890	metal cation transporter, putative, expressed	NA	NA
PH_os_0010426		-1.53846			-1.31962		LOC_Os08g02300	no apical meristem protein, putative, expressed	NA	NA
PH_os_0010437	-1.03846	-1.48513			-1.40535		LOC_Os07g37130	FUR1, putative, expressed	BGIOSGA024102	IPR002259; Delayed-early response protein/equilibrative nucleoside transporter
PH_os_0010439		-1.27097					LOC_Os07g44380	dirigent, putative, expressed	NA	NA
PH_os_0010443	1.48383	2.20255		2.00392	3.26069		LOC_Os07g33910	transporter family protein, putative, expressed	NA	NA
PH_os_0010447		-1.21442			-1.41829	2.51793	LOC_Os07g10840	uncharacterized glycosyltransferase, putative, expressed	NA	NA
PH_os_0010448					-1.24802		LOC_Os07g37530	organic cation transporter-related, putative, expressed	NA	NA
PH_os_0010451		2.23494		1.01772	1.71991		LOC_Os07g41330	mitochondrial import inner membrane translocase subunit Tim17, putative, expressed	NA	NA
PH_os_0010454						-2.36307	LOC_Os07g48040	peroxidase precursor, putative, expressed	NA	NA
PH_os_0010456	4.22736	6.2949		2.23295	4.65459	1.061	LOC_Os07g12340	NAC domain-containing protein 67, putative, expressed	NA	NA
PH_os_0010457	2.06318	4.33765		2.2438	3.41807		LOC_Os07g36170	chitin-inducible gibberellin-responsive protein, putative, expressed	NA	NA
PH_os_0010460					-1.25824		LOC_Os07g35370	TKL_IRAK_DUF26-lc.15 - DUF26 kinases have homology to DUF26 containing loci, expressed	NA	NA
PH_os_0010462				1.13888	1.78954		LOC_Os07g48650	OsSub54 - Putative Subtilisin homologue, expressed	NA	NA
PH_os_0010467						4.20366	LOC_Os07g46950	ligA, putative, expressed	NA	NA
PH_os_0010468	-2.03642	-3.07494					LOC_Os07g41340	B12D protein, putative, expressed	NA	NA
PH_os_0010471						-1.06324	LOC_Os07g08500	C-5 cytosine-specific DNA methylase, putative, expressed	NA	NA
PH_os_0010477	1.18112	1.11329		1.86153	1.46867		LOC_Os07g34580	glycosyl hydrolases family 16, putative, expressed	NA	NA
PH_os_0010484	-1.06748				-1.06624		LOC_Os07g36610	CSLF9 - cellulose synthase-like family F; beta1,3;1,4 glucan synthase, expressed	NA	NA
PH_os_0010485	1.16901	1.39069			1.08101		LOC_Os07g17770	tryptophanyl-tRNA synthetase, cytoplasmic, putative	NA	NA
PH_os_0010486						-1.58684	LOC_Os07g33610	cytochrome P450, putative, expressed	NA	NA
PH_os_0010488	-1.07491						LOC_Os07g13100	DNA binding protein, putative	NA	NA
PH_os_0010492		-1.35286			-1.16396		LOC_Os07g23970	zinc finger, C3HC4 type domain containing protein, expressed	NA	NA
PH_os_0010495					-1.12815		LOC_Os07g27580	HAD superfamily phosphatase, putative	BGIOSGA025644	IPR005519; Acid phosphatase (Class B)
PH_os_0010496		1.92853					LOC_Os07g42610	RING finger protein, putative, expressed	NA	NA
PH_os_0010503		-1.42221			-1.48413		LOC_Os07g33440	cytochrome P450, putative, expressed	NA	NA
PH_os_0010504		1.19781		1.16658	1.58163		LOC_Os07g39750	GDSL-like lipase/acylhydrolase, putative, expressed	NA	NA
PH_os_0010509		1.44916			1.42609		LOC_Os07g31400	transposon protein, putative, unclassified, expressed	NA	NA
PH_os_0010510		-1.06274					LOC_Os07g32060	UDP-glucoronosyl/UDP-glucosyl transferase, putative, expressed	NA	NA
PH_os_0010513	1.08461	1.77221			1.24942		LOC_Os07g49150	26S protease regulatory subunit 4, putative, expressed	NA	NA
PH_os_0010514		-1.60599			-1.37514		LOC_Os08g02440	expressed protein	NA	NA
PH_os_0010517						2.01899	LOC_Os07g09310	thioredoxin, putative, expressed	NA	NA
PH_os_0010518		1.11604					LOC_Os07g41750	40S ribosomal protein S3-1, putative, expressed	NA	NA
PH_os_0010519	1.50816	1.91138		1.79424	2.46722		LOC_Os07g43800	EF hand family protein, putative, expressed	NA	NA
PH_os_0010521		1.02425			1.10532		LOC_Os07g42300	elongation factor protein, putative, expressed	NA	NA
PH_os_0010522		-1.3429			-1.7452		LOC_Os08g01950	transferase family protein, putative, expressed	NA	NA
PH_os_0010524						1.45345	LOC_Os07g23430	fatty acid desaturase, putative, expressed	NA	NA
PH_os_0010526		1.15572					LOC_Os07g13530	ras-related protein, putative, expressed	NA	NA
PH_os_0010527		1.69893			2.20409		LOC_Os08g01670	invertase/pectin methylesterase inhibitor family protein, putative, expressed	NA	NA
PH_os_0010529						1.76467	LOC_Os07g48229	vacuolar-sorting receptor precursor, putative, expressed	NA	NA
PH_os_0010533	-2.00435	-1.36553		-1.76402	-1.21912		LOC_Os07g44690	HSF-type DNA-binding domain containing protein, expressed	NA	NA
PH_os_0010538	-1.40522	-2.00072			-1.6486		LOC_Os07g26660	aquaporin protein, putative, expressed	NA	NA
PH_os_0010540						-1.16295	LOC_Os07g17250	disease resistance RPP13-like protein 1, putative, expressed	NA	NA
PH_os_0010543			1.05749				LOC_Os07g35380	TKL_IRAK_DUF26-lc.16 - DUF26 kinases have homology to DUF26 containing loci, expressed	NA	NA
PH_os_0010544		1.20213					LOC_Os07g08960	RNA recognition motif containing protein, expressed	NA	NA
PH_os_0010545	-1.6593	-2.27233					LOC_Os07g23410	fatty acid desaturase, putative, expressed	NA	NA
PH_os_0010546						-1.78206	LOC_Os07g44550	peroxidase precursor, putative, expressed	NA	NA
PH_os_0010547				1.87194	1.31502	-2.14331	LOC_Os07g15370	metal transporter Nramp6, putative, expressed	NA	NA
PH_os_0010550		1.59246			1.11847		LOC_Os07g41180	RNA-binding protein-like, putative, expressed	NA	NA
PH_os_0010553					-1.13956		LOC_Os07g46940	sex determination protein tasselseed-2, putative, expressed	NA	NA
PH_os_0010555		-1.08719					LOC_Os07g26720	OsRR7 type-A response regulator, expressed	NA	NA
PH_os_0010565	-1.27496	-3.60787			-2.16977		LOC_Os07g38640	inactive receptor kinase At2g26730 precursor, putative, expressed	NA	NA
PH_os_0010566			1.42569			3.89317	LOC_Os08g02030	transferase family protein, putative, expressed	NA	NA
PH_os_0010567		1.88556			1.85787		LOC_Os07g12510	AP2 domain containing protein, expressed	NA	NA
PH_os_0010574	-1.0116						LOC_Os07g08180	PPR repeat containing protein, expressed	NA	NA
PH_os_0010577		-1.24519			-1.15502		LOC_Os07g08880	ES43 protein, putative, expressed	NA	NA
PH_os_0010584					1.14656		LOC_Os07g11890	cytochrome P450, putative	NA	NA
PH_os_0010587						-1.57647	LOC_Os07g35560	glucan endo-1,3-beta-glucosidase precursor, putative, expressed	NA	NA
PH_os_0010588					1.1354		LOC_Os07g07990	uncharacterized protein At4g06744 precursor, putative, expressed	NA	NA
PH_os_0010589	1.18187	3.00597		2.4239	3.91356		LOC_Os07g38170	remorin, putative, expressed	NA	NA
PH_os_0010593	1.84123	3.28364			1.8351		LOC_Os07g48090	CAMK_KIN1/SNF1/Nim1_like.30 - CAMK includes calcium/calmodulin depedent protein kinases, expressed	NA	NA
PH_os_0010600						-1.8529	LOC_Os08g39830	ethylene-insensitive 3, putative, expressed	NA	NA
PH_os_0010603		-1.03572			-1.09356		LOC_Os09g13570	CPuORF2 - conserved peptide uORF-containing transcript, expressed	NA	NA
PH_os_0010604		1.61403	1.5165			2.47213	LOC_Os08g07730	transferase family protein, putative, expressed	NA	NA
PH_os_0010616		1.23307					LOC_Os08g39630	helix-loop-helix DNA-binding domain containing protein, expressed	NA	NA
PH_os_0010620				-1.06789	1.28064		LOC_Os08g35060	protein binding protein, putative, expressed	NA	NA
PH_os_0010629		-1.16723		-1.4843	-2.30614		LOC_Os09g09510	legume lectins beta domain containing protein	NA	NA
PH_os_0010632		-1.40786			-1.30117		LOC_Os08g32160	oxidoreductase, 2OG-FeII oxygenase domain containing protein, putative, expressed	NA	NA
PH_os_0010633	1.4471	1.98873		1.18761	1.21677		LOC_Os08g43470	ER lumen protein retaining receptor, putative, expressed	NA	NA
PH_os_0010640				1.04158			LOC_Os08g31228	ribosomal protein L27, putative, expressed	NA	NA
PH_os_0010648	2.01634	4.781			1.23088		LOC_Os08g35110	OsSAUR33 - Auxin-responsive SAUR gene family member, expressed	NA	NA
PH_os_0010659		-1.36592			-2.35574		LOC_Os08g44590	gibberellin 20 oxidase 2, putative, expressed	NA	NA
PH_os_0010661			1.01904			1.12744	LOC_Os09g11250	co-chaperone GrpE protein, putative, expressed	NA	NA
PH_os_0010665						1.10182	LOC_Os08g40680	glycosyl hydrolase, putative, expressed	NA	NA
[truncated: 2,852 more rows]
