# Supplementary material for: Comparative Transcriptome Analysis of Shoots and Roots of TNG67 and TCN1 Rice Seedlings under Cold Stress and Following Subsequent Recovery: Insights into Metabolic Pathways, Phytohormones, and Transcription Factors
Source: PLoS One. 2015 Jul 2;10(7):e0131391. doi: 10.1371/journal.pone.0131391 (PMC4489882; doi:10.1371/journal.pone.0131391)
Supplement: S3 Table — (XLSX) [file pone.0131391.s011.xlsx]

## Sheet: S3 Table
	log2 (Ratio)
	TNG67			TCN1			Annotation
Phalanx_ID	3hr/0hr	24hr/0hr	re24hr/0hr	3hr/0hr	24hr/0hr	re24hr/0hr	MUS_Gene_Symbol	MSU_Description	BGI_Gene_id	BGI_Description
PH_os_0000003					1.4818		LOC_Os01g07170	HORMA domain containing protein, putative, expressed	BGIOSGA002322	IPR003511; DNA-binding HORMA
PH_os_0000015						-1.45817	LOC_Os01g41870	protein kinase, putative, expressed	BGIOSGA003929	IPR000719; Protein kinase, core|IPR001245; Tyrosine protein kinase|IPR002290; Serine/threonine protein kinase|IPR008266; Tyrosine protein kinase, active site|IPR017442; Serine/threonine protein kinase-related
PH_os_0000017						-1.79045	LOC_Os01g44110	serine/threonine-protein kinase, putative, expressed	BGIOSGA004048	IPR000719; Protein kinase, core|IPR008271; Serine/threonine protein kinase, active site|IPR017441; Protein kinase ATP binding, conserved site|IPR017442; Serine/threonine protein kinase-related
PH_os_0000018	-1.61787	-2.88414		-1.84517	-3.03171	1.73749	LOC_Os01g16230	TKL_IRAK_CR4L.2 - The CR4L subfamily has homology with Crinkly4	BGIOSGA003221	IPR000719; Protein kinase, core|IPR017441; Protein kinase ATP binding, conserved site
PH_os_0000019					-1.30784		LOC_Os01g42030	mitochondrial chaperone BCS1, putative, expressed	BGIOSGA003944	IPR003593; AAA+ ATPase, core|IPR003959; AAA ATPase, core|IPR003960; AAA ATPase, conserved site
PH_os_0000022		1.2377			1.19928		LOC_Os01g08510	MAR-binding filament-like protein 1, putative, expressed	BGIOSGA002255	IPR001800; Lipoprotein, type 6
PH_os_0000023			2.84591			1.09753	LOC_Os01g20160	OsHKT1;5 - Na+ transporter, expressed	BGIOSGA001800	IPR003445; Cation transporter
PH_os_0000027						1.14595	LOC_Os01g01080	decarboxylase, putative, expressed	BGIOSGA002576	IPR002129; Pyridoxal phosphate-dependent decarboxylase
PH_os_0000030		1.24874			1.38182		LOC_Os01g43380	glycosyltransferase family protein 1, putative, expressed	BGIOSGA001185	IPR001296; Glycosyl transferase, group 1|IPR004827; Basic-leucine zipper (bZIP) transcription factor
PH_os_0000031						-1.3442	LOC_Os01g01780	exostosin family protein, putative, expressed	BGIOSGA002613	IPR004263; Exostosin-like
PH_os_0000032		1.07573				-1.82186	LOC_Os01g12570	3-methyl-2-oxobutanoate hydroxymethyltransferase, putative, expressed	BGIOSGA002091	IPR003700; Ketopantoate hydroxymethyltransferase
PH_os_0000033					-1.4031	-1.10441	LOC_Os01g34970	MDR-like ABC transporter, putative, expressed	BGIOSGA003697	IPR001140; ABC transporter, transmembrane region|IPR003439; ABC transporter-like|IPR003593; AAA+ ATPase, core|IPR006162; Phosphopantetheine attachment site|IPR011527; ABC transporter, transmembrane region, type 1
PH_os_0000037						1.09165	LOC_Os01g04200	metallo-beta-lactamase family protein, putative, expressed	BGIOSGA002714	IPR001279; Beta-lactamase-like
PH_os_0000042	1.23746	1.8599		1.3827	1.36084		LOC_Os01g22900	neutral/alkaline invertase, putative, expressed	BGIOSGA003418	IPR006937; Plant neutral invertase
PH_os_0000047		-1.12614			-1.19478		LOC_Os01g35230	1-aminocyclopropane-1-carboxylate oxidase homolog 1, putative, expressed	BGIOSGA001475	IPR005123; 2OG-Fe(II) oxygenase
PH_os_0000057	-1.3828	-1.98049	-1.42822	-1.24184	-1.73296	-2.08834	LOC_Os01g01190	phosphoesterase family protein, putative, expressed	BGIOSGA002564	IPR007312; Phosphoesterase
PH_os_0000061						1.79198	LOC_Os01g34900	GLUCAN SYNTHASE-LIKE protein, putative, expressed	BGIOSGA001491	NA
PH_os_0000064		-1.28465			-1.29191	-1.61754	LOC_Os01g14010	ZOS1-05 - C2H2 zinc finger protein, expressed	BGIOSGA003122	IPR007087; Zinc finger, C2H2-type|IPR015880; Zinc finger, C2H2-like
PH_os_0000067					-1.31825	-1.14712	LOC_Os01g35050	early-responsive to dehydration protein-related, putative, expressed	BGIOSGA001480	IPR003864; Protein of unknown function DUF221
PH_os_0000072		2.10789	1.25667	-1.09204		2.47265	LOC_Os01g09100	OsWRKY10 - Superfamily of TFs having WRKY and zinc finger domains, expressed	BGIOSGA002237	IPR003657; DNA-binding WRKY
PH_os_0000076	-1.86129	-1.85261		-2.1063	-2.20409		LOC_Os01g03740	nuclease PA3, putative, expressed	BGIOSGA002468	IPR003154; S1/P1 nuclease
PH_os_0000082						1.27425	LOC_Os01g34890	GLUCAN SYNTHASE-LIKE protein, putative	BGIOSGA001492	IPR003440; Glycosyl transferase, family 48
PH_os_0000083			-1.4872				LOC_Os01g04920	glycosyl transferase, group 1 domain containing protein, expressed	BGIOSGA002756	IPR001296; Glycosyl transferase, group 1
PH_os_0000085					1.29312		LOC_Os01g27650	pentatricopeptide, putative	BGIOSGA001618	IPR002885; Pentatricopeptide repeat
PH_os_0000087		-1.48554			-1.93321		LOC_Os01g01430	No apical meristem protein, putative, expressed	BGIOSGA002595|BGIOSGA002593	IPR003441; No apical meristem (NAM) protein|IPR003441; No apical meristem (NAM) protein
PH_os_0000091						1.02467	LOC_Os01g13420	SOUL heme-binding protein, putative, expressed	BGIOSGA003088	IPR006917; SOUL heme-binding protein
PH_os_0000094						-1.06451	LOC_Os01g11760	GDSL-like lipase/acylhydrolase, putative, expressed	BGIOSGA003003	IPR001087; Lipase, GDSL
PH_os_0000104			1.71889	-1.01307	-1.7938	2.89951	LOC_Os01g14510	BRASSINOSTEROID INSENSITIVE 1 precursor, putative, expressed	BGIOSGA029859|BGIOSGA002003	IPR000719; Protein kinase, core|IPR000719; Protein kinase, core|IPR001245; Tyrosine protein kinase|IPR002290; Serine/threonine protein kinase|IPR008271; Serine/threonine protein kinase, active site|IPR017441; Protein kinase ATP binding, conserved site|IPR017442; Serine/threonine protein kinase-related
PH_os_0000105					-1.2642	1.05185	LOC_Os01g12520	mitochondrial carrier protein, putative, expressed	BGIOSGA002093	IPR001993; Mitochondrial substrate carrier|IPR002067; Mitochondrial carrier protein
PH_os_0000108			1.0364				LOC_Os01g25990	expressed protein	BGIOSGA001661	NA
PH_os_0000109			-1.4363			-2.46171	LOC_Os01g01660	isoflavone reductase, putative, expressed	BGIOSGA002551	IPR000595; Cyclic nucleotide-binding|IPR000875; Cecropin|IPR008030; NmrA-like
PH_os_0000115		-1.1755					LOC_Os01g06450	glycosyltransferase family 43 protein, putative, expressed	BGIOSGA002827	IPR005027; Glycosyl transferase, family 43
PH_os_0000117						1.0208	LOC_Os01g20880	OsWAK3 - OsWAK receptor-like cytoplasmic kinase OsWAK-RLCK	BGIOSGA003354	IPR000719; Protein kinase, core|IPR001245; Tyrosine protein kinase|IPR008271; Serine/threonine protein kinase, active site|IPR017441; Protein kinase ATP binding, conserved site|IPR017442; Serine/threonine protein kinase-related
PH_os_0000120				-1.16935	-1.12131		LOC_Os01g45450	AAA family ATPase, putative, expressed	BGIOSGA004092	IPR001765; Carbonic anhydrase|IPR003593; AAA+ ATPase, core|IPR003959; AAA ATPase, core|IPR015892; Carbonic anhydrase, prokaryotic-like, conserved site
PH_os_0000121						-1.23723	LOC_Os01g15290	ribosomal L18p/L5e family protein, putative, expressed	BGIOSGA014352	IPR005484; Ribosomal protein L18/L5
PH_os_0000124					1.12534		LOC_Os01g37130	protein phosphatase 2C, putative, expressed	BGIOSGA003748	IPR000222; Protein phosphatase 2C, manganese/magnesium aspartate binding site|IPR001932; Protein phosphatase 2C-related|IPR014045; Protein phosphatase 2C, N-terminal
PH_os_0000132	-1.00175			-1.05263			LOC_Os01g38990	mitochondrial carrier protein, putative, expressed	BGIOSGA003798	IPR001993; Mitochondrial substrate carrier|IPR002067; Mitochondrial carrier protein
PH_os_0000133						-1.07725	LOC_Os01g42040	ubiquitin-conjugating enzyme, putative, expressed	BGIOSGA003945	IPR000608; Ubiquitin-conjugating enzyme, E2
PH_os_0000137						-1.22671	LOC_Os01g33040	kinesin motor domain containing protein, expressed	BGIOSGA003630	IPR001752; Kinesin, motor region
PH_os_0000138						-1.63443	LOC_Os01g33080	fimbrin-like protein 2, putative, expressed	BGIOSGA003635|BGIOSGA003634	IPR001715; Calponin-like actin-binding|IPR001752; Kinesin, motor region|IPR001589; Actinin-type, actin-binding, conserved site|IPR001715; Calponin-like actin-binding
PH_os_0000142		-1.33248				1.19616	LOC_Os01g35040	ZOS1-09 - C2H2 zinc finger protein, expressed	BGIOSGA003699	IPR004854; Ubiquitin fusion degradation protein UFD1|IPR015880; Zinc finger, C2H2-like
PH_os_0000143		-1.60657			-1.6728		LOC_Os01g36070	nodulin MtN3 family protein, putative, expressed	BGIOSGA003705	IPR004316; MtN3 and saliva related transmembrane protein
PH_os_0000144	1.06288						LOC_Os01g36540	pentatricopeptide, putative	BGIOSGA003723	IPR002885; Pentatricopeptide repeat
PH_os_0000145		-1.66437		-1.15258	-1.61232		LOC_Os01g33090	expressed protein	BGIOSGA003636	IPR000719; Protein kinase, core|IPR001611; Leucine-rich repeat|IPR008266; Tyrosine protein kinase, active site|IPR013210; Leucine-rich repeat, N-terminal|IPR017442; Serine/threonine protein kinase-related
PH_os_0000148	-1.26445	-1.55888		-1.08921	-2.07677		LOC_Os01g33810	disease resistance protein RPM1, putative, expressed	BGIOSGA003656	IPR000767; Disease resistance protein|IPR001611; Leucine-rich repeat|IPR002182; NB-ARC
PH_os_0000163						1.94743	LOC_Os01g39770	calcineurin B, putative, expressed	BGIOSGA003826	IPR001125; Recoverin|IPR002048; Calcium-binding EF-hand
PH_os_0000164			1.14937		-1.17416		LOC_Os01g39960	lycopene epsilon cyclase, chloroplast precursor, putative, expressed	BGIOSGA003830	IPR001100; Pyridine nucleotide-disulphide oxidoreductase, class I|IPR008671; Lycopene beta and epsilon cyclase|IPR013027; FAD-dependent pyridine nucleotide-disulphide oxidoreductase
PH_os_0000166	1.17464	1.4763		1.45862	1.64271		LOC_Os01g39100	zinc finger C-x8-C-x5-C-x3-H type family protein, expressed	BGIOSGA003802	IPR000571; Zinc finger, CCCH-type
PH_os_0000169		-1.72912	-2.23788		-1.15347	-1.89988	LOC_Os01g41200	heavy metal-associated domain containing protein, expressed	BGIOSGA003894|BGIOSGA003892	IPR006121; Heavy metal transport/detoxification protein|IPR006121; Heavy metal transport/detoxification protein
PH_os_0000170		-1.35104		-1.36855	-2.22978		LOC_Os01g41510	calcineurin B, putative, expressed	BGIOSGA003915	IPR001125; Recoverin|IPR002048; Calcium-binding EF-hand
PH_os_0000174					-1.04545	-1.29713	LOC_Os01g40870	aldehyde dehydrogenase, putative, expressed	BGIOSGA003879|BGIOSGA003878	IPR015590; Aldehyde dehydrogenase|IPR016160; Aldehyde dehydrogenase, conserved site|IPR015590; Aldehyde dehydrogenase|IPR016160; Aldehyde dehydrogenase, conserved site
PH_os_0000178			-1.10096				LOC_Os01g19870	hydrolase, acting on carbon-nitrogen, putative, expressed	BGIOSGA003341	IPR006852; Protein of unknown function DUF616
PH_os_0000180		1.29567					LOC_Os01g17160	OsSubt1 - Putative Subtilisin homologue, expressed	BGIOSGA003259	IPR001594; Zinc finger, DHHC-type
PH_os_0000181		1.47804					LOC_Os01g17240	transporter, major facilitator family, putative, expressed	BGIOSGA003264	IPR007114; Major facilitator superfamily|IPR011701; Major facilitator superfamily MFS-1
PH_os_0000183					1.12271	-1.25698	LOC_Os01g20110	expressed protein	BGIOSGA003349	NA
PH_os_0000186	-1.71971	-1.93166				2.94548	LOC_Os01g19170	polygalacturonase, putative, expressed	BGIOSGA003318	IPR000408; Regulator of chromosome condensation, RCC1|IPR000743; Glycoside hydrolase, family 28|IPR006626; Parallel beta-helix repeat
PH_os_0000187		3.29449	1.72481	-1.84395	1.95602		LOC_Os01g19330	MYB family transcription factor, putative, expressed	BGIOSGA003323	NA
PH_os_0000189						1.01085	LOC_Os01g19440	pectinesterase, putative	BGIOSGA003331	IPR000070; Pectinesterase, catalytic
PH_os_0000190			-1.96202			-2.04375	LOC_Os01g15830	peroxidase precursor, putative, expressed	BGIOSGA003201	IPR000823; Plant peroxidase|IPR002016; Haem peroxidase, plant/fungal/bacterial
PH_os_0000203						-1.51081	LOC_Os01g16650	ubiquitin-conjugating enzyme, putative, expressed	BGIOSGA003240	IPR000608; Ubiquitin-conjugating enzyme, E2
PH_os_0000205						1.23665	LOC_Os01g27720	E3 ubiquitin-protein ligase MGRN1, putative, expressed	BGIOSGA003548|BGIOSGA003551	IPR001841; Zinc finger, RING-type|IPR001841; Zinc finger, RING-type
PH_os_0000207	-1.25006		1.99431			1.68555	LOC_Os01g21420	pre-mRNA-splicing factor SF2, putative, expressed	BGIOSGA003370	IPR000504; RNA recognition motif, RNP-1
PH_os_0000216		1.60723					LOC_Os01g28730	protein kinase domain containing protein, expressed	BGIOSGA003574	IPR000719; Protein kinase, core|IPR001245; Tyrosine protein kinase|IPR002290; Serine/threonine protein kinase|IPR008271; Serine/threonine protein kinase, active site|IPR017441; Protein kinase ATP binding, conserved site|IPR017442; Serine/threonine protein kinase-related
PH_os_0000218			1.3561				LOC_Os01g20910	zinc finger, C3HC4 type domain containing protein, expressed	BGIOSGA003357	IPR001841; Zinc finger, RING-type
PH_os_0000219						1.6318	LOC_Os01g20930	RING-H2 finger protein, putative, expressed	BGIOSGA003358	IPR001841; Zinc finger, RING-type
PH_os_0000226						2.08627	LOC_Os01g23530	terpene synthase, putative	BGIOSGA003428	IPR001906; Terpene synthase-like|IPR005630; Terpene synthase, metal-binding
PH_os_0000231						1.06354	LOC_Os01g16260	major facilitator superfamily antiporter, putative, expressed	BGIOSGA001925	IPR001958; Tetracycline resistance protein, TetA|IPR007114; Major facilitator superfamily|IPR011701; Major facilitator superfamily MFS-1
PH_os_0000232						2.33169	LOC_Os01g12750	cytochrome P450, putative, expressed	BGIOSGA003050	IPR001128; Cytochrome P450|IPR002401; Cytochrome P450, E-class, group I
PH_os_0000234			-1.59641		-1.35778	-2.43052	LOC_Os01g42960	TTL1, putative, expressed	BGIOSGA003994	IPR001440; Tetratricopeptide TPR-1|IPR013026; Tetratricopeptide region|IPR013766; Thioredoxin domain
PH_os_0000236						-1.70316	LOC_Os01g44340	pectinesterase, putative, expressed	BGIOSGA001158	IPR000070; Pectinesterase, catalytic
PH_os_0000237						2.06012	LOC_Os01g27160	cullin, putative, expressed	BGIOSGA003530	IPR001373; Cullin, N-terminal region|IPR016158; Cullin homology
PH_os_0000238		1.8027					LOC_Os01g38980	calmodulin-binding protein, putative, expressed	BGIOSGA001375|BGIOSGA001376	IPR000048; IQ calmodulin-binding region|IPR000048; IQ calmodulin-binding region
PH_os_0000241	-1.04568	-1.45516		-1.19281	-1.76218		LOC_Os01g09670	pollen-specific protein SF21, putative, expressed	BGIOSGA002213	IPR004142; Ndr
PH_os_0000242	-1.11758	-1.58063					LOC_Os01g12304	esterase, putative, expressed	BGIOSGA002102	IPR001087; Lipase, GDSL
PH_os_0000243					1.00061		LOC_Os01g28690	nucleoporin autopeptidase domain containing protein, expressed	BGIOSGA003572	IPR007230; Peptidase S59, nucleoporin
PH_os_0000245			-1.34294			-3.37353	LOC_Os01g14140	X8 domain containing protein, expressed	BGIOSGA002019	IPR012946; X8
PH_os_0000247	1.45182	2.46622					LOC_Os01g20206	methyltransferase, putative	BGIOSGA010984	IPR013216; Methyltransferase type 11
PH_os_0000257	-1.68392			-1.73966			LOC_Os01g20720	CC-NBS-LRR, putative	BGIOSGA012346	IPR000767; Disease resistance protein|IPR001611; Leucine-rich repeat|IPR002182; NB-ARC
PH_os_0000264		-1.31966	1.05173		-1.6022	2.4548	LOC_Os01g43650	OsWRKY11 - Superfamily of TFs having WRKY and zinc finger domains, expressed	BGIOSGA004027	IPR003657; DNA-binding WRKY
PH_os_0000269				-1.02072		-1.04985	LOC_Os01g46250	lipase, putative, expressed	BGIOSGA004120	IPR002921; Lipase, class 3|IPR008262; Lipase, active site
PH_os_0000270		-1.20654	-2.89813		-1.51142	-2.28461	LOC_Os01g46290	lipase, putative, expressed	BGIOSGA004123	IPR002921; Lipase, class 3|IPR008262; Lipase, active site
PH_os_0000271		-1.19144	-1.2702				LOC_Os01g46430	glycosyl transferase, group 1 domain containing protein, expressed	BGIOSGA004127	IPR001296; Glycosyl transferase, group 1
PH_os_0000272						1.67128	LOC_Os01g43740	cytochrome P450 72A1, putative, expressed	BGIOSGA004030	IPR001128; Cytochrome P450|IPR002401; Cytochrome P450, E-class, group I
PH_os_0000273			-1.25889			-1.03211	LOC_Os01g41660	phosphoethanolamine/phosphocholine phosphatase, putative, expressed	BGIOSGA001283	IPR006384; HAD-superfamily hydrolase, subfamily IB, hypothetical 1
PH_os_0000274						1.50561	LOC_Os01g44360	CBS domain containing membrane protein, putative, expressed	BGIOSGA004059	IPR000644; Cystathionine beta-synthase, core
PH_os_0000275			1.12269				LOC_Os01g43070	psbP-related thylakoid lumenal protein 4, chloroplast precursor, putative, expressed	BGIOSGA004000	NA
PH_os_0000278			-1.38912			-1.2427	LOC_Os01g43580	kinesin motor domain containing protein, putative, expressed	BGIOSGA004024	IPR001752; Kinesin, motor region
PH_os_0000279				-1.29284			LOC_Os01g45090	MYB family transcription factor, putative, expressed	BGIOSGA004072	IPR001005; SANT, DNA-binding|IPR014778; Myb, DNA-binding
PH_os_0000283	1.03742			1.37052			LOC_Os01g43890	OsSCP4 - Putative Serine Carboxypeptidase homologue, expressed	BGIOSGA004039	IPR001563; Peptidase S10, serine carboxypeptidase
PH_os_0000285			1.43633				LOC_Os01g42280	pentatricopeptide, putative, expressed	BGIOSGA003964	IPR002885; Pentatricopeptide repeat
PH_os_0000287	1.89043	3.08297	1.46616	2.34306	2.55081	1.76827	LOC_Os01g15900	expressed protein	BGIOSGA001946	IPR003851; Zinc finger, Dof-type
PH_os_0000288						1.0551	LOC_Os01g11946	ABC transporter, ATP-binding protein, putative, expressed	BGIOSGA002120	IPR003439; ABC transporter-like|IPR003593; AAA+ ATPase, core|IPR010509; ABC transporter, N-terminal|IPR011527; ABC transporter, transmembrane region, type 1
PH_os_0000291						1.30414	LOC_Os01g07090	5-azacytidine resistance protein azr1, putative, expressed	BGIOSGA002328	IPR001932; Protein phosphatase 2C-related
PH_os_0000292			1.54171			1.4662	LOC_Os01g21630	pectinacetylesterase domain containing protein, expressed	BGIOSGA003380	IPR000217; Tubulin|IPR004963; Pectinacetylesterase
PH_os_0000293			-3.0526	-1.0767	-2.89325	-2.32565	LOC_Os01g07430	myb-like DNA-binding domain containing protein, putative	BGIOSGA002307	IPR001005; SANT, DNA-binding|IPR014778; Myb, DNA-binding
PH_os_0000297			-1.32515				LOC_Os01g14530	AWPM-19-like membrane family protein, putative, expressed	BGIOSGA002001	IPR008390; AWPM-19-like
PH_os_0000299					1.17274	1.63549	LOC_Os01g36790	TKL_IRAK_DUF26-lf.2 - DUF26 kinases have homology to DUF26 containing loci, expressed	BGIOSGA001444	IPR000719; Protein kinase, core|IPR001245; Tyrosine protein kinase|IPR002052; N-6 adenine-specific DNA methylase, conserved site|IPR002290; Serine/threonine protein kinase|IPR002902; Protein of unknown function DUF26|IPR008271; Serine/threonine protein kinase, active site|IPR017442; Serine/threonine protein kinase-related
PH_os_0000301				-1.03005	-1.49406		LOC_Os01g05620	NBS-LRR disease resistance protein, putative	BGIOSGA002391	IPR000767; Disease resistance protein|IPR001611; Leucine-rich repeat|IPR002182; NB-ARC
PH_os_0000302			-1.62356				LOC_Os01g22660	GDSL-like lipase/acylhydrolase, putative, expressed	BGIOSGA003411	IPR001087; Lipase, GDSL
PH_os_0000321						-1.54368	LOC_Os01g36390	MCM4 - Putative minichromosome maintenance MCM complex subunit 4, expressed	BGIOSGA003718	IPR001208; MCM|IPR003593; AAA+ ATPase, core|IPR008047; MCM protein 4
PH_os_0000322			1.24606			1.48532	LOC_Os01g13610	isoflavone reductase homolog IRL, putative, expressed	BGIOSGA002047	IPR008030; NmrA-like|IPR013078; Phosphoglycerate mutase
PH_os_0000323	2.4496	3.15594		1.3862			LOC_Os01g43720	cytochrome P450 72A1, putative, expressed	BGIOSGA001170	IPR001128; Cytochrome P450|IPR002401; Cytochrome P450, E-class, group I
PH_os_0000324	-1.19467				-1.21571	-1.16422	LOC_Os01g07530	uncharacterized glycosyltransferase, putative, expressed	BGIOSGA002302	IPR008811; Raffinose synthase
PH_os_0000331		-1.83124	-3.15409		-1.08471	-5.4121	LOC_Os01g15810	peroxidase precursor, putative, expressed	BGIOSGA001948	IPR000823; Plant peroxidase|IPR002016; Haem peroxidase, plant/fungal/bacterial
PH_os_0000336	1.07259				1.32058		LOC_Os01g42620	pentatricopeptide containing protein, putative, expressed	BGIOSGA001221	IPR002885; Pentatricopeptide repeat
PH_os_0000344					1.04854		LOC_Os01g18360	OsIAA4 - Auxin-responsive Aux/IAA gene family member, expressed	BGIOSGA003292	IPR003311; AUX/IAA protein|IPR011525; Aux/IAA-ARF-dimerisation
PH_os_0000345				-3.57249	-1.44007		LOC_Os01g41420	transmembrane amino acid transporter protein, putative, expressed	BGIOSGA003912	IPR013057; Amino acid transporter, transmembrane
PH_os_0000348						1.14638	LOC_Os01g09280	myb-related transcription activator, putative, expressed	BGIOSGA002232	IPR001005; SANT, DNA-binding|IPR001878; Zinc finger, CCHC-type|IPR014778; Myb, DNA-binding
PH_os_0000358		-3.62669	-1.56187		-3.09542	-2.99823	LOC_Os01g37490	dynein light chain type 1 domain containing protein, expressed	BGIOSGA001427	IPR001372; Dynein light chain, type 1 and 2
PH_os_0000360	-1.38401	-1.82092			-1.19276		LOC_Os01g38180	peptidyl-prolyl isomerase, putative, expressed	BGIOSGA003774|BGIOSGA003642	IPR001179; Peptidyl-prolyl cis-trans isomerase, FKBP-type|IPR001179; Peptidyl-prolyl cis-trans isomerase, FKBP-type|IPR013026; Tetratricopeptide region
PH_os_0000365						-1.59488	LOC_Os01g12260	vacuolar ATP synthase subunit E, putative, expressed	BGIOSGA002105	IPR002842; ATPase, V1/A1 complex, subunit E
PH_os_0000366					-1.18894		LOC_Os01g08340	zinc finger family protein, putative, expressed	BGIOSGA002886	IPR001841; Zinc finger, RING-type
PH_os_0000367	1.2046	2.03931			1.23922		LOC_Os01g05060	mitochondrial glycoprotein, putative, expressed	BGIOSGA002414	IPR003428; Mitochondrial glycoprotein
PH_os_0000368		2.75097			2.76618		LOC_Os01g09220	transposon protein, putative, CACTA, En/Spm sub-class, expressed	BGIOSGA002918	NA
PH_os_0000372					1.17459		LOC_Os01g40250	down-regulated in metastasis family protein, expressed	BGIOSGA003850	IPR001920; Asp/Glu racemase|IPR011430; Down-regulated in metastasis
PH_os_0000375			-1.44694			-1.37036	LOC_Os01g04260	fatty acid hydroxylase, putative, expressed	BGIOSGA002719	IPR006088; Sterol desaturase
PH_os_0000376			-1.05256				LOC_Os01g16146	phenazine biosynthesis protein, putative, expressed	BGIOSGA001932|BGIOSGA001931	IPR003719; Phenazine biosynthesis PhzC/PhzF protein|IPR003719; Phenazine biosynthesis PhzC/PhzF protein
PH_os_0000378			1.37621				LOC_Os01g07590	universal stress protein domain containing protein, putative, expressed	BGIOSGA002862	IPR006015; Universal stress protein (Usp)|IPR006016; UspA
PH_os_0000379						1.50387	LOC_Os01g10870	CAMK_KIN1/SNF1/Nim1_like.7 - CAMK includes calcium/calmodulin depedent protein kinases, expressed	BGIOSGA002970	IPR000719; Protein kinase, core|IPR002290; Serine/threonine protein kinase|IPR004041; NAF|IPR008271; Serine/threonine protein kinase, active site|IPR017441; Protein kinase ATP binding, conserved site|IPR017442; Serine/threonine protein kinase-related
PH_os_0000380			-2.0313		-2.45696	-3.95211	LOC_Os01g18970	peroxidase precursor, putative	BGIOSGA001841	IPR000823; Plant peroxidase|IPR002016; Haem peroxidase, plant/fungal/bacterial
PH_os_0000381			1.25822			1.72869	LOC_Os01g03720	MYB family transcription factor, putative, expressed	BGIOSGA002469	IPR001005; SANT, DNA-binding|IPR014778; Myb, DNA-binding
PH_os_0000383					1.03814		LOC_Os01g16530	OsClp1 - Putative Clp protease homologue, expressed	BGIOSGA001914	IPR001907; Peptidase S14, ClpP
PH_os_0000385		1.30553		1.25986	1.81737		LOC_Os01g02000	phosphate transporter 1, putative, expressed	BGIOSGA002626	IPR004331; SPX, N-terminal|IPR004342; EXS, C-terminal
PH_os_0000388			1.64107			4.09846	LOC_Os01g27630	glutathione S-transferase, putative, expressed	BGIOSGA003547	IPR004045; Glutathione S-transferase, N-terminal|IPR004046; Glutathione S-transferase, C-terminal
PH_os_0000395						1.13603	LOC_Os01g10250	hydrolase, alpha/beta fold family domain containing protein, expressed	BGIOSGA002189	IPR000073; Alpha/beta hydrolase fold-1|IPR003089; Alpha/beta hydrolase
PH_os_0000397			1.70931				LOC_Os01g13570	phosphoglycerate mutase, putative, expressed	BGIOSGA002051	IPR013078; Phosphoglycerate mutase
PH_os_0000398						1.18188	LOC_Os01g08760	choline/ethanolamine kinase, putative	BGIOSGA002898	IPR002573; Choline/ethanolamine kinase
PH_os_0000400			1.25065				LOC_Os01g12290	S-locus lectin protein kinase family protein, putative	BGIOSGA003028|BGIOSGA003027	IPR000719; Protein kinase, core|IPR001245; Tyrosine protein kinase|IPR002290; Serine/threonine protein kinase|IPR008271; Serine/threonine protein kinase, active site|IPR017441; Protein kinase ATP binding, conserved site|IPR017442; Serine/threonine protein kinase-related|IPR000719; Protein kinase, core|IPR017442; Serine/threonine protein kinase-related
PH_os_0000401					-1.07433	1.23111	LOC_Os01g11880	DJ-1 family protein, putative, expressed	BGIOSGA003011	IPR002818; ThiJ/PfpI
PH_os_0000402			1.09314			1.36694	LOC_Os01g34880	callose synthase, putative, expressed	BGIOSGA001493	IPR003440; Glycosyl transferase, family 48
PH_os_0000422			-1.22895				LOC_Os01g05840	oxidoreductase, short chain dehydrogenase/reductase family domain containing family, expressed	BGIOSGA002800	IPR002198; Short-chain dehydrogenase/reductase SDR|IPR002347; Glucose/ribitol dehydrogenase
PH_os_0000423			-2.09802			-5.27052	LOC_Os01g19020	peroxidase precursor, putative, expressed	BGIOSGA001845	IPR000823; Plant peroxidase|IPR002016; Haem peroxidase, plant/fungal/bacterial
PH_os_0000424		-1.26228			-1.39396		LOC_Os01g12920	thioesterase family protein, putative, expressed	BGIOSGA003064	IPR006683; Thioesterase superfamily
PH_os_0000432				-1.47104	-2.11912		LOC_Os01g17330	eukaryotic translation initiation factor 6, putative, expressed	BGIOSGA001888	IPR002769; Translation initiation factor IF6
PH_os_0000433		-1.85031			-1.33994		LOC_Os01g10450	protein kinase domain containing protein, expressed	BGIOSGA002182	IPR000719; Protein kinase, core|IPR001245; Tyrosine protein kinase|IPR008271; Serine/threonine protein kinase, active site|IPR017442; Serine/threonine protein kinase-related
PH_os_0000434						-2.09317	LOC_Os01g09580	CAMK_CAMK_like_Aur_like.1 - CAMK includes calcium/calmodulin depedent protein kinases, expressed	BGIOSGA002219	IPR000719; Protein kinase, core|IPR002290; Serine/threonine protein kinase|IPR008271; Serine/threonine protein kinase, active site|IPR017441; Protein kinase ATP binding, conserved site|IPR017442; Serine/threonine protein kinase-related
PH_os_0000437		-1.0107					LOC_Os01g01410	TKL_IRAK_C-LEC.1 - TKL_IRAK_C-LEC has homology to C-type lectin receptors, expressed	BGIOSGA002560	IPR000719; Protein kinase, core|IPR008266; Tyrosine protein kinase, active site|IPR017442; Serine/threonine protein kinase-related
PH_os_0000439		-1.04941			-1.01703	-1.03018	LOC_Os01g14660	expansin precursor, putative, expressed	BGIOSGA001993	IPR002963; Expansin|IPR005132; Rare lipoprotein A|IPR007112; Expansin 45, endoglucanase-like|IPR007117; Pollen allergen/expansin, C-terminal|IPR007118; Expansin/Lol pI
PH_os_0000441						2.20879	LOC_Os01g02310	expressed protein	BGIOSGA002639|BGIOSGA002644	IPR000719; Protein kinase, core|IPR001245; Tyrosine protein kinase|IPR001938; Thaumatin, pathogenesis-related|IPR002290; Serine/threonine protein kinase|IPR008271; Serine/threonine protein kinase, active site|IPR017441; Protein kinase ATP binding, conserved site|IPR017442; Serine/threonine protein kinase-related|IPR000719; Protein kinase, core|IPR001245; Tyrosine protein kinase|IPR001938; Thaumat…
PH_os_0000442						-1.26018	LOC_Os01g13520	auxin response factor 1, putative, expressed	BGIOSGA003093	IPR003340; Transcriptional factor B3|IPR010525; Auxin response factor|IPR011525; Aux/IAA-ARF-dimerisation
PH_os_0000444		-1.47442			-1.83099		LOC_Os01g09260	cytokinin dehydrogenase precursor, putative, expressed	BGIOSGA002233	IPR006093; Oxygen oxidoreductase covalent FAD-binding site|IPR006094; FAD linked oxidase, N-terminal|IPR015345; Cytokinin dehydrogenase 1, FAD and cytokinin binding
PH_os_0000445		-1.00904	1.06955		-1.07945	1.6774	LOC_Os01g17010	phospholipid-transporting ATPase, putative, expressed	BGIOSGA001895	IPR001150; Formate C-acetyltransferase glycine radical|IPR001757; ATPase, P-type, K/Mg/Cd/Cu/Zn/Na/Ca/Na/H-transporter|IPR005834; Haloacid dehalogenase-like hydrolase|IPR006069; ATPase, P-type cation exchange, alpha subunit|IPR013200; HAD superfamily hydrolase-like, type 3
PH_os_0000446		1.0108					LOC_Os01g10140	RNA-dependent RNA polymerase, putative, expressed	BGIOSGA002193	IPR007855; RNA-dependent RNA polymerase, eukaryotic-type
PH_os_0000452			-1.40433				LOC_Os01g44950	AMP-binding enzyme, putative	BGIOSGA001152	IPR000873; AMP-dependent synthetase and ligase|IPR010916; TonB box, conserved site
PH_os_0000456			-1.11058				LOC_Os01g17470	plastocyanin-like domain containing protein, putative, expressed	BGIOSGA001883	IPR003245; Plastocyanin-like
PH_os_0000460		-1.0595					LOC_Os01g17402	cyclin, putative, expressed	BGIOSGA001886	IPR004367; Cyclin, C-terminal|IPR006670; Cyclin|IPR006671; Cyclin, N-terminal
PH_os_0000462	-1.21684			-1.45421	-2.29258		LOC_Os01g18620	transferase family protein, putative	BGIOSGA001862	IPR003480; Transferase
PH_os_0000463			-1.8504			-1.97346	LOC_Os01g27260	glutathione S-transferase, putative, expressed	BGIOSGA001625|BGIOSGA001627	IPR004046; Glutathione S-transferase, C-terminal|IPR004045; Glutathione S-transferase, N-terminal|IPR004046; Glutathione S-transferase, C-terminal
PH_os_0000467						1.26745	LOC_Os01g03730	nuclease PA3, putative, expressed	BGIOSGA002698	IPR003154; S1/P1 nuclease
PH_os_0000468						1.14165	LOC_Os01g03570	transcription factor X1, putative, expressed	BGIOSGA002689|BGIOSGA002688	IPR005379; Region of unknown function XH|IPR005380; Region of unknown function XS|IPR005379; Region of unknown function XH|IPR011706; Multicopper oxidase, type 2|IPR011707; Multicopper oxidase, type 3
PH_os_0000469		2.34424			1.84529		LOC_Os01g04280	calmodulin binding protein, putative, expressed	BGIOSGA002720	IPR012416; Calmodulin binding protein-like
PH_os_0000471						-1.28611	LOC_Os01g42070	kinesin motor domain containing protein, putative, expressed	BGIOSGA001254	IPR001752; Kinesin, motor region
PH_os_0000474		-1.02503					LOC_Os01g08660	aquaporin protein, putative, expressed	BGIOSGA014542	IPR000425; Major intrinsic protein
PH_os_0000480						1.81277	LOC_Os01g16350	hydroxymethylglutaryl-CoA lyase, putative, expressed	BGIOSGA001923	IPR000138; Hydroxymethylglutaryl-CoA lyase, active site|IPR000891; Pyruvate carboxyltransferase
PH_os_0000486	-1.09878	-2.61615	-1.75659		-1.60111	-2.00283	LOC_Os01g02110	helix-loop-helix DNA-binding domain containing protein, expressed	BGIOSGA002535|BGIOSGA002533	IPR001092; Basic helix-loop-helix dimerisation region bHLH
PH_os_0000488						-1.16128	LOC_Os01g08820	PHD-finger domain containing protein, putative, expressed	BGIOSGA002243	IPR001965; Zinc finger, PHD-type
PH_os_0000492					1.10619	-1.40037	LOC_Os01g44394	mitotic checkpoint protein, putative, expressed	BGIOSGA004063	NA
PH_os_0000495	-1.774	-2.27666		-2.09595	-3.10328		LOC_Os01g08780	endonuclease/exonuclease/phosphatase family domain containing protein, expressed	BGIOSGA002244	IPR000300; Inositol polyphosphate related phosphatase|IPR005135; Endonuclease/exonuclease/phosphatase
PH_os_0000496			-1.12396				LOC_Os01g02890	phosphatidylserine synthase, putative	BGIOSGA002655	IPR004277; Phosphatidyl serine synthase
PH_os_0000500		-1.13085				-2.30631	LOC_Os01g03490	heavy-metal-associated domain-containing protein, putative, expressed	BGIOSGA002682	NA
PH_os_0000503		2.17094			2.29682		LOC_Os01g08680	myb/SANT domain protein, putative, expressed	BGIOSGA002247	NA
PH_os_0000508			-1.39457				LOC_Os01g44960	hydrolase, alpha/beta fold family domain containing protein, expressed	BGIOSGA001151	IPR000073; Alpha/beta hydrolase fold-1|IPR000639; Epoxide hydrolase-like|IPR003089; Alpha/beta hydrolase
PH_os_0000509		-1.71339		-1.00509	-1.56905		LOC_Os01g23380	stripe rust resistance protein Yr10, putative, expressed	BGIOSGA001734	IPR000767; Disease resistance protein|IPR002182; NB-ARC
PH_os_0000511			1.26587				LOC_Os01g41770	leucine rich repeat protein, putative, expressed	BGIOSGA001277	IPR001611; Leucine-rich repeat|IPR013210; Leucine-rich repeat, N-terminal
PH_os_0000514					-1.41487	3.70688	LOC_Os01g40430	OsWRKY27 - Superfamily of TFs having WRKY and zinc finger domains, expressed	BGIOSGA001327	IPR003657; DNA-binding WRKY
PH_os_0000515						-1.26298	LOC_Os01g12900	ras-related protein, putative, expressed	BGIOSGA002078	IPR001806; Ras GTPase|IPR003577; Ras small GTPase, Ras type|IPR003578; Ras small GTPase, Rho type|IPR003579; Ras small GTPase, Rab type|IPR013753; Ras
PH_os_0000518			1.07062		1.07967		LOC_Os01g12560	3-methyl-2-oxobutanoate hydroxymethyltransferase, putative, expressed	BGIOSGA002092	IPR003700; Ketopantoate hydroxymethyltransferase
PH_os_0000520	-2.28414	-3.14589		-2.54327	-2.38052		LOC_Os01g12130	nodulin MtN3 family protein, putative, expressed	BGIOSGA002110	IPR004316; MtN3 and saliva related transmembrane protein
PH_os_0000522			-1.03447			-1.99311	LOC_Os01g44330	laccase precursor protein, putative, expressed	BGIOSGA001159	IPR001117; Multicopper oxidase, type 1|IPR002355; Multicopper oxidase, copper-binding site|IPR011706; Multicopper oxidase, type 2|IPR011707; Multicopper oxidase, type 3
PH_os_0000525		-1.00366			-1.53212		LOC_Os01g12390	inactive receptor kinase At2g26730 precursor, putative, expressed	BGIOSGA002099	IPR000719; Protein kinase, core|IPR001245; Tyrosine protein kinase|IPR001611; Leucine-rich repeat|IPR013210; Leucine-rich repeat, N-terminal|IPR017441; Protein kinase ATP binding, conserved site
PH_os_0000529						1.0348	LOC_Os01g13280	ubiquitin conjugating enzyme protein, putative, expressed	BGIOSGA002063	IPR000608; Ubiquitin-conjugating enzyme, E2
PH_os_0000540		-1.00175					LOC_Os01g27240	12-oxophytodienoate reductase, putative, expressed	BGIOSGA001628	IPR001155; NADH:flavin oxidoreductase/NADH oxidase, N-terminal
PH_os_0000542	-1.33126			-2.45858			LOC_Os01g46410	leaf senescence related protein, putative, expressed	BGIOSGA001107	IPR004253; Protein of unknown function DUF231, plant
PH_os_0000545			-1.19208			-1.89651	LOC_Os01g25820	respiratory burst oxidase, putative, expressed	BGIOSGA001663	IPR000778; Cytochrome b-245, heavy chain|IPR002048; Calcium-binding EF-hand|IPR013112; FAD-binding 8|IPR013121; Ferric reductase, NAD binding|IPR013130; Ferric reductase-like transmembrane component, N-terminal|IPR013623; NADPH oxidase Respiratory burst
PH_os_0000546		-1.05655			-1.22481		LOC_Os01g45830	sulfate transporter, putative, expressed	BGIOSGA001122	NA
PH_os_0000555		-1.10294				-1.34422	LOC_Os01g36580	auxin-induced protein 5NG4, putative, expressed	BGIOSGA001454	IPR000620; Protein of unknown function DUF6, transmembrane
PH_os_0000557						2.21127	LOC_Os01g19770	mitochondrial import inner membrane translocase subunit Tim17, putative, expressed	BGIOSGA001811	IPR003397; Mitochondrial import inner membrane translocase, subunit Tim17/22
PH_os_0000561		-1.18572			-1.35832		LOC_Os01g36600	PPR repeat domain containing protein, putative, expressed	BGIOSGA001453	NA
PH_os_0000562					1.0767		LOC_Os01g43150	OsFtsH9 FtsH protease, homologue of AtFtsH11, expressed	BGIOSGA001195	IPR000504; RNA recognition motif, RNP-1|IPR000642; Peptidase M41|IPR003593; AAA+ ATPase, core|IPR003959; AAA ATPase, core|IPR003960; AAA ATPase, conserved site
PH_os_0000564		1.19334					LOC_Os01g19130	protein phosphatase 2C, putative, expressed	BGIOSGA001839	IPR000222; Protein phosphatase 2C, manganese/magnesium aspartate binding site|IPR001932; Protein phosphatase 2C-related|IPR014045; Protein phosphatase 2C, N-terminal
PH_os_0000568			-1.03634			-1.24662	LOC_Os01g01740	protein kinase domain containing protein, expressed	BGIOSGA002546	IPR000719; Protein kinase, core|IPR001245; Tyrosine protein kinase|IPR002290; Serine/threonine protein kinase|IPR008271; Serine/threonine protein kinase, active site
PH_os_0000570					-1.01418		LOC_Os01g43680	CPuORF29 - conserved peptide uORF-containing transcript, expressed	BGIOSGA001173	NA
PH_os_0000579					-1.10679		LOC_Os01g11130	RNA recognition motif containing protein, putative, expressed	BGIOSGA002150	IPR000504; RNA recognition motif, RNP-1|IPR003954; RNA recognition, region 1
PH_os_0000582		-1.19587			-1.77706		LOC_Os01g11520	RING-H2 finger protein, putative, expressed	BGIOSGA002129	IPR001841; Zinc finger, RING-type
PH_os_0000585	-1.45396	-2.55308		-1.70659	-2.59108	-1.3665	LOC_Os01g20950	sulfotransferase domain containing protein, expressed	BGIOSGA001798	IPR000863; Sulphotransferase
PH_os_0000587			-1.03265				LOC_Os01g11860	DJ-1 family protein, putative, expressed	BGIOSGA003008	IPR002818; ThiJ/PfpI
PH_os_0000589						-1.62852	LOC_Os01g12440	AP2 domain containing protein, expressed	BGIOSGA003032	IPR001471; Pathogenesis-related transcriptional factor and ERF, DNA-binding
PH_os_0000593			-3.14309			-2.90834	LOC_Os01g11730	GDSL-like lipase/acylhydrolase, putative, expressed	BGIOSGA003000	IPR001087; Lipase, GDSL
PH_os_0000597		-1.80531			-1.24102		LOC_Os01g12420	receptor-like protein kinase, putative, expressed	BGIOSGA003031	IPR000719; Protein kinase, core|IPR000858; S-locus glycoprotein|IPR001480; Curculin-like (mannose-binding) lectin|IPR003609; Apple-like|IPR008271; Serine/threonine protein kinase, active site|IPR013227; PAN-like, type 2|IPR017441; Protein kinase ATP binding, conserved site|IPR017442; Serine/threonine protein kinase-related
PH_os_0000598		3.291					LOC_Os01g12210	aluminum-activated malate transporter, putative, expressed	BGIOSGA003025	IPR006214; Protein of unknown function UPF0005
PH_os_0000599			1.51253				LOC_Os01g13390	expressed protein	BGIOSGA003087	NA
PH_os_0000602						-1.04598	LOC_Os01g12090	ribosomal protein S6 family protein, putative	BGIOSGA003021	NA
PH_os_0000603						-1.09957	LOC_Os01g12220	uncharacterized protein family UPF0016 domain containing protein, expressed	BGIOSGA003026	IPR001727; Protein of unknown function UPF0016
PH_os_0000609						-1.10365	LOC_Os01g05670	3-oxo-5-alpha-steroid 4-dehydrogenase, putative, expressed	BGIOSGA002387	IPR001104; 3-oxo-5-alpha-steroid 4-dehydrogenase, C-terminal
PH_os_0000611		1.99279					LOC_Os01g06320	MYB family transcription factor, putative, expressed	BGIOSGA002364	IPR001005; SANT, DNA-binding|IPR014778; Myb, DNA-binding
PH_os_0000617			-3.12533		-1.69899		LOC_Os01g01650	isoflavone reductase homolog IRL, putative, expressed	BGIOSGA002552	IPR000875; Cecropin|IPR008030; NmrA-like
PH_os_0000624		1.44613			1.23637		LOC_Os01g03750	expressed protein	BGIOSGA002467	NA
PH_os_0000626	-1.1748	-1.50519			-1.76768		LOC_Os01g14080	lipase class 3 family protein, putative, expressed	BGIOSGA002024	NA
PH_os_0000630						-1.46373	LOC_Os01g15480	EMB3013, putative, expressed	BGIOSGA001956	IPR000357; HEAT|IPR000719; Protein kinase, core|IPR001245; Tyrosine protein kinase|IPR002290; Serine/threonine protein kinase|IPR008271; Serine/threonine protein kinase, active site|IPR017441; Protein kinase ATP binding, conserved site|IPR017442; Serine/threonine protein kinase-related
PH_os_0000632	-1.37795	-1.89829		-1.8149	-2.38142	-1.28314	LOC_Os01g13800	receptor-like protein kinase 5 precursor, putative, expressed	BGIOSGA003109	IPR000719; Protein kinase, core|IPR001611; Leucine-rich repeat|IPR008271; Serine/threonine protein kinase, active site|IPR013210; Leucine-rich repeat, N-terminal|IPR017441; Protein kinase ATP binding, conserved site|IPR017442; Serine/threonine protein kinase-related
PH_os_0000633						3.22675	LOC_Os01g03370	senescence-induced receptor-like serine/threonine-protein kinase precursor, putative	BGIOSGA002479	IPR000719; Protein kinase, core|IPR001245; Tyrosine protein kinase|IPR001611; Leucine-rich repeat|IPR002290; Serine/threonine protein kinase|IPR003591; Leucine-rich repeat, typical subtype|IPR008271; Serine/threonine protein kinase, active site|IPR017441; Protein kinase ATP binding, conserved site|IPR017442; Serine/threonine protein kinase-related
PH_os_0000643						-1.03634	LOC_Os01g05010	mitochondrial glycoprotein, putative, expressed	BGIOSGA002418	IPR003428; Mitochondrial glycoprotein
PH_os_0000648						1.92716	LOC_Os01g27890	cytochrome P450, putative, expressed	BGIOSGA001610	IPR001128; Cytochrome P450|IPR002401; Cytochrome P450, E-class, group I
PH_os_0000649		1.32927		1.10712	1.8159		LOC_Os01g29150	cytochrome P450 72A1, putative, expressed	BGIOSGA001585	IPR001128; Cytochrome P450|IPR002401; Cytochrome P450, E-class, group I
PH_os_0000650			-1.12947			-1.18993	LOC_Os01g12650	reticulon domain containing protein, putative, expressed	BGIOSGA003040	IPR003388; Reticulon
PH_os_0000653						-1.78742	LOC_Os01g28600	exo70 exocyst complex subunit family protein, putative, expressed	BGIOSGA001594	IPR004140; Exo70 exocyst complex subunit
PH_os_0000655		-1.04772	-1.68004			-1.68941	LOC_Os01g15540	kinesin motor domain containing protein, putative, expressed	BGIOSGA001953	IPR001752; Kinesin, motor region
PH_os_0000656		-1.54586			-1.71792		LOC_Os01g01160	heat shock protein DnaJ, putative, expressed	BGIOSGA002582	IPR001623; Heat shock protein DnaJ, N-terminal
PH_os_0000658						1.78209	LOC_Os01g04450	OsWAK2 - OsWAK receptor-like cytoplasmic kinase OsWAK-RLCK, expressed	BGIOSGA002437	IPR000719; Protein kinase, core|IPR008271; Serine/threonine protein kinase, active site|IPR017441; Protein kinase ATP binding, conserved site|IPR017442; Serine/threonine protein kinase-related
PH_os_0000659						3.11098	LOC_Os01g12770	cytochrome P450, putative, expressed	BGIOSGA003054	IPR001128; Cytochrome P450|IPR002401; Cytochrome P450, E-class, group I
PH_os_0000663						1.41001	LOC_Os01g06640	basic helix-loop-helix, putative, expressed	BGIOSGA002833	IPR001092; Basic helix-loop-helix dimerisation region bHLH
PH_os_0000673			-1.04556			-1.62007	LOC_Os01g07560	receptor-like protein kinase 2 precursor, putative, expressed	BGIOSGA002861	IPR000719; Protein kinase, core|IPR001611; Leucine-rich repeat|IPR008271; Serine/threonine protein kinase, active site|IPR013210; Leucine-rich repeat, N-terminal|IPR017441; Protein kinase ATP binding, conserved site|IPR017442; Serine/threonine protein kinase-related
PH_os_0000674			1.02787				LOC_Os01g07770	peroxidase precursor, putative	BGIOSGA002866	IPR000823; Plant peroxidase|IPR002016; Haem peroxidase, plant/fungal/bacterial
PH_os_0000686						-1.47452	LOC_Os01g04720	leucine-rich repeat protein-related, putative, expressed	BGIOSGA002745	IPR001611; Leucine-rich repeat|IPR013210; Leucine-rich repeat, N-terminal
PH_os_0000689		1.14844					LOC_Os01g08220	gibberellin 3-beta-dioxygenase 2-2, putative, expressed	BGIOSGA002270	IPR005123; 2OG-Fe(II) oxygenase
PH_os_0000691					-1.43055		LOC_Os01g05870	receptor kinase, putative, expressed	BGIOSGA002802	IPR000719; Protein kinase, core|IPR017442; Serine/threonine protein kinase-related
PH_os_0000693						1.17184	LOC_Os01g06490	OsSCP1 - Putative Serine Carboxypeptidase homologue, expressed	BGIOSGA002830	IPR001563; Peptidase S10, serine carboxypeptidase
PH_os_0000696	-1.24264	-1.87898		-1.3374	-1.62268		LOC_Os01g31940	purine permease, putative, expressed	BGIOSGA001566	IPR004853; Protein of unknown function DUF250
PH_os_0000697						-1.19808	LOC_Os01g41610	mitochondrial ATP synthase g subunit family protein, putative, expressed	BGIOSGA001284	IPR006808; ATPase, F0 complex, subunit G, mitochondrial
PH_os_0000707					-1.55685		LOC_Os01g40499	S-locus lectin protein kinase family protein, putative, expressed	BGIOSGA001321	IPR000719; Protein kinase, core|IPR000858; S-locus glycoprotein|IPR001480; Curculin-like (mannose-binding) lectin|IPR003609; Apple-like|IPR008271; Serine/threonine protein kinase, active site|IPR013227; PAN-like, type 2|IPR017441; Protein kinase ATP binding, conserved site|IPR017442; Serine/threonine protein kinase-related
PH_os_0000712						1.77028	LOC_Os01g10440	xylosyltransferase, putative, expressed	BGIOSGA002956	IPR003406; Glycosyl transferase, family 14
PH_os_0000714					-1.57389	1.00069	LOC_Os01g04409	OsWAK1 - OsWAK receptor-like cytoplasmic kinase OsWAK-RLCK, expressed	BGIOSGA002441	IPR000719; Protein kinase, core|IPR001245; Tyrosine protein kinase|IPR002290; Serine/threonine protein kinase|IPR008271; Serine/threonine protein kinase, active site|IPR017441; Protein kinase ATP binding, conserved site|IPR017442; Serine/threonine protein kinase-related
PH_os_0000715						-1.00942	LOC_Os01g07080	DEAD-box ATP-dependent RNA helicase, putative, expressed	BGIOSGA002324|BGIOSGA002329	IPR000629; RNA helicase, ATP-dependent, DEAD-box, conserved site|IPR001650; DNA/RNA helicase, C-terminal|IPR011545; DNA/RNA helicase, DEAD/DEAH box type, N-terminal|IPR014001; DEAD-like helicase, N-terminal|IPR014014; RNA helicase, DEAD-box type, Q motif|IPR014021; Helicase, superfamily 1 and 2, ATP-binding
PH_os_0000726		-2.18154					LOC_Os01g38190	plant protein of unknown function domain containing protein, expressed	BGIOSGA001404	IPR004158; Protein of unknown function DUF247, plant
PH_os_0000727						-1.32595	LOC_Os01g07630	BRASSINOSTEROID INSENSITIVE 1-associated receptor kinase 1 precursor, putative, expressed	BGIOSGA002299	IPR000719; Protein kinase, core|IPR001611; Leucine-rich repeat|IPR008271; Serine/threonine protein kinase, active site|IPR013210; Leucine-rich repeat, N-terminal|IPR017441; Protein kinase ATP binding, conserved site|IPR017442; Serine/threonine protein kinase-related
PH_os_0000728		-1.64634			-1.56204	-1.52126	LOC_Os01g14990	GCRP6 - Glycine and cysteine rich family protein precursor, putative, expressed	BGIOSGA001979	IPR013970; Replication factor A protein 3
PH_os_0000730		-1.26843					LOC_Os01g08370	symbiosis-related disease resistance protein, putative, expressed	BGIOSGA002887	IPR000767; Disease resistance protein|IPR001611; Leucine-rich repeat|IPR002182; NB-ARC
PH_os_0000734		-1.08349			-1.17693		LOC_Os01g03160	xylosyltransferase, putative, expressed	BGIOSGA002664	IPR003406; Glycosyl transferase, family 14
PH_os_0000735			-1.65413				LOC_Os01g07420	hydrolase, alpha/beta fold family protein, putative, expressed	BGIOSGA002308	IPR000073; Alpha/beta hydrolase fold-1|IPR003089; Alpha/beta hydrolase
PH_os_0000738			-1.04785		-1.18847		LOC_Os07g17330	B12D protein, putative, expressed	BGIOSGA025508	IPR010530; B12D
PH_os_0000739						-1.74898	LOC_Os07g17970	AMP-binding domain containing protein, expressed	BGIOSGA025518	IPR000873; AMP-dependent synthetase and ligase
PH_os_0000743						-1.12565	LOC_Os07g25430	photosystem I reaction center subunit IV A, chloroplast precursor, putative, expressed	BGIOSGA025595	IPR003375; Photosystem I reaction centre subunit IV/PsaE
PH_os_0000750		-1.07031	-1.25531				LOC_Os07g27280	conserved hypothetical protein	BGIOSGA025633	IPR007658; Protein of unknown function DUF594
PH_os_0000752						1.60573	LOC_Os07g18120	aldehyde oxidase, putative, expressed	BGIOSGA025520	IPR000674; Aldehyde oxidase and xanthine dehydrogenase, a/b hammerhead|IPR002346; Molybdopterin dehydrogenase, FAD-binding|IPR002888; [2Fe-2S]-binding|IPR005107; CO dehydrogenase flavoprotein, C-terminal|IPR008274; Aldehyde oxidase and xanthine dehydrogenase, molybdopterin binding
PH_os_0000755					1.30763		LOC_Os07g18720	tetratricopeptide repeat containing protein, putative, expressed	BGIOSGA025530	IPR001440; Tetratricopeptide TPR-1|IPR013026; Tetratricopeptide region
PH_os_0000758			1.02807			1.95709	LOC_Os07g23944	glycosyl hydrolase, family 31, putative, expressed	BGIOSGA025579	IPR000294; Vitamin K-dependent carboxylation/gamma-carboxyglutamic region|IPR000322; Glycoside hydrolase, family 31
PH_os_0000761			-1.53597				LOC_Os07g43230	skp1 family, tetramerisation domain containing protein	BGIOSGA026175	IPR001232; SKP1 component|IPR016073; SKP1 component, POZ
PH_os_0000762					-1.34413		LOC_Os07g09520	expressed protein	BGIOSGA025327	IPR001680; WD40 repeat
PH_os_0000763						1.10046	LOC_Os07g09610	CAMK_KIN1/SNF1/Nim1_like_AMPKh.1 - CAMK includes calcium/calmodulin depedent protein kinases, expressed	BGIOSGA025331	IPR000719; Protein kinase, core|IPR001245; Tyrosine protein kinase|IPR001772; Kinase-associated KA1|IPR002290; Serine/threonine protein kinase|IPR008271; Serine/threonine protein kinase, active site|IPR015940; Ubiquitin-associated/translation elongation factor EF1B, N-terminal, eukaryote|IPR017442; Serine/threonine protein kinase-related
PH_os_0000764			-1.2179			-1.56706	LOC_Os07g09890	hexokinase, putative, expressed	BGIOSGA025337	IPR001312; Hexokinase
PH_os_0000770			-1.27304			-2.43197	LOC_Os07g10410	AP2 domain containing protein	BGIOSGA025360	IPR001471; Pathogenesis-related transcriptional factor and ERF, DNA-binding
PH_os_0000772			1.05204			1.06545	LOC_Os07g10130	squalene synthetase, putative, expressed	BGIOSGA025344	IPR002060; Squalene/phytoene synthase
PH_os_0000773					-2.0208		LOC_Os07g10160	glucosyltransferase, putative	BGIOSGA025346	IPR002213; UDP-glucuronosyl/UDP-glucosyltransferase
PH_os_0000777			1.42137			1.67125	LOC_Os07g07480	HNH endonuclease domain-containing protein, putative, expressed	BGIOSGA025221	IPR002711; HNH endonuclease|IPR003615; HNH nuclease
PH_os_0000780			-1.13278				LOC_Os07g08340	pyruvate kinase, putative, expressed	BGIOSGA025259	IPR015793; Pyruvate kinase, barrel|IPR015794; Pyruvate kinase, alpha/beta
PH_os_0000787			-1.16278			-1.07901	LOC_Os07g13660	UDP-glucoronosyl and UDP-glucosyl transferase domain containing protein, expressed	BGIOSGA025437	IPR002213; UDP-glucuronosyl/UDP-glucosyltransferase
PH_os_0000788			1.04699			2.16873	LOC_Os07g13810	cytokinin-N-glucosyltransferase 1, putative, expressed	BGIOSGA025442	IPR002213; UDP-glucuronosyl/UDP-glucosyltransferase
PH_os_0000789		1.29374			1.49836		LOC_Os07g13460	expressed protein	BGIOSGA025433	IPR013541; Protein of unknown function DUF1723
PH_os_0000792						1.54746	LOC_Os07g15460	metal transporter Nramp6, putative, expressed	BGIOSGA025476	IPR001046; Natural resistance-associated macrophage protein
PH_os_0000796		-1.31685				1.91867	LOC_Os07g14820	conserved hypothetical protein	BGIOSGA025463	IPR000719; Protein kinase, core|IPR001245; Tyrosine protein kinase|IPR001611; Leucine-rich repeat|IPR002290; Serine/threonine protein kinase|IPR003591; Leucine-rich repeat, typical subtype|IPR004249; NPH3|IPR013210; Leucine-rich repeat, N-terminal|IPR017442; Serine/threonine protein kinase-related
PH_os_0000802					-1.07149		LOC_Os07g12320	WD domain, G-beta repeat domain containing protein, expressed	BGIOSGA025408	IPR001680; WD40 repeat
PH_os_0000803						1.47722	LOC_Os07g12770	transmembrane amino acid transporter protein, putative, expressed	BGIOSGA025420	IPR013057; Amino acid transporter, transmembrane
PH_os_0000807	1.505	2.57851		1.84561	1.04102		LOC_Os07g12240	EF hand family protein, putative	BGIOSGA025406	IPR002048; Calcium-binding EF-hand
PH_os_0000811	1.56968	2.02508		1.84665	2.0445	-1.00234	LOC_Os07g43810	RNA recognition motif containing protein, putative, expressed	BGIOSGA026194	IPR000504; RNA recognition motif, RNP-1
PH_os_0000812		-1.11585					LOC_Os07g43600	ribonuclease T2 family domain containing protein	BGIOSGA026191	IPR001568; Ribonuclease T2
PH_os_0000818				-1.47053		-1.20001	LOC_Os07g44210	SNF2 family N-terminal domain containing protein, expressed	BGIOSGA026217	IPR000330; SNF2-related|IPR001650; DNA/RNA helicase, C-terminal|IPR014001; DEAD-like helicase, N-terminal|IPR014021; Helicase, superfamily 1 and 2, ATP-binding
PH_os_0000819		-1.59114			-2.37915		LOC_Os07g44200	transcription regulator, putative, expressed	BGIOSGA026216	IPR007592; Protein of unknown function DUF573
PH_os_0000821						-1.58996	LOC_Os07g44350	sec20 domain containing protein, expressed	BGIOSGA026221	IPR000727; Target SNARE coiled-coil region
PH_os_0000822				1.13			LOC_Os07g44170	pentatricopeptide repeat domain containing protein, putative	BGIOSGA026214	IPR002885; Pentatricopeptide repeat
PH_os_0000825						-1.29566	LOC_Os07g44070	pectinacetylesterase domain containing protein, expressed	BGIOSGA026207	IPR004963; Pectinacetylesterase
PH_os_0000826		-2.1028			-1.75085		LOC_Os07g44040	ras-related protein, putative, expressed	BGIOSGA026206	IPR001806; Ras GTPase|IPR003579; Ras small GTPase, Rab type|IPR013753; Ras
PH_os_0000827					-1.27866		LOC_Os07g41310	COBRA, putative, expressed	BGIOSGA026092	IPR006918; Phytochelatin synthetase-like conserved region
PH_os_0000828						1.75656	LOC_Os07g41230	esterase, putative, expressed	BGIOSGA026086	IPR000073; Alpha/beta hydrolase fold-1
PH_os_0000829						-1.19199	LOC_Os07g41370	OsMADS18 - MADS-box family gene with MIKCc type-box, expressed	BGIOSGA026097	IPR002100; Transcription factor, MADS-box|IPR002487; Transcription factor, K-box
PH_os_0000830	-1.29542				-2.52079		LOC_Os07g41350	B12D protein, putative, expressed	BGIOSGA026094	IPR010530; B12D
PH_os_0000833						-1.31962	LOC_Os07g40690	NAD dependent epimerase/dehydratase family protein, putative, expressed	BGIOSGA026073	IPR001509; NAD-dependent epimerase/dehydratase
PH_os_0000834						1.11955	LOC_Os07g41090	histone deacetylase, putative, expressed	BGIOSGA026083	IPR000286; Histone deacetylase superfamily
PH_os_0000840			1.19205				LOC_Os07g42250	strictosidine synthase, putative, expressed	BGIOSGA026126|BGIOSGA026125	IPR004141; Strictosidine synthase|IPR004141; Strictosidine synthase
PH_os_0000841		-1.14163			-1.76435		LOC_Os07g41694	acidic leucine-rich nuclear phosphoprotein 32-related protein 1, putative, expressed	BGIOSGA026104	IPR001611; Leucine-rich repeat
PH_os_0000842		-1.44381					LOC_Os07g41640	agenet domain-containing protein, putative, expressed	BGIOSGA026102	IPR001025; Bromo adjacent region|IPR008395; Agenet|IPR014002; Tudor-like, plant
PH_os_0000845	-1.8252	-1.10911		-3.21046	-3.48345		LOC_Os07g48560	homeobox domain containing protein, expressed	BGIOSGA026413	IPR001356; Homeobox
PH_os_0000848						1.64336	LOC_Os07g48610	hydrolase, alpha/beta fold family domain containing protein, expressed	BGIOSGA026414	IPR000073; Alpha/beta hydrolase fold-1|IPR003089; Alpha/beta hydrolase
PH_os_0000849						-1.72653	LOC_Os07g48320	HAD superfamily phosphatase, putative, expressed	BGIOSGA026399	IPR005519; Acid phosphatase (Class B)
PH_os_0000852						1.24906	LOC_Os07g48160	alpha-galactosidase precursor, putative, expressed	BGIOSGA026396	IPR000111; Glycoside hydrolase, clan GH-D|IPR002241; Glycoside hydrolase, family 27
PH_os_0000853			-1.02645				LOC_Os07g47670	hypoxia-responsive family protein, putative, expressed	BGIOSGA026374	IPR007667; Hypoxia induced protein conserved region
PH_os_0000854					1.27738		LOC_Os07g30830	SNF7 family protein, putative, expressed	BGIOSGA025724	IPR005024; Snf7
PH_os_0000858	-1.17691			-1.71107			LOC_Os07g49000	DNAJ heat shock N-terminal domain-containing protein, putative, expressed	BGIOSGA026435|BGIOSGA026436	IPR001623; Heat shock protein DnaJ, N-terminal|IPR013105; Tetratricopeptide TPR2
PH_os_0000872			-1.35774				LOC_Os07g47100	transporter, monovalent cation:proton antiporter-2 family, putative, expressed	BGIOSGA026347	IPR006153; Sodium/hydrogen exchanger
PH_os_0000886						-1.4715	LOC_Os07g32660	monocopper oxidase, putative, expressed	BGIOSGA025780	IPR001117; Multicopper oxidase, type 1|IPR011706; Multicopper oxidase, type 2|IPR011707; Multicopper oxidase, type 3
PH_os_0000890		-1.21631			-1.06865		LOC_Os07g34390	ankyrin repeat family protein, putative, expressed	BGIOSGA025845	IPR002110; Ankyrin|IPR007087; Zinc finger, C2H2-type
PH_os_0000897					-1.34711		LOC_Os07g29600	zinc finger, C3HC4 type, domain containing protein, expressed	BGIOSGA025689	IPR001841; Zinc finger, RING-type
PH_os_0000900	-1.28784	-1.87693		-1.58364	-1.98332		LOC_Os07g29794	calmodulin binding heat shock protein, putative, expressed	BGIOSGA025696	IPR002921; Lipase, class 3|IPR005592; Lipase 3, N-terminal|IPR008262; Lipase, active site
PH_os_0000906						1.00865	LOC_Os07g31270	cupin 2, conserved barrel domain protein, putative, expressed	BGIOSGA025741	IPR013096; Cupin 2, conserved barrel
PH_os_0000907					-1.79379		LOC_Os07g31210	OsWAK70 - OsWAK receptor-like cytoplasmic kinase OsWAK-RLCK, expressed	BGIOSGA025739	IPR000719; Protein kinase, core|IPR001245; Tyrosine protein kinase|IPR002290; Serine/threonine protein kinase
PH_os_0000909		2.10186		2.01426	4.64198		LOC_Os07g31290	tyrosine protein kinase domain containing protein, putative	BGIOSGA025743	IPR000719; Protein kinase, core|IPR001245; Tyrosine protein kinase|IPR002290; Serine/threonine protein kinase
PH_os_0000910	-1.36513	-1.62309			-1.37079		LOC_Os07g31190	OsWAK71 - OsWAK receptor-like cytoplasmic kinase OsWAK-RLCK, expressed	BGIOSGA025737	IPR000719; Protein kinase, core|IPR001245; Tyrosine protein kinase|IPR008266; Tyrosine protein kinase, active site
PH_os_0000911		-1.03834	1.22873		-1.13418	1.01304	LOC_Os07g30300	small G protein family protein, putative, expressed	BGIOSGA025715	IPR000198; RhoGAP
PH_os_0000912					1.18086		LOC_Os07g30670	2Fe-2S iron-sulfur cluster binding domain containing protein, expressed	BGIOSGA025719	IPR001041; Ferredoxin
PH_os_0000914	1.17574			1.11891			LOC_Os07g40300	ZOS7-10 - C2H2 zinc finger protein, expressed	BGIOSGA026063	IPR007087; Zinc finger, C2H2-type|IPR015880; Zinc finger, C2H2-like
PH_os_0000921		1.07229			1.05258		LOC_Os07g37960	exostosin family domain containing protein, expressed	BGIOSGA025961	IPR004263; Exostosin-like
PH_os_0000929						1.09838	LOC_Os07g39010	lactose permease-related, putative, expressed	BGIOSGA026006	NA
PH_os_0000932					-1.57806		LOC_Os07g38750	AP2 domain containing protein	BGIOSGA024035	IPR001471; Pathogenesis-related transcriptional factor and ERF, DNA-binding
PH_os_0000933					-1.43408		LOC_Os07g35280	TKL_IRAK_DUF26-lc.1 - DUF26 kinases have homology to DUF26 containing loci, expressed	BGIOSGA025877	IPR000719; Protein kinase, core|IPR001030; Aconitase/3-isopropylmalate dehydratase large subunit, alpha/beta/alpha|IPR001245; Tyrosine protein kinase|IPR002290; Serine/threonine protein kinase|IPR002902; Protein of unknown function DUF26|IPR008271; Serine/threonine protein kinase, active site|IPR017441; Protein kinase ATP binding, conserved site|IPR017442; Serine/threonine protein kinase-related
PH_os_0000936						1.97014	LOC_Os07g35690	TKL_IRAK_DUF26-lc.3 - DUF26 kinases have homology to DUF26 containing loci, expressed	BGIOSGA025888	IPR000719; Protein kinase, core|IPR002902; Protein of unknown function DUF26|IPR008271; Serine/threonine protein kinase, active site|IPR017441; Protein kinase ATP binding, conserved site|IPR017442; Serine/threonine protein kinase-related
PH_os_0000937					-1.01957		LOC_Os07g35004	TKL_IRAK_DUF26-la.4 - DUF26 kinases have homology to DUF26 containing loci, expressed	BGIOSGA025868	IPR000719; Protein kinase, core|IPR001245; Tyrosine protein kinase|IPR002290; Serine/threonine protein kinase|IPR002902; Protein of unknown function DUF26|IPR008271; Serine/threonine protein kinase, active site|IPR017442; Serine/threonine protein kinase-related
PH_os_0000939					-1.32505	-3.67936	LOC_Os07g34710	peroxidase precursor, putative, expressed	BGIOSGA025854	IPR000823; Plant peroxidase|IPR002016; Haem peroxidase, plant/fungal/bacterial
PH_os_0000947						-1.37317	LOC_Os07g36080	oxygen evolving enhancer protein 3 domain containing protein, expressed	BGIOSGA025897	IPR008797; Photosystem II oxygen evolving complex protein PsbQ
PH_os_0000953						1.01902	LOC_Os07g08840	thioredoxin, putative, expressed	BGIOSGA024701	IPR006662; Thioredoxin-related|IPR013766; Thioredoxin domain
PH_os_0000956					1.08856	-1.63724	LOC_Os07g46540	condensin complex subunit 1, putative, expressed	BGIOSGA023778	NA
PH_os_0000957		1.70508			1.33215		LOC_Os07g10400	pentatricopeptide, putative, expressed	BGIOSGA025359|BGIOSGA000025	IPR000719; Protein kinase, core|IPR001245; Tyrosine protein kinase|IPR002290; Serine/threonine protein kinase|IPR002885; Pentatricopeptide repeat|IPR008271; Serine/threonine protein kinase, active site|IPR017442; Serine/threonine protein kinase-related|IPR002885; Pentatricopeptide repeat
PH_os_0000964		-1.34608			-1.56502	2.27893	LOC_Os07g46860	sex determination protein tasselseed-2, putative, expressed	BGIOSGA026333	IPR002198; Short-chain dehydrogenase/reductase SDR|IPR002347; Glucose/ribitol dehydrogenase
PH_os_0000968						-1.17202	LOC_Os07g41260	PPR repeat domain containing protein, putative, expressed	BGIOSGA026089	IPR002885; Pentatricopeptide repeat
PH_os_0000973						-1.75772	LOC_Os07g48180	bZIP transcription factor domain containing protein, expressed	BGIOSGA023710	IPR004827; Basic-leucine zipper (bZIP) transcription factor|IPR011616; bZIP transcription factor, bZIP-1
PH_os_0000975					-1.31603	-1.24623	LOC_Os07g48100	CAMK_KIN1/SNF1/Nim1_like.31 - CAMK includes calcium/calmodulin depedent protein kinases, expressed	BGIOSGA023715	IPR000719; Protein kinase, core|IPR001245; Tyrosine protein kinase|IPR002290; Serine/threonine protein kinase|IPR004041; NAF|IPR008271; Serine/threonine protein kinase, active site|IPR017441; Protein kinase ATP binding, conserved site|IPR017442; Serine/threonine protein kinase-related
PH_os_0000978						-1.0939	LOC_Os07g48630	ethylene-insensitive 3, putative, expressed	BGIOSGA023694	IPR006957; Ethylene insensitive 3
PH_os_0000979					-1.11249		LOC_Os07g48310	inactive receptor kinase At2g26730 precursor, putative, expressed	BGIOSGA023702	IPR000719; Protein kinase, core|IPR001611; Leucine-rich repeat|IPR013210; Leucine-rich repeat, N-terminal|IPR017441; Protein kinase ATP binding, conserved site|IPR017442; Serine/threonine protein kinase-related
PH_os_0000984			-2.6589		-1.21943	-2.04887	LOC_Os07g46550	annexin, putative	BGIOSGA023777	IPR001464; Annexin
PH_os_0000990	-1.06962			-1.26287	-1.28964		LOC_Os07g47350	potassium transporter, putative, expressed	BGIOSGA023739	IPR003855; K+ potassium transporter
PH_os_0000995	-1.05636					-1.52275	LOC_Os07g37350	armadillo/beta-catenin repeat family protein, putative, expressed	BGIOSGA024092	IPR000225; Armadillo
PH_os_0001005		-1.05955				1.15312	LOC_Os07g47250	lipase precursor, putative, expressed	BGIOSGA026352	IPR002921; Lipase, class 3|IPR008262; Lipase, active site
PH_os_0001008			-1.44296				LOC_Os07g20340	heavy metal-associated domain containing protein, expressed	BGIOSGA011635	IPR002057; Isopenicillin N synthase, conserved site|IPR006121; Heavy metal transport/detoxification protein|IPR010916; TonB box, conserved site
PH_os_0001009	-1.176	-2.32772	-1.43016		-1.80055	-1.14079	LOC_Os07g42140	hydrolase protein, putative, expressed	BGIOSGA023913	IPR000073; Alpha/beta hydrolase fold-1
PH_os_0001011					-2.29347	-1.5288	LOC_Os07g49370	glycosyltransferase family 43 protein, putative, expressed	BGIOSGA023664	IPR005027; Glycosyl transferase, family 43
PH_os_0001012		-1.4478					LOC_Os07g26870	cytochrome P450, putative, expressed	BGIOSGA025623	IPR001128; Cytochrome P450|IPR002401; Cytochrome P450, E-class, group I
PH_os_0001023		2.16136			1.41122	1.44696	LOC_Os07g48550	no apical meristem protein, putative, expressed	BGIOSGA023698	IPR003441; No apical meristem (NAM) protein
PH_os_0001029						-1.35513	LOC_Os07g13170	AP2 domain containing protein, expressed	BGIOSGA025426	IPR001471; Pathogenesis-related transcriptional factor and ERF, DNA-binding
PH_os_0001030	-1.05844	-1.73772		-1.39763	-2.90496		LOC_Os07g35330	TKL_IRAK_DUF26-lc.13 - DUF26 kinases have homology to DUF26 containing loci, expressed	BGIOSGA025880	IPR000719; Protein kinase, core|IPR001245; Tyrosine protein kinase|IPR002290; Serine/threonine protein kinase|IPR002902; Protein of unknown function DUF26|IPR008271; Serine/threonine protein kinase, active site|IPR017442; Serine/threonine protein kinase-related
PH_os_0001032					-1.10338		LOC_Os07g42994	hydrolase, putative, expressed	BGIOSGA023888	IPR000073; Alpha/beta hydrolase fold-1|IPR000639; Epoxide hydrolase-like|IPR003089; Alpha/beta hydrolase
PH_os_0001033				-1.58254	-1.73494	1.08557	LOC_Os07g40320	vesicle transport protein GOT1B, putative, expressed	BGIOSGA026064	IPR007305; Got1-like protein
PH_os_0001036					-1.01265		LOC_Os07g23720	B4-BTB4 - Bric-a-Brac, Tramtrack, Broad Complex BTB domain with B4 subfamily conserved sequence, expressed	BGIOSGA016742	IPR000210; BTB/POZ-like|IPR003131; Potassium channel, voltage dependent, Kv, tetramerisation
PH_os_0001040					-1.01857		LOC_Os08g01850	esterase, putative, expressed	BGIOSGA027774	IPR000073; Alpha/beta hydrolase fold-1|IPR008262; Lipase, active site
PH_os_0001041	-1.7307			-1.67081			LOC_Os08g03270	zinc finger family protein, putative	BGIOSGA027724	IPR001841; Zinc finger, RING-type|IPR002035; von Willebrand factor, type A
PH_os_0001042		-1.46714		-1.3131	-1.65837	1.23998	LOC_Os07g49200	membrane associated DUF588 domain containing protein, putative, expressed	BGIOSGA023670	IPR006702; Protein of unknown function DUF588
PH_os_0001044			-1.51142		-1.38171	-1.76363	LOC_Os07g41600	proline-rich protein, putative, expressed	BGIOSGA023924	NA
PH_os_0001045	-3.19703		-1.65606	-1.34331	-1.44945	-2.18901	LOC_Os07g31840	leucine-rich repeat family protein, putative, expressed	BGIOSGA024259	IPR001611; Leucine-rich repeat|IPR013210; Leucine-rich repeat, N-terminal
PH_os_0001046						1.5348	LOC_Os07g26610	phosphoglucomutase, putative, expressed	BGIOSGA025615	IPR005841; Alpha-D-phosphohexomutase, N-terminal|IPR005844; Alpha-D-phosphohexomutase, alpha/beta/alpha domain I|IPR005845; Alpha-D-phosphohexomutase, alpha/beta/alpha domain II|IPR005846; Alpha-D-phosphohexomutase, alpha/beta/alpha domain III
PH_os_0001049		-1.23125	-1.09351				LOC_Os07g30810	nucleobase-ascorbate transporter, putative, expressed	BGIOSGA025723	IPR006043; Xanthine/uracil/vitamin C permease
PH_os_0001053		-1.03263			-2.20197	-2.39966	LOC_Os07g18750	LTPL42 - Protease inhibitor/seed storage/LTP family protein precursor, expressed	BGIOSGA025531	IPR003612; Plant lipid transfer protein/seed storage/trypsin-alpha amylase inhibitor
PH_os_0001057						-1.80574	LOC_Os07g26440	expressed protein	BGIOSGA024383	NA
PH_os_0001060						1.11038	LOC_Os07g28300	leucine rich repeat protein, putative	BGIOSGA024343	IPR001611; Leucine-rich repeat|IPR013210; Leucine-rich repeat, N-terminal
PH_os_0001065						-2.0266	LOC_Os07g22580	rhoGAP domain containing protein, expressed	BGIOSGA024436	IPR000095; PAK-box/P21-Rho-binding|IPR000198; RhoGAP
PH_os_0001068						-1.78451	LOC_Os07g22400	POLA3 - Putative DNA polymerase alpha complex subunit, expressed	BGIOSGA024439	IPR007238; DNA primase, large subunit, eukaryotic/archaeal
PH_os_0001069		1.06194			1.2913		LOC_Os07g22670	mTERF domain containing protein, expressed	BGIOSGA024433	IPR000572; Oxidoreductase, molybdopterin binding|IPR003690; Mitochodrial transcription termination factor-related
PH_os_0001071						1.02809	LOC_Os07g23380	acyl CoA reductase, putative	BGIOSGA024419	IPR013120; Male sterility, NAD-binding
PH_os_0001079			1.04591			1.07873	LOC_Os07g31540	ubiquitin family protein, putative, expressed	BGIOSGA024268	IPR000626; Ubiquitin
PH_os_0001093				-1.55456	-1.91955		LOC_Os07g09630	oxidoreductase, putative, expressed	BGIOSGA024672	IPR003582; Metridin-like ShK toxin|IPR005123; 2OG-Fe(II) oxygenase|IPR006620; Prolyl 4-hydroxylase, alpha subunit
PH_os_0001106		-1.12246	-1.22218		-1.4162	-1.9377	LOC_Os07g08460	OsIAA24 - Auxin-responsive Aux/IAA gene family member, expressed	BGIOSGA024710	IPR003311; AUX/IAA protein|IPR011525; Aux/IAA-ARF-dimerisation
PH_os_0001107	2.80754	5.67074		2.76649	5.51097		LOC_Os07g08060	transmembrane BAX inhibitor motif-containing protein, putative, expressed	BGIOSGA024726	IPR006214; Protein of unknown function UPF0005
PH_os_0001118						-1.21689	LOC_Os07g10600	cycloartenol-C-24-methyltransferase 1, putative, expressed	BGIOSGA024630	IPR013216; Methyltransferase type 11|IPR013705; Sterol methyltransferase C-terminal
PH_os_0001123		1.07304			1.14434		LOC_Os07g12630	transcription elongation factor protein, putative, expressed	BGIOSGA024577	IPR001222; Zinc finger, TFIIS-type|IPR003618; Transcription elongation factor S-II, central region|IPR010990; Transcription elongation factor, TFIIS/elongin A/CRSP70, N-terminal
PH_os_0001127						-1.52812	LOC_Os07g12710	GIY-YIG catalytic domain containing protein, putative, expressed	BGIOSGA024572	IPR000305; Excinuclease ABC, C subunit, N-terminal
PH_os_0001128						-1.6738	LOC_Os07g42450	ribosomal protein S2, putative, expressed	BGIOSGA023904	IPR001865; Ribosomal protein S2
PH_os_0001131						2.63303	LOC_Os07g42160	HD domain containing protein, putative, expressed	BGIOSGA023911	IPR007685; RelA/SpoT
PH_os_0001133						-1.05641	LOC_Os07g42924	dehydrogenase, putative, expressed	BGIOSGA023891|BGIOSGA023892	IPR002328; Alcohol dehydrogenase, zinc-containing, conserved site|IPR007087; Zinc finger, C2H2-type|IPR013149; Alcohol dehydrogenase, zinc-binding|IPR013154; Alcohol dehydrogenase GroES-like|IPR002328; Alcohol dehydrogenase, zinc-containing, conserved site|IPR007087; Zinc finger, C2H2-type|IPR013149; Alcohol dehydrogenase, zinc-binding|IPR013154; Alcohol dehydrogenase GroES-like
PH_os_0001135						2.07297	LOC_Os07g42910	cytochrome c oxidase subunit, putative, expressed	BGIOSGA023893	IPR003213; Cytochrome c oxidase, subunit VIb
PH_os_0001136						1.28025	LOC_Os07g39270	polyprenyl synthetase, putative, expressed	BGIOSGA024015	IPR000092; Polyprenyl synthetase
PH_os_0001137					1.00539		LOC_Os07g39810	lipase class 3 family protein, putative, expressed	BGIOSGA023995	NA
PH_os_0001140			1.85044			2.0036	LOC_Os07g39740	GDSL-like lipase/acylhydrolase, putative, expressed	BGIOSGA024000	IPR001087; Lipase, GDSL
PH_os_0001141						1.21523	LOC_Os07g40810	NBS-LRR type disease resistance protein, putative	BGIOSGA023959	IPR000767; Disease resistance protein|IPR001611; Leucine-rich repeat|IPR002182; NB-ARC
PH_os_0001143		-1.51256					LOC_Os07g41160	protein of unknown function DUF1675 domain containing protein, expressed	BGIOSGA023939	IPR012463; Protein of unknown function DUF1675
PH_os_0001145					1.10777		LOC_Os07g44299	pentatricopeptide, putative	BGIOSGA023847	IPR002885; Pentatricopeptide repeat
PH_os_0001149			-1.03197		-1.48953	-1.57515	LOC_Os07g44460	peroxidase precursor, putative	BGIOSGA023842	IPR000823; Plant peroxidase|IPR002016; Haem peroxidase, plant/fungal/bacterial
PH_os_0001150			-1.56047			-1.25374	LOC_Os07g45060	uncharacterized GPI-anchored protein At5g19240 precursor, putative, expressed	BGIOSGA023820	NA
PH_os_0001153		-1.68497	-1.22765		-1.50119	-1.92323	LOC_Os07g45100	endonuclease/exonuclease/phosphatase family domain containing protein, expressed	BGIOSGA023816	IPR005135; Endonuclease/exonuclease/phosphatase
PH_os_0001157		-1.03462			-1.38675		LOC_Os07g43460	sphingolipid C4-hydroxylase SUR2, putative, expressed	BGIOSGA023874	IPR006088; Sterol desaturase
PH_os_0001158					1.32847		LOC_Os07g43560	TKL_IRAK_DUF26-lc.24 - DUF26 kinases have homology to DUF26 containing loci, expressed	BGIOSGA023867	IPR000719; Protein kinase, core|IPR002902; Protein of unknown function DUF26|IPR008271; Serine/threonine protein kinase, active site|IPR017441; Protein kinase ATP binding, conserved site|IPR017442; Serine/threonine protein kinase-related
PH_os_0001164			5.63627			6.15626	LOC_Os07g34520	isocitrate lyase, putative, expressed	BGIOSGA024190	IPR000918; Isocitrate lyase and phosphorylmutase|IPR015809; Isocitrate lyase and phosphorylmutase, core
PH_os_0001167						-2.59742	LOC_Os07g34920	aspartic proteinase nepenthesin precursor, putative, expressed	BGIOSGA024178	IPR001461; Peptidase A1|IPR001969; Peptidase aspartic, active site
PH_os_0001169	1.39324	2.25505					LOC_Os07g36250	peptide chain release factor protein, putative, expressed	BGIOSGA024138	IPR000352; Class I peptide chain release factor|IPR005139; PCRF
PH_os_0001170			-1.06856	-1.20106	-2.28703	-2.71006	LOC_Os07g36630	CSLF8 - cellulose synthase-like family F; beta1,3;1,4 glucan synthase, expressed	BGIOSGA024119	IPR005150; Cellulose synthase
PH_os_0001171			-3.32814	-1.85615	-2.13149	-4.46941	LOC_Os07g36750	CSLF3 - cellulose synthase-like family F; beta1,3;1,4 glucan synthase, expressed	BGIOSGA024117	IPR005150; Cellulose synthase
PH_os_0001173						1.22391	LOC_Os07g36544	serine/threonine-protein kinase receptor precursor, putative, expressed	BGIOSGA024124	IPR000719; Protein kinase, core|IPR000858; S-locus glycoprotein|IPR001245; Tyrosine protein kinase|IPR001480; Curculin-like (mannose-binding) lectin|IPR002290; Serine/threonine protein kinase|IPR003609; Apple-like|IPR008271; Serine/threonine protein kinase, active site|IPR013227; PAN-like, type 2|IPR017442; Serine/threonine protein kinase-related
PH_os_0001174			1.19744		-1.19036	1.0803	LOC_Os07g31884	MATE efflux family protein, putative, expressed	BGIOSGA024257	IPR002528; Multi antimicrobial extrusion protein MatE
PH_os_0001189			1.03311			1.91643	LOC_Os07g38800	lectin-like receptor kinase, putative, expressed	BGIOSGA024032	IPR000719; Protein kinase, core|IPR000985; Legume lectin, alpha|IPR001220; Legume lectin, beta domain|IPR001245; Tyrosine protein kinase|IPR002290; Serine/threonine protein kinase|IPR008271; Serine/threonine protein kinase, active site|IPR017441; Protein kinase ATP binding, conserved site|IPR017442; Serine/threonine protein kinase-related
PH_os_0001191						1.20707	LOC_Os07g38810	lectin receptor-type protein kinase, putative, expressed	BGIOSGA024031	IPR000719; Protein kinase, core|IPR000985; Legume lectin, alpha|IPR001220; Legume lectin, beta domain|IPR001245; Tyrosine protein kinase|IPR002290; Serine/threonine protein kinase|IPR008271; Serine/threonine protein kinase, active site|IPR017441; Protein kinase ATP binding, conserved site|IPR017442; Serine/threonine protein kinase-related
PH_os_0001195	-1.04282				-1.5627		LOC_Os07g37210	MYB family transcription factor, putative, expressed	BGIOSGA024099	IPR001005; SANT, DNA-binding|IPR014778; Myb, DNA-binding
PH_os_0001197	-1.06145	-1.90039			-1.86982		LOC_Os07g37100	nucleoside transporter, putative, expressed	BGIOSGA024103	IPR002259; Delayed-early response protein/equilibrative nucleoside transporter
PH_os_0001201		-1.22444		-1.06933	-1.6919		LOC_Os07g37890	protein phosphatase 2C, putative, expressed	BGIOSGA024074	IPR001932; Protein phosphatase 2C-related|IPR014045; Protein phosphatase 2C, N-terminal
PH_os_0001204						-2.00121	LOC_Os07g09590	bHLH transcription factor, putative	BGIOSGA024674	IPR001092; Basic helix-loop-helix dimerisation region bHLH
PH_os_0001208	-1.04069	-1.49496			-2.03236		LOC_Os07g37110	nucleoside transporter, putative, expressed	BGIOSGA024102	IPR002259; Delayed-early response protein/equilibrative nucleoside transporter
PH_os_0001213		1.69148		1.54954	2.46161		LOC_Os07g25460	ankyrin repeat domain containing protein, expressed	BGIOSGA024393	IPR002110; Ankyrin
PH_os_0001219						-2.29275	LOC_Os07g39320	homeobox domain containing protein, expressed	BGIOSGA026014	IPR000047; Helix-turn-helix motif, lambda-like repressor|IPR001356; Homeobox
PH_os_0001221		-1.23934	-1.20546		-1.29383		LOC_Os07g42280	von Willebrand factor type A domain containing protein, expressed	BGIOSGA026129	IPR002035; von Willebrand factor, type A
PH_os_0001222			-1.14579				LOC_Os08g01580	NBS-LRR disease resistance protein, putative	BGIOSGA027844|BGIOSGA027839	IPR000767; Disease resistance protein|IPR002182; NB-ARC
PH_os_0001227						1.47115	LOC_Os07g23340	male sterility protein, putative, expressed	BGIOSGA024420	IPR004262; Male sterility|IPR013120; Male sterility, NAD-binding
PH_os_0001230					1.28496		LOC_Os08g01780	OsIAA25 - Auxin-responsive Aux/IAA gene family member, expressed	BGIOSGA027858	IPR003311; AUX/IAA protein|IPR011525; Aux/IAA-ARF-dimerisation
PH_os_0001231		-1.44526			-1.54332		LOC_Os07g39360	transporter family protein, putative, expressed	BGIOSGA024012	IPR003663; Sugar transporter|IPR005828; General substrate transporter|IPR005829; Sugar transporter, conserved site|IPR007114; Major facilitator superfamily
PH_os_0001236		-1.07749					LOC_Os07g42354	PPR repeat domain containing protein, putative, expressed	BGIOSGA026132	NA
PH_os_0001242		-1.568	-1.10122	-1.19358	-2.39598	-1.85147	LOC_Os07g46350	OsSCP40 - Putative Serine Carboxypeptidase homologue, expressed	BGIOSGA023790	IPR001563; Peptidase S10, serine carboxypeptidase
PH_os_0001247						1.12677	LOC_Os07g17130	FYVE zinc finger domain containing protein, expressed	BGIOSGA025502	IPR000306; Zinc finger, FYVE-type|IPR007461; Protein of unknown function DUF500|IPR017455; Zinc finger, FYVE-related
PH_os_0001249						2.81768	LOC_Os07g36560	transferase family protein, putative, expressed	BGIOSGA025918	IPR003480; Transferase
PH_os_0001254	-1.21563	-1.62429	1.84175	-1.94062	-2.36604	1.63014	LOC_Os07g46700	zinc finger, RING-type, putative, expressed	BGIOSGA023765	IPR001841; Zinc finger, RING-type
PH_os_0001257		-1.99864	1.52581		-1.72468	1.11188	LOC_Os08g02110	peroxidase precursor, putative, expressed	BGIOSGA027874	IPR000823; Plant peroxidase|IPR002016; Haem peroxidase, plant/fungal/bacterial
PH_os_0001262		-1.27651			-1.67053		LOC_Os07g08220	expressed protein	BGIOSGA024718	IPR005491; ENT
PH_os_0001269					1.10781		LOC_Os07g49110	D-alanine--D-alanine ligase family, putative, expressed	BGIOSGA026439	IPR000291; D-alanine--D-alanine ligase/VANA/B/C, conserved site|IPR011127; D-alanine--D-alanine ligase, N-terminal|IPR011761; ATP-grasp fold
PH_os_0001276			1.43221				LOC_Os08g01170	acetyltransferase, GNAT family, putative, expressed	BGIOSGA027816	IPR000182; GCN5-related N-acetyltransferase
PH_os_0001282						3.7338	LOC_Os07g31390	beta-expansin precursor, putative, expressed	BGIOSGA025746	IPR005132; Rare lipoprotein A|IPR007112; Expansin 45, endoglucanase-like|IPR007117; Pollen allergen/expansin, C-terminal|IPR007118; Expansin/Lol pI
PH_os_0001283			2.11437			2.00661	LOC_Os07g46280	Os7bglu26 - beta-mannosidase/glucosidase/exoglucanase, expressed	BGIOSGA026304	IPR001360; Glycoside hydrolase, family 1
PH_os_0001286			-1.76242				LOC_Os07g35940	beta-amylase, putative	BGIOSGA025894	IPR001371; Glycoside hydrolase, family 14B, plant|IPR001554; Glycoside hydrolase, family 14
PH_os_0001287						1.10483	LOC_Os07g28820	ribonuclease 2-5A family protein, expressed	BGIOSGA025667	IPR000719; Protein kinase, core|IPR001245; Tyrosine protein kinase|IPR002290; Serine/threonine protein kinase|IPR006567; PUG|IPR008271; Serine/threonine protein kinase, active site|IPR010513; Ribonuclease L|IPR017442; Serine/threonine protein kinase-related
PH_os_0001288						1.12616	LOC_Os07g49470	protein kinase APK1B, chloroplast precursor, putative, expressed	BGIOSGA026454	IPR000719; Protein kinase, core|IPR001245; Tyrosine protein kinase|IPR008271; Serine/threonine protein kinase, active site|IPR017441; Protein kinase ATP binding, conserved site
PH_os_0001289		-1.22327			-1.06985		LOC_Os07g39920	formin, putative, expressed	BGIOSGA026042	IPR003104; Actin-binding FH2 and DRF autoregulatory|IPR015425; Actin-binding FH2
PH_os_0001293		-1.66826			-1.45868	-1.35686	LOC_Os07g37156	expressed protein	BGIOSGA024101	NA
PH_os_0001295						1.38325	LOC_Os07g27310	CRAL/TRIO domain containing protein, expressed	BGIOSGA024367	IPR001251; Cellular retinaldehyde-binding/triple function, C-terminal|IPR008273; Cellular retinaldehyde-binding/triple function, N-terminal
PH_os_0001299					-1.00349		LOC_Os07g42800	heat shock protein DnaJ, putative, expressed	BGIOSGA026158	IPR001623; Heat shock protein DnaJ, N-terminal
PH_os_0001300						-1.51025	LOC_Os07g25590	decarboxylase, putative, expressed	BGIOSGA040468	IPR002129; Pyridoxal phosphate-dependent decarboxylase|IPR010977; Aromatic-L-amino-acid decarboxylase
PH_os_0001301		-1.29338			-1.67607		LOC_Os07g43940	X8 domain containing protein, expressed	BGIOSGA023858	IPR012946; X8
PH_os_0001307		-1.08504			-1.15772	-1.12814	LOC_Os08g01190	ATOFP18/OFP18, putative, expressed	BGIOSGA038044	IPR006458; Protein of unknown function DUF623, plant
PH_os_0001311			2.1036			2.85043	LOC_Os07g14080	transferase family protein, putative, expressed	BGIOSGA038732	IPR003480; Transferase
PH_os_0001313			-1.12317				LOC_Os07g34720	harpin-induced protein 1 domain containing protein, expressed	BGIOSGA025855	IPR010847; Harpin-induced 1
PH_os_0001316		-1.61502		-1.01416	-1.54826		LOC_Os07g31500	leucine-rich repeat receptor protein kinase EXS precursor, putative, expressed	BGIOSGA024269	IPR000719; Protein kinase, core|IPR001611; Leucine-rich repeat|IPR008271; Serine/threonine protein kinase, active site|IPR013210; Leucine-rich repeat, N-terminal|IPR017441; Protein kinase ATP binding, conserved site|IPR017442; Serine/threonine protein kinase-related
PH_os_0001322						-1.81404	LOC_Os08g02150	a_IG002N01.7, putative, expressed	BGIOSGA027761	NA
PH_os_0001327		1.28669			1.10232	-1.56476	LOC_Os08g01630	DNA repair metallo-beta-lactamase, putative, expressed	BGIOSGA027849	IPR011084; DNA repair metallo-beta-lactamase
PH_os_0001339					-1.08477	1.24089	LOC_Os08g01920	SGR2, putative, expressed	BGIOSGA027770	IPR003006; Immunoglobulin/major histocompatibility complex, conserved site|IPR004177; DDHD
PH_os_0001341						2.08952	LOC_Os07g09190	transketolase, putative, expressed	BGIOSGA025304	IPR005474; Transketolase, N-terminal|IPR005475; Transketolase, central region|IPR005476; Transketolase, C-terminal
PH_os_0001343	-1.38796						LOC_Os08g02710	plant protein of unknown function domain containing protein	BGIOSGA027738	IPR004158; Protein of unknown function DUF247, plant
PH_os_0001344				-1.44791			LOC_Os08g02820	plant protein of unknown function domain containing protein	BGIOSGA027737	IPR004158; Protein of unknown function DUF247, plant
PH_os_0001346		-1.43022			-2.28081		LOC_Os08g01410	phosphate/phosphoenolpyruvate translocator-related protein, putative, expressed	BGIOSGA027796	IPR000620; Protein of unknown function DUF6, transmembrane|IPR004853; Protein of unknown function DUF250
PH_os_0001349			1.051			1.63177	LOC_Os08g01090	B3 DNA binding domain containing protein, expressed	BGIOSGA027821	IPR003340; Transcriptional factor B3
PH_os_0001350		1.07037			1.73531		LOC_Os08g01420	PHD-finger domain containing protein, putative, expressed	BGIOSGA027795	IPR001965; Zinc finger, PHD-type
PH_os_0001351						1.31619	LOC_Os08g01490	cytochrome P450, putative, expressed	BGIOSGA027790	IPR001128; Cytochrome P450|IPR002401; Cytochrome P450, E-class, group I
PH_os_0001353			1.23555			1.6551	LOC_Os08g01320	C3-BTB1 - Bric-a-Brac, Tramtrack, Broad Complex BTB domain with C3 subfamily conserved sequence, expressed	BGIOSGA027808	IPR000210; BTB/POZ-like|IPR013069; BTB/POZ
PH_os_0001354						-1.03894	LOC_Os08g01380	2Fe-2S iron-sulfur cluster binding domain containing protein, expressed	BGIOSGA027799|BGIOSGA027798	IPR001041; Ferredoxin|IPR006058; 2Fe-2S ferredoxin, iron-sulphur binding site|IPR001041; Ferredoxin|IPR006058; 2Fe-2S ferredoxin, iron-sulphur binding site
PH_os_0001361			2.04747			3.69307	LOC_Os07g41650	pectinesterase, putative, expressed	BGIOSGA023921	IPR000070; Pectinesterase, catalytic
PH_os_0001362	-1.46391		1.74002			1.79191	LOC_Os08g01480	cytochrome P450, putative, expressed	BGIOSGA027791	IPR001128; Cytochrome P450|IPR002401; Cytochrome P450, E-class, group I
PH_os_0001364					1.04641		LOC_Os08g01680	WD domain, G-beta repeat domain containing protein, expressed	BGIOSGA027852|BGIOSGA027850	IPR001632; G-protein, beta subunit|IPR001680; WD40 repeat|IPR001680; WD40 repeat
PH_os_0001365					1.33409		LOC_Os07g30980	uvrD/REP helicase family protein, putative, expressed	BGIOSGA024280	IPR000212; DNA helicase, UvrD/REP type|IPR014016; Helicase, superfamily 1, UvrD-related|IPR014017; DNA helicase, UvrD-like, C terminal
PH_os_0001375		-1.73809			-1.44202		LOC_Os07g32380	protein phosphatase 2C, putative, expressed	BGIOSGA024249	IPR001932; Protein phosphatase 2C-related|IPR014045; Protein phosphatase 2C, N-terminal
PH_os_0001378		-1.1457			-1.32371		LOC_Os07g44290	CAMK_KIN1/SNF1/Nim1_like.29 - CAMK includes calcium/calmodulin depedent protein kinases, expressed	BGIOSGA026219	IPR000719; Protein kinase, core|IPR001245; Tyrosine protein kinase|IPR002290; Serine/threonine protein kinase|IPR004041; NAF|IPR008271; Serine/threonine protein kinase, active site|IPR017441; Protein kinase ATP binding, conserved site|IPR017442; Serine/threonine protein kinase-related
PH_os_0001384	-2.27779	-4.10942	-1.65799	-2.23728	-3.832	-3.5938	LOC_Os07g39940	helix-loop-helix DNA-binding domain containing protein	BGIOSGA023988	IPR001092; Basic helix-loop-helix dimerisation region bHLH
PH_os_0001388	-1.16892	-1.10328	1.46179	-1.38372		1.7368	LOC_Os07g43160	uncharacterized glycosyl hydrolase Rv2006/MT2062, putative, expressed	BGIOSGA026169	IPR003337; Trehalose-phosphatase
PH_os_0001394						1.48734	LOC_Os07g16970	rab GDP dissociation inhibitor alpha, putative, expressed	BGIOSGA024491	IPR000806; Rab GDI protein|IPR002005; Rab GTPase activator
PH_os_0001399						-1.3846	LOC_Os07g48260	OsWRKY47 - Superfamily of TFs having WRKY and zinc finger domains, expressed	BGIOSGA023706	IPR003657; DNA-binding WRKY
PH_os_0001400			1.51172				LOC_Os07g32950	dnaJ C terminal region family protein, expressed	BGIOSGA025789	IPR002939; Chaperone DnaJ, C-terminal
PH_os_0001404			1.23473				LOC_Os07g49410	uncharacterized ACR, YagE family COG1723 containing protein, expressed	BGIOSGA023661	NA
PH_os_0001407		1.40588			1.28446		LOC_Os07g46410	bifunctional thioredoxin reductase/thioredoxin, putative, expressed	BGIOSGA026313	IPR000103; Pyridine nucleotide-disulphide oxidoreductase, class-II|IPR000759; Adrenodoxin reductase|IPR001327; Pyridine nucleotide-disulphide oxidoreductase, NAD-binding region|IPR006662; Thioredoxin-related|IPR008255; Pyridine nucleotide-disulphide oxidoreductase, class-II, active site|IPR013027; FAD-dependent pyridine nucleotide-disulphide oxidoreductase|IPR013766; Thioredoxin domain
PH_os_0001410		-1.43061			-1.49141		LOC_Os07g46830	sex determination protein tasselseed-2, putative, expressed	BGIOSGA026329	IPR002198; Short-chain dehydrogenase/reductase SDR|IPR002347; Glucose/ribitol dehydrogenase
PH_os_0001414		-1.02407					LOC_Os07g30150	phosphoribosyl transferase, putative, expressed	BGIOSGA024302	IPR000836; Phosphoribosyltransferase|IPR002375; Purine/pyrimidine phosphoribosyl transferase, conserved site
PH_os_0001417			4.29877		-1.01965	3.26477	LOC_Os07g43740	zinc finger, C3HC4 type domain containing protein, expressed	BGIOSGA007879	IPR001841; Zinc finger, RING-type
PH_os_0001421						1.5876	LOC_Os07g48890	expressed protein	BGIOSGA026432|BGIOSGA026431	IPR007010; Poly(A) polymerase, RNA-binding region|IPR007012; Poly(A) polymerase, central region|IPR007010; Poly(A) polymerase, RNA-binding region|IPR007012; Poly(A) polymerase, central region
PH_os_0001423		-1.14888	1.48646	-1.16026	-1.4211	1.10238	LOC_Os07g10860	conserved hypothetical protein	BGIOSGA025380	NA
PH_os_0001426	-1.59721	-2.50988		-1.76637			LOC_Os07g41460	sulfotransferase domain containing protein, expressed	BGIOSGA026099	IPR000863; Sulphotransferase
PH_os_0001430				-1.84661		2.40288	LOC_Os07g35340	TKL_IRAK_DUF26-lc.14 - DUF26 kinases have homology to DUF26 containing loci, expressed	BGIOSGA025881	IPR000719; Protein kinase, core|IPR002902; Protein of unknown function DUF26|IPR008271; Serine/threonine protein kinase, active site|IPR017441; Protein kinase ATP binding, conserved site|IPR017442; Serine/threonine protein kinase-related
PH_os_0001432		1.18339			1.27352		LOC_Os08g01330	no apical meristem protein, putative, expressed	BGIOSGA027807	IPR003441; No apical meristem (NAM) protein
PH_os_0001438						-1.37851	LOC_Os07g38560	adenylyl-sulfate kinase, putative, expressed	BGIOSGA025986	IPR002891; Adenylylsulphate kinase, C-terminal
PH_os_0001441					1.5008		LOC_Os07g46230	expressed protein	BGIOSGA026303|BGIOSGA026297	IPR003006; Immunoglobulin/major histocompatibility complex, conserved site|IPR004253; Protein of unknown function DUF231, plant|IPR004253; Protein of unknown function DUF231, plant
PH_os_0001442	-1.29849	-1.79069	-1.22709	-1.05907	-1.5373	-1.27849	LOC_Os07g44090	myb-related protein Hv33, putative, expressed	BGIOSGA026208	IPR000760; Inositol monophosphatase|IPR001005; SANT, DNA-binding|IPR014778; Myb, DNA-binding
PH_os_0001443		1.0651	1.02833				LOC_Os07g38250	expressed protein	BGIOSGA025974	IPR000719; Protein kinase, core|IPR001220; Legume lectin, beta domain|IPR001245; Tyrosine protein kinase|IPR002290; Serine/threonine protein kinase|IPR017441; Protein kinase ATP binding, conserved site
PH_os_0001444						-2.62108	LOC_Os08g03420	kelch repeat protein, putative, expressed	BGIOSGA027919	IPR006652; Kelch repeat type 1|IPR011498; Kelch repeat type 2
PH_os_0001446						-1.62869	LOC_Os08g40170	cyclin-dependent kinase B2-1, putative, expressed	BGIOSGA028992|BGIOSGA028985	IPR000719; Protein kinase, core|IPR002290; Serine/threonine protein kinase|IPR017442; Serine/threonine protein kinase-related|IPR000719; Protein kinase, core|IPR002290; Serine/threonine protein kinase|IPR008271; Serine/threonine protein kinase, active site|IPR017441; Protein kinase ATP binding, conserved site|IPR017442; Serine/threonine protein kinase-related
PH_os_0001447		-1.74286			-1.95489		LOC_Os08g06190	berberine and berberine like domain containing protein, expressed	BGIOSGA027620	IPR006093; Oxygen oxidoreductase covalent FAD-binding site|IPR006094; FAD linked oxidase, N-terminal|IPR012951; Berberine/berberine-like
PH_os_0001448		-1.10032			-1.14199		LOC_Os08g06280	LSD1 zinc finger domain containing protein, expressed	BGIOSGA027617	IPR005735; Zinc finger, LSD1-type
PH_os_0001453						1.30891	LOC_Os08g04180	tryptophan synthase beta chain 1, putative, expressed	BGIOSGA027951	IPR001926; Pyridoxal phosphate-dependent enzyme, beta subunit|IPR006653; Tryptophan synthase, beta chain, conserved site
PH_os_0001455		1.02512				-1.17276	LOC_Os08g08700	ubiquitin family protein, putative, expressed	BGIOSGA027539	IPR000626; Ubiquitin
PH_os_0001457		1.31463					LOC_Os08g04140	X8 domain containing protein, expressed	BGIOSGA027948	IPR012946; X8
PH_os_0001458		-1.2249			-1.53608		LOC_Os08g06460	dnaJ domain containing protein, expressed	BGIOSGA027605	IPR001209; Ribosomal protein S14|IPR001623; Heat shock protein DnaJ, N-terminal|IPR002939; Chaperone DnaJ, C-terminal
PH_os_0001466						-1.01493	LOC_Os08g04460	NADPH-dependent FMN reductase domain containing protein, expressed	BGIOSGA027686	IPR008254; Flavodoxin/nitric oxide synthase
PH_os_0001471						-1.30765	LOC_Os08g03610	LSD1 zinc finger domain containing protein, expressed	BGIOSGA027709	IPR005735; Zinc finger, LSD1-type
PH_os_0001472						-1.3905	LOC_Os08g03560	chloroplast unusual positioning protein, putative, expressed	BGIOSGA027711	NA
PH_os_0001473						-1.07258	LOC_Os08g34370	SET domain containing protein	BGIOSGA028752	IPR001214; SET
PH_os_0001476			1.48249		-1.0395	3.28462	LOC_Os08g06170	berberine and berberine like domain containing protein, expressed	BGIOSGA027622	IPR006093; Oxygen oxidoreductase covalent FAD-binding site|IPR006094; FAD linked oxidase, N-terminal|IPR012951; Berberine/berberine-like
PH_os_0001482			1.18573				LOC_Os08g05820	monocopper oxidase, putative, expressed	BGIOSGA027639	IPR001117; Multicopper oxidase, type 1|IPR011706; Multicopper oxidase, type 2|IPR011707; Multicopper oxidase, type 3
PH_os_0001484					-1.11682		LOC_Os08g15840	ankyrin repeat-rich protein, putative, expressed	BGIOSGA027337	IPR001841; Zinc finger, RING-type|IPR002110; Ankyrin|IPR005479; Carbamoyl phosphate synthetase, large subunit, ATP-binding
PH_os_0001497					-1.0527	1.34554	LOC_Os08g16580	Cf2/Cf5 disease resistance protein, putative, expressed	BGIOSGA027324	IPR001611; Leucine-rich repeat|IPR013210; Leucine-rich repeat, N-terminal
PH_os_0001498						-1.71464	LOC_Os08g16660	aspartic proteinase nepenthesin precursor, putative, expressed	BGIOSGA027323|BGIOSGA027322	IPR001461; Peptidase A1|IPR001969; Peptidase aspartic, active site|IPR001461; Peptidase A1|IPR001969; Peptidase aspartic, active site
PH_os_0001499		-1.02261			-1.09131		LOC_Os08g17410	BRASSINOSTEROID INSENSITIVE 1 precursor, putative, expressed	BGIOSGA027299	IPR000719; Protein kinase, core|IPR001245; Tyrosine protein kinase|IPR001611; Leucine-rich repeat|IPR002290; Serine/threonine protein kinase|IPR003591; Leucine-rich repeat, typical subtype|IPR017442; Serine/threonine protein kinase-related
PH_os_0001511		1.23938					LOC_Os08g06450	cytidylyltransferase domain containing protein, expressed	BGIOSGA027606	IPR004820; Cytidylyltransferase
PH_os_0001512						1.13812	LOC_Os08g24670	legume lectins beta domain containing protein, putative	BGIOSGA027164	IPR000985; Legume lectin, alpha|IPR001220; Legume lectin, beta domain
PH_os_0001532	-1.1078	-2.23395	-2.67503	-1.11488	-1.52983		LOC_Os08g05520	myb-like DNA-binding domain containing protein, putative, expressed	BGIOSGA027659|BGIOSGA027658	IPR001005; SANT, DNA-binding|IPR014778; Myb, DNA-binding|IPR001005; SANT, DNA-binding|IPR014778; Myb, DNA-binding
PH_os_0001535					-1.01634		LOC_Os08g14400	homeobox domain containing protein, expressed	BGIOSGA027391	IPR001356; Homeobox
PH_os_0001536						-1.18871	LOC_Os08g14440	uridylyltransferase-related, putative, expressed	BGIOSGA027389	NA
PH_os_0001537	-1.14461	-1.66739			-2.23779	-1.05714	LOC_Os08g14830	NB-ARC domain containing protein	BGIOSGA027370	IPR000767; Disease resistance protein|IPR001611; Leucine-rich repeat|IPR002182; NB-ARC
PH_os_0001542			1.18675				LOC_Os08g13640	ankyrin, putative	BGIOSGA027410	IPR001440; Tetratricopeptide TPR-1|IPR002110; Ankyrin|IPR006162; Phosphopantetheine attachment site|IPR013026; Tetratricopeptide region
PH_os_0001543	1.13657			1.37533			LOC_Os08g10560	histone-like transcription factor and archaeal histone family protein	BGIOSGA027463|BGIOSGA027462	IPR003958; Transcription factor CBF/NF-Y/archaeal histone|IPR005795; Major pollen allergen Lol pI|IPR007117; Pollen allergen/expansin, C-terminal|IPR003958; Transcription factor CBF/NF-Y/archaeal histone
PH_os_0001547		-1.05077					LOC_Os08g13390	expressed protein	BGIOSGA027413	IPR007491; Protein of unknown function DUF537
PH_os_0001549			1.14729				LOC_Os08g29720	mitochondrial carrier protein, putative, expressed	BGIOSGA028594	IPR001993; Mitochondrial substrate carrier|IPR002113; Adenine nucleotide translocator 1
PH_os_0001550	-1.13854						LOC_Os08g30780	ABC transporter, ATP-binding protein, putative	BGIOSGA028619	IPR003439; ABC transporter-like|IPR003593; AAA+ ATPase, core
PH_os_0001552						-1.33973	LOC_Os08g29370	peptidyl-prolyl cis-trans isomerase, chloroplast precursor, putative, expressed	BGIOSGA028585	IPR002130; Peptidyl-prolyl cis-trans isomerase, cyclophilin-type
PH_os_0001556	-2.45154	-2.93636		-2.26685	-3.56622		LOC_Os08g32880	disease resistance protein RPM1, putative	BGIOSGA028698	IPR001611; Leucine-rich repeat
PH_os_0001557						1.0513	LOC_Os08g23150	indole-3-glycerol phosphate synthase, chloroplast precursor, putative, expressed	BGIOSGA028443	IPR001468; Indole-3-glycerol phosphate synthase, central region|IPR013798; Indole-3-glycerol phosphate synthase
PH_os_0001562					-1.14788	1.12944	LOC_Os08g30740	ABC transporter, ATP-binding protein, putative, expressed	BGIOSGA027020	IPR003439; ABC transporter-like|IPR003593; AAA+ ATPase, core
PH_os_0001563			1.022				LOC_Os08g24946	EDM2, putative, expressed	BGIOSGA028482	IPR001965; Zinc finger, PHD-type
PH_os_0001566				-1.18653	-2.55348	2.15005	LOC_Os08g37210	patatin, putative, expressed	BGIOSGA026814|BGIOSGA026810	IPR002641; Patatin|IPR002641; Patatin
PH_os_0001567		-1.51468	-1.42346			-2.54679	LOC_Os08g39270	fasciclin domain containing protein, expressed	BGIOSGA026722	IPR000782; Beta-Ig-H3/fasciclin
PH_os_0001576		-1.2757					LOC_Os08g26880	bZIP transcription factor domain containing protein, expressed	BGIOSGA028522	IPR004827; Basic-leucine zipper (bZIP) transcription factor|IPR011616; bZIP transcription factor, bZIP-1
PH_os_0001580		-1.32583			-1.16927		LOC_Os08g37270	heat shock protein DnaJ, putative, expressed	BGIOSGA028853	IPR001623; Heat shock protein DnaJ, N-terminal
PH_os_0001587	-1.0155	-1.8359		-1.38801		1.08136	LOC_Os08g38110	cytokinin-O-glucosyltransferase 1, putative	BGIOSGA028885	IPR002213; UDP-glucuronosyl/UDP-glucosyltransferase
PH_os_0001589			-1.04734			-1.23504	LOC_Os08g13350	expressed protein	BGIOSGA028232	NA
PH_os_0001593					-1.5691		LOC_Os08g34290	chorismate mutase, chloroplast precursor, putative, expressed	BGIOSGA028747	IPR008238; Chorismate mutase of the AroQ class, eukaryotic type
PH_os_0001594		-1.62668					LOC_Os08g33910	no apical meristem protein, putative, expressed	BGIOSGA028728	IPR003441; No apical meristem (NAM) protein
PH_os_0001600			-2.63372		-1.09388	-3.40233	LOC_Os08g33740	CSLA11 - cellulose synthase-like family A, expressed	BGIOSGA028723	IPR001173; Glycosyl transferase, family 2
PH_os_0001603						-1.6854	LOC_Os08g36020	Disease resistance/zinc finger/chromosome condensation-like region protein, putative, expressed	BGIOSGA028800	IPR013591; Disease resistance/zinc finger/chromosome condensation-like region
PH_os_0001606		-1.42154				2.39489	LOC_Os08g34580	trehalose-6-phosphate synthase, putative, expressed	BGIOSGA028759	IPR001830; Glycosyl transferase, family 20|IPR003337; Trehalose-phosphatase
PH_os_0001608						-1.93966	LOC_Os08g35160	heat shock protein DnaJ, putative, expressed	BGIOSGA028777	IPR001623; Heat shock protein DnaJ, N-terminal
PH_os_0001610		1.07082	1.65874		1.36585		LOC_Os08g06630	RNA polymerase sigma factor, putative, expressed	BGIOSGA028041	IPR000943; RNA polymerase sigma-70 factor|IPR007624; RNA polymerase sigma-70 region 3|IPR007627; RNA polymerase sigma-70 region 2|IPR007630; RNA polymerase sigma-70 region 4
PH_os_0001611					1.12978		LOC_Os08g07300	haloacid dehalogenase-like hydrolase domain-containing protein 3, putative, expressed	BGIOSGA028064	IPR005833; Haloacid dehydrogenase/epoxide hydrolase|IPR005834; Haloacid dehalogenase-like hydrolase
PH_os_0001612	-1.425	-2.01259					LOC_Os08g07260	O-methyltransferase, putative	BGIOSGA028062	IPR001077; O-methyltransferase, family 2
PH_os_0001616	-1.80457	-3.22819		-1.75659	-2.58512		LOC_Os08g06370	MYB family transcription factor, putative, expressed	BGIOSGA028027	IPR014778; Myb, DNA-binding
PH_os_0001624		2.45717					LOC_Os08g04800	triacylglycerol lipase like protein, putative, expressed	BGIOSGA027972	IPR002921; Lipase, class 3|IPR008262; Lipase, active site
PH_os_0001636			-1.1464				LOC_Os08g43290	LTPL44 - Protease inhibitor/seed storage/LTP family protein precursor, expressed	BGIOSGA029112	IPR003612; Plant lipid transfer protein/seed storage/trypsin-alpha amylase inhibitor
PH_os_0001637				-2.22888			LOC_Os08g05590	aquaporin protein, putative, expressed	BGIOSGA027996	IPR000425; Major intrinsic protein
PH_os_0001641					-1.44388		LOC_Os08g14760	AMP-binding domain containing protein, expressed	BGIOSGA028278|BGIOSGA028277	IPR000873; AMP-dependent synthetase and ligase|IPR000873; AMP-dependent synthetase and ligase
PH_os_0001643		-3.11215	-2.08419		-2.35302	-3.43414	LOC_Os08g15020	MYB family transcription factor, putative, expressed	BGIOSGA028299|BGIOSGA028296	IPR001005; SANT, DNA-binding|IPR014778; Myb, DNA-binding
PH_os_0001644				-1.15128	-2.4451		LOC_Os08g37250	patatin, putative, expressed	BGIOSGA026808	IPR002641; Patatin
PH_os_0001645		-3.38489	-2.10577		-1.96191	-3.82375	LOC_Os08g14200	glycosyl hydrolases family 16, putative, expressed	BGIOSGA028253	IPR000757; Glycoside hydrolase, family 16|IPR008263; Glycoside hydrolase, family 16, active site|IPR010713; Xyloglucan endo-transglycosylase, C-terminal
PH_os_0001646		-1.69239			-1.99192	-1.91002	LOC_Os08g13920	glycosyl hydrolases family 16, putative, expressed	BGIOSGA028246	IPR000757; Glycoside hydrolase, family 16|IPR008263; Glycoside hydrolase, family 16, active site|IPR008264; Beta-glucanase|IPR010713; Xyloglucan endo-transglycosylase, C-terminal
PH_os_0001647						-1.11008	LOC_Os08g14490	dehydrogenase-phosphopantetheinyltransferase, putative, expressed	BGIOSGA028270|BGIOSGA028268	IPR008254; Flavodoxin/nitric oxide synthase|IPR008278; 4'-phosphopantetheinyl transferase
PH_os_0001648					-1.56115		LOC_Os08g14320	zinc finger, C3HC4 type domain containing protein, expressed	BGIOSGA028258	IPR001841; Zinc finger, RING-type
PH_os_0001651					1.16888		LOC_Os08g20420	MGD2, putative, expressed	BGIOSGA028416	IPR009695; Monogalactosyldiacylglycerol synthase
PH_os_0001652			-2.18697		-1.92014	-1.4998	LOC_Os08g20200	male sterility protein, putative, expressed	BGIOSGA028411|BGIOSGA028410	IPR004262; Male sterility|IPR013120; Male sterility, NAD-binding|IPR013120; Male sterility, NAD-binding
PH_os_0001653						-1.241	LOC_Os08g17870	reticulon domain containing protein, putative, expressed	BGIOSGA028368	NA
PH_os_0001660			1.57032			1.30511	LOC_Os08g10320	SHR5-receptor-like kinase, putative, expressed	BGIOSGA028172	IPR000719; Protein kinase, core|IPR001245; Tyrosine protein kinase|IPR001611; Leucine-rich repeat|IPR002290; Serine/threonine protein kinase|IPR008271; Serine/threonine protein kinase, active site|IPR017442; Serine/threonine protein kinase-related
PH_os_0001661			-1.14444			-1.35932	LOC_Os08g10070	protein kinase, putative, expressed	BGIOSGA028161	IPR000719; Protein kinase, core|IPR001245; Tyrosine protein kinase|IPR002290; Serine/threonine protein kinase|IPR008271; Serine/threonine protein kinase, active site|IPR017441; Protein kinase ATP binding, conserved site|IPR017442; Serine/threonine protein kinase-related
PH_os_0001662			-1.99545				LOC_Os08g09570	expressed protein	BGIOSGA028134	NA
PH_os_0001665	-1.74538	-2.19518		-1.88973	-1.47254		LOC_Os09g10054	disease resistance protein RPS2, putative, expressed	BGIOSGA030104	IPR000767; Disease resistance protein|IPR001611; Leucine-rich repeat|IPR002182; NB-ARC|IPR003591; Leucine-rich repeat, typical subtype
PH_os_0001666	1.06764	1.02921					LOC_Os08g09340	bromodomain containing protein, expressed	BGIOSGA028129	IPR001487; Bromodomain
PH_os_0001673					-1.01076		LOC_Os08g10430	NBS-LRR disease resistance protein, putative, expressed	BGIOSGA028176	IPR000767; Disease resistance protein|IPR002182; NB-ARC
PH_os_0001675						-2.16862	LOC_Os08g38080	helix-loop-helix DNA-binding domain containing protein, expressed	BGIOSGA028884	IPR001092; Basic helix-loop-helix dimerisation region bHLH
PH_os_0001677					-1.25412	1.90503	LOC_Os08g10010	acyl-desaturase, chloroplast precursor, putative, expressed	BGIOSGA027484	IPR005067; Fatty acid desaturase, type 2
PH_os_0001681						2.08508	LOC_Os09g15700	receptor-like protein kinase 5 precursor, putative, expressed	BGIOSGA029980	IPR000719; Protein kinase, core|IPR001245; Tyrosine protein kinase|IPR001611; Leucine-rich repeat|IPR002290; Serine/threonine protein kinase|IPR008271; Serine/threonine protein kinase, active site|IPR013210; Leucine-rich repeat, N-terminal|IPR017441; Protein kinase ATP binding, conserved site|IPR017442; Serine/threonine protein kinase-related
PH_os_0001686						1.2842	LOC_Os09g01590	triacylglycerol lipase 1 precursor, putative, expressed	BGIOSGA030261	IPR006693; AB-hydrolase associated lipase region|IPR008262; Lipase, active site
PH_os_0001688		-1.2496			-1.39494	2.06124	LOC_Os08g31410	sulfate transporter, putative, expressed	BGIOSGA028646	IPR001902; Sulphate anion transporter|IPR002645; Sulphate transporter/antisigma-factor antagonist STAS|IPR011547; Sulphate transporter
PH_os_0001689				-3.4184			LOC_Os08g36920	AP2 domain containing protein, expressed	BGIOSGA028838	NA
PH_os_0001694						3.28617	LOC_Os08g38130	cytokinin-O-glucosyltransferase 1, putative	BGIOSGA026759	IPR002213; UDP-glucuronosyl/UDP-glucosyltransferase
PH_os_0001697						1.04238	LOC_Os08g17400	WRKY DNA-binding domain containing protein, expressed	BGIOSGA027300	IPR003657; DNA-binding WRKY
PH_os_0001700		-1.63417			-1.90534		LOC_Os08g35860	cytokinin dehydrogenase precursor, putative, expressed	BGIOSGA026866	IPR006094; FAD linked oxidase, N-terminal|IPR015345; Cytokinin dehydrogenase 1, FAD and cytokinin binding
PH_os_0001704			-1.48531			-2.0576	LOC_Os08g36760	remorin C-terminal domain containing protein, putative, expressed	BGIOSGA028830	IPR005516; Remorin, C-terminal region
PH_os_0001705					-1.34286		LOC_Os08g04340	plastocyanin-like domain containing protein, putative, expressed	BGIOSGA027959	IPR003245; Plastocyanin-like
PH_os_0001712	-1.34563	-1.75336		-1.3712	-2.0527	-1.04301	LOC_Os09g14450	pollen signalling protein with adenylyl cyclase activity, putative, expressed	BGIOSGA030492	IPR000767; Disease resistance protein|IPR001611; Leucine-rich repeat|IPR002182; NB-ARC|IPR003591; Leucine-rich repeat, typical subtype
PH_os_0001714		1.29978					LOC_Os08g44660	EF hand family protein, putative, expressed	BGIOSGA029198	IPR002048; Calcium-binding EF-hand
PH_os_0001717						1.02336	LOC_Os08g16840	OsFBL45 - F-box domain and LRR containing protein, expressed	BGIOSGA027315	IPR001810; Cyclin-like F-box
PH_os_0001721						2.45542	LOC_Os08g08920	Cupin domain containing protein	BGIOSGA028107	IPR001929; Germin|IPR006045; Cupin 1
PH_os_0001728			-1.87245				LOC_Os08g30520	plant protein of unknown function domain containing protein, expressed	BGIOSGA028615	IPR004158; Protein of unknown function DUF247, plant
PH_os_0001729					-1.62273		LOC_Os08g06120	B3 DNA binding domain containing protein	BGIOSGA028020	IPR003340; Transcriptional factor B3
PH_os_0001730			-1.00848				LOC_Os08g32500	nucleobase-ascorbate transporter, putative, expressed	BGIOSGA028686	IPR006043; Xanthine/uracil/vitamin C permease
PH_os_0001731		-1.08599			-1.03367		LOC_Os08g43160	TCP family transcription factor, putative, expressed	BGIOSGA026548	IPR005333; Transcription factor, TCP
PH_os_0001733			1.28365				LOC_Os08g07774	disease resistance protein RPM1, putative, expressed	BGIOSGA028077	IPR000719; Protein kinase, core|IPR000767; Disease resistance protein|IPR001611; Leucine-rich repeat|IPR002182; NB-ARC|IPR017442; Serine/threonine protein kinase-related
PH_os_0001735			1.66467			1.54244	LOC_Os08g28700	dnaJ domain containing protein, expressed	BGIOSGA027061	IPR001623; Heat shock protein DnaJ, N-terminal|IPR002939; Chaperone DnaJ, C-terminal|IPR003095; Heat shock protein DnaJ
PH_os_0001738						-1.05659	LOC_Os08g38820	transmembrane 9 superfamily member, putative, expressed	BGIOSGA026740	IPR004240; Nonaspanin (TM9SF)
PH_os_0001740			1.20074				LOC_Os08g38086	heat shock protein, putative, expressed	BGIOSGA026764	IPR001404; Heat shock protein Hsp90|IPR003594; ATP-binding region, ATPase-like
PH_os_0001748					1.13613		LOC_Os08g36740	bHelix-loop-helix transcription factor, putative	BGIOSGA026828	IPR001092; Basic helix-loop-helix dimerisation region bHLH
PH_os_0001749		-1.28338			-1.02136	1.02505	LOC_Os08g37180	patatin, putative, expressed	BGIOSGA026815	IPR002641; Patatin
PH_os_0001753			1.1609	-2.05696	-1.63598	1.87979	LOC_Os08g37660	plastocyanin-like domain containing protein, putative, expressed	BGIOSGA026786	IPR000923; Blue (type 1) copper domain|IPR003245; Plastocyanin-like
PH_os_0001754						-1.60355	LOC_Os08g40850	mitochondrial carrier protein, putative, expressed	BGIOSGA026659	IPR001993; Mitochondrial substrate carrier|IPR002067; Mitochondrial carrier protein
PH_os_0001759	2.32843	2.41385					LOC_Os08g41180	MBTB31 - Bric-a-Brac, Tramtrack, Broad Complex BTB domain with Meprin and TRAF Homology MATH domain, expressed	BGIOSGA026651|BGIOSGA026640	IPR000210; BTB/POZ-like|IPR013069; BTB/POZ|IPR000210; BTB/POZ-like|IPR013069; BTB/POZ
PH_os_0001767		1.50691		1.12103	1.83474		LOC_Os08g39890	OsSPL14 - SBP-box gene family member, expressed	BGIOSGA026705	IPR000217; Tubulin|IPR004333; Transcription factor, SBP-box
PH_os_0001769						1.99929	LOC_Os08g32850	methylcrotonoyl-CoA carboxylase beta chain, mitochondrial precursor, putative, expressed	BGIOSGA026960	IPR000022; Carboxyl transferase|IPR011762; Acetyl-coenzyme A carboxyltransferase, N-terminal|IPR011763; Acetyl-coenzyme A carboxyltransferase, C-terminal
PH_os_0001773			1.75307	-1.34232	-1.43579		LOC_Os08g32960	endonuclease/exonuclease/phosphatase family domain containing protein, expressed	BGIOSGA026957	IPR000300; Inositol polyphosphate related phosphatase|IPR005135; Endonuclease/exonuclease/phosphatase
PH_os_0001774				-1.09709			LOC_Os08g13980	glycosyl hydrolases family 16, putative, expressed	BGIOSGA027399|BGIOSGA027398	IPR000757; Glycoside hydrolase, family 16|IPR008263; Glycoside hydrolase, family 16, active site|IPR008264; Beta-glucanase|IPR010713; Xyloglucan endo-transglycosylase, C-terminal|IPR000757; Glycoside hydrolase, family 16|IPR008263; Glycoside hydrolase, family 16, active site|IPR008264; Beta-glucanase|IPR010713; Xyloglucan endo-transglycosylase, C-terminal
PH_os_0001777						-1.77406	LOC_Os08g32600	STE_MEKK_ste11_MAP3K.21 - STE kinases include homologs to sterile 7, sterile 11 and sterile 20 from yeast, expressed	BGIOSGA026962	IPR000425; Major intrinsic protein|IPR000719; Protein kinase, core|IPR001245; Tyrosine protein kinase|IPR002290; Serine/threonine protein kinase|IPR008271; Serine/threonine protein kinase, active site|IPR017441; Protein kinase ATP binding, conserved site|IPR017442; Serine/threonine protein kinase-related
PH_os_0001778			1.69		-1.48258		LOC_Os08g28240	carotenoid cleavage dioxygenase, putative	BGIOSGA027071	IPR004294; Carotenoid oxygenase
PH_os_0001779			1.04586			1.03533	LOC_Os08g29530	double-stranded RNA binding motif containing protein, expressed	BGIOSGA027046	IPR001159; Double-stranded RNA binding
PH_os_0001780					1.03062		LOC_Os08g27824	NOL1/NOP2/sun family protein, putative, expressed	BGIOSGA027088	IPR001678; Bacterial Fmu (Sun)/eukaryotic nucleolar NOL1/Nop2p
PH_os_0001784	-1.27679	-1.24121		-2.44709	-3.05071		LOC_Os08g28710	receptor protein kinase CRINKLY4 precursor, putative, expressed	BGIOSGA027060|BGIOSGA027057	IPR000719; Protein kinase, core|IPR008271; Serine/threonine protein kinase, active site|IPR017442; Serine/threonine protein kinase-related|IPR000719; Protein kinase, core|IPR001509; NAD-dependent epimerase/dehydratase|IPR017442; Serine/threonine protein kinase-related
PH_os_0001785			-1.09503			-1.48941	LOC_Os08g28730	NAD dependent epimerase/dehydratase family protein, putative, expressed	BGIOSGA027059	IPR001509; NAD-dependent epimerase/dehydratase
PH_os_0001787					-1.30715		LOC_Os08g35600	tyrosine protein kinase domain containing protein, putative, expressed	BGIOSGA026879	IPR000719; Protein kinase, core|IPR001245; Tyrosine protein kinase|IPR002290; Serine/threonine protein kinase|IPR008271; Serine/threonine protein kinase, active site
PH_os_0001793						-2.03703	LOC_Os08g33440	2-oxo acid dehydrogenases acyltransferase domain containing protein, expressed	BGIOSGA026941	IPR000089; Biotin/lipoyl attachment|IPR000276; GPCR, rhodopsin-like|IPR001078; Catalytic domain of components of various dehydrogenase complexes|IPR003016; 2-oxo acid dehydrogenase, lipoyl-binding site|IPR004167; E3 binding
PH_os_0001794						1.18654	LOC_Os08g33670	no apical meristem protein, putative, expressed	BGIOSGA026934	IPR003441; No apical meristem (NAM) protein
PH_os_0001801					-1.11343		LOC_Os08g33660	MYB family transcription factor, putative, expressed	BGIOSGA026935	IPR001005; SANT, DNA-binding|IPR014778; Myb, DNA-binding
PH_os_0001806		-1.06924			-1.48264		LOC_Os08g39350	glycerophosphoryl diester phosphodiesterase family protein, putative, expressed	BGIOSGA028949	IPR004129; Glycerophosphoryl diester phosphodiesterase
PH_os_0001807						-1.08837	LOC_Os08g15030	aspartate carbamoyltransferase, putative, expressed	BGIOSGA027368	IPR002082; Aspartate carbamoyltransferase, eukaryotic|IPR006130; Aspartate/ornithine carbamoyltransferase|IPR006131; Aspartate/ornithine carbamoyltransferase, Asp/Orn-binding region|IPR006132; Aspartate/ornithine carbamoyltransferase, carbamoyl-P binding
PH_os_0001809					-1.60853		LOC_Os08g24310	receptor-like protein kinase precursor, putative, expressed	BGIOSGA028468	IPR000719; Protein kinase, core|IPR001611; Leucine-rich repeat|IPR008271; Serine/threonine protein kinase, active site|IPR013210; Leucine-rich repeat, N-terminal|IPR017441; Protein kinase ATP binding, conserved site|IPR017442; Serine/threonine protein kinase-related
PH_os_0001810						2.91247	LOC_Os09g08130	indole-3-glycerol phosphate synthase, chloroplast precursor, putative, expressed	BGIOSGA030146	IPR001468; Indole-3-glycerol phosphate synthase, central region|IPR013798; Indole-3-glycerol phosphate synthase
PH_os_0001813	-1.64			-1.53753	-1.00142		LOC_Os09g16510	OsWRKY74 - Superfamily of TFs having WRKY and zinc finger domains, expressed	BGIOSGA030535	IPR003657; DNA-binding WRKY
PH_os_0001814			1.79678			3.37397	LOC_Os08g25380	serine/threonine-protein kinase BRI1-like 1 precursor, putative, expressed	BGIOSGA027144	IPR000719; Protein kinase, core|IPR001611; Leucine-rich repeat|IPR008271; Serine/threonine protein kinase, active site|IPR013210; Leucine-rich repeat, N-terminal|IPR017441; Protein kinase ATP binding, conserved site|IPR017442; Serine/threonine protein kinase-related
PH_os_0001819		-2.15296	-2.76253		-2.05158	-1.52082	LOC_Os08g43250	MATE efflux family protein, putative, expressed	BGIOSGA026543|BGIOSGA026541	IPR001810; Cyclin-like F-box|IPR002528; Multi antimicrobial extrusion protein MatE|IPR002528; Multi antimicrobial extrusion protein MatE
PH_os_0001823						-3.96463	LOC_Os08g43390	cytochrome P450, putative, expressed	BGIOSGA026535	IPR001128; Cytochrome P450|IPR002401; Cytochrome P450, E-class, group I
PH_os_0001826	-1.17561			-1.50623			LOC_Os08g41440	UDP-glucuronate 4-epimerase, putative, expressed	BGIOSGA026622|BGIOSGA026621	IPR001509; NAD-dependent epimerase/dehydratase|IPR008089; Nucleotide sugar epimerase|IPR001509; NAD-dependent epimerase/dehydratase|IPR008089; Nucleotide sugar epimerase
PH_os_0001830		-1.04606			-1.41402		LOC_Os08g41280	membrane protein, putative, expressed	BGIOSGA026629	IPR006593; Cytochrome b561 / ferric reductase transmembrane|IPR007613; Protein of unknown function DUF568, DOMON-like
PH_os_0001834						2.05359	LOC_Os08g41590	peptide transporter PTR2, putative, expressed	BGIOSGA026612	IPR000109; TGF-beta receptor, type I/II extracellular region
PH_os_0001841						1.05966	LOC_Os09g08072	glycosyl hydrolases, putative, expressed	BGIOSGA030372	IPR001362; Glycoside hydrolase, family 32|IPR013148; Glycosyl hydrolases family 32, N-terminal|IPR013189; Glycosyl hydrolase family 32, C-terminal
PH_os_0001842	-1.31816	-1.76453					LOC_Os08g16070	NB-ARC domain containing protein	BGIOSGA027332|BGIOSGA027329	IPR000767; Disease resistance protein|IPR001611; Leucine-rich repeat|IPR002182; NB-ARC|IPR000767; Disease resistance protein|IPR001611; Leucine-rich repeat|IPR002182; NB-ARC
PH_os_0001843						1.31797	LOC_Os08g44390	EF hand family protein, putative, expressed	BGIOSGA026494	IPR002048; Calcium-binding EF-hand
PH_os_0001845						-1.25299	LOC_Os08g43400	kinesin motor domain containing protein, expressed	BGIOSGA026533	IPR001752; Kinesin, motor region
PH_os_0001846		1.13203					LOC_Os08g43670	RING-H2 finger protein ATL2B, putative, expressed	BGIOSGA026520|BGIOSGA026518	IPR001841; Zinc finger, RING-type|IPR001841; Zinc finger, RING-type
PH_os_0001850					1.12343		LOC_Os08g44470	expressed protein	BGIOSGA026489	NA
PH_os_0001851			1.0005				LOC_Os08g44650	expressed protein	BGIOSGA026485	NA
PH_os_0001856						-1.13038	LOC_Os09g07480	membrane associated DUF588 domain containing protein, putative, expressed	BGIOSGA030356	IPR006702; Protein of unknown function DUF588
PH_os_0001861					1.01546	-1.01635	LOC_Os08g21330	formamidopyrimidine-DNA glycosylase, putative, expressed	BGIOSGA028426	IPR012319; DNA glycosylase/AP lyase, catalytic domain|IPR015886; DNA glycosylase/AP lyase, H2TH DNA-binding
PH_os_0001864						-1.22707	LOC_Os08g44680	photosystem I reaction center subunit II, chloroplast precursor, putative, expressed	BGIOSGA026484	IPR003685; Photosystem I protein PsaD
PH_os_0001867				-1.08227	-1.17449		LOC_Os09g15850	Leucine Rich Repeat family protein, expressed	BGIOSGA030524	IPR000767; Disease resistance protein|IPR001611; Leucine-rich repeat|IPR002182; NB-ARC
PH_os_0001871	-1.24476	-2.50529		-1.39057	-2.4034		LOC_Os08g44940	DUF260 domain containing protein, putative, expressed	BGIOSGA026473	IPR004883; Lateral organ boundaries, LOB
PH_os_0001878		-1.48074					LOC_Os09g09550	plant protein of unknown function domain containing protein	BGIOSGA030115	IPR004158; Protein of unknown function DUF247, plant
PH_os_0001880						-1.00425	LOC_Os08g36010	OsFBX295 - F-box domain containing protein, expressed	BGIOSGA026857	IPR001810; Cyclin-like F-box|IPR008162; Inorganic pyrophosphatase
PH_os_0001881						-1.0133	LOC_Os08g35090	OsSub56 - Putative Subtilisin homologue, expressed	BGIOSGA028775	IPR000209; Peptidase S8 and S53, subtilisin, kexin, sedolisin|IPR003137; Protease-associated PA
PH_os_0001885					-1.61216		LOC_Os08g34650	receptor-like protein kinase precursor, putative, expressed	BGIOSGA026904	IPR000719; Protein kinase, core|IPR001245; Tyrosine protein kinase|IPR001611; Leucine-rich repeat|IPR002290; Serine/threonine protein kinase|IPR008271; Serine/threonine protein kinase, active site|IPR017441; Protein kinase ATP binding, conserved site|IPR017442; Serine/threonine protein kinase-related
PH_os_0001890			-1.55326			-3.38943	LOC_Os09g12970	plant protein of unknown function domain containing protein, expressed	BGIOSGA030477	IPR004158; Protein of unknown function DUF247, plant
PH_os_0001893		1.55747			1.17315	-1.19114	LOC_Os09g13890	calmodulin binding protein, putative, expressed	BGIOSGA030488	IPR012416; Calmodulin binding protein-like
PH_os_0001902		1.53366	1.13091		1.53814		LOC_Os09g16760	ankyrin repeat family protein, putative, expressed	BGIOSGA030539	IPR002110; Ankyrin
PH_os_0001906		-1.10182			-1.50632		LOC_Os09g14410	expressed protein	BGIOSGA030016	IPR000767; Disease resistance protein|IPR001611; Leucine-rich repeat|IPR002182; NB-ARC|IPR003593; AAA+ ATPase, core
PH_os_0001922						2.12195	LOC_Os08g04130	copine-6, putative, expressed	BGIOSGA027947	IPR001841; Zinc finger, RING-type|IPR002035; von Willebrand factor, type A|IPR010734; Copine
PH_os_0001927						-1.01495	LOC_Os09g10760	RNA recognition motif containing protein, putative, expressed	BGIOSGA030088	IPR000504; RNA recognition motif, RNP-1
PH_os_0001934						-1.17108	LOC_Os08g09370	polyprenyl synthetase, putative, expressed	BGIOSGA028132	IPR000092; Polyprenyl synthetase
PH_os_0001935			-1.04672		-1.60103	-1.74702	LOC_Os08g28880	patatin, putative, expressed	BGIOSGA028570	IPR002641; Patatin
PH_os_0001937						-1.0525	LOC_Os08g15040	ADP-ribosylation factor, putative, expressed	BGIOSGA028297	IPR001019; Guanine nucleotide binding protein (G-protein), alpha subunit|IPR001806; Ras GTPase|IPR006688; ADP-ribosylation factor|IPR006689; ARF/SAR superfamily
PH_os_0001942		-1.21114		-1.26744	-1.94492		LOC_Os08g25030	plant protein of unknown function domain containing protein	BGIOSGA028484	IPR004158; Protein of unknown function DUF247, plant
PH_os_0001945				-1.27006	-1.9954	2.06737	LOC_Os08g09690	nuclear transcription factor Y subunit, putative, expressed	BGIOSGA028138	IPR001289; CCAAT-binding transcription factor, subunit B
PH_os_0001950		1.84446					LOC_Os08g33430	formin, putative, expressed	BGIOSGA028714	IPR003104; Actin-binding FH2 and DRF autoregulatory|IPR015425; Actin-binding FH2
PH_os_0001952					-1.25398		LOC_Os08g24750	xyloglucan fucosyltransferase, putative, expressed	BGIOSGA028475	IPR004938; Xyloglucan fucosyltransferase
PH_os_0001957					-1.15854		LOC_Os08g35440	Ser/Thr protein phosphatase family protein, putative, expressed	BGIOSGA028786	IPR004843; Metallophosphoesterase|IPR006186; Serine/threonine-specific protein phosphatase and bis(5-nucleosyl)-tetraphosphatase
PH_os_0001958					-1.2161		LOC_Os08g04620	MSP domain containing protein, putative, expressed	BGIOSGA027969	IPR000535; Major sperm protein
PH_os_0001960					-1.97187		LOC_Os08g16050	tetraspanin family protein, putative, expressed	BGIOSGA027333	IPR000301; CD9/CD37/CD63 antigen
PH_os_0001970						1.0575	LOC_Os08g04420	tyrosine protein kinase domain containing protein, putative, expressed	BGIOSGA027690	IPR000719; Protein kinase, core|IPR001245; Tyrosine protein kinase|IPR008271; Serine/threonine protein kinase, active site
PH_os_0001971			-1.1227			-1.63343	LOC_Os08g38850	phosphatidylinositol transfer, putative, expressed	BGIOSGA028925	IPR001071; Cellular retinaldehyde binding/alpha-tocopherol transport|IPR001251; Cellular retinaldehyde-binding/triple function, C-terminal|IPR008273; Cellular retinaldehyde-binding/triple function, N-terminal
PH_os_0001982			-1.13208			1.10726	LOC_Os08g36630	bifunctional monodehydroascorbate reductase and carbonic anhydrasenectarin-3 precursor, putative, expressed	BGIOSGA026834	IPR001148; Carbonic anhydrase, eukaryotic
PH_os_0001988						-1.44628	LOC_Os08g27030	lipid phosphatase protein, putative, expressed	BGIOSGA027109	IPR000326; Phosphatidic acid phosphatase type 2/haloperoxidase
PH_os_0001990						1.27096	LOC_Os08g44360	male sterility protein 2, putative, expressed	BGIOSGA029184	IPR004262; Male sterility|IPR013120; Male sterility, NAD-binding
PH_os_0001994					-1.35355		LOC_Os09g10840	transcription factor, putative, expressed	BGIOSGA030427	IPR004827; Basic-leucine zipper (bZIP) transcription factor|IPR011616; bZIP transcription factor, bZIP-1
PH_os_0001996	-1.51583	-1.79208	-1.71507			-2.41136	LOC_Os08g41320	BHLH transcription factor, putative, expressed	BGIOSGA029027	IPR001092; Basic helix-loop-helix dimerisation region bHLH
PH_os_0001999						1.3946	LOC_Os08g40830	pumilio domain-containing protein PPD1, putative, expressed	BGIOSGA029012	IPR001313; Pumilio RNA-binding region|IPR006867; Protein of unknown function DUF632|IPR006868; Protein of unknown function DUF630
PH_os_0002003					-1.13464		LOC_Os08g42390	glycerophosphoryl diester phosphodiesterase family protein, putative, expressed	BGIOSGA029062	IPR004129; Glycerophosphoryl diester phosphodiesterase
PH_os_0002009		-1.20968			-1.21215		LOC_Os08g41820	exo70 exocyst complex subunit domain containing protein, expressed	BGIOSGA029045	IPR004140; Exo70 exocyst complex subunit
PH_os_0002010						2.26662	LOC_Os08g10250	SHR5-receptor-like kinase, putative, expressed	BGIOSGA028165	IPR000719; Protein kinase, core|IPR001245; Tyrosine protein kinase|IPR001611; Leucine-rich repeat|IPR002290; Serine/threonine protein kinase|IPR008271; Serine/threonine protein kinase, active site|IPR017442; Serine/threonine protein kinase-related
PH_os_0002012					-1.54191		LOC_Os08g38880	WD-40 repeat family protein, putative, expressed	BGIOSGA028928	IPR001680; WD40 repeat
PH_os_0002023		-1.83049		-1.08179	-1.65384		LOC_Os08g39460	AGC_PVPK_like_CDK8.2 - ACG kinases include homologs to PKA, PKG and PKC, expressed	BGIOSGA028957	IPR000719; Protein kinase, core|IPR001245; Tyrosine protein kinase|IPR002290; Serine/threonine protein kinase|IPR008271; Serine/threonine protein kinase, active site|IPR017441; Protein kinase ATP binding, conserved site|IPR017442; Serine/threonine protein kinase-related
PH_os_0002034		-1.41441	1.69441	-1.49133	-2.04962		LOC_Os08g43120	Plant PDR ABC transporter associated domain containing protein, expressed	BGIOSGA029107	IPR003439; ABC transporter-like|IPR003593; AAA+ ATPase, core|IPR013525; ABC-2 type transporter|IPR013581; Plant PDR ABC transporter associated
PH_os_0002035		-1.0896			-1.48013		LOC_Os08g43090	bZIP family transcription factor, putative, expressed	BGIOSGA029106	IPR004827; Basic-leucine zipper (bZIP) transcription factor|IPR011700; Basic leucine zipper
PH_os_0002036		-1.57064			-1.62928		LOC_Os08g42960	ankyrin repeat-containing protein, putative, expressed	BGIOSGA029100	IPR002110; Ankyrin
PH_os_0002043		-1.29355	1.75483				LOC_Os08g44960	AP2 domain containing protein	BGIOSGA029206|BGIOSGA029205	IPR000873; AMP-dependent synthetase and ligase|IPR001471; Pathogenesis-related transcriptional factor and ERF, DNA-binding|IPR011701; Major facilitator superfamily MFS-1|IPR000873; AMP-dependent synthetase and ligase|IPR001471; Pathogenesis-related transcriptional factor and ERF, DNA-binding
PH_os_0002045						1.24346	LOC_Os08g44400	glutathione S-transferase, N-terminal domain containing protein, expressed	BGIOSGA029186	IPR004045; Glutathione S-transferase, N-terminal|IPR011767; Glutaredoxin active site
PH_os_0002054						-1.73293	LOC_Os09g11440	expressed protein	BGIOSGA030068	IPR007573; Protein of unknown function DUF566
PH_os_0002062		-1.20328	-1.36173			-2.23121	LOC_Os09g14520	integral membrane protein, putative, expressed	BGIOSGA030015	NA
PH_os_0002066				1.2211			LOC_Os09g15240	carotenoid cleavage dioxygenase, putative, expressed	BGIOSGA029997	IPR004294; Carotenoid oxygenase
PH_os_0002067						1.44897	LOC_Os09g15330	transporter family protein, putative, expressed	BGIOSGA029995	IPR003663; Sugar transporter|IPR005828; General substrate transporter|IPR005829; Sugar transporter, conserved site|IPR007114; Major facilitator superfamily
PH_os_0002070						-1.53219	LOC_Os09g12720	zinc finger, C3HC4 type domain containing protein, expressed	BGIOSGA030037	IPR001841; Zinc finger, RING-type
PH_os_0002072		-1.72372			-2.18396		LOC_Os09g12790	potassium channel protein, putative, expressed	BGIOSGA030035	IPR002048; Calcium-binding EF-hand|IPR003280; Potassium channel, two pore-domain|IPR013099; Ion transport 2
PH_os_0002074						1.11585	LOC_Os09g07660	ELMO/CED-12 family protein, putative, expressed	BGIOSGA030361	IPR000719; Protein kinase, core|IPR004147; ABC-1
PH_os_0002079					1.25633		LOC_Os09g02260	PPR repeat containing protein, putative, expressed	BGIOSGA030238	IPR002885; Pentatricopeptide repeat
PH_os_0002082			1.02316			1.4585	LOC_Os09g04790	PAP fibrillin family domain containing protein, expressed	BGIOSGA030322	IPR006843; PAP fibrillin
PH_os_0002086					2.9632		LOC_Os08g42040	LTPL80 - Protease inhibitor/seed storage/LTP family protein precursor, expressed	BGIOSGA026587	IPR003612; Plant lipid transfer protein/seed storage/trypsin-alpha amylase inhibitor
PH_os_0002088						1.0078	LOC_Os09g03490	carboxylic ester hydrolase, putative	BGIOSGA030300	IPR001087; Lipase, GDSL
PH_os_0002089		-1.14057			-1.10266		LOC_Os08g42610	pentatricopeptide, putative, expressed	BGIOSGA026572	IPR002885; Pentatricopeptide repeat|IPR003511; DNA-binding HORMA
PH_os_0002093					-1.47943		LOC_Os09g08390	CRAL/TRIO domain containing protein, expressed	BGIOSGA030140	IPR001251; Cellular retinaldehyde-binding/triple function, C-terminal|IPR008273; Cellular retinaldehyde-binding/triple function, N-terminal
PH_os_0002094	-1.97556	-2.46415		-1.84305	-2.4116	-1.49691	LOC_Os08g32890	disease resistance protein RPM1, putative	BGIOSGA028699	IPR000767; Disease resistance protein|IPR001611; Leucine-rich repeat|IPR002182; NB-ARC
PH_os_0002096					-1.02931	-1.09564	LOC_Os09g06620	OsFBX307 - F-box domain containing protein, expressed	BGIOSGA030334	IPR001810; Cyclin-like F-box
PH_os_0002098					1.00934		LOC_Os08g10649	GTPase of unknown function domain containing protein, putative, expressed	BGIOSGA030215|BGIOSGA028189	IPR004044; K Homology, type 2|IPR002917; GTP-binding protein, HSR1-related|IPR004044; K Homology, type 2
PH_os_0002100			1.05105				LOC_Os09g04440	DNA-binding protein, putative, expressed	BGIOSGA030195	IPR014001; DEAD-like helicase, N-terminal
PH_os_0002102						-1.35763	LOC_Os09g05020	tyrosine phosphatase family protein, putative, expressed	BGIOSGA030329	IPR004861; Protein-tyrosine phosphatase, SIW14-like|IPR016130; Protein-tyrosine phosphatase, active site
PH_os_0002103					1.25387		LOC_Os09g04890	histone-lysine N-methyltransferase, H3 lysine-4 specific ATX1, putative, expressed	BGIOSGA030183	IPR000313; PWWP|IPR001214; SET|IPR001965; Zinc finger, PHD-type|IPR002219; Protein kinase C, phorbol ester/diacylglycerol binding|IPR003616; Post-SET zinc-binding region|IPR003888; FY-rich, N-terminal|IPR003889; FY-rich, C-terminal
PH_os_0002107		2.31267			2.18422		LOC_Os09g09490	disease resistance protein RPM1, putative, expressed	BGIOSGA030404	IPR000767; Disease resistance protein|IPR001611; Leucine-rich repeat|IPR002182; NB-ARC
PH_os_0002108						1.39663	LOC_Os08g44640	OsSCP41 - Putative Serine Carboxypeptidase homologue, expressed	BGIOSGA029197	IPR001563; Peptidase S10, serine carboxypeptidase
PH_os_0002109		-1.08744		-1.11712	-1.38548		LOC_Os08g34640	receptor-like protein kinase precursor, putative, expressed	BGIOSGA026905	IPR000719; Protein kinase, core|IPR017442; Serine/threonine protein kinase-related
PH_os_0002111						1.36536	LOC_Os08g38920	caffeoyl-CoA O-methyltransferase, putative, expressed	BGIOSGA026736	IPR002935; O-methyltransferase, family 3
PH_os_0002114						4.83085	LOC_Os08g39950	potassium transporter, putative, expressed	BGIOSGA028976	IPR003855; K+ potassium transporter|IPR007087; Zinc finger, C2H2-type
PH_os_0002122		-1.39965		-1.26932	-2.2447		LOC_Os08g25310	phosphatidylinositol transfer, putative, expressed	BGIOSGA028492	IPR001071; Cellular retinaldehyde binding/alpha-tocopherol transport|IPR001251; Cellular retinaldehyde-binding/triple function, C-terminal|IPR008273; Cellular retinaldehyde-binding/triple function, N-terminal
PH_os_0002128		-2.43635			-2.06191		LOC_Os09g16030	cytokinin-O-glucosyltransferase 1, putative, expressed	BGIOSGA029972	IPR002048; Calcium-binding EF-hand|IPR002213; UDP-glucuronosyl/UDP-glucosyltransferase
PH_os_0002129					-1.25595	-3.94411	LOC_Os09g16090	UDP-glucoronosyl/UDP-glucosyl transferase, putative, expressed	BGIOSGA029970	IPR002213; UDP-glucuronosyl/UDP-glucosyltransferase
PH_os_0002130					-1.43337	-1.88485	LOC_Os08g36320	decarboxylase, putative, expressed	BGIOSGA026849	IPR002129; Pyridoxal phosphate-dependent decarboxylase
PH_os_0002132	-1.05812				-1.16206	-1.93318	LOC_Os08g14850	resistance protein, putative, expressed	BGIOSGA028283|BGIOSGA028280	IPR001611; Leucine-rich repeat
PH_os_0002133		3.29117				2.13117	LOC_Os08g40270	lectin-like protein kinase, putative	BGIOSGA028995	IPR000719; Protein kinase, core|IPR000985; Legume lectin, alpha|IPR001220; Legume lectin, beta domain|IPR001245; Tyrosine protein kinase|IPR002290; Serine/threonine protein kinase|IPR008271; Serine/threonine protein kinase, active site|IPR017442; Serine/threonine protein kinase-related
PH_os_0002139						-1.03893	LOC_Os10g04720	TKL_IRAK_DUF26-la.5 - DUF26 kinases have homology to DUF26 containing loci, expressed	BGIOSGA032318	IPR000719; Protein kinase, core|IPR002902; Protein of unknown function DUF26|IPR008271; Serine/threonine protein kinase, active site|IPR017442; Serine/threonine protein kinase-related
PH_os_0002141			-1.51356				LOC_Os10g11860	MATE efflux family protein, putative, expressed	BGIOSGA032648|BGIOSGA032649	IPR002528; Multi antimicrobial extrusion protein MatE
PH_os_0002145		-1.70127					LOC_Os09g19550	SNARE domain containing protein, putative	BGIOSGA030586	IPR000727; Target SNARE coiled-coil region
PH_os_0002149						-2.13398	LOC_Os09g30330	phosphatidylinositol transfer, putative	BGIOSGA030981	IPR001251; Cellular retinaldehyde-binding/triple function, C-terminal|IPR008273; Cellular retinaldehyde-binding/triple function, N-terminal
PH_os_0002150						1.04678	LOC_Os09g25760	tetraspanin family protein, putative, expressed	BGIOSGA030791	IPR000301; CD9/CD37/CD63 antigen
PH_os_0002155						-1.55146	LOC_Os10g01570	C-5 cytosine-specific DNA methylase, putative, expressed	BGIOSGA001506	IPR000953; Chromo domain|IPR001025; Bromo adjacent region|IPR001525; C-5 cytosine-specific DNA methylase
PH_os_0002156					-1.21256		LOC_Os10g07229	dehydrogenase, putative, expressed	BGIOSGA032264	IPR002328; Alcohol dehydrogenase, zinc-containing, conserved site|IPR013149; Alcohol dehydrogenase, zinc-binding|IPR013154; Alcohol dehydrogenase GroES-like
PH_os_0002158					-1.46254		LOC_Os09g35940	cytochrome P450, putative, expressed	BGIOSGA031129	IPR001128; Cytochrome P450|IPR002401; Cytochrome P450, E-class, group I
PH_os_0002161		-1.99797	-1.35031		-2.84517	-1.6118	LOC_Os10g30290	GDSL-like lipase/acylhydrolase, putative, expressed	BGIOSGA031847	IPR001087; Lipase, GDSL|IPR008265; Lipase, GDSL, active site
PH_os_0002164		3.82203			2.20989		LOC_Os10g28240	calcium-transporting ATPase, plasma membrane-type, putative, expressed	BGIOSGA031915	IPR000695; H+ transporting ATPase, proton pump|IPR001757; ATPase, P-type, K/Mg/Cd/Cu/Zn/Na/Ca/Na/H-transporter|IPR005834; Haloacid dehalogenase-like hydrolase|IPR006068; ATPase, P-type cation-transporter, C-terminal|IPR008250; E1-E2 ATPase-associated region|IPR017441; Protein kinase ATP binding, conserved site
PH_os_0002166	-1.37477	-2.05865	-1.56912				LOC_Os09g33580	BEE 1, putative, expressed	BGIOSGA029460	IPR001092; Basic helix-loop-helix dimerisation region bHLH
PH_os_0002168			1.42335		-1.08929	1.74872	LOC_Os10g28370	chlorophyllase-2, chloroplast precursor, putative, expressed	BGIOSGA031907	IPR008262; Lipase, active site|IPR010821; Chlorophyllase
PH_os_0002178		-1.70357			-1.87846		LOC_Os09g28060	MORN repeat domain containing protein, expressed	BGIOSGA029645	IPR003409; MORN motif
PH_os_0002187						1.78767	LOC_Os10g25550	tyrosine protein kinase domain containing protein, putative, expressed	BGIOSGA031993	IPR000719; Protein kinase, core|IPR001245; Tyrosine protein kinase
PH_os_0002188		2.58831			1.84678		LOC_Os09g37240	glutathione S-transferase, C-terminal domain containing protein, expressed	BGIOSGA031188	IPR004046; Glutathione S-transferase, C-terminal
PH_os_0002192						1.02866	LOC_Os09g38100	phosphate carrier protein, mitochondrial precursor, putative, expressed	BGIOSGA029299	IPR001993; Mitochondrial substrate carrier
PH_os_0002195			-1.14938				LOC_Os10g05780	POT domain containing peptide transporter, putative, expressed	BGIOSGA038024	IPR000109; TGF-beta receptor, type I/II extracellular region
PH_os_0002198		-1.02609					LOC_Os09g18530	nodulation receptor kinase precursor, putative, expressed	BGIOSGA039972|BGIOSGA030580	IPR000719; Protein kinase, core|IPR000871; Beta-lactamase, class A|IPR017442; Serine/threonine protein kinase-related|IPR000719; Protein kinase, core|IPR001611; Leucine-rich repeat|IPR008271; Serine/threonine protein kinase, active site|IPR017442; Serine/threonine protein kinase-related
PH_os_0002199			1.22587				LOC_Os10g01044	isoflavone reductase, putative, expressed	BGIOSGA040594	IPR001509; NAD-dependent epimerase/dehydratase
PH_os_0002200		1.142			1.22736	-1.44341	LOC_Os09g25380	kinesin motor protein-related, putative, expressed	BGIOSGA029749	IPR001752; Kinesin, motor region
PH_os_0002201		-2.22867			-1.91297	-1.87528	LOC_Os09g28460	xyloglucan fucosyltransferase, putative, expressed	BGIOSGA029634	IPR004938; Xyloglucan fucosyltransferase
PH_os_0002208						1.72645	LOC_Os09g18360	expressed protein	BGIOSGA029921	IPR000719; Protein kinase, core|IPR001245; Tyrosine protein kinase|IPR001611; Leucine-rich repeat|IPR008271; Serine/threonine protein kinase, active site|IPR017441; Protein kinase ATP binding, conserved site
PH_os_0002210	1.1306			1.46772			LOC_Os09g20220	glutathione S-transferase, putative, expressed	BGIOSGA029891	IPR004045; Glutathione S-transferase, N-terminal|IPR004046; Glutathione S-transferase, C-terminal
PH_os_0002211		1.29198					LOC_Os09g29520	OsWAK81 - OsWAK receptor-like cytoplasmic kinase OsWAK-RLCK, expressed	BGIOSGA029602	IPR000719; Protein kinase, core|IPR001245; Tyrosine protein kinase|IPR002290; Serine/threonine protein kinase|IPR008271; Serine/threonine protein kinase, active site|IPR017441; Protein kinase ATP binding, conserved site|IPR017442; Serine/threonine protein kinase-related
PH_os_0002213			-1.56292				LOC_Os09g26260	AAA-type ATPase family protein, putative, expressed	BGIOSGA029709	IPR003593; AAA+ ATPase, core|IPR003959; AAA ATPase, core
PH_os_0002217		1.22787					LOC_Os10g02920	cytochrome b561, putative, expressed	BGIOSGA032368	IPR004877; Cytochrome b561|IPR006593; Cytochrome b561 / ferric reductase transmembrane
PH_os_0002218						-1.14867	LOC_Os09g24220	MSH-like DNA mismatch repair protein, putative	BGIOSGA030733	IPR000432; DNA mismatch repair protein MutS, C-terminal|IPR007695; DNA mismatch repair protein MutS-like, N-terminal|IPR007696; DNA mismatch repair protein MutS, core|IPR007860; DNA mismatch repair protein MutS, connector|IPR007861; DNA mismatch repair protein MutS, clamp
PH_os_0002219			-1.14894			-1.32531	LOC_Os09g29830	helix-loop-helix DNA-binding domain containing protein, expressed	BGIOSGA030954	IPR001092; Basic helix-loop-helix dimerisation region bHLH
PH_os_0002220			-1.18003			-2.07095	LOC_Os09g28810	RNA recognition motif containing protein, putative, expressed	BGIOSGA030924	IPR000504; RNA recognition motif, RNP-1
PH_os_0002221	1.19096	1.76499	1.49482				LOC_Os09g30210	expressed protein	BGIOSGA030973	NA
PH_os_0002225						-2.0476	LOC_Os09g29100	cyclin, putative, expressed	BGIOSGA030930	IPR004367; Cyclin, C-terminal|IPR006670; Cyclin|IPR006671; Cyclin, N-terminal
PH_os_0002227			1.04587				LOC_Os09g31280	OTU-like cysteine protease family protein, putative, expressed	BGIOSGA031007	IPR003323; Ovarian tumour, otubain
PH_os_0002228						-1.03476	LOC_Os09g37700	proteophosphoglycan ppg4, putative, expressed	BGIOSGA031218	NA
PH_os_0002230			2.01903				LOC_Os09g32620	dehydrogenase, putative, expressed	BGIOSGA031038	IPR013149; Alcohol dehydrogenase, zinc-binding|IPR013154; Alcohol dehydrogenase GroES-like
PH_os_0002231	-1.98657	-3.00117		-2.17295	-3.61406		LOC_Os09g31210	AGC_PVPK_like_CDK8.1 - ACG kinases include homologs to PKA, PKG and PKC, expressed	BGIOSGA031006	IPR000183; Orn/DAP/Arg decarboxylase 2|IPR000719; Protein kinase, core|IPR008271; Serine/threonine protein kinase, active site|IPR017441; Protein kinase ATP binding, conserved site|IPR017442; Serine/threonine protein kinase-related
PH_os_0002236						-1.05461	LOC_Os09g25640	5-nucleotidase domain-containing protein, putative, expressed	BGIOSGA030785	IPR000223; Peptidase S26A, signal peptidase I|IPR008380; HAD-superfamily hydrolase, subfamily IG, 5'-nucleotidase
PH_os_0002240	-1.00282		-1.51215		-1.87429		LOC_Os09g25610	class I glutamine amidotransferase, putative, expressed	BGIOSGA030784	IPR000991; Glutamine amidotransferase class-I, C-terminal|IPR011702; Glutamine amidotransferase superfamily
PH_os_0002241			-1.49547		-1.43382	-2.12816	LOC_Os09g25570	aspartic proteinase, putative, expressed	BGIOSGA030781	IPR001461; Peptidase A1
PH_os_0002244		1.82937		1.23792	1.26476		LOC_Os09g25910	xylanase inhibitor, putative	BGIOSGA030800	IPR000490; Glycoside hydrolase, family 17
PH_os_0002245			-1.52737			-1.86577	LOC_Os09g27890	lysM domain-containing GPI-anchored protein precursor, putative, expressed	BGIOSGA030883	IPR002482; Peptidoglycan-binding LysM
PH_os_0002247	-1.18195	-1.50291	-1.80325				LOC_Os09g28470	leucine-rich repeat family protein, putative, expressed	BGIOSGA030909	IPR001611; Leucine-rich repeat|IPR013210; Leucine-rich repeat, N-terminal
PH_os_0002248	2.02293	6.26392	3.36371	-2.6978	1.98759		LOC_Os09g28440	AP2 domain containing protein, expressed	BGIOSGA030907	IPR001471; Pathogenesis-related transcriptional factor and ERF, DNA-binding
PH_os_0002249						1.62124	LOC_Os09g28160	phosphate carrier protein, mitochondrial precursor, putative, expressed	BGIOSGA030895	IPR001993; Mitochondrial substrate carrier
PH_os_0002257						-1.00449	LOC_Os09g38772	MOSC domain-containing protein, mitochondrial precursor, putative, expressed	BGIOSGA031263	IPR005302; Molybdenum cofactor sulphurase, C-terminal|IPR005303; MOSC, N-terminal beta barrel
PH_os_0002258		-1.22197			-1.24397		LOC_Os09g37710	NIN, putative, expressed	BGIOSGA031219	IPR000270; Octicosapeptide/Phox/Bem1p|IPR003035; Plant regulator RWP-RK
PH_os_0002261	-3.5605		-1.897	-1.11306	-1.63929		LOC_Os09g37500	OsSAUR55 - Auxin-responsive SAUR gene family member, expressed	BGIOSGA031205	IPR003676; Auxin responsive SAUR protein
PH_os_0002262			-1.26125			-1.41461	LOC_Os09g38768	cell cycle control protein, putative, expressed	BGIOSGA031262	IPR005045; Protein of unknown function DUF284, transmembrane eukaryotic
PH_os_0002265					2.04833		LOC_Os09g38980	T-complex protein, putative, expressed	BGIOSGA031277	IPR001844; Chaperonin Cpn60|IPR002423; Chaperonin Cpn60/TCP-1
PH_os_0002266						1.63762	LOC_Os09g38239	sulfotransferase domain containing protein, expressed	BGIOSGA031239	IPR000863; Sulphotransferase
PH_os_0002267						-1.22105	LOC_Os09g38000	no apical meristem protein, putative	BGIOSGA031229	IPR003441; No apical meristem (NAM) protein
PH_os_0002271						1.10635	LOC_Os09g33876	expressed protein	BGIOSGA031083	NA
PH_os_0002272						1.35376	LOC_Os09g32948	OsMADS8 - MADS-box family gene with MIKCc type-box, expressed	BGIOSGA031056	IPR002100; Transcription factor, MADS-box|IPR002487; Transcription factor, K-box
PH_os_0002273			1.00926				LOC_Os09g36070	cytochrome P450, putative	BGIOSGA031134	IPR001128; Cytochrome P450|IPR002401; Cytochrome P450, E-class, group I
PH_os_0002274		-2.1097		-1.11593	-2.29851		LOC_Os09g34280	ankyrin repeat-containing protein, putative, expressed	BGIOSGA031103	IPR002110; Ankyrin
PH_os_0002275				1.42986	1.00342		LOC_Os09g34250	UDP-glucoronosyl and UDP-glucosyl transferase domain containing protein, expressed	BGIOSGA031100	IPR002213; UDP-glucuronosyl/UDP-glucosyltransferase
PH_os_0002279		1.48342		1.4639	1.38452		LOC_Os09g33490	no apical meristem protein, putative, expressed	BGIOSGA031062	IPR003441; No apical meristem (NAM) protein
PH_os_0002281			1.08916				LOC_Os10g25487	NBS-LRR disease resistance protein, putative, expressed	BGIOSGA032860	IPR001611; Leucine-rich repeat|IPR002182; NB-ARC|IPR003591; Leucine-rich repeat, typical subtype
PH_os_0002285		1.34413					LOC_Os09g34870	pentatricopeptide, putative	BGIOSGA031106	IPR002885; Pentatricopeptide repeat
PH_os_0002289			-2.06636			-2.49587	LOC_Os09g34960	hydroxymethylglutaryl-CoA synthase, putative, expressed	BGIOSGA031111	IPR000590; Hydroxymethylglutaryl-coenzyme A synthase, active site|IPR013528; Hydroxymethylglutaryl-coenzyme A synthase, N-terminal|IPR013746; Hydroxymethylglutaryl-coenzyme A synthase C-terminal
PH_os_0002291			1.02996			1.04274	LOC_Os09g23140	endonuclease/exonuclease/phosphatase family domain containing protein, expressed	BGIOSGA029810	IPR000300; Inositol polyphosphate related phosphatase|IPR005135; Endonuclease/exonuclease/phosphatase
PH_os_0002293		-1.36084					LOC_Os09g19140	senescence-induced receptor-like serine/threonine-protein kinase precursor, putative	BGIOSGA029918	IPR000719; Protein kinase, core|IPR001245; Tyrosine protein kinase|IPR001611; Leucine-rich repeat|IPR002290; Serine/threonine protein kinase|IPR008271; Serine/threonine protein kinase, active site|IPR017441; Protein kinase ATP binding, conserved site
PH_os_0002295		-1.05662					LOC_Os09g20990	trehalose-6-phosphate synthase, putative, expressed	BGIOSGA029866	IPR001830; Glycosyl transferase, family 20|IPR003337; Trehalose-phosphatase
PH_os_0002297	-2.06257					-1.85129	LOC_Os09g26000	glutamate receptor, putative	BGIOSGA029716	IPR001320; Ionotropic glutamate receptor|IPR001828; Extracellular ligand-binding receptor
PH_os_0002298		-1.11391	-1.29253		-1.12746		LOC_Os09g23360	expressed protein	BGIOSGA029804	IPR004253; Protein of unknown function DUF231, plant
PH_os_0002299	-1.39579	-1.32322		-1.57148	-1.63999	1.0363	LOC_Os09g23570	inactive receptor kinase At2g26730 precursor, putative, expressed	BGIOSGA029797	IPR000719; Protein kinase, core|IPR001611; Leucine-rich repeat|IPR013210; Leucine-rich repeat, N-terminal|IPR017442; Serine/threonine protein kinase-related
PH_os_0002301		1.35348			-1.30207		LOC_Os09g20020	NBS-LRR resistance-like protein B8, putative, expressed	BGIOSGA029897	IPR000767; Disease resistance protein|IPR001611; Leucine-rich repeat|IPR002182; NB-ARC
PH_os_0002307						-2.57457	LOC_Os09g26170	MYB family transcription factor, putative, expressed	BGIOSGA029715	IPR001005; SANT, DNA-binding|IPR014778; Myb, DNA-binding
PH_os_0002308			1.23373				LOC_Os09g26560	expressed protein	BGIOSGA029696	NA
PH_os_0002311		-1.62304	-1.05658		-1.06101	-1.69865	LOC_Os09g25980	glutamate receptor 2.6 precursor, putative	BGIOSGA029718	IPR001320; Ionotropic glutamate receptor|IPR001828; Extracellular ligand-binding receptor
PH_os_0002312				-1.30181	-1.89269		LOC_Os09g26780	zinc-finger protein, putative, expressed	BGIOSGA029689	IPR010399; ZIM
PH_os_0002314	-1.35621						LOC_Os09g26330	hypro1, putative	BGIOSGA029704	NA
PH_os_0002318		1.45743	1.09042		1.60228	-1.09557	LOC_Os09g24530	ribulose-1,5 bisphosphate carboxylase/oxygenase large subunit N-methyltransferase, chloroplast precursor, putative, expressed	BGIOSGA029775	IPR000297; Peptidyl-prolyl cis-trans isomerase, PpiC-type|IPR001214; SET|IPR001680; WD40 repeat|IPR015353; Rubisco LSMT substrate-binding
PH_os_0002321						1.78085	LOC_Os09g25500	expressed protein	BGIOSGA029740	IPR007573; Protein of unknown function DUF566
PH_os_0002322					-1.04388		LOC_Os09g25290	methyladenine glycosylase, putative, expressed	BGIOSGA029754	IPR005019; Methyladenine glycosylase
PH_os_0002323		-1.26995			-1.5954		LOC_Os09g25310	26S proteasome non-ATPase regulatory subunit 9, putative, expressed	BGIOSGA029753	NA
PH_os_0002327			-4.50439				LOC_Os09g24840	GASR10 - Gibberellin-regulated GASA/GAST/Snakin family protein precursor, expressed	BGIOSGA030753	IPR003854; Gibberellin regulated protein
PH_os_0002328						-1.28395	LOC_Os09g21510	STE_MEKK_ste11_MAP3K.2 - STE kinases include homologs to sterile 7, sterile 11 and sterile 20 from yeast	BGIOSGA030679	IPR000719; Protein kinase, core|IPR001245; Tyrosine protein kinase|IPR002290; Serine/threonine protein kinase|IPR008271; Serine/threonine protein kinase, active site|IPR017441; Protein kinase ATP binding, conserved site|IPR017442; Serine/threonine protein kinase-related
PH_os_0002331			-1.02842			-1.25372	LOC_Os09g20520	transporter-related, putative	BGIOSGA030637	IPR007114; Major facilitator superfamily|IPR011701; Major facilitator superfamily MFS-1
PH_os_0002334		-1.03932			-1.3141		LOC_Os09g24710	alpha/beta hydrolase fold, putative, expressed	BGIOSGA030750	NA
PH_os_0002341		-2.76631		-2.3581	-2.6376		LOC_Os09g23620	MYB family transcription factor, putative, expressed	BGIOSGA030727	IPR001005; SANT, DNA-binding|IPR014778; Myb, DNA-binding
PH_os_0002342		1.15098					LOC_Os09g17630	receptor-like protein kinase 2, putative, expressed	BGIOSGA030562	IPR000719; Protein kinase, core|IPR001245; Tyrosine protein kinase|IPR001611; Leucine-rich repeat|IPR002290; Serine/threonine protein kinase|IPR008271; Serine/threonine protein kinase, active site|IPR017441; Protein kinase ATP binding, conserved site|IPR017442; Serine/threonine protein kinase-related
PH_os_0002345						1.03098	LOC_Os09g19680	ABC transporter, ATP-binding protein, putative, expressed	BGIOSGA030589	IPR003439; ABC transporter-like|IPR003593; AAA+ ATPase, core
PH_os_0002354	1.22181	1.2284			1.8707	-1.55692	LOC_Os10g02750	Ser/Thr protein phosphatase family protein, putative, expressed	BGIOSGA032440	IPR004843; Metallophosphoesterase
PH_os_0002355	-1.50793	-1.50276	2.58565	-1.81793	-2.16687	2.4135	LOC_Os09g31482	splicing factor U2AF, putative, expressed	BGIOSGA031012	IPR000504; RNA recognition motif, RNP-1|IPR000571; Zinc finger, CCCH-type|IPR003954; RNA recognition, region 1|IPR009145; U2 auxiliary factor small subunit
PH_os_0002356						1.27552	LOC_Os10g09690	OsWAK109 - OsWAK receptor-like protein kinase	BGIOSGA032606	NA
PH_os_0002357		-1.64797	-1.93851			-2.55415	LOC_Os10g09160	cytochrome P450, putative, expressed	BGIOSGA032599	IPR001128; Cytochrome P450|IPR002401; Cytochrome P450, E-class, group I
PH_os_0002358			-1.09598				LOC_Os10g16974	cytochrome P450, putative, expressed	BGIOSGA032680	IPR001128; Cytochrome P450|IPR002401; Cytochrome P450, E-class, group I
PH_os_0002360	-1.55888	-1.92937	-1.52666	-2.35983			LOC_Os10g28440	sulfate transporter 3.1, putative, expressed	BGIOSGA032931	IPR002645; Sulphate transporter/antisigma-factor antagonist STAS|IPR011547; Sulphate transporter
PH_os_0002361						1.03725	LOC_Os10g17790	remorin C-terminal domain containing protein, putative, expressed	BGIOSGA032693	IPR001834; NADH:cytochrome b5 reductase (CBR)|IPR005516; Remorin, C-terminal region|IPR008333; Oxidoreductase FAD-binding region
PH_os_0002363						1.05986	LOC_Os10g11354	MATE efflux family protein, putative, expressed	BGIOSGA032643	IPR002528; Multi antimicrobial extrusion protein MatE
PH_os_0002368			-3.72352			-5.4683	LOC_Os10g02380	oxidoreductase, aldo/keto reductase family protein, putative, expressed	BGIOSGA032434|BGIOSGA032432	IPR000209; Peptidase S8 and S53, subtilisin, kexin, sedolisin|IPR001395; Aldo/keto reductase|IPR000209; Peptidase S8 and S53, subtilisin, kexin, sedolisin|IPR001395; Aldo/keto reductase
PH_os_0002372		-1.64842			-1.90525		LOC_Os10g03320	UDP-glucoronosyl and UDP-glucosyl transferase domain containing protein, expressed	BGIOSGA032451	IPR002213; UDP-glucuronosyl/UDP-glucosyltransferase
PH_os_0002374		-1.12867					LOC_Os10g01550	transposon protein, putative, unclassified, expressed	BGIOSGA032404	IPR000270; Octicosapeptide/Phox/Bem1p|IPR001878; Zinc finger, CCHC-type|IPR004332; Transposase, MuDR, plant|IPR006564; Zinc finger, PMZ-type|IPR007527; Zinc finger, SWIM-type
PH_os_0002378			1.32821				LOC_Os10g05250	protein kinase domain containing protein, expressed	BGIOSGA032523	IPR000719; Protein kinase, core|IPR001245; Tyrosine protein kinase|IPR008271; Serine/threonine protein kinase, active site|IPR017441; Protein kinase ATP binding, conserved site|IPR017442; Serine/threonine protein kinase-related
PH_os_0002383						1.04646	LOC_Os10g05069	lysosomal alpha-mannosidase precursor, putative, expressed	BGIOSGA032512	IPR000602; Glycoside hydrolase, family 38, core|IPR011682; Glycosyl hydrolases 38, C-terminal|IPR015341; Glycoside hydrolase, family 38, central region
PH_os_0002392					1.02418		LOC_Os10g27470	KH domain containing protein, putative, expressed	BGIOSGA032910	IPR004087; K Homology|IPR004088; K Homology, type 1|IPR013057; Amino acid transporter, transmembrane
PH_os_0002393						-1.30025	LOC_Os10g30860	nicotiana lesion-inducing like, putative, expressed	BGIOSGA033044	IPR008637; HR-like lesion-inducer|IPR011592; Surfeit locus 4-related
PH_os_0002402		1.39371					LOC_Os10g21540	DUF677 domain containing protein, putative	BGIOSGA032759	IPR007749; Protein of unknown function DUF677
PH_os_0002407					-1.00399		LOC_Os10g18150	crooked neck, putative, expressed	BGIOSGA032701	IPR003107; RNA-processing protein, HAT helix
PH_os_0002412	1.05719					-1.44062	LOC_Os10g22890	receptor-like kinase, putative, expressed	BGIOSGA032805	IPR000719; Protein kinase, core|IPR001245; Tyrosine protein kinase|IPR001611; Leucine-rich repeat|IPR002290; Serine/threonine protein kinase|IPR003591; Leucine-rich repeat, typical subtype|IPR008271; Serine/threonine protein kinase, active site|IPR013210; Leucine-rich repeat, N-terminal|IPR017441; Protein kinase ATP binding, conserved site|IPR017442; Serine/threonine protein kinase-related
PH_os_0002415					-1.67069	-1.15892	LOC_Os10g25380	GDSL-like lipase/acylhydrolase, putative	BGIOSGA032855	IPR001087; Lipase, GDSL
PH_os_0002417				1.07868			LOC_Os10g22070	glutathione S-transferase, putative, expressed	BGIOSGA032778	NA
PH_os_0002424					-1.13426		LOC_Os10g26680	pectinesterase, putative, expressed	BGIOSGA031946	IPR000070; Pectinesterase, catalytic
PH_os_0002426		-1.00108			-2.47135		LOC_Os10g17650	Os10bglu34 - beta-glucosidase homologue, similar to Os3bglu6, expressed	BGIOSGA032689	IPR001360; Glycoside hydrolase, family 1|IPR011580; 6-phospho-beta-galactosidase, eukaryotic
PH_os_0002434				-1.09172		1.01853	LOC_Os10g25290	ZIM domain containing protein, putative, expressed	BGIOSGA031997	IPR010399; ZIM
PH_os_0002436						1.2079	LOC_Os10g26620	dof zinc finger domain containing protein, putative, expressed	BGIOSGA031952	IPR003851; Zinc finger, Dof-type
PH_os_0002441					-1.16535		LOC_Os10g30600	tyrosine protein kinase domain containing protein, putative, expressed	BGIOSGA031832	IPR000719; Protein kinase, core|IPR001245; Tyrosine protein kinase|IPR002290; Serine/threonine protein kinase|IPR017441; Protein kinase ATP binding, conserved site|IPR017442; Serine/threonine protein kinase-related
PH_os_0002443						-1.11559	LOC_Os09g39410	male sterility protein, putative, expressed	BGIOSGA031292	IPR000408; Regulator of chromosome condensation, RCC1|IPR004262; Male sterility|IPR013120; Male sterility, NAD-binding
PH_os_0002446		-1.10966	1.08693			2.88229	LOC_Os09g39650	protein kinase family protein, putative, expressed	BGIOSGA031304	IPR000719; Protein kinase, core|IPR001245; Tyrosine protein kinase|IPR002290; Serine/threonine protein kinase|IPR008271; Serine/threonine protein kinase, active site|IPR017442; Serine/threonine protein kinase-related
PH_os_0002451	-1.11863	-1.38121	2.14174	-1.2135	-1.46633	2.05499	LOC_Os10g28340	heat stress transcription factor, putative, expressed	BGIOSGA031910	IPR000232; Heat shock factor (HSF)-type, DNA-binding
PH_os_0002457			1.12496				LOC_Os10g04060	powdery mildew resistance protein PM3b, putative	BGIOSGA032329	IPR001611; Leucine-rich repeat
PH_os_0002458		-1.27784	1.43717		-2.09341		LOC_Os09g33830	solute carrier family 35 member F1, putative, expressed	BGIOSGA032304	IPR009262; Protein of unknown function DUF914, eukaryotic
PH_os_0002463			1.28851			1.58328	LOC_Os10g09850	EF hand family protein, putative, expressed	BGIOSGA032230	IPR002048; Calcium-binding EF-hand
PH_os_0002464			1.0296				LOC_Os10g02990	leucine-rich repeat receptor-like protein kinase 1, putative	BGIOSGA032365	IPR000719; Protein kinase, core|IPR001245; Tyrosine protein kinase|IPR001611; Leucine-rich repeat|IPR002290; Serine/threonine protein kinase|IPR003591; Leucine-rich repeat, typical subtype|IPR008266; Tyrosine protein kinase, active site|IPR013210; Leucine-rich repeat, N-terminal|IPR017441; Protein kinase ATP binding, conserved site|IPR017442; Serine/threonine protein kinase-related
PH_os_0002466		2.51406	2.29503		1.1881	4.19512	LOC_Os10g01750	retrotransposon protein, putative, unclassified	BGIOSGA032399	IPR000823; Plant peroxidase|IPR002016; Haem peroxidase, plant/fungal/bacterial
PH_os_0002470		-1.59552					LOC_Os10g02770	glycosyl hydrolases family 16, putative, expressed	BGIOSGA032372	IPR000757; Glycoside hydrolase, family 16|IPR010713; Xyloglucan endo-transglycosylase, C-terminal
PH_os_0002472					-1.06768		LOC_Os10g21000	nucleoside-triphosphatase, putative, expressed	BGIOSGA032089	IPR000407; Nucleoside phosphatase GDA1/CD39
PH_os_0002474			1.50044			1.87988	LOC_Os10g11310	expressed protein	BGIOSGA032200	IPR007658; Protein of unknown function DUF594
PH_os_0002475						3.9123	LOC_Os10g20610	laccase-15 precursor, putative, expressed	BGIOSGA032102	IPR002355; Multicopper oxidase, copper-binding site|IPR011706; Multicopper oxidase, type 2
PH_os_0002479				1.21695		1.18022	LOC_Os10g21060	cytochrome P450, putative	BGIOSGA032087	IPR001128; Cytochrome P450|IPR002401; Cytochrome P450, E-class, group I
PH_os_0002483					1.06074		LOC_Os10g10170	PPR repeat domain containing protein, putative, expressed	BGIOSGA032222	IPR002885; Pentatricopeptide repeat
PH_os_0002485					1.01887		LOC_Os10g11140	phosphoglucomutase, putative, expressed	BGIOSGA032204	IPR005841; Alpha-D-phosphohexomutase, N-terminal|IPR005843; Alpha-D-phosphohexomutase, C-terminal|IPR005844; Alpha-D-phosphohexomutase, alpha/beta/alpha domain I|IPR005845; Alpha-D-phosphohexomutase, alpha/beta/alpha domain II|IPR005846; Alpha-D-phosphohexomutase, alpha/beta/alpha domain III|IPR016066; Alpha-D-phosphohexomutase, conserved site
PH_os_0002488	-1.22977	-1.85214			-2.25363		LOC_Os10g13810	glycosyltransferase family 43 protein, putative, expressed	BGIOSGA032179	IPR005027; Glycosyl transferase, family 43
PH_os_0002490			1.47013				LOC_Os10g17960	TKL_IRAK_DUF26-lc.26 - DUF26 kinases have homology to DUF26 containing loci, expressed	BGIOSGA032139	IPR000719; Protein kinase, core|IPR002902; Protein of unknown function DUF26|IPR008271; Serine/threonine protein kinase, active site|IPR017441; Protein kinase ATP binding, conserved site|IPR017442; Serine/threonine protein kinase-related
PH_os_0002498				1.27705	1.54904		LOC_Os10g28600	PPR repeat domain containing protein, putative, expressed	BGIOSGA031897	IPR000169; Peptidase, cysteine peptidase active site|IPR002173; Carbohydrate/puine kinase, PfkB, conserved site|IPR002885; Pentatricopeptide repeat|IPR006941; Ribonuclease CAF1
PH_os_0002499					-1.38159	-2.85439	LOC_Os09g34150	NBS-LRR disease resistance protein, putative, expressed	BGIOSGA029433	IPR000767; Disease resistance protein|IPR001611; Leucine-rich repeat|IPR002182; NB-ARC
PH_os_0002503		-1.20947	1.35077	-1.30465	-2.26739	1.30205	LOC_Os10g02070	peroxidase precursor, putative, expressed	BGIOSGA032395	IPR000823; Plant peroxidase|IPR002016; Haem peroxidase, plant/fungal/bacterial
PH_os_0002505			-1.56982			-3.25926	LOC_Os10g30150	universal stress protein domain containing protein, putative, expressed	BGIOSGA031858	IPR006016; UspA
PH_os_0002507	-2.11848	-1.80966	-1.49981	-1.05075	-2.31544	-3.68253	LOC_Os10g27170	calmodulin-binding protein, putative, expressed	BGIOSGA032896	IPR000048; IQ calmodulin-binding region
PH_os_0002512						1.26452	LOC_Os09g24320	2-oxo acid dehydrogenases acyltransferase domain containing protein, expressed	BGIOSGA029780	IPR000089; Biotin/lipoyl attachment|IPR000276; GPCR, rhodopsin-like|IPR001078; Catalytic domain of components of various dehydrogenase complexes|IPR003016; 2-oxo acid dehydrogenase, lipoyl-binding site|IPR004167; E3 binding
PH_os_0002513		-1.35583	-1.50116			-1.14569	LOC_Os09g32010	ternary complex factor MIP1, putative, expressed	BGIOSGA031016	IPR006869; Protein of unknown function DUF547
PH_os_0002515					1.18248		LOC_Os10g17990	phosphatidate cytidylyltransferase, putative, expressed	BGIOSGA032138	IPR000374; Phosphatidate cytidylyltransferase
PH_os_0002516		1.69686	-1.23045			-1.51662	LOC_Os09g34230	UDP-glucoronosyl/UDP-glucosyl transferase, putative, expressed	BGIOSGA031099	IPR002213; UDP-glucuronosyl/UDP-glucosyltransferase
PH_os_0002518						-1.32788	LOC_Os10g25220	SAP domain containing protein, expressed	BGIOSGA032003	IPR000571; Zinc finger, CCCH-type|IPR003034; DNA-binding SAP
PH_os_0002521			-1.09951		-1.11084	-1.37354	LOC_Os09g25810	nodulin, putative, expressed	BGIOSGA029729	IPR000620; Protein of unknown function DUF6, transmembrane
PH_os_0002523		-1.10301	1.1023			1.23277	LOC_Os09g36250	MYB family transcription factor, putative, expressed	BGIOSGA029380	IPR001005; SANT, DNA-binding|IPR014778; Myb, DNA-binding
PH_os_0002527	-1.1789	-2.4908					LOC_Os10g09110	cytochrome P450, putative, expressed	BGIOSGA032240	IPR001128; Cytochrome P450|IPR002401; Cytochrome P450, E-class, group I
PH_os_0002528		-1.24338	1.63682	-1.09992	-1.70658	-1.54711	LOC_Os10g18099	OsWRKY18 - Superfamily of TFs having WRKY and zinc finger domains	BGIOSGA032700	IPR003657; DNA-binding WRKY
PH_os_0002532		-1.05463					LOC_Os10g07994	autophagy protein 9, putative, expressed	BGIOSGA022770	IPR007241; Autophagy protein 99
PH_os_0002535		-1.07816					LOC_Os10g30760	pentatricopeptide, putative	BGIOSGA031827	IPR002885; Pentatricopeptide repeat
PH_os_0002539			-1.40687			-2.29295	LOC_Os09g35870	OsIAA26 - Auxin-responsive Aux/IAA gene family member, expressed	BGIOSGA029399	IPR003311; AUX/IAA protein|IPR011525; Aux/IAA-ARF-dimerisation
PH_os_0002541			-1.31738			-1.42802	LOC_Os09g36350	endoglucanase, putative, expressed	BGIOSGA029374	IPR001701; Glycoside hydrolase, family 9
PH_os_0002544	1.89799	2.54376		2.55403	2.67458		LOC_Os09g36220	response regulator receiver domain containing protein, expressed	BGIOSGA029381	IPR001789; Signal transduction response regulator, receiver region|IPR010402; CCT
PH_os_0002546		-1.25237		-1.40681	-2.20521	1.92813	LOC_Os09g34160	resistance protein, putative, expressed	BGIOSGA029432	IPR000767; Disease resistance protein|IPR001611; Leucine-rich repeat|IPR002182; NB-ARC
PH_os_0002551	-2.1713						LOC_Os09g35600	MATE domain containing protein, expressed	BGIOSGA029412	IPR002114; Phosphotransferase system, HPr serine phosphorylation site|IPR002528; Multi antimicrobial extrusion protein MatE
PH_os_0002552	-2.58791	-2.9217	1.97842	-1.65889	-1.96408	2.92211	LOC_Os09g35790	HSF-type DNA-binding domain containing protein, expressed	BGIOSGA029403	IPR000232; Heat shock factor (HSF)-type, DNA-binding
PH_os_0002557			-1.30398			-1.23489	LOC_Os09g36860	acyl carrier protein, putative, expressed	BGIOSGA029356	IPR003231; Acyl carrier protein (ACP)|IPR006162; Phosphopantetheine attachment site|IPR006163; Phosphopantetheine-binding
PH_os_0002558					-1.4401		LOC_Os09g37690	flavin-containing monooxygenase family protein, putative	BGIOSGA029321	IPR000960; Flavin-containing monooxygenase FMO
PH_os_0002559						1.70512	LOC_Os09g38350	AMP-binding domain containing protein, expressed	BGIOSGA029291	IPR000873; AMP-dependent synthetase and ligase
PH_os_0002562		-1.01514					LOC_Os09g37949	serine/threonine-protein kinase SRPK1, putative, expressed	BGIOSGA029308	IPR000719; Protein kinase, core|IPR008271; Serine/threonine protein kinase, active site|IPR017441; Protein kinase ATP binding, conserved site|IPR017442; Serine/threonine protein kinase-related
PH_os_0002563	-1.269	-1.41542	-1.95865		-1.10342		LOC_Os09g38320	phytoene synthase, chloroplast precursor, putative, expressed	BGIOSGA029294	IPR002060; Squalene/phytoene synthase
PH_os_0002565				1.28937		-2.08224	LOC_Os09g36680	ribonuclease T2 family domain containing protein, expressed	BGIOSGA029365	IPR001568; Ribonuclease T2
PH_os_0002566	1.14907	1.54989		1.18554	1.19045		LOC_Os09g36730	MYB family transcription factor, putative, expressed	BGIOSGA029363	IPR001005; SANT, DNA-binding|IPR014778; Myb, DNA-binding
PH_os_0002568						-1.40618	LOC_Os09g37510	DUF292 domain containing protein, expressed	BGIOSGA029327	IPR005061; Protein of unknown function DUF292, eukaryotic
PH_os_0002569						-1.47319	LOC_Os09g37006	protein of unknown function domain containing protein, expressed	BGIOSGA029345	IPR002775; Alba, DNA/RNA-binding protein
PH_os_0002572		-2.83604		-1.09495	-3.12183		LOC_Os09g29370	RING-H2 finger protein ATL5F, putative, expressed	BGIOSGA029607	IPR001841; Zinc finger, RING-type
PH_os_0002576						1.75197	LOC_Os09g28910	carbonic anhydrase, chloroplast precursor, putative, expressed	BGIOSGA029624	IPR001765; Carbonic anhydrase|IPR015892; Carbonic anhydrase, prokaryotic-like, conserved site
PH_os_0002578	-1.01815	-1.86712			-1.93418		LOC_Os09g32260	no apical meristem protein, putative, expressed	BGIOSGA029508	IPR003441; No apical meristem (NAM) protein
PH_os_0002580		-1.45669			-1.1974		LOC_Os09g29820	bZIP transcription factor domain containing protein, expressed	BGIOSGA029595	IPR004827; Basic-leucine zipper (bZIP) transcription factor|IPR011616; bZIP transcription factor, bZIP-1
PH_os_0002582			-1.21269				LOC_Os09g28150	bifunctional monodehydroascorbate reductase and carbonic anhydrasenectarin-3 precursor, putative, expressed	BGIOSGA029643	IPR001148; Carbonic anhydrase, eukaryotic
PH_os_0002583	-1.78791	-2.36966		-1.38372	-1.90995		LOC_Os09g27010	tyrosine protein kinase domain containing protein, putative, expressed	BGIOSGA029680	IPR000719; Protein kinase, core|IPR008271; Serine/threonine protein kinase, active site|IPR017442; Serine/threonine protein kinase-related
PH_os_0002586				-3.33112		1.72626	LOC_Os09g28390	cytochrome P450, putative, expressed	BGIOSGA029635	IPR001128; Cytochrome P450|IPR002401; Cytochrome P450, E-class, group I
PH_os_0002587		-1.55013					LOC_Os09g28560	protein phosphotase protein, putative, expressed	BGIOSGA029631	IPR001932; Protein phosphatase 2C-related|IPR007087; Zinc finger, C2H2-type|IPR014045; Protein phosphatase 2C, N-terminal
PH_os_0002591						-2.39356	LOC_Os09g32320	growth regulator related protein, putative, expressed	BGIOSGA029506	IPR004348; Protein of unknown function DUF246, plant
PH_os_0002592		-1.44912					LOC_Os09g32770	auxin efflux carrier component, putative, expressed	BGIOSGA029477	IPR004776; Auxin efflux carrier
PH_os_0002593			1.50608			1.84435	LOC_Os09g30458	subtilisin-like protease, putative, expressed	BGIOSGA029566	IPR000209; Peptidase S8 and S53, subtilisin, kexin, sedolisin|IPR003137; Protease-associated PA|IPR010259; Proteinase inhibitor I9, subtilisin propeptide
PH_os_0002601			1.03177			1.64712	LOC_Os09g30474	BPI/LBP family protein At3g20270 precursor, putative, expressed	BGIOSGA029564	IPR001124; Lipid-binding serum glycoprotein
PH_os_0002602	1.51643	2.19074		1.37761	2.22672		LOC_Os09g32020	ubiquitin fusion degradation protein, putative, expressed	BGIOSGA029522	IPR001509; NAD-dependent epimerase/dehydratase
PH_os_0002606					-1.0207		LOC_Os09g32050	chaperone protein dnaJ 10, putative, expressed	BGIOSGA029517	IPR001623; Heat shock protein DnaJ, N-terminal|IPR003095; Heat shock protein DnaJ
PH_os_0002608		-1.01946			-1.0047	1.19719	LOC_Os09g31270	polygalacturonase, putative, expressed	BGIOSGA029550	IPR000743; Glycoside hydrolase, family 28|IPR006626; Parallel beta-helix repeat
PH_os_0002609	-1.01309	-1.27117		-1.25626	-1.42663		LOC_Os09g31486	DnaK family protein, putative, expressed	BGIOSGA029532	IPR001023; Heat shock protein Hsp70|IPR013126; Heat shock protein 70
PH_os_0002610		1.45655	1.91695				LOC_Os09g31502	dehydrogenase, putative, expressed	BGIOSGA029527	IPR001509; NAD-dependent epimerase/dehydratase
PH_os_0002611		1.66502	1.97319	-1.99932		1.79624	LOC_Os10g03440	avr9/Cf-9 rapidly elicited protein 74, putative	BGIOSGA032452|BGIOSGA032456	IPR003613; U box
PH_os_0002613					1.17225		LOC_Os09g38310	pentatricopeptide, putative, expressed	BGIOSGA029295	IPR002885; Pentatricopeptide repeat
PH_os_0002615						1.10876	LOC_Os09g36750	L-ascorbate peroxidase 4, putative, expressed	BGIOSGA029361	IPR002016; Haem peroxidase, plant/fungal/bacterial|IPR002207; Plant ascorbate peroxidase
PH_os_0002616						-1.29889	LOC_Os09g36900	WD domain, G-beta repeat domain containing protein, expressed	BGIOSGA031175|BGIOSGA031174	IPR001680; WD40 repeat|IPR001680; WD40 repeat
PH_os_0002618					-1.10663		LOC_Os09g20480	transporter, putative, expressed	BGIOSGA030631	IPR007114; Major facilitator superfamily|IPR011701; Major facilitator superfamily MFS-1
PH_os_0002626						-2.08024	LOC_Os09g32250	DNA repair ATPase-related, putative, expressed	BGIOSGA031024	IPR013923; Autophagy protein 16
PH_os_0002631	-1.04087						LOC_Os09g38640	IBR domain containing protein, putative, expressed	BGIOSGA029277	NA
PH_os_0002633						1.43418	LOC_Os09g38410	sialin, putative, expressed	BGIOSGA029288	IPR011701; Major facilitator superfamily MFS-1
PH_os_0002637						1.43213	LOC_Os09g39960	dynamin family protein, putative, expressed	BGIOSGA029226	IPR000375; Dynamin central region|IPR001401; Dynamin, GTPase region|IPR003130; Dynamin GTPase effector
PH_os_0002642			1.28752		-1.42931		LOC_Os10g26940	BURP domain containing protein, expressed	BGIOSGA039703|BGIOSGA015061	IPR004873; BURP|IPR004873; BURP
PH_os_0002647						-1.13046	LOC_Os09g26420	AP2 domain containing protein, expressed	BGIOSGA030816	IPR001471; Pathogenesis-related transcriptional factor and ERF, DNA-binding
PH_os_0002653						1.37786	LOC_Os09g39640	protein kinase, putative, expressed	BGIOSGA031303	IPR000719; Protein kinase, core|IPR003613; U box|IPR006016; UspA|IPR008271; Serine/threonine protein kinase, active site|IPR017442; Serine/threonine protein kinase-related
PH_os_0002657					-1.5863		LOC_Os10g28360	1,2-dihydroxy-3-keto-5-methylthiopentene dioxygenase protein, putative, expressed	BGIOSGA031908	IPR004313; Acireductone dioxygenase, ARD
PH_os_0002658		-1.21205	-1.07702				LOC_Os10g31290	expressed protein	BGIOSGA033061|BGIOSGA033065	NA
PH_os_0002666		-1.00938					LOC_Os10g25674	mps one binder kinase activator-like 1A, putative, expressed	BGIOSGA031983	IPR001611; Leucine-rich repeat|IPR001810; Cyclin-like F-box|IPR005301; Mob1/phocein|IPR006553; Leucine-rich repeat, cysteine-containing subtype|IPR013101; Leucine-rich repeat 2
PH_os_0002668						-2.0515	LOC_Os10g28630	homocysteine S-methyltransferase protein, putative, expressed	BGIOSGA032938	IPR003726; Homocysteine S-methyltransferase
PH_os_0002669			-1.52626			-2.7647	LOC_Os09g36880	GDSL-like lipase/acylhydrolase, putative, expressed	BGIOSGA029354	IPR001087; Lipase, GDSL|IPR008265; Lipase, GDSL, active site
PH_os_0002670						-1.08604	LOC_Os09g27700	microtubule associated protein, putative, expressed	BGIOSGA029656	IPR007145; MAP65/ASE1
PH_os_0002673		-1.02661					LOC_Os10g22510	MLA1, putative, expressed	BGIOSGA032791	IPR002182; NB-ARC
PH_os_0002675						-1.18554	LOC_Os10g21360	N-dimethylguanosine tRNA methyltransferase, putative, expressed	BGIOSGA032755	IPR002905; N2,N2-dimethylguanosine tRNA methyltransferase
PH_os_0002676			-1.1653			-2.01216	LOC_Os10g25780	FAD-linked oxidoreductase protein, putative, expressed	BGIOSGA031980	IPR006094; FAD linked oxidase, N-terminal
PH_os_0002679	1.55338	2.58703			1.56877	2.16927	LOC_Os09g39850	AP2 domain containing protein	BGIOSGA031313	IPR001471; Pathogenesis-related transcriptional factor and ERF, DNA-binding
PH_os_0002684		-1.08097			-1.62318	1.68908	LOC_Os10g25030	red chlorophyll catabolite reductase, putative, expressed	BGIOSGA032012	IPR009439; Red chlorophyll catabolite reductase
PH_os_0002686		-1.93902		-1.14719	-2.70106		LOC_Os10g27980	transmembrane amino acid transporter protein, putative, expressed	BGIOSGA032912	IPR013057; Amino acid transporter, transmembrane
PH_os_0002690			1.68448			3.06446	LOC_Os10g01134	OsSCP46 - Putative Serine Carboxypeptidase homologue, expressed	BGIOSGA040471	IPR001563; Peptidase S10, serine carboxypeptidase
PH_os_0002697			1.65112			2.39843	LOC_Os09g35800	UDP-glucose 4-epimerase, putative, expressed	BGIOSGA029402|BGIOSGA029401	IPR001509; NAD-dependent epimerase/dehydratase|IPR001509; NAD-dependent epimerase/dehydratase|IPR008089; Nucleotide sugar epimerase
PH_os_0002700		1.39061					LOC_Os09g33550	CCT/B-box zinc finger protein, putative, expressed	BGIOSGA029461	IPR010402; CCT
PH_os_0002703						1.06639	LOC_Os10g07998	nodulin, putative, expressed	BGIOSGA015038	NA
PH_os_0002706						-1.16878	LOC_Os09g27230	brevis radix, putative, expressed	BGIOSGA030854	IPR013591; Disease resistance/zinc finger/chromosome condensation-like region
PH_os_0002715						1.75014	LOC_Os10g30610	white-brown complex homolog protein, putative, expressed	BGIOSGA033034	IPR003439; ABC transporter-like|IPR003593; AAA+ ATPase, core|IPR013525; ABC-2 type transporter
PH_os_0002719						-2.0112	LOC_Os10g25340	GDSL-like lipase/acylhydrolase, putative, expressed	BGIOSGA032854|BGIOSGA032853	IPR001087; Lipase, GDSL|IPR001087; Lipase, GDSL
PH_os_0002724	-1.04819	-1.64093					LOC_Os10g07400	disease resistance RPP13-like protein 1, putative, expressed	BGIOSGA032258	IPR000767; Disease resistance protein|IPR001611; Leucine-rich repeat|IPR002182; NB-ARC
PH_os_0002727		-1.56392			-1.38169	-1.73378	LOC_Os10g25450	OsSub60 - Putative Subtilisin homologue, expressed	BGIOSGA032858	IPR000209; Peptidase S8 and S53, subtilisin, kexin, sedolisin|IPR003137; Protease-associated PA|IPR010259; Proteinase inhibitor I9, subtilisin propeptide
PH_os_0002730	-1.0694	-1.49127		-1.21146	-1.32273		LOC_Os09g24310	expressed protein	BGIOSGA030737	NA
PH_os_0002736						1.07043	LOC_Os10g18280	cysteine-rich receptor-like protein kinase 7 precursor, putative	BGIOSGA032133	IPR000719; Protein kinase, core|IPR001245; Tyrosine protein kinase|IPR002290; Serine/threonine protein kinase|IPR002902; Protein of unknown function DUF26|IPR008271; Serine/threonine protein kinase, active site|IPR017441; Protein kinase ATP binding, conserved site|IPR017442; Serine/threonine protein kinase-related
PH_os_0002739		1.00521					LOC_Os09g34910	DEAD-box ATP-dependent RNA helicase 7, putative, expressed	BGIOSGA031108	IPR000629; RNA helicase, ATP-dependent, DEAD-box, conserved site|IPR001650; DNA/RNA helicase, C-terminal|IPR011545; DNA/RNA helicase, DEAD/DEAH box type, N-terminal|IPR012562; GUCT|IPR014001; DEAD-like helicase, N-terminal|IPR014014; RNA helicase, DEAD-box type, Q motif|IPR014021; Helicase, superfamily 1 and 2, ATP-binding
PH_os_0002744					1.37579		LOC_Os10g27220	phospholipid-transporting ATPase 3, putative, expressed	BGIOSGA031939	NA
PH_os_0002745		-1.36534			-1.61666		LOC_Os10g17260	cytochrome P450, putative, expressed	BGIOSGA032683	IPR001128; Cytochrome P450|IPR002401; Cytochrome P450, E-class, group I
PH_os_0002751	-1.0331	-1.16621		-1.14804	-1.658		LOC_Os09g23150	monoglyceride lipase, putative, expressed	BGIOSGA029809	IPR000073; Alpha/beta hydrolase fold-1|IPR003089; Alpha/beta hydrolase
PH_os_0002754		-1.78601	-1.44896		-1.77758	-1.10279	LOC_Os10g11270	sulfotransferase domain containing protein, expressed	BGIOSGA032201	IPR000863; Sulphotransferase
PH_os_0002761			1.10132				LOC_Os10g02480	oxidoreductase, aldo/keto reductase family protein, putative, expressed	BGIOSGA032437|BGIOSGA032435	IPR001395; Aldo/keto reductase|IPR001395; Aldo/keto reductase
PH_os_0002763						1.55416	LOC_Os09g29940	auxin-independent growth promoter protein, putative, expressed	BGIOSGA029591	IPR004348; Protein of unknown function DUF246, plant
PH_os_0002770			-1.02945			-2.17256	LOC_Os10g34000	aquaporin protein, putative	BGIOSGA038395	IPR000425; Major intrinsic protein
PH_os_0002776					1.01624		LOC_Os11g37330	pentatricopeptide repeat domain containing protein, putative, expressed	BGIOSGA035513	IPR002885; Pentatricopeptide repeat
PH_os_0002777			-2.18424				LOC_Os11g26880	RALFL14 - Rapid ALkalinization Factor RALF family protein precursor, expressed	BGIOSGA034045	IPR008801; Rapid ALkalinization Factor
PH_os_0002778				-1.0088	-1.55248		LOC_Os10g40360	proline oxidase, mitochondrial precursor, putative, expressed	BGIOSGA033417	IPR002872; Proline dehydrogenase
PH_os_0002783					-2.23819	1.80366	LOC_Os11g38650	UDP-glucoronosyl/UDP-glucosyl transferase, putative, expressed	BGIOSGA035541	IPR002213; UDP-glucuronosyl/UDP-glucosyltransferase
PH_os_0002785					-1.65352		LOC_Os10g40490	U-box domain containing protein, expressed	BGIOSGA033421	IPR003613; U box
PH_os_0002787						-1.25183	LOC_Os10g39930	cytochrome P450 97B2, putative, expressed	BGIOSGA033404	IPR001128; Cytochrome P450|IPR002401; Cytochrome P450, E-class, group I
PH_os_0002789			1.04444				LOC_Os11g13850	rieske domain containing protein, expressed	BGIOSGA034226	IPR005806; Rieske [2Fe-2S] region
PH_os_0002792						-1.1264	LOC_Os10g39710	strictosidine synthase, putative, expressed	BGIOSGA033388	IPR004141; Strictosidine synthase
PH_os_0002793			-2.0075			-3.26152	LOC_Os11g37550	OsCML6 - Calmodulin-related calcium sensor protein	BGIOSGA033742	IPR001751; S100/CaBP-9k-type, calcium binding|IPR002048; Calcium-binding EF-hand
PH_os_0002799					-1.07423		LOC_Os10g35680	acetyltransferase, GNAT family, putative, expressed	BGIOSGA031609	IPR000182; GCN5-related N-acetyltransferase
PH_os_0002801		1.03431					LOC_Os11g36200	receptor-like protein kinase 2 precursor, putative, expressed	BGIOSGA035467|BGIOSGA032162	IPR000719; Protein kinase, core|IPR001245; Tyrosine protein kinase|IPR001611; Leucine-rich repeat|IPR001680; WD40 repeat|IPR002290; Serine/threonine protein kinase|IPR003591; Leucine-rich repeat, typical subtype|IPR008271; Serine/threonine protein kinase, active site|IPR013210; Leucine-rich repeat, N-terminal|IPR017441; Protein kinase ATP binding, conserved site|IPR017442; Serine/threonine protei…
PH_os_0002802		1.38269			1.35677		LOC_Os11g09010	lipase, putative, expressed	BGIOSGA025495	NA
PH_os_0002803						-1.03124	LOC_Os11g37080	h/ACA ribonucleoprotein complex subunit 1-like protein 1, putative, expressed	BGIOSGA035498	IPR007504; Gar1 protein RNA-binding region
PH_os_0002807						-1.41831	LOC_Os10g39540	protein phosphatase 2C, putative, expressed	BGIOSGA033380	IPR000222; Protein phosphatase 2C, manganese/magnesium aspartate binding site|IPR001932; Protein phosphatase 2C-related|IPR014045; Protein phosphatase 2C, N-terminal
PH_os_0002808						-1.0326	LOC_Os11g36440	amine oxidase, flavin-containing, domain containing protein, expressed	BGIOSGA035476	IPR001844; Chaperonin Cpn60|IPR002177; DNA-binding protein Dps|IPR002218; Glucose-inhibited division protein A|IPR003953; Fumarate reductase/succinate dehydrogenase flavoprotein, N-terminal|IPR008151; Phytoene dehydrogenase-related protein
PH_os_0002818	-1.32978	-1.37036		-1.33163	-2.37626		LOC_Os10g34170	glutaredoxin domain containing protein, putative, expressed	BGIOSGA031671	IPR000591; Pleckstrin/ G-protein, interacting region|IPR002109; Glutaredoxin|IPR006869; Protein of unknown function DUF547
PH_os_0002820			2.02845		-1.3869	1.79733	LOC_Os11g38260	PAP fibrillin family domain containing protein, expressed	BGIOSGA033701|BGIOSGA015562	IPR002345; Lipocalin|IPR006843; PAP fibrillin|IPR002345; Lipocalin|IPR006843; PAP fibrillin
PH_os_0002821						1.03062	LOC_Os10g40040	expressed protein	BGIOSGA031462	NA
PH_os_0002822		-1.08328					LOC_Os10g41290	AGC_PVPK_like_kin82y.17 - ACG kinases include homologs to PKA, PKG and PKC, expressed	BGIOSGA033446	IPR000719; Protein kinase, core|IPR001245; Tyrosine protein kinase|IPR002290; Serine/threonine protein kinase|IPR008271; Serine/threonine protein kinase, active site|IPR017442; Serine/threonine protein kinase-related
PH_os_0002824					-1.17607		LOC_Os11g01010	autophagy-related protein 8D, putative, expressed	BGIOSGA006325|BGIOSGA006342	IPR004241; Light chain 3 (LC3)|IPR004241; Light chain 3 (LC3)
PH_os_0002826			1.29452			1.01451	LOC_Os11g07060	receptor protein kinase CLAVATA1 precursor, putative, expressed	BGIOSGA034887	IPR000719; Protein kinase, core|IPR001245; Tyrosine protein kinase|IPR001611; Leucine-rich repeat|IPR002290; Serine/threonine protein kinase|IPR008271; Serine/threonine protein kinase, active site|IPR017441; Protein kinase ATP binding, conserved site|IPR017442; Serine/threonine protein kinase-related
PH_os_0002830						-1.67313	LOC_Os11g32500	rubredoxin family protein, putative, expressed	BGIOSGA033884	IPR004039; Rubredoxin-type Fe(Cys)4 protein
PH_os_0002834					1.06614		LOC_Os11g35860	OsWAK120 - OsWAK receptor-like protein kinase	BGIOSGA033789	NA
PH_os_0002837					1.09044		LOC_Os11g37660	vegetative storage protein, putative, expressed	BGIOSGA035567	IPR002885; Pentatricopeptide repeat
PH_os_0002838			-1.14363				LOC_Os11g05880	exo70 exocyst complex subunit, putative, expressed	BGIOSGA034463	IPR004140; Exo70 exocyst complex subunit
PH_os_0002842		1.16729	-1.10755				LOC_Os11g07440	plant neutral invertase domain containing protein, expressed	BGIOSGA021334	IPR006937; Plant neutral invertase
PH_os_0002851					-1.16206		LOC_Os11g14980	pentatricopeptide, putative, expressed	BGIOSGA034192	IPR002885; Pentatricopeptide repeat
PH_os_0002852		-1.28149	1.17086		-1.00077	2.1672	LOC_Os11g29870	OsWRKY72 - Superfamily of TFs having WRKY and zinc finger domains, expressed	BGIOSGA035289	IPR003657; DNA-binding WRKY
PH_os_0002855			1.80586				LOC_Os11g30040	esterase PIR7, putative	BGIOSGA035293	IPR000073; Alpha/beta hydrolase fold-1
PH_os_0002856						1.13953	LOC_Os10g42830	transporter family protein, putative, expressed	BGIOSGA031325	IPR003663; Sugar transporter|IPR005828; General substrate transporter|IPR005829; Sugar transporter, conserved site|IPR007114; Major facilitator superfamily
PH_os_0002858			1.65441			1.72165	LOC_Os11g14900	thiol protease SEN102 precursor, putative, expressed	BGIOSGA034195	IPR000169; Peptidase, cysteine peptidase active site|IPR000668; Peptidase C1A, papain C-terminal|IPR013201; Proteinase inhibitor I29, cathepsin propeptide
PH_os_0002859		-1.09804					LOC_Os11g31330	no apical meristem protein, putative, expressed	BGIOSGA035330|BGIOSGA035327	IPR003441; No apical meristem (NAM) protein|IPR003441; No apical meristem (NAM) protein
PH_os_0002861	1.14332		-2.87185	1.2322		-1.99721	LOC_Os10g38720	glutathione S-transferase, putative, expressed	BGIOSGA033336	IPR004045; Glutathione S-transferase, N-terminal
PH_os_0002862						1.52625	LOC_Os11g37230	zinc finger, C3HC4 type domain containing protein, expressed	BGIOSGA033747	IPR001841; Zinc finger, RING-type
PH_os_0002866					1.15408		LOC_Os11g08330	POLD1 - Putative DNA polymerase delta catalytic subunit, expressed	BGIOSGA034374|BGIOSGA034372	IPR006134; DNA-directed DNA polymerase, family B, conserved region|IPR006133; DNA-directed DNA polymerase, family B, exonuclease|IPR006134; DNA-directed DNA polymerase, family B, conserved region|IPR006172; DNA-directed DNA polymerase, family B
PH_os_0002867						-2.40045	LOC_Os11g29350	ELMO/CED-12 family protein, putative, expressed	BGIOSGA035269	IPR006816; Engulfment and cell motility, ELM|IPR017441; Protein kinase ATP binding, conserved site
PH_os_0002869		-1.25583	-1.41939				LOC_Os11g29420	LTPL30 - Protease inhibitor/seed storage/LTP family protein precursor, putative	BGIOSGA035273	IPR003612; Plant lipid transfer protein/seed storage/trypsin-alpha amylase inhibitor
PH_os_0002870						-1.32469	LOC_Os11g29380	MCM2 - Putative minichromosome maintenance MCM complex subunit 2, expressed	BGIOSGA035270	IPR001208; MCM|IPR008045; MCM protein 2
PH_os_0002873			1.11931			2.209	LOC_Os11g37090	pumilio-family RNA binding repeat domain containing protein, expressed	BGIOSGA033756	IPR001313; Pumilio RNA-binding region
PH_os_0002877			1.4231			1.77034	LOC_Os10g33620	ubiquitin family protein, putative, expressed	BGIOSGA033123	IPR000626; Ubiquitin
PH_os_0002882	1.62695	1.76903		1.42092	1.98379		LOC_Os10g42760	PPR repeat domain containing protein, putative, expressed	BGIOSGA031331	IPR002885; Pentatricopeptide repeat
PH_os_0002886						-2.01411	LOC_Os11g24750	conserved hypothetical protein	BGIOSGA034062	IPR002110; Ankyrin
PH_os_0002889			1.93886				LOC_Os10g39390	Eukaryotic aspartyl protease domain containing protein, expressed	BGIOSGA033371	IPR001461; Peptidase A1
PH_os_0002892		-1.04421					LOC_Os11g29200	protein transport protein, putative, expressed	BGIOSGA035265	IPR006895; Zinc finger, Sec23/Sec24-type|IPR006896; Sec23/Sec24 trunk region|IPR006900; Sec23/Sec24 helical region|IPR007123; Gelsolin region|IPR012990; Sec23/Sec24 beta-sandwich
PH_os_0002894					-1.33595		LOC_Os10g40640	glycosyl transferase 8 domain containing protein, putative, expressed	BGIOSGA033425	IPR002495; Glycosyl transferase, family 8
PH_os_0002900			1.68197				LOC_Os11g33950	conserved hypothetical protein	BGIOSGA035401	IPR004158; Protein of unknown function DUF247, plant
PH_os_0002902			-1.57182				LOC_Os10g41930	haloacid dehalogenase-like hydrolase family protein, putative, expressed	BGIOSGA033472	IPR000454; ATPase, F0 complex, subunit C|IPR005834; Haloacid dehalogenase-like hydrolase
PH_os_0002904						-1.15639	LOC_Os11g35060	agenet domain containing protein	BGIOSGA035434	IPR007930; Protein of unknown function DUF724|IPR008395; Agenet|IPR014002; Tudor-like, plant
PH_os_0002906					-1.06316		LOC_Os10g39440	transporter family protein, putative, expressed	BGIOSGA033375	IPR003663; Sugar transporter|IPR005828; General substrate transporter|IPR005829; Sugar transporter, conserved site|IPR007114; Major facilitator superfamily
PH_os_0002909	-1.35588	-1.66501					LOC_Os11g37780	stripe rust resistance protein Yr10, putative	BGIOSGA040731	IPR002182; NB-ARC
PH_os_0002911		1.02507			1.27092	-1.28447	LOC_Os11g35030	growth regulating factor protein, putative, expressed	BGIOSGA035433	IPR014977; WRC|IPR014978; QLQ
PH_os_0002912		-1.08993	-1.28758		-1.43229	-1.60417	LOC_Os11g32240	cytochrome P450 51, putative, expressed	BGIOSGA035360	IPR001128; Cytochrome P450|IPR002403; Cytochrome P450, E-class, group IV
PH_os_0002916						-1.58129	LOC_Os11g31980	OsSCP63 - Putative Serine Carboxypeptidase homologue, expressed	BGIOSGA035352	IPR001563; Peptidase S10, serine carboxypeptidase
PH_os_0002917		-1.37779	-1.50868			-1.6784	LOC_Os11g31940	GDSL-like lipase/acylhydrolase, putative, expressed	BGIOSGA035349	IPR000276; GPCR, rhodopsin-like|IPR001087; Lipase, GDSL
PH_os_0002920					-1.55654		LOC_Os11g15190	RGH1A, putative	BGIOSGA018415	IPR000767; Disease resistance protein|IPR001611; Leucine-rich repeat|IPR002182; NB-ARC
PH_os_0002924					-1.2573	1.81951	LOC_Os11g03650	mla1, putative, expressed	BGIOSGA034573	IPR001611; Leucine-rich repeat|IPR002182; NB-ARC
PH_os_0002926						-1.17733	LOC_Os11g33110	Cupin domain containing protein, expressed	BGIOSGA035385	IPR001929; Germin|IPR006045; Cupin 1
PH_os_0002930			-2.18187		-1.07132	-2.52303	LOC_Os10g39160	peroxidase precursor, putative	BGIOSGA033359	IPR000823; Plant peroxidase|IPR002016; Haem peroxidase, plant/fungal/bacterial
PH_os_0002935			-1.00947			-1.71842	LOC_Os10g42750	CSLD1 - cellulose synthase-like family D, expressed	BGIOSGA033504	IPR005150; Cellulose synthase
PH_os_0002936						1.75255	LOC_Os11g33090	amidase, putative, expressed	BGIOSGA033859	IPR000120; Amidase signature enzyme
PH_os_0002937			-1.0581				LOC_Os11g10750	OsSCP48 - Putative Serine Carboxypeptidase homologue, expressed	BGIOSGA034295	IPR001563; Peptidase S10, serine carboxypeptidase
PH_os_0002938			1.11963	-1.05046		3.2602	LOC_Os10g41040	ternary complex factor MIP1, putative, expressed	BGIOSGA031411	IPR006869; Protein of unknown function DUF547
PH_os_0002940	-1.3163	-1.91682		-1.11824	-2.22049		LOC_Os11g17014	NB-ARC domain containing protein, expressed	BGIOSGA035107	IPR000767; Disease resistance protein|IPR002182; NB-ARC
PH_os_0002941						1.05173	LOC_Os10g37730	pollen ankyrin, putative, expressed	BGIOSGA031533	IPR001841; Zinc finger, RING-type|IPR002110; Ankyrin
PH_os_0002942	-1.05853	-2.308		-1.18693	-2.4219	-2.0664	LOC_Os10g32080	xyloglucan galactosyltransferase KATAMARI1, putative, expressed	BGIOSGA031768	IPR004263; Exostosin-like
PH_os_0002946						1.07392	LOC_Os11g05990	digalactosyldiacylglycerol synthase, chloroplast precursor, putative, expressed	BGIOSGA034845	IPR001296; Glycosyl transferase, group 1
PH_os_0002952		-1.07181			-1.27819		LOC_Os11g11780	cysteine-rich receptor-like protein kinase 21 precursor, putative, expressed	BGIOSGA035031	IPR000719; Protein kinase, core|IPR001245; Tyrosine protein kinase|IPR002290; Serine/threonine protein kinase|IPR008271; Serine/threonine protein kinase, active site|IPR017441; Protein kinase ATP binding, conserved site|IPR017442; Serine/threonine protein kinase-related
PH_os_0002955			1.35265				LOC_Os10g33270	cyanate hydratase, putative, expressed	BGIOSGA033116	IPR003712; Cyanate lyase, C-terminal|IPR008076; Cyanase
PH_os_0002956				-1.08801			LOC_Os10g42430	transcription factor MYC7E, putative, expressed	BGIOSGA033493	IPR001092; Basic helix-loop-helix dimerisation region bHLH
PH_os_0002959					1.07098	1.43339	LOC_Os11g06900	amidase family protein, putative, expressed	BGIOSGA034425	IPR000120; Amidase signature enzyme
PH_os_0002967		1.39709			1.58963		LOC_Os11g32880	DEAD-box ATP-dependent RNA helicase, putative, expressed	BGIOSGA033869	IPR001650; DNA/RNA helicase, C-terminal|IPR002016; Haem peroxidase, plant/fungal/bacterial|IPR011545; DNA/RNA helicase, DEAD/DEAH box type, N-terminal|IPR014001; DEAD-like helicase, N-terminal|IPR014021; Helicase, superfamily 1 and 2, ATP-binding
PH_os_0002968						1.10944	LOC_Os11g07480	WD domain, G-beta repeat domain containing protein, expressed	BGIOSGA034908	IPR001680; WD40 repeat
PH_os_0002975			-1.06043				LOC_Os11g17080	OsMPK15 - Putative MAPK based on amino acid sequence homology, expressed	BGIOSGA035109	IPR000719; Protein kinase, core|IPR001245; Tyrosine protein kinase|IPR002290; Serine/threonine protein kinase|IPR017441; Protein kinase ATP binding, conserved site|IPR017442; Serine/threonine protein kinase-related
PH_os_0002976			-1.23976			-1.96912	LOC_Os11g34390	glycosyltransferase, putative, expressed	BGIOSGA033833	IPR008630; Galactosyl transferase
PH_os_0002979			1.10075		-1.13666	1.16119	LOC_Os11g01480	MYB family transcription factor, putative, expressed	BGIOSGA036796	IPR014778; Myb, DNA-binding
PH_os_0002982		-1.16099					LOC_Os11g37850	stripe rust resistance protein Yr10, putative, expressed	BGIOSGA033692	IPR000767; Disease resistance protein|IPR002182; NB-ARC
PH_os_0002984	-1.42384		-1.74514	-1.53571	-2.81502	-2.41691	LOC_Os11g35120	OsWAK116 - OsWAK receptor-like cytoplasmic kinase OsWAK-RLCK	BGIOSGA033812	IPR000719; Protein kinase, core|IPR001245; Tyrosine protein kinase|IPR002290; Serine/threonine protein kinase
PH_os_0002987		1.15175			1.03504		LOC_Os11g04390	RNA recognition motif containing protein, expressed	BGIOSGA036957|BGIOSGA034759	IPR000504; RNA recognition motif, RNP-1|IPR000873; AMP-dependent synthetase and ligase|IPR004827; Basic-leucine zipper (bZIP) transcription factor|IPR011700; Basic leucine zipper|IPR000504; RNA recognition motif, RNP-1|IPR000873; AMP-dependent synthetase and ligase|IPR004827; Basic-leucine zipper (bZIP) transcription factor|IPR004853; Protein of unknown function DUF250|IPR011700; Basic leucine zi…
PH_os_0002998			1.11276				LOC_Os11g08050	conserved hypothetical protein	BGIOSGA034381	IPR002110; Ankyrin
PH_os_0002999					-1.20388		LOC_Os11g11790	NBS-LRR type disease resistance protein, putative, expressed	BGIOSGA034263	IPR000767; Disease resistance protein|IPR002182; NB-ARC
PH_os_0003000	-1.43212	-1.25142			-1.21494		LOC_Os11g34920	stripe rust resistance protein Yr10, putative, expressed	BGIOSGA035429	IPR000767; Disease resistance protein|IPR001611; Leucine-rich repeat|IPR002182; NB-ARC
PH_os_0003002	-1.27302	-1.26537		-1.7925	-1.82655		LOC_Os11g10760	NBS-LRR disease resistance protein, putative, expressed	BGIOSGA034294	IPR001611; Leucine-rich repeat
PH_os_0003006						-1.22027	LOC_Os11g19060	BABY BOOM 1, putative, expressed	BGIOSGA035153	IPR001471; Pathogenesis-related transcriptional factor and ERF, DNA-binding
PH_os_0003007						-1.26364	LOC_Os10g41390	protein kinase domain containing protein, expressed	BGIOSGA033451	IPR000719; Protein kinase, core|IPR001245; Tyrosine protein kinase|IPR002290; Serine/threonine protein kinase|IPR008271; Serine/threonine protein kinase, active site|IPR017442; Serine/threonine protein kinase-related
PH_os_0003013		1.90943			1.23367		LOC_Os11g12650	PHD-finger domain containing protein, putative, expressed	BGIOSGA034246	IPR001965; Zinc finger, PHD-type
PH_os_0003015		-2.52571	-2.80656		-1.33904		LOC_Os11g34720	Ser/Thr protein phosphatase family protein, putative, expressed	BGIOSGA033828	IPR004843; Metallophosphoesterase
PH_os_0003017		-1.32882			-1.62455		LOC_Os11g16280	F-box domain containing protein, expressed	BGIOSGA035085	IPR001810; Cyclin-like F-box|IPR006553; Leucine-rich repeat, cysteine-containing subtype|IPR013101; Leucine-rich repeat 2
PH_os_0003022					1.34424		LOC_Os11g26160	RNA polymerase sigma factor, putative, expressed	BGIOSGA015860	IPR000943; RNA polymerase sigma-70 factor|IPR007624; RNA polymerase sigma-70 region 3|IPR007627; RNA polymerase sigma-70 region 2|IPR007630; RNA polymerase sigma-70 region 4|IPR009042; RNA polymerase sigma-70 region 1.2
PH_os_0003023					1.00461		LOC_Os11g08950	protein kinase family protein, putative, expressed	BGIOSGA014095	IPR000719; Protein kinase, core|IPR001245; Tyrosine protein kinase|IPR002290; Serine/threonine protein kinase|IPR006016; UspA|IPR008271; Serine/threonine protein kinase, active site|IPR017441; Protein kinase ATP binding, conserved site|IPR017442; Serine/threonine protein kinase-related
PH_os_0003026						-1.0022	LOC_Os11g35040	aminotransferase, classes I and II, domain containing protein, expressed	BGIOSGA033817	IPR004838; Aminotransferases, class-I, pyridoxal-phosphate-binding site|IPR004839; Aminotransferase, class I and II
PH_os_0003027					-1.40378		LOC_Os10g41460	transcription factor like protein, putative, expressed	BGIOSGA033455	IPR001005; SANT, DNA-binding|IPR006578; MADF
PH_os_0003028						1.4465	LOC_Os11g12740	peptide transporter PTR2, putative, expressed	BGIOSGA034245	IPR000109; TGF-beta receptor, type I/II extracellular region
PH_os_0003029	-1.59467	-1.9948	-1.99375	-1.35509	-1.81963		LOC_Os11g25990	indole-3-acetate beta-glucosyltransferase, putative	BGIOSGA026847	IPR002213; UDP-glucuronosyl/UDP-glucosyltransferase
PH_os_0003032				-1.56032	-2.82045		LOC_Os11g30110	disease resistance RPP13-like protein 1, putative	BGIOSGA010623	IPR000767; Disease resistance protein|IPR002182; NB-ARC
PH_os_0003035				-1.51866		-1.22793	LOC_Os11g08340	OsGH3.12 - Probable indole-3-acetic acid-amido synthetase	BGIOSGA034955	IPR004993; GH3 auxin-responsive promoter
PH_os_0003036			1.15271				LOC_Os10g42190	leucine rich repeat containing protein, expressed	BGIOSGA033486	IPR001611; Leucine-rich repeat|IPR003591; Leucine-rich repeat, typical subtype
PH_os_0003040						-1.07052	LOC_Os11g10000	mTERF family protein, expressed	BGIOSGA034340	IPR003690; Mitochodrial transcription termination factor-related
PH_os_0003045						1.19703	LOC_Os10g42800	AMP-binding enzyme, putative	BGIOSGA031327	IPR000873; AMP-dependent synthetase and ligase
PH_os_0003046	-1.39133	-1.64188		-1.14988	-1.26485	-1.25998	LOC_Os11g06840	ZOS11-01 - C2H2 zinc finger protein, expressed	BGIOSGA034884	IPR007087; Zinc finger, C2H2-type|IPR015880; Zinc finger, C2H2-like
PH_os_0003049	-1.28956				-1.41322	1.56652	LOC_Os11g37880	stripe rust resistance protein Yr10, putative, expressed	BGIOSGA019666	IPR000767; Disease resistance protein|IPR001611; Leucine-rich repeat|IPR002182; NB-ARC
PH_os_0003050	-1.09918			-1.2597	-1.56085		LOC_Os11g32210	jacalin-like lectin domain containing protein	BGIOSGA033898	IPR000767; Disease resistance protein|IPR001229; Mannose-binding lectin|IPR002182; NB-ARC
PH_os_0003053		1.08694					LOC_Os11g08200	eukaryotic aspartyl protease domain containing protein, expressed	BGIOSGA034940	IPR001461; Peptidase A1|IPR001969; Peptidase aspartic, active site
PH_os_0003055		-1.22542			-1.41911		LOC_Os10g35670	zinc finger, RING-type, putative, expressed	BGIOSGA033219	IPR001841; Zinc finger, RING-type
PH_os_0003056		-1.73826			-1.34768		LOC_Os10g41660	zinc finger, C3HC4 type domain containing protein, expressed	BGIOSGA033464	IPR001841; Zinc finger, RING-type
PH_os_0003064		-1.22242			-1.36947		LOC_Os10g41970	methyltransferase, putative, expressed	BGIOSGA033474	IPR004159; Protein of unknown function DUF248, methyltransferase putative
PH_os_0003066						-1.04116	LOC_Os10g35940	folylpolyglutamate synthetase, putative, expressed	BGIOSGA031600	IPR001645; Folylpolyglutamate synthetase
PH_os_0003069				-1.57727	-2.3142	-1.59953	LOC_Os11g02670	zinc finger, C3HC4 type domain containing protein, expressed	BGIOSGA034694|BGIOSGA036897	IPR001128; Cytochrome P450|IPR001841; Zinc finger, RING-type|IPR002401; Cytochrome P450, E-class, group I|IPR001128; Cytochrome P450|IPR002401; Cytochrome P450, E-class, group I
PH_os_0003071	-1.01121	-1.34844					LOC_Os11g29000	pollen signalling protein with adenylyl cyclase activity, putative, expressed	BGIOSGA034000	IPR000767; Disease resistance protein|IPR001611; Leucine-rich repeat|IPR002182; NB-ARC|IPR003591; Leucine-rich repeat, typical subtype
PH_os_0003073	-1.04338	-1.60552	-1.66252				LOC_Os11g07740	dirigent, putative	BGIOSGA034918	IPR004265; Plant disease resistance response protein
PH_os_0003081			-1.51517				LOC_Os11g27430	NB-ARC domain containing protein	BGIOSGA034034	IPR000767; Disease resistance protein|IPR002182; NB-ARC
PH_os_0003082		-1.95605			-2.23804		LOC_Os11g07830	dirigent, putative, expressed	BGIOSGA034921	IPR004265; Plant disease resistance response protein
PH_os_0003083			1.22574		-1.74423		LOC_Os11g04860	anthocyanin 5-O-glucosyltransferase, putative, expressed	BGIOSGA034508	IPR002213; UDP-glucuronosyl/UDP-glucosyltransferase
PH_os_0003085			-1.80871			-4.04449	LOC_Os11g07770	dirigent, putative, expressed	BGIOSGA034919	IPR004265; Plant disease resistance response protein
PH_os_0003092		-1.14587		-1.20288	-2.16397		LOC_Os11g06780	serine/threonine-protein kinase BRI1-like 1 precursor, putative, expressed	BGIOSGA034882	IPR000719; Protein kinase, core|IPR008271; Serine/threonine protein kinase, active site|IPR017441; Protein kinase ATP binding, conserved site|IPR017442; Serine/threonine protein kinase-related
PH_os_0003093						-1.68603	LOC_Os11g24374	OsSCP55 - Putative Serine Carboxypeptidase homologue, expressed	BGIOSGA034077	IPR001563; Peptidase S10, serine carboxypeptidase
PH_os_0003100		-1.54091	-1.10434				LOC_Os11g25060	flavonol synthase/flavanone 3-hydroxylase, putative	BGIOSGA034074|BGIOSGA034073	IPR002283; Isopenicillin N synthase|IPR005123; 2OG-Fe(II) oxygenase|IPR002283; Isopenicillin N synthase|IPR005123; 2OG-Fe(II) oxygenase
PH_os_0003101		-1.14919					LOC_Os11g07090	pectinesterase, putative, expressed	BGIOSGA034888	IPR000070; Pectinesterase, catalytic|IPR006501; Pectinesterase inhibitor
PH_os_0003102			2.71368				LOC_Os11g07180	receptor protein kinase CLAVATA1 precursor, putative, expressed	BGIOSGA034896|BGIOSGA034895	IPR000719; Protein kinase, core|IPR001611; Leucine-rich repeat|IPR008271; Serine/threonine protein kinase, active site|IPR013210; Leucine-rich repeat, N-terminal|IPR017441; Protein kinase ATP binding, conserved site|IPR017442; Serine/threonine protein kinase-related|IPR000719; Protein kinase, core|IPR001245; Tyrosine protein kinase|IPR001611; Leucine-rich repeat|IPR002290; Serine/threonine protei…
PH_os_0003107			-1.46846			-3.21418	LOC_Os11g06880	acyl-CoA synthetase, putative, expressed	BGIOSGA034885	IPR000873; AMP-dependent synthetase and ligase
PH_os_0003111		-1.39248					LOC_Os11g29720	cytochrome P450, putative, expressed	BGIOSGA033980	IPR001128; Cytochrome P450|IPR002401; Cytochrome P450, E-class, group I
PH_os_0003126		5.33422			2.73484		LOC_Os11g19340	lipase, putative, expressed	BGIOSGA034118	IPR002921; Lipase, class 3
PH_os_0003127						1.13825	LOC_Os11g19720	recA protein, putative, expressed	BGIOSGA034112	IPR001553; RecA bacterial DNA recombination|IPR003593; AAA+ ATPase, core|IPR013765; RecA
PH_os_0003129						1.08152	LOC_Os11g08670	NAD kinase, putative, expressed	BGIOSGA034972	IPR002504; ATP-NAD/AcoX kinase
PH_os_0003146			-2.02182			-2.20354	LOC_Os11g07912	MLO domain containing protein, putative, expressed	BGIOSGA034926	IPR004326; Mlo-related protein
PH_os_0003150					-1.08855		LOC_Os11g08370	transporter, major facilitator family, putative, expressed	BGIOSGA034957	IPR007114; Major facilitator superfamily|IPR011701; Major facilitator superfamily MFS-1
PH_os_0003152						1.2128	LOC_Os11g11000	ELMO/CED-12 family protein, putative, expressed	BGIOSGA034284	IPR000719; Protein kinase, core|IPR004147; ABC-1
PH_os_0003158					-1.13313		LOC_Os10g35070	alpha-galactosidase precursor, putative, expressed	BGIOSGA033188	IPR000111; Glycoside hydrolase, clan GH-D|IPR001202; WW/Rsp5/WWP|IPR002241; Glycoside hydrolase, family 27
PH_os_0003160					1.01351		LOC_Os11g05300	RING-H2 finger protein, putative, expressed	BGIOSGA034489	IPR001841; Zinc finger, RING-type
PH_os_0003161		-1.27586					LOC_Os11g05130	PHD-finger family protein, expressed	BGIOSGA034498	IPR001965; Zinc finger, PHD-type|IPR004022; DDT|IPR013032; EGF-like region, conserved site
PH_os_0003166		-1.0802					LOC_Os11g06910	myosin heavy chain-related, putative, expressed	BGIOSGA034424	IPR008587; Protein of unknown function DUF869, plant
PH_os_0003167						-1.63974	LOC_Os10g35980	tetraspanin family protein, putative, expressed	BGIOSGA031597	IPR000301; CD9/CD37/CD63 antigen
PH_os_0003170						-1.14006	LOC_Os10g39150	expressed protein	BGIOSGA033358	IPR001563; Peptidase S10, serine carboxypeptidase
PH_os_0003174						1.15556	LOC_Os10g35200	katanin p80 WD40 repeat-containing subunit B1 homolog 1, putative, expressed	BGIOSGA031628	IPR001680; WD40 repeat
PH_os_0003176	1.26246	1.85006		1.14757	1.40279		LOC_Os11g03750	PME/invertase inhibitor, putative	BGIOSGA034568	IPR006501; Pectinesterase inhibitor
PH_os_0003178				1.03675			LOC_Os11g14910	NADP-dependent oxidoreductase, putative, expressed	BGIOSGA034194	IPR013149; Alcohol dehydrogenase, zinc-binding
PH_os_0003179		-1.19274	1.21035				LOC_Os10g32570	tRNA synthetase class I family protein, putative	BGIOSGA033086	IPR015803; Cysteinyl-tRNA synthetase, class Ia, N-terminal
PH_os_0003182			1.11963				LOC_Os11g06140	serine/threonine-protein kinase WNK4, putative, expressed	BGIOSGA034454	IPR000719; Protein kinase, core|IPR001245; Tyrosine protein kinase|IPR002290; Serine/threonine protein kinase|IPR008271; Serine/threonine protein kinase, active site|IPR017442; Serine/threonine protein kinase-related
PH_os_0003190		-1.21796					LOC_Os11g13410	mla1, putative, expressed	BGIOSGA032967	IPR000767; Disease resistance protein|IPR002182; NB-ARC
PH_os_0003191			-3.71997			-3.93099	LOC_Os10g35490	hydrolase, alpha/beta fold family domain containing protein, expressed	BGIOSGA031614	IPR000073; Alpha/beta hydrolase fold-1|IPR000639; Epoxide hydrolase-like
PH_os_0003199		2.97922	4.67177				LOC_Os11g17380	protein kinase domain containing protein	BGIOSGA034158	IPR000535; Major sperm protein|IPR000719; Protein kinase, core|IPR001245; Tyrosine protein kinase|IPR002290; Serine/threonine protein kinase|IPR008271; Serine/threonine protein kinase, active site|IPR017442; Serine/threonine protein kinase-related
PH_os_0003201						1.55375	LOC_Os11g37210	MTN26L5 - MtN26 family protein precursor, expressed	BGIOSGA033748|BGIOSGA033749	IPR000742; EGF-like, type 3|IPR006210; EGF
PH_os_0003211						1.46401	LOC_Os11g06930	CBS domain-containing protein, putative, expressed	BGIOSGA034423	IPR000270; Octicosapeptide/Phox/Bem1p|IPR000644; Cystathionine beta-synthase, core
PH_os_0003215		-1.12066				-1.39604	LOC_Os11g05770	DUF623 domain containing protein, expressed	BGIOSGA034835	IPR006458; Protein of unknown function DUF623, plant
PH_os_0003224		-1.17668			-1.50979	1.73135	LOC_Os11g38160	transporter family protein, putative, expressed	BGIOSGA015557	IPR003663; Sugar transporter|IPR005828; General substrate transporter|IPR005829; Sugar transporter, conserved site|IPR007114; Major facilitator superfamily
PH_os_0003233		-1.64348			-3.02093		LOC_Os11g29210	resistance-gene-interacting protein, putative, expressed	BGIOSGA033993	NA
PH_os_0003238					-1.22745		LOC_Os11g37730	glutathione S-transferase, N-terminal domain containing protein, expressed	BGIOSGA033682	IPR004045; Glutathione S-transferase, N-terminal
PH_os_0003243		-1.70995	-4.04406		-2.23587	-2.88759	LOC_Os11g26390	sulfotransferase domain containing protein, expressed	BGIOSGA015633	IPR000863; Sulphotransferase
PH_os_0003245	-2.45945	-2.61039		-2.08641	-3.77717		LOC_Os11g05240	PAN domain-containing protein At5g03700 precursor, putative	BGIOSGA034801	IPR001480; Curculin-like (mannose-binding) lectin|IPR003014; N/apple PAN|IPR003609; Apple-like
PH_os_0003247		-1.09421	-2.407			-1.50622	LOC_Os10g32980	CESA7 - cellulose synthase, expressed	BGIOSGA033103	IPR001841; Zinc finger, RING-type|IPR005150; Cellulose synthase
PH_os_0003248		-1.49086			-2.03575		LOC_Os11g38810	mannose-6-phosphate isomerase, putative, expressed	BGIOSGA033719	IPR001250; Mannose-6-phosphate isomerase, type I
PH_os_0003259				-1.27914	-1.99673		LOC_Os11g37870	stripe rust resistance protein Yr10, putative, expressed	BGIOSGA019665	IPR000767; Disease resistance protein|IPR001611; Leucine-rich repeat|IPR002182; NB-ARC
PH_os_0003264						1.28295	LOC_Os11g18044	peptide transporter PTR2, putative, expressed	BGIOSGA035126	IPR000109; TGF-beta receptor, type I/II extracellular region
PH_os_0003266						1.20551	LOC_Os10g36200	heavy metal-associated domain containing protein, expressed	BGIOSGA031588	IPR006121; Heavy metal transport/detoxification protein
PH_os_0003267						2.67448	LOC_Os11g19210	beta-D-xylosidase, putative, expressed	BGIOSGA035159	IPR001764; Glycoside hydrolase, family 3, N-terminal|IPR002772; Glycoside hydrolase, family 3, C-terminal
PH_os_0003271						-1.43661	LOC_Os11g19700	cycloeucalenol cycloisomerase, putative, expressed	BGIOSGA035168	NA
PH_os_0003273		1.02616			1.0763	1.64171	LOC_Os11g37260	SEY1, putative, expressed	BGIOSGA035510	IPR008803; Root hair defective 3 GTP-binding
PH_os_0003275					-1.00804		LOC_Os10g37770	dehydration response related protein, putative, expressed	BGIOSGA031531	IPR004159; Protein of unknown function DUF248, methyltransferase putative
PH_os_0003280		-1.00622					LOC_Os10g38820	bZIP family transcription factor, putative, expressed	BGIOSGA031505	IPR004827; Basic-leucine zipper (bZIP) transcription factor
PH_os_0003282			1.14296	-1.39025	-1.1285	1.20269	LOC_Os10g35300	dof zinc finger domain containing protein, putative, expressed	BGIOSGA031626|BGIOSGA031618	IPR003851; Zinc finger, Dof-type|IPR003851; Zinc finger, Dof-type
PH_os_0003284					1.11417		LOC_Os10g35290	DNA-directed RNA polymerase I subunit RPA2, putative, expressed	BGIOSGA031619	IPR007120; DNA-directed RNA polymerase, subunit 2, domain 6|IPR007121; RNA polymerase, beta subunit, conserved site|IPR007641; RNA polymerase Rpb2, domain 7|IPR007642; RNA polymerase Rpb2, domain 2|IPR007644; RNA polymerase, beta subunit, protrusion|IPR007645; RNA polymerase Rpb2, domain 3|IPR009674; RNA polymerase I, Rpa2 specific
PH_os_0003285						-1.81169	LOC_Os11g16460	conserved hypothetical protein	BGIOSGA035093	IPR001261; ArgE/DapE/ACY1/CPG2/YscS, conserved site|IPR005123; 2OG-Fe(II) oxygenase
PH_os_0003286	-1.03596	-1.12858					LOC_Os11g36410	NBS-LRR type disease resistance protein, putative, expressed	BGIOSGA033773	IPR000767; Disease resistance protein|IPR001611; Leucine-rich repeat|IPR002182; NB-ARC|IPR003591; Leucine-rich repeat, typical subtype
PH_os_0003294						-1.19207	LOC_Os10g41410	nucleoside diphosphate kinase, putative, expressed	BGIOSGA031391	IPR001564; Nucleoside diphosphate kinase, core
PH_os_0003302						-1.29347	LOC_Os10g35580	ATEB1A-like microtubule associated protein, putative, expressed	BGIOSGA031612|BGIOSGA031611	IPR001715; Calponin-like actin-binding|IPR004953; EB1, C-terminal|IPR001715; Calponin-like actin-binding|IPR004953; EB1, C-terminal
PH_os_0003304	-1.26068	-1.91888	-2.51093		-1.44954	-1.69447	LOC_Os11g34440	phospholipase A2, putative, expressed	BGIOSGA033832	IPR001211; Phospholipase A2, eukaryotic|IPR013090; Phospholipase A2, active site
PH_os_0003309	-1.44394	-2.6959	-2.19662	-1.45819	-2.39689	-3.41325	LOC_Os11g27400	glycosyl hydrolase, putative, expressed	BGIOSGA035229	IPR001223; Glycoside hydrolase, family 18, catalytic domain|IPR011583; Chitinase II
PH_os_0003310			1.8344				LOC_Os11g14040	glutathione S-transferase, N-terminal domain containing protein, expressed	BGIOSGA035065	IPR004045; Glutathione S-transferase, N-terminal|IPR004046; Glutathione S-transferase, C-terminal
PH_os_0003314	-1.90375	-2.54954	-1.78152	-1.40329	-2.0922	-1.17599	LOC_Os10g38860	hydrolase, alpha/beta fold family domain containing protein, expressed	BGIOSGA031504	IPR000073; Alpha/beta hydrolase fold-1|IPR003089; Alpha/beta hydrolase
PH_os_0003315		-1.13799			-1.10049		LOC_Os11g28340	ER lumen protein retaining receptor, putative, expressed	BGIOSGA035249	IPR000133; ER lumen protein retaining receptor
PH_os_0003318		1.09956					LOC_Os11g24550	MBTB61 - Bric-a-Brac, Tramtrack, Broad Complex BTB domain with Meprin and TRAF Homology MATH domain, expressed	BGIOSGA035203	IPR000210; BTB/POZ-like|IPR002083; MATH|IPR013069; BTB/POZ
PH_os_0003329		-1.98349					LOC_Os11g11760	serpin domain containing protein, putative	BGIOSGA035029	IPR000215; Protease inhibitor I4, serpin
PH_os_0003333					1.51039		LOC_Os10g41180	expressed protein	BGIOSGA031404	NA
PH_os_0003334						-1.26371	LOC_Os11g05390	transporter, major facilitator family, putative, expressed	BGIOSGA034485	IPR005829; Sugar transporter, conserved site|IPR007114; Major facilitator superfamily|IPR011701; Major facilitator superfamily MFS-1
PH_os_0003335			-1.32896			-1.08205	LOC_Os11g26130	receptor protein kinase TMK1 precursor, putative, expressed	BGIOSGA015858	IPR000719; Protein kinase, core|IPR001611; Leucine-rich repeat|IPR008271; Serine/threonine protein kinase, active site|IPR017441; Protein kinase ATP binding, conserved site|IPR017442; Serine/threonine protein kinase-related
PH_os_0003339			2.10678				LOC_Os11g06180	nodulation-signaling pathway 2 protein, putative	BGIOSGA034855	IPR005202; GRAS transcription factor
PH_os_0003340		1.23362					LOC_Os11g33340	peptidase, M24 family protein, putative, expressed	BGIOSGA033852	IPR000994; Peptidase M24, catalytic core
PH_os_0003342						-1.48922	LOC_Os10g37180	glycine cleavage system H protein, putative, expressed	BGIOSGA033278	IPR002930; Glycine cleavage H-protein|IPR003016; 2-oxo acid dehydrogenase, lipoyl-binding site
PH_os_0003346	-1.46704		1.68739	-1.36285			LOC_Os11g07840	expressed protein	BGIOSGA034390	IPR000583; Glutamine amidotransferase, class-II|IPR007700; Protein of unknown function DUF668
PH_os_0003347			-1.90178				LOC_Os11g24060	permease domain containing protein, putative, expressed	BGIOSGA035186	IPR006043; Xanthine/uracil/vitamin C permease
PH_os_0003352			-1.03643			-1.11258	LOC_Os11g06740	syntaxin 6, putative, expressed	BGIOSGA034879	IPR000727; Target SNARE coiled-coil region|IPR015260; Syntaxin 6, N-terminal
PH_os_0003356	-1.39918	-2.71394		-1.47859	-2.65115		LOC_Os11g15570	Ser/Thr protein phosphatase family protein, putative, expressed	BGIOSGA024618	NA
PH_os_0003358					-1.03198	-1.0214	LOC_Os11g30810	sulfotransferase domain containing protein, expressed	BGIOSGA035315	IPR000863; Sulphotransferase
PH_os_0003362			1.48871				LOC_Os11g24140	plastocyanin-like domain containing protein, putative, expressed	BGIOSGA035192	IPR000923; Blue (type 1) copper domain|IPR003245; Plastocyanin-like
PH_os_0003363			1.32558				LOC_Os10g40130	Mur ligase family protein, putative, expressed	BGIOSGA031456	IPR004101; Mur ligase, C-terminal
PH_os_0003375						-2.03599	LOC_Os10g33060	hcr2-5D, putative	BGIOSGA031719	IPR000169; Peptidase, cysteine peptidase active site|IPR001611; Leucine-rich repeat|IPR003591; Leucine-rich repeat, typical subtype|IPR013210; Leucine-rich repeat, N-terminal
PH_os_0003379			1.2541			1.28121	LOC_Os10g32990	receptor-like protein kinase 2 precursor, putative, expressed	BGIOSGA031728	IPR000719; Protein kinase, core|IPR001611; Leucine-rich repeat|IPR008266; Tyrosine protein kinase, active site|IPR013210; Leucine-rich repeat, N-terminal|IPR017441; Protein kinase ATP binding, conserved site|IPR017442; Serine/threonine protein kinase-related
PH_os_0003380	1.11862	3.27194	1.03816		1.35704	2.36252	LOC_Os11g03370	no apical meristem protein, putative, expressed	BGIOSGA034716	IPR003441; No apical meristem (NAM) protein
PH_os_0003388						1.18538	LOC_Os10g36210	valyl-tRNA synthetase, putative	BGIOSGA033240	IPR001412; Aminoacyl-tRNA synthetase, class I, conserved site|IPR002300; Aminoacyl-tRNA synthetase, class Ia|IPR002303; Valyl-tRNA synthetase, class Ia|IPR013155; Valyl/Leucyl/Isoleucyl-tRNA synthetase, class I, anticodon-binding
PH_os_0003391		-1.02137					LOC_Os11g23890	peptide transporter PTR2, putative	BGIOSGA006552	IPR000109; TGF-beta receptor, type I/II extracellular region
PH_os_0003395			1.37137		-1.26727	1.95352	LOC_Os11g06300	expressed protein	BGIOSGA034872|BGIOSGA034868	NA
PH_os_0003396	-1.19496	-1.02805		-1.10503		1.39147	LOC_Os10g31910	pectate lyase precursor, putative, expressed	BGIOSGA031777	IPR002022; Pectate lyase/Amb allergen
PH_os_0003403						-2.19207	LOC_Os10g36060	protein transport protein-related, putative, expressed	BGIOSGA033236	NA
PH_os_0003404		-1.16769			-1.74099		LOC_Os11g11890	protein kinase domain containing protein, expressed	BGIOSGA035035	IPR000535; Major sperm protein|IPR000719; Protein kinase, core|IPR001245; Tyrosine protein kinase|IPR001680; WD40 repeat|IPR002290; Serine/threonine protein kinase|IPR008271; Serine/threonine protein kinase, active site|IPR017442; Serine/threonine protein kinase-related
PH_os_0003411		-1.37513			-1.67147		LOC_Os12g44170	pentatricopeptide, putative, expressed	BGIOSGA035752	IPR000194; ATPase, F1/V1/A1 complex, alpha/beta subunit, nucleotide-binding|IPR002885; Pentatricopeptide repeat
PH_os_0003413			1.4834			1.96646	LOC_Os12g18360	NB-ARC domain containing protein, expressed	BGIOSGA036370	IPR000767; Disease resistance protein|IPR002182; NB-ARC|IPR013766; Thioredoxin domain
PH_os_0003415		-3.074			1.83899		LOC_Os12g13030	osFTL7 FT-Like7 homologous to Flowering Locus T gene; contains Pfam profile PF01161: Phosphatidylethanolamine-binding protein, expressed	BGIOSGA036381	IPR001858; Phosphatidylethanolamine-binding, conserved site|IPR008914; Phosphatidylethanolamine-binding protein PEBP
PH_os_0003419						-1.50252	LOC_Os12g44090	leucine-rich repeat family protein, putative, expressed	BGIOSGA035756	IPR000719; Protein kinase, core|IPR001245; Tyrosine protein kinase|IPR001611; Leucine-rich repeat|IPR002290; Serine/threonine protein kinase|IPR008271; Serine/threonine protein kinase, active site|IPR013210; Leucine-rich repeat, N-terminal|IPR017441; Protein kinase ATP binding, conserved site|IPR017442; Serine/threonine protein kinase-related
PH_os_0003420		-1.31944		-1.35819	-2.08766		LOC_Os12g44110	ligA, putative, expressed	BGIOSGA035754	IPR000109; TGF-beta receptor, type I/II extracellular region
PH_os_0003423						1.43636	LOC_Os12g19304	Fe-S metabolism associated domain containing protein, expressed	BGIOSGA036344	IPR003473; Quinolinate synthetase A
PH_os_0003429			-2.24653			-1.69693	LOC_Os12g32620	OsWLIM1 - LIM domain protein, putative actin-binding protein and transcription factor, expressed	BGIOSGA037466	IPR001781; Zinc finger, LIM-type
PH_os_0003438					1.00563	-1.01892	LOC_Os12g24550	expressed protein	BGIOSGA036282	IPR000225; Armadillo|IPR000357; HEAT|IPR000577; Carbohydrate kinase, FGGY|IPR000719; Protein kinase, core|IPR001245; Tyrosine protein kinase|IPR002290; Serine/threonine protein kinase|IPR008271; Serine/threonine protein kinase, active site|IPR017441; Protein kinase ATP binding, conserved site|IPR017442; Serine/threonine protein kinase-related
PH_os_0003439		-2.15705	-1.91907				LOC_Os12g43340	actin-depolymerizing factor, putative, expressed	BGIOSGA035792	IPR002108; Actin-binding, cofilin/tropomyosin type
PH_os_0003443			1.58504				LOC_Os12g43530	no apical meristem protein, putative	BGIOSGA035784	IPR001917; Aminotransferase, class-II, pyridoxal-phosphate binding site|IPR003441; No apical meristem (NAM) protein
PH_os_0003446			-3.6957				LOC_Os12g26380	dirigent, putative, expressed	BGIOSGA036242	IPR004265; Plant disease resistance response protein
PH_os_0003449						-2.98256	LOC_Os12g22284	white-brown complex homolog protein 11, putative, expressed	BGIOSGA036323	IPR003439; ABC transporter-like|IPR013525; ABC-2 type transporter
PH_os_0003450						-1.24539	LOC_Os11g44600	calmodulin binding protein, putative, expressed	BGIOSGA033582|BGIOSGA026498	IPR012416; Calmodulin binding protein-like
PH_os_0003451		1.5154					LOC_Os12g23700	cyclin-dependent kinase G-2, putative, expressed	BGIOSGA037310	IPR000719; Protein kinase, core|IPR002290; Serine/threonine protein kinase|IPR008271; Serine/threonine protein kinase, active site|IPR017442; Serine/threonine protein kinase-related
PH_os_0003453						1.73321	LOC_Os12g37980	protein kinase domain containing protein, expressed	BGIOSGA035985	IPR000719; Protein kinase, core|IPR001245; Tyrosine protein kinase|IPR001611; Leucine-rich repeat|IPR008271; Serine/threonine protein kinase, active site|IPR017441; Protein kinase ATP binding, conserved site
PH_os_0003454						1.3633	LOC_Os12g43720	early-responsive to dehydration protein-related, putative, expressed	BGIOSGA001873	IPR003864; Protein of unknown function DUF221
PH_os_0003455						-1.01686	LOC_Os12g23760	growth regulator related protein, putative, expressed	BGIOSGA036300	IPR004348; Protein of unknown function DUF246, plant
PH_os_0003457						1.40969	LOC_Os11g43510	lipase precursor, putative, expressed	BGIOSGA035641	IPR002921; Lipase, class 3|IPR008262; Lipase, active site
PH_os_0003465						-1.30755	LOC_Os12g07270	bile acid sodium symporter family protein, putative, expressed	BGIOSGA036551	IPR002657; Bile acid:sodium symporter
PH_os_0003467			1.29031			1.03489	LOC_Os11g45850	OsWRKY81 - Superfamily of TFs having WRKY and zinc finger domains, expressed	BGIOSGA033569	IPR003657; DNA-binding WRKY
PH_os_0003472			1.01987				LOC_Os12g06490	STE_PAK_Ste20_Slob_Wnk.6 - STE kinases include homologs to sterile 7, sterile 11 and sterile 20 from yeast, expressed	BGIOSGA036581	IPR000719; Protein kinase, core|IPR001245; Tyrosine protein kinase|IPR002290; Serine/threonine protein kinase|IPR008271; Serine/threonine protein kinase, active site|IPR017442; Serine/threonine protein kinase-related
PH_os_0003474					-1.04281		LOC_Os12g06220	harpin-induced protein 1 domain containing protein, expressed	BGIOSGA036593	IPR010847; Harpin-induced 1
PH_os_0003477						-1.49211	LOC_Os11g45950	NAC domain-containing protein 90, putative, expressed	BGIOSGA035674	IPR003441; No apical meristem (NAM) protein
PH_os_0003482					-1.24046	-1.37215	LOC_Os11g44630	calmodulin binding protein, putative, expressed	BGIOSGA035667	IPR012416; Calmodulin binding protein-like
PH_os_0003489		-1.10859		-1.44235	-1.46475		LOC_Os12g12290	exostosin family domain containing protein, expressed	BGIOSGA036439	IPR004263; Exostosin-like
PH_os_0003491					1.24157		LOC_Os12g09590	leafbladeless1, putative, expressed	BGIOSGA036474	IPR005381; Region of unknown function, putative Zinc finger, XS and XH
PH_os_0003492					-1.41619		LOC_Os12g42200	ATCHX, putative, expressed	BGIOSGA037800	IPR006153; Sodium/hydrogen exchanger
PH_os_0003495						-1.50328	LOC_Os12g13950	POLA2 - Putative DNA polymerase alpha complex subunit, expressed	BGIOSGA036396	IPR007185; DNA polymerase alpha/epsilon, subunit B
PH_os_0003496					-1.08445		LOC_Os12g44380	sucrose transporter, putativ, expressed	BGIOSGA035748	NA
PH_os_0003498					-1.04345		LOC_Os12g41590	oxidoreductase, short chain dehydrogenase/reductase family domain containing protein, expressed	BGIOSGA035863|BGIOSGA016907	NA
PH_os_0003507		-1.57746				1.04372	LOC_Os12g08180	receptor-like protein kinase 2 precursor, putative, expressed	BGIOSGA036511	IPR000719; Protein kinase, core|IPR001611; Leucine-rich repeat|IPR017442; Serine/threonine protein kinase-related
PH_os_0003511		-1.28572				-1.26703	LOC_Os11g45980	NBS-LRR type disease resistance protein, putative, expressed	BGIOSGA033574	IPR000767; Disease resistance protein|IPR002182; NB-ARC
PH_os_0003515						1.76186	LOC_Os11g47350	beta-D-xylosidase, putative	BGIOSGA035709	IPR001764; Glycoside hydrolase, family 3, N-terminal|IPR002772; Glycoside hydrolase, family 3, C-terminal
PH_os_0003516			1.74855				LOC_Os11g44860	cysteine-rich receptor-like protein kinase 28 precursor, putative, expressed	BGIOSGA035651	IPR000719; Protein kinase, core|IPR001245; Tyrosine protein kinase|IPR002290; Serine/threonine protein kinase|IPR008271; Serine/threonine protein kinase, active site|IPR017442; Serine/threonine protein kinase-related
PH_os_0003518					-1.22505		LOC_Os12g39310	cytochrome P450, putative, expressed	BGIOSGA035933	IPR001128; Cytochrome P450|IPR002401; Cytochrome P450, E-class, group I
PH_os_0003519		-1.05305			-1.56407		LOC_Os12g39220	ZOS12-08 - C2H2 zinc finger protein, expressed	BGIOSGA035936	IPR007087; Zinc finger, C2H2-type|IPR015880; Zinc finger, C2H2-like
PH_os_0003520		-1.46405					LOC_Os12g30180	protein kinase domain containing protein, expressed	BGIOSGA037403	IPR000719; Protein kinase, core|IPR001245; Tyrosine protein kinase|IPR002290; Serine/threonine protein kinase|IPR008271; Serine/threonine protein kinase, active site|IPR017442; Serine/threonine protein kinase-related
PH_os_0003526			-1.55664			-2.04544	LOC_Os12g39850	helix-loop-helix DNA-binding domain containing protein	BGIOSGA035917	IPR001092; Basic helix-loop-helix dimerisation region bHLH
PH_os_0003532						-1.14756	LOC_Os11g40210	remorin C-terminal domain containing protein, putative, expressed	BGIOSGA033641|BGIOSGA033640	IPR005516; Remorin, C-terminal region|IPR005516; Remorin, C-terminal region
PH_os_0003537		-1.60002		-1.26427	-1.78391		LOC_Os12g37970	MYB family transcription factor, putative, expressed	BGIOSGA035986	IPR001005; SANT, DNA-binding|IPR014778; Myb, DNA-binding
PH_os_0003548		-2.00922			-2.61201		LOC_Os12g38770	nucleotide pyrophosphatase/phosphodiesterase, putative, expressed	BGIOSGA035955	IPR004843; Metallophosphoesterase
PH_os_0003552		-1.13989				-1.13641	LOC_Os12g41090	CAMK_KIN1/SNF1/Nim1_like.38 - CAMK includes calcium/calmodulin depedent protein kinases, expressed	BGIOSGA035884	IPR000719; Protein kinase, core|IPR002290; Serine/threonine protein kinase|IPR004041; NAF|IPR008271; Serine/threonine protein kinase, active site|IPR017441; Protein kinase ATP binding, conserved site|IPR017442; Serine/threonine protein kinase-related
PH_os_0003557						-1.34175	LOC_Os12g41230	tesmin/TSO1-like CXC domain containing protein, expressed	BGIOSGA035875	IPR005172; Tesmin/TSO1-like, CXC
PH_os_0003562		-1.07036				-1.69467	LOC_Os12g41180	LSTK-1-like kinase, putative, expressed	BGIOSGA035880	IPR000719; Protein kinase, core|IPR002290; Serine/threonine protein kinase|IPR008271; Serine/threonine protein kinase, active site|IPR017441; Protein kinase ATP binding, conserved site|IPR017442; Serine/threonine protein kinase-related
PH_os_0003567					-1.26376		LOC_Os11g46860	wall-associated receptor kinase-like 4 precursor, putative, expressed	BGIOSGA024792|BGIOSGA035706	IPR000719; Protein kinase, core|IPR001245; Tyrosine protein kinase|IPR002290; Serine/threonine protein kinase|IPR008271; Serine/threonine protein kinase, active site|IPR017441; Protein kinase ATP binding, conserved site|IPR017442; Serine/threonine protein kinase-related|IPR000152; Aspartic acid and asparagine hydroxylation site|IPR000719; Protein kinase, core|IPR001881; EGF-like calcium-binding|I…
PH_os_0003576		-1.38594			-1.39073		LOC_Os12g43560	zinc finger, putative, expressed	BGIOSGA035781	IPR001841; Zinc finger, RING-type|IPR001878; Zinc finger, CCHC-type|IPR002867; Zinc finger, C6HC-type
PH_os_0003577		-1.06555					LOC_Os12g40090	B3 DNA binding domain containing protein, expressed	BGIOSGA037707	IPR003340; Transcriptional factor B3
PH_os_0003580			-2.14827				LOC_Os12g10340	NBS-LRR type resistance protein, putative, expressed	BGIOSGA004509	IPR002182; NB-ARC
PH_os_0003590		-1.03916			-1.40984		LOC_Os12g02630	cytochrome P450 72A1, putative, expressed	BGIOSGA034694	IPR001128; Cytochrome P450|IPR001841; Zinc finger, RING-type|IPR002401; Cytochrome P450, E-class, group I
PH_os_0003595						3.33343	LOC_Os12g40630	helix-loop-helix DNA-binding domain containing protein	BGIOSGA037733|BGIOSGA037732	IPR001092; Basic helix-loop-helix dimerisation region bHLH|IPR001092; Basic helix-loop-helix dimerisation region bHLH
PH_os_0003597					1.07554	1.81299	LOC_Os12g30520	pumilio-family RNA binding repeat containing protein, expressed	BGIOSGA036177	IPR001313; Pumilio RNA-binding region
PH_os_0003598						-1.01568	LOC_Os12g31460	heat shock protein DnaJ, putative, expressed	BGIOSGA036153	IPR001623; Heat shock protein DnaJ, N-terminal
PH_os_0003602						-1.17598	LOC_Os12g37400	MCM7 - Putative minichromosome maintenance MCM complex subunit 7, expressed	BGIOSGA036008	IPR001208; MCM|IPR008050; MCM protein 7
PH_os_0003603			-2.40703				LOC_Os12g41980	lipase class 3 family protein, putative	BGIOSGA035838	IPR002921; Lipase, class 3|IPR008262; Lipase, active site
PH_os_0003609	-1.11206	-1.69617	-1.57401		-1.18958		LOC_Os12g29580	AGC_PVPK_like_kin82y.19 - ACG kinases include homologs to PKA, PKG and PKC, expressed	BGIOSGA036198	IPR000719; Protein kinase, core|IPR002290; Serine/threonine protein kinase|IPR008271; Serine/threonine protein kinase, active site|IPR017442; Serine/threonine protein kinase-related
PH_os_0003613			1.49533			3.47491	LOC_Os12g37690	MYB family transcription factor, putative, expressed	BGIOSGA035999	IPR001005; SANT, DNA-binding|IPR014778; Myb, DNA-binding
PH_os_0003622			1.14957			1.66807	LOC_Os12g42300	potasium efflux antiporter protein, putative, expressed	BGIOSGA035824|BGIOSGA023098	IPR003148; Regulator of K+ conductance, N-terminal|IPR006153; Sodium/hydrogen exchanger
PH_os_0003624		1.09366			1.38402	-1.95268	LOC_Os12g42400	nuclear transcription factor Y subunit, putative, expressed	BGIOSGA035818	IPR001289; CCAAT-binding transcription factor, subunit B
PH_os_0003625	-1.38476	-1.93276		-1.06689	-1.3176		LOC_Os11g43420	LZ-NBS-LRR class RGA, putative, expressed	BGIOSGA035639	IPR000767; Disease resistance protein|IPR001611; Leucine-rich repeat|IPR002182; NB-ARC
PH_os_0003636						-1.20676	LOC_Os12g39830	cyclin, putative, expressed	BGIOSGA035919	IPR004367; Cyclin, C-terminal|IPR006670; Cyclin|IPR006671; Cyclin, N-terminal
PH_os_0003641	-1.05831	-1.28284		-1.03315			LOC_Os12g17090	stripe rust resistance protein Yr10, putative, expressed	BGIOSGA018519|BGIOSGA018518	IPR000767; Disease resistance protein|IPR002182; NB-ARC
PH_os_0003642					1.28684		LOC_Os11g39020	ABC transporter, ATP-binding protein, putative, expressed	BGIOSGA033735	IPR003439; ABC transporter-like|IPR003593; AAA+ ATPase, core
PH_os_0003646					1.01983		LOC_Os12g32280	SWIB/MDM2 domain containing protein, expressed	BGIOSGA036126	IPR003121; SWIB/MDM2
PH_os_0003651			-1.13026			-2.03669	LOC_Os12g09250	bZIP transcription factor domain containing protein, expressed	BGIOSGA037126	IPR004827; Basic-leucine zipper (bZIP) transcription factor|IPR011616; bZIP transcription factor, bZIP-1
PH_os_0003662						-1.29576	LOC_Os12g34890	acyl carrier protein, putative, expressed	BGIOSGA036067	IPR003231; Acyl carrier protein (ACP)|IPR006162; Phosphopantetheine attachment site|IPR006163; Phosphopantetheine-binding
PH_os_0003669						1.16063	LOC_Os11g47500	glycosyl hydrolase, putative, expressed	BGIOSGA033530	IPR001223; Glycoside hydrolase, family 18, catalytic domain
PH_os_0003670						-1.36879	LOC_Os12g07800	S-locus-like receptor protein kinase, putative, expressed	BGIOSGA037092	IPR000719; Protein kinase, core|IPR001480; Curculin-like (mannose-binding) lectin|IPR003609; Apple-like|IPR006210; EGF|IPR008271; Serine/threonine protein kinase, active site|IPR013227; PAN-like, type 2|IPR017441; Protein kinase ATP binding, conserved site|IPR017442; Serine/threonine protein kinase-related
PH_os_0003672						-1.58893	LOC_Os12g34840	rhoGAP domain containing protein, expressed	BGIOSGA037509	IPR000198; RhoGAP
PH_os_0003673			1.18436				LOC_Os11g47460	MYB family transcription factor, putative, expressed	BGIOSGA033533|BGIOSGA033532	IPR001005; SANT, DNA-binding|IPR014778; Myb, DNA-binding
PH_os_0003674					1.21617		LOC_Os12g38380	tetratricopeptide repeat containing protein, putative, expressed	BGIOSGA037640	IPR003107; RNA-processing protein, HAT helix|IPR008847; Suppressor of forked|IPR013026; Tetratricopeptide region|IPR013105; Tetratricopeptide TPR2|IPR017441; Protein kinase ATP binding, conserved site
PH_os_0003676						-1.63115	LOC_Os12g42760	type IIB DNA topoisomerase, putative, expressed	BGIOSGA037822	IPR002815; Spo11/DNA topoisomerase VI, subunit A|IPR004085; DNA topoisomerase VI, subunit A|IPR013049; Spo11/DNA topoisomerase VI, subunit A, N-terminal
PH_os_0003677						-1.33082	LOC_Os11g48070	GDSL-like lipase/acylhydrolase, putative, expressed	BGIOSGA037915	IPR001087; Lipase, GDSL
PH_os_0003679	-1.69867	-1.69578	-1.41873				LOC_Os12g31200	NB-ARC domain containing protein, expressed	BGIOSGA037428	IPR002182; NB-ARC
PH_os_0003681	-1.08272	-1.54324	-1.29489				LOC_Os11g48060	laccase-22 precursor, putative, expressed	BGIOSGA037914	IPR001117; Multicopper oxidase, type 1|IPR002355; Multicopper oxidase, copper-binding site|IPR011706; Multicopper oxidase, type 2|IPR011707; Multicopper oxidase, type 3
PH_os_0003686	-1.2195						LOC_Os12g21940	expressed protein	BGIOSGA036329	IPR007658; Protein of unknown function DUF594
PH_os_0003696	-1.2195					-1.43841	LOC_Os11g39370	BRASSINOSTEROID INSENSITIVE 1-associated receptor kinase 1 precursor, putative, expressed	BGIOSGA016092	IPR000719; Protein kinase, core|IPR001245; Tyrosine protein kinase|IPR001611; Leucine-rich repeat|IPR008271; Serine/threonine protein kinase, active site|IPR013210; Leucine-rich repeat, N-terminal|IPR017441; Protein kinase ATP binding, conserved site
PH_os_0003697	-2.79176						LOC_Os12g08360	conserved hypothetical protein	BGIOSGA040564	IPR007658; Protein of unknown function DUF594
PH_os_0003701					-1.09697	-3.2508	LOC_Os12g04320	sulfotransferase domain containing protein, expressed	BGIOSGA034520	IPR000863; Sulphotransferase
PH_os_0003703			1.32859	-1.6514	-3.03572	-4.91482	LOC_Os11g47140	OsWAK123 - OsWAK receptor-like protein kinase, expressed	BGIOSGA032454	IPR000152; Aspartic acid and asparagine hydroxylation site|IPR000719; Protein kinase, core|IPR000742; EGF-like, type 3|IPR001245; Tyrosine protein kinase|IPR001881; EGF-like calcium-binding|IPR002290; Serine/threonine protein kinase|IPR008271; Serine/threonine protein kinase, active site|IPR017441; Protein kinase ATP binding, conserved site|IPR017442; Serine/threonine protein kinase-related
PH_os_0003707			-1.14049		-1.5435	-1.63484	LOC_Os12g07160	plant protein of unknown function DUF869 domain containing protein, expressed	BGIOSGA036555	IPR008587; Protein of unknown function DUF869, plant
PH_os_0003708	-1.06626	-1.43548		-2.03614	-1.63061	1.41992	LOC_Os12g28100	NBS-LRR disease resistance protein, putative, expressed	BGIOSGA036220	IPR000767; Disease resistance protein|IPR002182; NB-ARC
PH_os_0003711					-1.90319	1.60448	LOC_Os11g40810	receptor kinase, putative, expressed	BGIOSGA008222	IPR000719; Protein kinase, core|IPR001245; Tyrosine protein kinase|IPR001611; Leucine-rich repeat|IPR002290; Serine/threonine protein kinase|IPR003591; Leucine-rich repeat, typical subtype|IPR008271; Serine/threonine protein kinase, active site|IPR013210; Leucine-rich repeat, N-terminal|IPR017441; Protein kinase ATP binding, conserved site|IPR017442; Serine/threonine protein kinase-related
PH_os_0003712						1.12641	LOC_Os12g44350	actin, putative, expressed	BGIOSGA037877	IPR004000; Actin/actin-like|IPR004001; Actin, conserved site
PH_os_0003721						-1.2944	LOC_Os12g06480	PHD-finger family protein, expressed	BGIOSGA036582	IPR000719; Protein kinase, core|IPR001965; Zinc finger, PHD-type
PH_os_0003723						1.79942	LOC_Os11g38980	F-box/Kelch-repeat protein, putative, expressed	BGIOSGA035533	IPR006184; 6-phosphogluconate-binding site|IPR006652; Kelch repeat type 1
PH_os_0003724	-1.1117	-1.29178					LOC_Os11g42060	Leucine Rich Repeat family protein, expressed	BGIOSGA033646	IPR000408; Regulator of chromosome condensation, RCC1|IPR001611; Leucine-rich repeat|IPR002182; NB-ARC
PH_os_0003725		-1.55213			-1.56585		LOC_Os12g39110	zinc finger, C3HC4 type domain containing protein, expressed	BGIOSGA037675	NA
PH_os_0003730		2.66182	2.06255			3.88674	LOC_Os11g47550	glycosyl hydrolase, putative, expressed	BGIOSGA035719	IPR001223; Glycoside hydrolase, family 18, catalytic domain
PH_os_0003732					1.30955		LOC_Os12g36630	universal stress protein domain containing protein, putative, expressed	BGIOSGA036032	IPR006015; Universal stress protein (Usp)|IPR006016; UspA
PH_os_0003745						-1.6776	LOC_Os12g16690	zinc finger, C3HC4 type domain containing protein, expressed	BGIOSGA019412	IPR001841; Zinc finger, RING-type
PH_os_0003760						-1.58445	LOC_Os12g16210	zinc finger family protein, putative, expressed	BGIOSGA018536	IPR001594; Zinc finger, DHHC-type
PH_os_0003764		1.43253		1.45365	1.74406	-1.03766	LOC_Os12g32590	NB-ARC domain containing protein, expressed	BGIOSGA037465	IPR000767; Disease resistance protein|IPR002182; NB-ARC
PH_os_0003766		-1.35016				1.29008	LOC_Os12g42910	sodium/calcium exchanger protein, putative, expressed	BGIOSGA037830	IPR004837; Sodium/calcium exchanger membrane region
PH_os_0003769				-1.01158	-1.44808		LOC_Os11g47150	OsWAK122 - OsWAK receptor-like protein kinase	BGIOSGA020915	IPR000719; Protein kinase, core|IPR001245; Tyrosine protein kinase|IPR002290; Serine/threonine protein kinase|IPR008271; Serine/threonine protein kinase, active site|IPR017441; Protein kinase ATP binding, conserved site|IPR017442; Serine/threonine protein kinase-related
PH_os_0003773			1.17222				LOC_Os12g37530	expressed protein	BGIOSGA036004	NA
PH_os_0003776						1.07953	LOC_Os12g18374	NB-ARC domain containing protein, expressed	BGIOSGA037237	IPR000767; Disease resistance protein|IPR002182; NB-ARC
PH_os_0003784		1.09571			1.57326		LOC_Os12g22620	endonuclease/Exonuclease/phosphatase family protein, expressed	BGIOSGA037276	IPR001876; Zinc finger, RanBP2-type|IPR005135; Endonuclease/exonuclease/phosphatase
PH_os_0003785	1.25404		-1.01758		-1.46287		LOC_Os12g12600	dirigent, putative, expressed	BGIOSGA037180	IPR004265; Plant disease resistance response protein
PH_os_0003788						-1.07681	LOC_Os12g10784	2-dehydro-3-deoxyphosphooctonate aldolase, putative, expressed	BGIOSGA037154|BGIOSGA037153	IPR006218; DAHP synthetase I/KDSA|IPR006218; DAHP synthetase I/KDSA
PH_os_0003790		-1.17267		-1.09285	-2.63203	-1.0772	LOC_Os12g41110	OsCML5 - Calmodulin-related calcium sensor protein, expressed	BGIOSGA037746	IPR002048; Calcium-binding EF-hand
PH_os_0003794		-1.10082					LOC_Os12g33070	myb-like DNA-binding domain containing protein, putative, expressed	BGIOSGA036092	IPR001005; SANT, DNA-binding|IPR014778; Myb, DNA-binding
PH_os_0003795						3.00965	LOC_Os12g13940	DNA-binding storekeeper protein-related, putative, expressed	BGIOSGA037211	IPR006634; TRAM, LAG1 and CLN8 homology
PH_os_0003796			1.70855				LOC_Os12g13550	NBS-LRR disease resistance protein, putative, expressed	BGIOSGA037204	IPR000767; Disease resistance protein|IPR002182; NB-ARC
PH_os_0003799					-1.56886		LOC_Os11g42510	tyrosine aminotransferase, putative, expressed	BGIOSGA022295	IPR001176; 1-aminocyclopropane-1-carboxylate synthase|IPR004839; Aminotransferase, class I and II
PH_os_0003802						1.26539	LOC_Os12g26290	alpha-DOX2, putative, expressed	BGIOSGA037332|BGIOSGA037333	IPR002007; Haem peroxidase, animal|IPR002007; Haem peroxidase, animal
PH_os_0003803			-2.18188				LOC_Os12g41970	lipase class 3 family protein, putative	BGIOSGA035839	IPR002921; Lipase, class 3|IPR008262; Lipase, active site
PH_os_0003809						-1.78802	LOC_Os12g29980	growth regulating factor protein, putative, expressed	BGIOSGA037400	IPR014977; WRC|IPR014978; QLQ
PH_os_0003810			-1.01672				LOC_Os12g23190	tyrosine phosphatase family protein, putative, expressed	BGIOSGA037301	IPR004861; Protein-tyrosine phosphatase, SIW14-like|IPR016130; Protein-tyrosine phosphatase, active site
PH_os_0003815						1.16316	LOC_Os12g23090	no apical meristem protein, putative	BGIOSGA037294	IPR003441; No apical meristem (NAM) protein
PH_os_0003816				-1.84433	-1.29147		LOC_Os12g06920	NBS-LRR disease resistance protein, putative	BGIOSGA037055	IPR000767; Disease resistance protein|IPR001611; Leucine-rich repeat|IPR002182; NB-ARC
PH_os_0003819					-1.34413	1.68421	LOC_Os12g25170	NB-ARC domain containing disease resistance protein, putative, expressed	BGIOSGA037327	IPR000767; Disease resistance protein|IPR002182; NB-ARC
PH_os_0003820						1.20457	LOC_Os12g22600	tRNA synthetases class II domain containing protein, expressed	BGIOSGA036318	IPR004364; Aminoacyl-tRNA synthetase, class II (D, K and N)
PH_os_0003823					1.0761	1.2463	LOC_Os12g05080	PMR5, putative, expressed	BGIOSGA036984	IPR004253; Protein of unknown function DUF231, plant
PH_os_0003826	-1.16448	-1.71492	-1.07803	-1.0204	-1.3886		LOC_Os12g05600	hydrolase, alpha/beta fold family protein, putative, expressed	BGIOSGA037002	IPR000073; Alpha/beta hydrolase fold-1
PH_os_0003830	-1.56201	-2.52111	-1.96313	-1.08693	-2.18618	-2.25079	LOC_Os12g05380	glycosyltransferase, putative, expressed	BGIOSGA036631	IPR008630; Galactosyl transferase
PH_os_0003831		-2.0781				-1.91754	LOC_Os12g39170	OsSCP66 - Putative Serine Carboxypeptidase homologue	BGIOSGA035938	IPR001563; Peptidase S10, serine carboxypeptidase
PH_os_0003839		-1.07524					LOC_Os12g06150	DUF623 domain containing protein, expressed	BGIOSGA037028	IPR006458; Protein of unknown function DUF623, plant
PH_os_0003840			1.48072			2.86536	LOC_Os11g47600	glycosyl hydrolase, putative, expressed	BGIOSGA033527	IPR001223; Glycoside hydrolase, family 18, catalytic domain
PH_os_0003842						-1.49134	LOC_Os12g18770	oxysterol-binding protein, putative, expressed	BGIOSGA036360	IPR000648; Oxysterol-binding protein|IPR001849; Pleckstrin-like
PH_os_0003843			1.05966			1.40483	LOC_Os12g18640	pentatricopeptide, putative, expressed	BGIOSGA037243	IPR001623; Heat shock protein DnaJ, N-terminal|IPR002885; Pentatricopeptide repeat
PH_os_0003844					-2.81926		LOC_Os12g05930	conserved hypothetical protein	BGIOSGA036604	IPR001611; Leucine-rich repeat
PH_os_0003849			-1.12572				LOC_Os11g47820	glucan endo-1,3-beta-glucosidase precursor, putative, expressed	BGIOSGA033518	IPR000490; Glycoside hydrolase, family 17|IPR012946; X8
PH_os_0003853						1.33051	LOC_Os12g08260	dehydrogenase E1 component domain containing protein, expressed	BGIOSGA037107	IPR001017; Dehydrogenase, E1 component
PH_os_0003856						-1.72493	LOC_Os12g08720	H-BTB8 - Bric-a-Brac, Tramtrack, Broad Complex BTB domain with H family conserved sequence, expressed	BGIOSGA037109	NA
PH_os_0003857						-1.00599	LOC_Os12g08770	photosystem I reaction center subunit N, chloroplast precursor, putative, expressed	BGIOSGA037113	IPR008796; Photosystem I reaction centre subunit N
PH_os_0003863			1.3141			1.78748	LOC_Os12g10660	B-box zinc finger family protein, putative, expressed	BGIOSGA037146	IPR000315; Zinc finger, B-box|IPR002926; Zinc finger, CONSTANS-type
PH_os_0003867			1.38453				LOC_Os11g47970	AAA-type ATPase family protein, putative, expressed	BGIOSGA033513	IPR003959; AAA ATPase, core
PH_os_0003868					1.11386	-1.48186	LOC_Os12g31810	cyclin, putative, expressed	BGIOSGA036146	IPR004367; Cyclin, C-terminal|IPR006670; Cyclin|IPR006671; Cyclin, N-terminal
PH_os_0003871			1.26929		-1.06489	1.19528	LOC_Os11g44940	seed maturation protein PM27, putative, expressed	BGIOSGA035697	NA
PH_os_0003881						-1.74068	LOC_Os12g39210	cyclin, putative, expressed	BGIOSGA037679	IPR004367; Cyclin, C-terminal|IPR006670; Cyclin|IPR006671; Cyclin, N-terminal
PH_os_0003883		-1.1045			-1.46525		LOC_Os12g38920	heparanase-like protein precursor, putative, expressed	BGIOSGA037665|BGIOSGA037666	IPR005199; Glycoside hydrolase family 79, N-terminal|IPR012417; Calmodulin-binding, plant|IPR005199; Glycoside hydrolase family 79, N-terminal
PH_os_0003889	-1.70289	-2.73447	-1.27964	-1.26466	-1.81503	-1.83357	LOC_Os12g39640	MYB family transcription factor, putative, expressed	BGIOSGA037689	IPR014778; Myb, DNA-binding
PH_os_0003891		-1.60309			-1.46411		LOC_Os12g41780	glycosyl transferase family 17 protein, putative, expressed	BGIOSGA037781	IPR006813; Glycosyl transferase, family 17
PH_os_0003894						1.20382	LOC_Os12g43970	hydrolase, alpha/beta fold family domain containing protein, expressed	BGIOSGA035765	IPR000073; Alpha/beta hydrolase fold-1|IPR000639; Epoxide hydrolase-like
PH_os_0003897	-1.0127						LOC_Os12g38795	RNA recognition motif containing protein, putative, expressed	BGIOSGA037657	IPR000504; RNA recognition motif, RNP-1|IPR009675; Targeting for Xklp2
PH_os_0003904						-1.04085	LOC_Os12g37840	boron transporter protein, putative, expressed	BGIOSGA037608	IPR011531; Bicarbonate transporter, C-terminal
PH_os_0003906						1.7228	LOC_Os12g41250	methylcrotonoyl-CoA carboxylase subunit alpha, mitochondrial precursor, putative, expressed	BGIOSGA037751	IPR000089; Biotin/lipoyl attachment|IPR001882; Biotin-binding site|IPR005479; Carbamoyl phosphate synthetase, large subunit, ATP-binding|IPR005481; Carbamoyl phosphate synthase, large subunit, N-terminal|IPR005482; Biotin carboxylase, C-terminal|IPR011761; ATP-grasp fold|IPR011764; Biotin carboxylation region
PH_os_0003907						1.07223	LOC_Os11g41350	MBTB67 - Bric-a-Brac, Tramtrack, Broad Complex BTB domain with Meprin and TRAF Homology MATH domain	BGIOSGA002488	IPR000210; BTB/POZ-like|IPR002083; MATH|IPR013069; BTB/POZ
PH_os_0003910		1.25796			1.14926		LOC_Os12g41390	homocysteine S-methyltransferase protein, putative, expressed	BGIOSGA037758	IPR003726; Homocysteine S-methyltransferase
PH_os_0003911			1.18031		-1.50682		LOC_Os12g39330	AP2 domain containing protein, expressed	BGIOSGA037681	IPR001471; Pathogenesis-related transcriptional factor and ERF, DNA-binding
PH_os_0003917					-1.36481	2.81704	LOC_Os11g47530	glycosyl hydrolase, putative, expressed	BGIOSGA035718	IPR001223; Glycoside hydrolase, family 18, catalytic domain
PH_os_0003918					-1.0228		LOC_Os12g40279	protein kinase domain containing protein, expressed	BGIOSGA037714	IPR000270; Octicosapeptide/Phox/Bem1p|IPR000719; Protein kinase, core|IPR001245; Tyrosine protein kinase|IPR002290; Serine/threonine protein kinase|IPR008271; Serine/threonine protein kinase, active site|IPR009543; Vacuolar protein sorting-associated protein|IPR017441; Protein kinase ATP binding, conserved site
PH_os_0003919						1.28213	LOC_Os12g40130	phosphoribosyl transferase, putative	BGIOSGA037708	IPR000836; Phosphoribosyltransferase|IPR002375; Purine/pyrimidine phosphoribosyl transferase, conserved site
PH_os_0003921					1.04773	-2.00366	LOC_Os12g40860	Leucine Rich Repeat family protein, expressed	BGIOSGA037739	NA
PH_os_0003930			1.21619			2.94304	LOC_Os12g30824	terpene synthase, putative, expressed	BGIOSGA036179|BGIOSGA037995	IPR001906; Terpene synthase-like|IPR005630; Terpene synthase, metal-binding|IPR001906; Terpene synthase-like|IPR005630; Terpene synthase, metal-binding
PH_os_0003932						1.04457	LOC_Os12g22940	no apical meristem protein, putative	BGIOSGA037293	IPR001952; Alkaline phosphatase|IPR003441; No apical meristem (NAM) protein
PH_os_0003942		1.15527					LOC_Os12g02400	WRKY DNA-binding domain containing protein	BGIOSGA036760	IPR003657; DNA-binding WRKY
PH_os_0003943	2.53313	3.90917		3.18217	4.16939		LOC_Os12g31000	pumilio-family RNA binding repeat domain containing protein, expressed	BGIOSGA037422	IPR001313; Pumilio RNA-binding region
PH_os_0003945					1.27292		LOC_Os12g32400	helix-loop-helix DNA-binding domain containing protein	BGIOSGA037460	IPR001092; Basic helix-loop-helix dimerisation region bHLH
PH_os_0003948			-1.84199			-3.30675	LOC_Os12g40890	OsIAA30 - Auxin-responsive Aux/IAA gene family member, expressed	BGIOSGA035890	IPR003311; AUX/IAA protein|IPR011525; Aux/IAA-ARF-dimerisation
PH_os_0003959					-1.36446		LOC_Os12g37560	phospholipase C, putative, expressed	BGIOSGA037594	IPR000008; C2 calcium-dependent membrane targeting|IPR000909; Phospholipase C, phosphatidylinositol-specific , X region|IPR001192; Phospholipase C, phosphoinositol-specific, C-terminal (PLC)|IPR001711; Phospholipase C, phosphatidylinositol-specific, Y domain|IPR013841; Phospholipase C, phosphatidylinositol-specific , X and Y boxes
PH_os_0003962	-1.34064						LOC_Os12g42610	YABBY domain containing protein, putative, expressed	BGIOSGA037817	IPR006780; YABBY protein
PH_os_0003963						-1.4913	LOC_Os12g34500	expressed protein	BGIOSGA037506	NA
PH_os_0003965	-1.17485	-1.4087	-1.61909		-1.48573	-2.11643	LOC_Os12g36810	polygalacturonase, putative, expressed	BGIOSGA037568	NA
PH_os_0003973		-2.09603	-2.25358		-2.71579		LOC_Os01g61610	flavonol synthase/flavanone 3-hydroxylase, putative, expressed	BGIOSGA004741	IPR002283; Isopenicillin N synthase|IPR005123; 2OG-Fe(II) oxygenase
PH_os_0003974			1.51957	-1.15578			LOC_Os01g46800	OsWRKY15 - Superfamily of TFs having WRKY and zinc finger domains, expressed	BGIOSGA001093	IPR003657; DNA-binding WRKY
PH_os_0003979		2.19178					LOC_Os01g72760	cytochrome P450, putative, expressed	BGIOSGA005210	IPR001128; Cytochrome P450|IPR002401; Cytochrome P450, E-class, group I
PH_os_0003987					-1.15798		LOC_Os01g58780	zinc finger, C3HC4 type domain containing protein, expressed	BGIOSGA004629|BGIOSGA004630	NA
PH_os_0003988						-3.98246	LOC_Os01g67010	expressed protein	BGIOSGA004971	IPR005018; DOMON related|IPR006593; Cytochrome b561 / ferric reductase transmembrane
PH_os_0003991					-1.03068		LOC_Os01g58620	expressed protein	BGIOSGA000645	IPR003006; Immunoglobulin/major histocompatibility complex, conserved site
PH_os_0003992				1.14767	1.0443	2.8206	LOC_Os01g49720	glutathione S-transferase, putative, expressed	BGIOSGA000987	IPR004045; Glutathione S-transferase, N-terminal|IPR004046; Glutathione S-transferase, C-terminal
PH_os_0003997					-1.33229		LOC_Os01g60060	leucine-rich repeat family protein, putative, expressed	BGIOSGA004686	IPR000719; Protein kinase, core|IPR001245; Tyrosine protein kinase|IPR001611; Leucine-rich repeat|IPR008271; Serine/threonine protein kinase, active site|IPR013210; Leucine-rich repeat, N-terminal|IPR017441; Protein kinase ATP binding, conserved site
PH_os_0004001		1.04825					LOC_Os01g55750	TCP family transcription factor, putative, expressed	BGIOSGA000770	IPR005333; Transcription factor, TCP
PH_os_0004005						1.0072	LOC_Os01g58400	zinc finger C3HC4 type family protein, putative, expressed	BGIOSGA000654	IPR001841; Zinc finger, RING-type
PH_os_0004006					-2.29591		LOC_Os01g72120	glutathione S-transferase, putative, expressed	BGIOSGA005165	IPR004045; Glutathione S-transferase, N-terminal|IPR004046; Glutathione S-transferase, C-terminal
PH_os_0004009			1.09278				LOC_Os01g58280	OsSub8 - Putative Subtilisin homologue, expressed	BGIOSGA004600	IPR000209; Peptidase S8 and S53, subtilisin, kexin, sedolisin|IPR003137; Protease-associated PA|IPR010259; Proteinase inhibitor I9, subtilisin propeptide
PH_os_0004013						1.34314	LOC_Os01g58690	endonuclease/exonuclease/phosphatase family domain containing protein, expressed	BGIOSGA004627	IPR000097; AP endonuclease, family 1|IPR005135; Endonuclease/exonuclease/phosphatase
PH_os_0004014	-1.38036	-2.32712		-1.49023	-1.86681		LOC_Os01g70240	expressed protein	BGIOSGA000209	IPR006121; Heavy metal transport/detoxification protein
PH_os_0004015			1.25184			1.28277	LOC_Os01g72170	glutathione S-transferase, putative, expressed	BGIOSGA031599|BGIOSGA005171	IPR004045; Glutathione S-transferase, N-terminal|IPR004046; Glutathione S-transferase, C-terminal|IPR004045; Glutathione S-transferase, N-terminal|IPR004046; Glutathione S-transferase, C-terminal
PH_os_0004023	-1.83049	-2.24721		-2.02396	-3.147		LOC_Os01g66860	serine/threonine protein kinase, putative, expressed	BGIOSGA004967	IPR000719; Protein kinase, core|IPR002110; Ankyrin|IPR008271; Serine/threonine protein kinase, active site|IPR017442; Serine/threonine protein kinase-related
PH_os_0004024			-1.12749				LOC_Os01g50010	clathrin assembly protein, putative, expressed	BGIOSGA004255	IPR011417; ANTH|IPR013809; Epsin-like, N-terminal
PH_os_0004027		-1.04312					LOC_Os01g63830	dehydrodolichyl diphosphate synthase, putative, expressed	BGIOSGA000462	IPR001441; Di-trans-poly-cis-decaprenylcistransferase
PH_os_0004029						1.31414	LOC_Os01g60700	serine/threonine-protein kinase NAK, putative, expressed	BGIOSGA000579	IPR000719; Protein kinase, core|IPR001245; Tyrosine protein kinase
PH_os_0004032						1.37657	LOC_Os01g52530	phosphoribosyl transferase, putative, expressed	BGIOSGA004374	IPR000836; Phosphoribosyltransferase
PH_os_0004035						-1.01963	LOC_Os01g67160	cyclin-dependent kinase B1-1, putative, expressed	BGIOSGA000329	IPR000719; Protein kinase, core|IPR001245; Tyrosine protein kinase|IPR002290; Serine/threonine protein kinase|IPR008271; Serine/threonine protein kinase, active site|IPR017441; Protein kinase ATP binding, conserved site|IPR017442; Serine/threonine protein kinase-related
PH_os_0004037	-1.29794	-2.07081	-1.20675		-1.86241	-2.28243	LOC_Os01g72330	OsRR4 type-A response regulator, expressed	BGIOSGA005182	IPR001789; Signal transduction response regulator, receiver region
PH_os_0004042			1.23269			1.21403	LOC_Os01g72210	early-responsive to dehydration protein-related, putative, expressed	BGIOSGA005174	IPR003006; Immunoglobulin/major histocompatibility complex, conserved site|IPR003864; Protein of unknown function DUF221
PH_os_0004054						-1.86792	LOC_Os01g52610	membrane associated DUF588 domain containing protein, putative, expressed	BGIOSGA004378	IPR006702; Protein of unknown function DUF588
PH_os_0004057						1.20016	LOC_Os01g50860	chloride transporter, chloride channel family, putative, expressed	BGIOSGA004288	IPR000644; Cystathionine beta-synthase, core|IPR001807; Chloride channel, voltage gated|IPR014743; Chloride channel, core
PH_os_0004059					-1.59085		LOC_Os01g51540	cytidine/deoxycytidylate deaminase, putative, expressed	BGIOSGA000925|BGIOSGA023260	IPR002125; CMP/dCMP deaminase, zinc-binding|IPR013171; Cytidine and deoxycytidylate deaminase, zinc-binding region|IPR016192; APOBEC/CMP deaminase, zinc-binding|IPR002125; CMP/dCMP deaminase, zinc-binding|IPR013171; Cytidine and deoxycytidylate deaminase, zinc-binding region|IPR016192; APOBEC/CMP deaminase, zinc-binding
PH_os_0004060					-1.05637		LOC_Os01g58500	expressed protein	BGIOSGA000650	IPR007658; Protein of unknown function DUF594
PH_os_0004061						1.03545	LOC_Os01g61560	phosphatidate cytidylyltransferase, putative, expressed	BGIOSGA000549	IPR000374; Phosphatidate cytidylyltransferase
PH_os_0004064			3.14858			2.85646	LOC_Os01g52340	NB-ARC domain containing protein, expressed	BGIOSGA004360	IPR002182; NB-ARC
PH_os_0004065					1.03901		LOC_Os01g56860	WD domain, G-beta repeat domain containing protein, expressed	BGIOSGA000721	IPR001680; WD40 repeat
PH_os_0004070		-2.08643	-1.02567	-1.10756	-2.30588	-1.62824	LOC_Os01g74540	GATA zinc finger domain containing protein, expressed	BGIOSGA000005	IPR000679; Zinc finger, GATA-type
PH_os_0004072			1.67539				LOC_Os01g72160	glutathione S-transferase, putative, expressed	BGIOSGA005169	IPR004045; Glutathione S-transferase, N-terminal|IPR004046; Glutathione S-transferase, C-terminal
PH_os_0004073						-1.05171	LOC_Os01g69120	uncharacterized RNA methyltransferase pc1998, putative, expressed	BGIOSGA005064	NA
PH_os_0004077		-1.05808	-1.14327				LOC_Os01g67870	expressed protein	BGIOSGA000299	IPR001173; Glycosyl transferase, family 2
PH_os_0004078	-1.34746	-3.54975			-2.00906		LOC_Os01g64120	2Fe-2S iron-sulfur cluster binding domain containing protein, expressed	BGIOSGA004842	IPR001041; Ferredoxin|IPR006058; 2Fe-2S ferredoxin, iron-sulphur binding site
PH_os_0004079					-1.00065		LOC_Os01g51420	calcineurin B, putative, expressed	BGIOSGA004315	IPR001125; Recoverin|IPR002048; Calcium-binding EF-hand
PH_os_0004081			1.25137	-1.27635	-1.16858		LOC_Os01g52110	RING finger and CHY zinc finger domain-containing protein 1, putative, expressed	BGIOSGA000905	IPR001841; Zinc finger, RING-type|IPR008913; Zinc finger, CHY-type
PH_os_0004083				-1.16459	1.10726	-1.43281	LOC_Os01g52190	aspartic proteinase nepenthesin precursor, putative	BGIOSGA000904	IPR001461; Peptidase A1|IPR001969; Peptidase aspartic, active site
PH_os_0004085		-1.49434			-1.30132	-1.9735	LOC_Os01g61550	ammonium transporter protein, putative, expressed	BGIOSGA000550	IPR001905; Ammonium transporter|IPR002229; Blood group Rhesus C/E and D polypeptide|IPR010256; Rh-like protein/ammonium transporter
PH_os_0004088			-1.81416			-3.51729	LOC_Os01g55260	AAA-type ATPase family protein, putative, expressed	BGIOSGA004486	IPR003593; AAA+ ATPase, core|IPR003959; AAA ATPase, core
PH_os_0004089		-1.48094	-2.03196		-1.0676	-2.8943	LOC_Os01g51840	IQ calmodulin-binding motif family protein, putative, expressed	BGIOSGA000913	IPR000048; IQ calmodulin-binding region
PH_os_0004092						2.92062	LOC_Os01g71410	glycosyl hydrolases family 17, putative, expressed	BGIOSGA005156	IPR000490; Glycoside hydrolase, family 17
PH_os_0004095						-1.72591	LOC_Os01g64820	POLA1 - Putative DNA polymerase alpha catalytic subunit, expressed	BGIOSGA000426	IPR006133; DNA-directed DNA polymerase, family B, exonuclease|IPR006134; DNA-directed DNA polymerase, family B, conserved region|IPR006172; DNA-directed DNA polymerase, family B|IPR015088; Zinc finger, DNA-directed DNA polymerase, family B, alpha
PH_os_0004098			-1.71035				LOC_Os01g53430	anthocyanidin 5,3-O-glucosyltransferase, putative, expressed	BGIOSGA000864	IPR002213; UDP-glucuronosyl/UDP-glucosyltransferase
PH_os_0004100		-1.68893					LOC_Os01g71780	WD domain, G-beta repeat domain containing protein, expressed	BGIOSGA005145	IPR001680; WD40 repeat
PH_os_0004106						1.93625	LOC_Os01g53420	anthocyanidin 5,3-O-glucosyltransferase, putative, expressed	BGIOSGA000865	IPR002213; UDP-glucuronosyl/UDP-glucosyltransferase
PH_os_0004108			-1.69539			-3.02792	LOC_Os01g61690	OsSCP5 - Putative Serine Carboxypeptidase homologue, expressed	BGIOSGA000546	IPR001563; Peptidase S10, serine carboxypeptidase
PH_os_0004109			-1.33157			-1.54011	LOC_Os01g72700	expressed protein	BGIOSGA005203	IPR000719; Protein kinase, core|IPR001611; Leucine-rich repeat|IPR013210; Leucine-rich repeat, N-terminal|IPR017441; Protein kinase ATP binding, conserved site|IPR017442; Serine/threonine protein kinase-related
PH_os_0004115						-1.54259	LOC_Os01g74146	WD repeat-containing protein, putative, expressed	BGIOSGA005268	IPR000002; Cdc20/Fizzy|IPR001680; WD40 repeat
PH_os_0004116						-2.36008	LOC_Os01g51360	lipase, putative, expressed	BGIOSGA000932	IPR002921; Lipase, class 3
PH_os_0004120		-1.21815				2.0479	LOC_Os01g72550	OsCML19 - Calmodulin-related calcium sensor protein	BGIOSGA005194	IPR002048; Calcium-binding EF-hand
PH_os_0004121						1.97619	LOC_Os01g57940	tyrosine protein kinase domain containing protein, putative, expressed	BGIOSGA004596	IPR000719; Protein kinase, core|IPR001245; Tyrosine protein kinase|IPR002290; Serine/threonine protein kinase|IPR008271; Serine/threonine protein kinase, active site|IPR017441; Protein kinase ATP binding, conserved site|IPR017442; Serine/threonine protein kinase-related
PH_os_0004122						-1.07106	LOC_Os01g59120	cyclin, putative, expressed	BGIOSGA000631	IPR004367; Cyclin, C-terminal|IPR006670; Cyclin|IPR006671; Cyclin, N-terminal
PH_os_0004124						1.10531	LOC_Os01g56990	Regulator of chromosome condensation domain containing protein, expressed	BGIOSGA000717	IPR000408; Regulator of chromosome condensation, RCC1
PH_os_0004126						-1.05965	LOC_Os01g69080	acyl-desaturase, chloroplast precursor, putative, expressed	BGIOSGA000237	IPR005067; Fatty acid desaturase, type 2
PH_os_0004128						-1.47999	LOC_Os01g49320	glycosyl hydrolase, putative, expressed	BGIOSGA001006	IPR001223; Glycoside hydrolase, family 18, catalytic domain|IPR001579; Glycoside hydrolase, chitinase active site
PH_os_0004131		1.07026					LOC_Os01g50470	regulator of chromosome condensation, putative, expressed	BGIOSGA004273	IPR000306; Zinc finger, FYVE-type|IPR000408; Regulator of chromosome condensation, RCC1|IPR001849; Pleckstrin-like|IPR013591; Disease resistance/zinc finger/chromosome condensation-like region
PH_os_0004132	-1.78241	-2.2337		-1.87611	-1.87118		LOC_Os01g47050	OsFBK1 - F-box domain and kelch repeat containing protein, expressed	BGIOSGA004144	IPR001810; Cyclin-like F-box|IPR011498; Kelch repeat type 2
PH_os_0004134				-1.0693	-2.078		LOC_Os01g72680	disease resistance protein RPS2, putative	BGIOSGA005201	IPR000767; Disease resistance protein|IPR001611; Leucine-rich repeat|IPR001623; Heat shock protein DnaJ, N-terminal|IPR002182; NB-ARC|IPR003593; AAA+ ATPase, core
PH_os_0004135						1.17483	LOC_Os02g01090	ZOS2-01 - C2H2 zinc finger protein	BGIOSGA007316	IPR007087; Zinc finger, C2H2-type
PH_os_0004136						-1.57662	LOC_Os01g67220	Os1bglu4 - beta-glucosidase-like protein without signal sequence, expressed	BGIOSGA004982	IPR001360; Glycoside hydrolase, family 1|IPR011580; 6-phospho-beta-galactosidase, eukaryotic
PH_os_0004137						-1.16546	LOC_Os01g68030	expressed protein	BGIOSGA000292	NA
PH_os_0004138	1.05093	4.15492			3.2939		LOC_Os01g50420	STE_MEKK_ste11_MAP3K.7 - STE kinases include homologs to sterile 7, sterile 11 and sterile 20 from yeast, expressed	BGIOSGA000957	IPR000719; Protein kinase, core|IPR001245; Tyrosine protein kinase|IPR002290; Serine/threonine protein kinase|IPR008271; Serine/threonine protein kinase, active site|IPR017441; Protein kinase ATP binding, conserved site|IPR017442; Serine/threonine protein kinase-related
PH_os_0004141	-1.05383	-2.07618	1.15592	-1.20016	-2.55083	-1.74305	LOC_Os01g62030	disease resistance-responsive family protein, putative	BGIOSGA000530	NA
PH_os_0004143		-1.2727	-1.16023		-1.17595		LOC_Os01g71280	glycerol-3-phosphate dehydrogenase, putative, expressed	BGIOSGA005137	IPR006109; NAD-dependent glycerol-3-phosphate dehydrogenase, C-terminal|IPR006168; NAD-dependent glycerol-3-phosphate dehydrogenase|IPR011128; NAD-dependent glycerol-3-phosphate dehydrogenase, N-terminal
PH_os_0004145					1.04622	-2.04744	LOC_Os01g64900	HEAT, putative, expressed	BGIOSGA000423	NA
PH_os_0004146						-1.15605	LOC_Os01g62420	triosephosphate isomerase, cytosolic, putative, expressed	BGIOSGA004775	IPR000652; Triosephosphate isomerase
PH_os_0004151		-1.08304			-2.07207		LOC_Os01g59050	cytochrome P450, putative	BGIOSGA004639	IPR001128; Cytochrome P450|IPR002401; Cytochrome P450, E-class, group I
PH_os_0004152		-1.14711			-1.18292		LOC_Os01g51210	uncharacterized protein PA4923, putative, expressed	BGIOSGA000938	IPR005269; Conserved hypothetical protein CHP00730
PH_os_0004153	-1.02259	-1.70782			-1.20002		LOC_Os01g74570	tetraspanin family protein, putative, expressed	BGIOSGA005287	IPR000301; CD9/CD37/CD63 antigen
PH_os_0004154					1.02071	1.21979	LOC_Os01g61990	ankyrin repeat-containing protein, putative, expressed	BGIOSGA000531	IPR002110; Ankyrin
PH_os_0004160		1.11757					LOC_Os01g60430	pentatricopeptide repeat-containing protein, putative, expressed	BGIOSGA004700	IPR002885; Pentatricopeptide repeat|IPR011717; Tetratricopeptide TPR-4
PH_os_0004161						-1.74482	LOC_Os01g60330	inactive receptor kinase At2g26730 precursor, putative, expressed	BGIOSGA004697	IPR000719; Protein kinase, core|IPR001245; Tyrosine protein kinase|IPR001611; Leucine-rich repeat|IPR002290; Serine/threonine protein kinase|IPR003591; Leucine-rich repeat, typical subtype|IPR013210; Leucine-rich repeat, N-terminal|IPR017441; Protein kinase ATP binding, conserved site|IPR017442; Serine/threonine protein kinase-related
PH_os_0004162		-1.34726		-1.26335			LOC_Os01g66160	pentatricopeptide, putative, expressed	BGIOSGA004935	IPR002885; Pentatricopeptide repeat
PH_os_0004163						-1.24216	LOC_Os01g56940	flap endonuclease, putative, expressed	BGIOSGA004555	IPR003006; Immunoglobulin/major histocompatibility complex, conserved site|IPR006084; DNA repair protein (XPGC)/yeast Rad|IPR006085; XPG N-terminal|IPR006086; XPG I|IPR008918; Helix-hairpin-helix motif, class 2
PH_os_0004164						3.04977	LOC_Os01g70490	potassium transporter, putative, expressed	BGIOSGA005106	IPR003855; K+ potassium transporter
PH_os_0004165	-2.26864	-3.05521		-2.9662	-3.62155		LOC_Os01g50720	MYB family transcription factor, putative, expressed	BGIOSGA000952	IPR001005; SANT, DNA-binding|IPR014778; Myb, DNA-binding
PH_os_0004166		1.15321					LOC_Os01g50622	DNA-binding protein DSP1, putative, expressed	BGIOSGA000953	IPR003729; Protein of unknown function DUF151
PH_os_0004167		-1.1034			-1.17965		LOC_Os01g48910	AMP-binding enzyme, putative, expressed	BGIOSGA001018	IPR000873; AMP-dependent synthetase and ligase
PH_os_0004169			1.17322				LOC_Os01g61180	exo70 exocyst complex subunit domain containing protein, expressed	BGIOSGA004725	IPR004140; Exo70 exocyst complex subunit
PH_os_0004170		-1.02941					LOC_Os01g60910	CAMK_KIN1/SNF1/Nim1_like.12 - CAMK includes calcium/calmodulin depedent protein kinases, expressed	BGIOSGA004714	IPR000719; Protein kinase, core|IPR001245; Tyrosine protein kinase|IPR002290; Serine/threonine protein kinase|IPR004041; NAF|IPR008271; Serine/threonine protein kinase, active site|IPR017441; Protein kinase ATP binding, conserved site|IPR017442; Serine/threonine protein kinase-related
PH_os_0004173						1.28059	LOC_Os01g73910	peptidase, putative, expressed	BGIOSGA000029	IPR001915; Peptidase M48, Ste24p
PH_os_0004175						1.14566	LOC_Os01g49120	MATE efflux family protein, putative, expressed	BGIOSGA001010	IPR002528; Multi antimicrobial extrusion protein MatE
PH_os_0004176		1.78023			1.07345		LOC_Os01g58420	AP2 domain containing protein, expressed	BGIOSGA004611	IPR001471; Pathogenesis-related transcriptional factor and ERF, DNA-binding
PH_os_0004177						-1.48765	LOC_Os01g74640	mitochondrial carrier protein, putative, expressed	BGIOSGA005292	IPR001993; Mitochondrial substrate carrier|IPR002030; Mitochondrial brown fat uncoupling protein|IPR002113; Adenine nucleotide translocator 1
PH_os_0004180						1.02379	LOC_Os01g49710	glutathione S-transferase, putative, expressed	BGIOSGA000988	IPR004045; Glutathione S-transferase, N-terminal|IPR004046; Glutathione S-transferase, C-terminal
PH_os_0004182		1.21197				1.62469	LOC_Os01g71270	eukaryotic peptide chain release factor subunit 1-1, putative, expressed	BGIOSGA005136	IPR005140; eRF1 domain 1|IPR005141; eRF1 domain 2|IPR005142; eRF1 domain 3
PH_os_0004184						-1.48899	LOC_Os01g60600	WRKY DNA-binding domain containing protein, expressed	BGIOSGA000583	IPR003657; DNA-binding WRKY
PH_os_0004185	-1.69582	-2.45529		-2.66759	-3.84698	-2.80917	LOC_Os01g65830	acyl-desaturase, chloroplast precursor, putative, expressed	BGIOSGA004922	IPR005067; Fatty acid desaturase, type 2
PH_os_0004186			1.47832			1.19424	LOC_Os01g53630	ulp1 protease family protein, putative, expressed	BGIOSGA000860	IPR003653; Peptidase C48, SUMO/Sentrin/Ubl1
PH_os_0004187		-1.11313					LOC_Os02g01280	T-complex protein, putative, expressed	BGIOSGA007332	IPR001844; Chaperonin Cpn60|IPR002423; Chaperonin Cpn60/TCP-1
PH_os_0004190		-2.09037		-1.04998	-1.90183	1.55526	LOC_Os01g52130	sulfate transporter, putative, expressed	BGIOSGA004346	IPR001902; Sulphate anion transporter|IPR002645; Sulphate transporter/antisigma-factor antagonist STAS|IPR011547; Sulphate transporter
PH_os_0004193	-1.24804	-3.19408	-1.14379		-2.40989		LOC_Os01g54890	ethylene-responsive transcription factor 2, putative, expressed	BGIOSGA004470	IPR001471; Pathogenesis-related transcriptional factor and ERF, DNA-binding
PH_os_0004198	-1.08993	-1.68396	-2.02533		-1.9017	-2.62553	LOC_Os01g67950	ubiquitin family protein, putative, expressed	BGIOSGA005009	IPR000626; Ubiquitin
PH_os_0004200					1.03452		LOC_Os01g67720	ABC1 family domain containing protein, putative, expressed	BGIOSGA000307	IPR000719; Protein kinase, core|IPR004147; ABC-1
PH_os_0004203		2.56639			2.20634	-1.23556	LOC_Os01g74000	glycerol-3-phosphate dehydrogenase, putative, expressed	BGIOSGA000026	IPR006109; NAD-dependent glycerol-3-phosphate dehydrogenase, C-terminal|IPR006168; NAD-dependent glycerol-3-phosphate dehydrogenase|IPR011128; NAD-dependent glycerol-3-phosphate dehydrogenase, N-terminal
PH_os_0004211		-1.46451			-1.48539		LOC_Os01g55190	expressed protein	BGIOSGA004482	IPR006946; Protein of unknown function DUF642
PH_os_0004213		1.0772			1.06196		LOC_Os01g54990	auxin response factor, putative, expressed	BGIOSGA000812	IPR003340; Transcriptional factor B3|IPR010525; Auxin response factor
PH_os_0004215					-1.27747		LOC_Os01g56930	eukaryotic aspartyl protease domain containing protein, expressed	BGIOSGA004554	IPR001461; Peptidase A1
PH_os_0004217						1.03131	LOC_Os01g70850	esterase, putative, expressed	BGIOSGA000173	IPR000073; Alpha/beta hydrolase fold-1|IPR008262; Lipase, active site
PH_os_0004218		1.16502			1.41316		LOC_Os01g68440	expressed protein	BGIOSGA005030	NA
PH_os_0004221			1.33057		-1.21194		LOC_Os01g68050	transmembrane amino acid transporter protein, putative, expressed	BGIOSGA005015	IPR013057; Amino acid transporter, transmembrane
PH_os_0004223		-1.25458					LOC_Os01g68620	signal peptide peptidase-like 2B, putative, expressed	BGIOSGA005040	IPR003137; Protease-associated PA|IPR006639; Peptidase A22, presenilin signal peptide|IPR007369; Peptidase A22B, signal peptide peptidase
PH_os_0004230						-1.2458	LOC_Os01g54420	dynamin family protein, putative, expressed	BGIOSGA000833	IPR001401; Dynamin, GTPase region
PH_os_0004233	-1.10158	-1.39091	1.20883				LOC_Os01g70460	expressed protein	BGIOSGA005104	NA
PH_os_0004235					-1.08778		LOC_Os01g50616	phosphatidylinositol transfer, putative, expressed	BGIOSGA000954	IPR001251; Cellular retinaldehyde-binding/triple function, C-terminal|IPR008273; Cellular retinaldehyde-binding/triple function, N-terminal
PH_os_0004237				-1.67965	-2.43792		LOC_Os01g56690	helix-loop-helix DNA-binding domain containing protein, expressed	BGIOSGA004544|BGIOSGA004540	IPR001092; Basic helix-loop-helix dimerisation region bHLH|IPR001810; Cyclin-like F-box|IPR001092; Basic helix-loop-helix dimerisation region bHLH
PH_os_0004239			1.48986			1.92925	LOC_Os01g62810	regulator of chromosome condensation, putative, expressed	BGIOSGA004794	IPR000408; Regulator of chromosome condensation, RCC1
PH_os_0004241						1.39679	LOC_Os01g57540	protein kinase, putative, expressed	BGIOSGA004582	IPR000719; Protein kinase, core|IPR000742; EGF-like, type 3|IPR000858; S-locus glycoprotein|IPR001245; Tyrosine protein kinase|IPR001480; Curculin-like (mannose-binding) lectin|IPR003609; Apple-like|IPR013227; PAN-like, type 2
PH_os_0004245			-1.98055			-1.97796	LOC_Os01g70410	protein kinase, putative, expressed	BGIOSGA000199	IPR000719; Protein kinase, core|IPR001245; Tyrosine protein kinase|IPR002290; Serine/threonine protein kinase|IPR017441; Protein kinase ATP binding, conserved site
PH_os_0004246				-1.21051	-1.64833	2.01686	LOC_Os01g57510	receptor protein kinase, putative, expressed	BGIOSGA004581	IPR000719; Protein kinase, core|IPR000858; S-locus glycoprotein|IPR001480; Curculin-like (mannose-binding) lectin|IPR003609; Apple-like|IPR008271; Serine/threonine protein kinase, active site|IPR013227; PAN-like, type 2|IPR017442; Serine/threonine protein kinase-related
PH_os_0004249					-2.20357	-3.01133	LOC_Os01g51570	glycosyl hydrolases family 17, putative, expressed	BGIOSGA004323	IPR000490; Glycoside hydrolase, family 17
PH_os_0004250					2.89068		LOC_Os01g65860	ANTH domain containing protein, expressed	BGIOSGA000384	IPR011417; ANTH|IPR013809; Epsin-like, N-terminal
PH_os_0004253	1.49025	1.12243				1.51357	LOC_Os01g64540	anthocyanidin 3-O-glucosyltransferase, putative, expressed	BGIOSGA000437	IPR002213; UDP-glucuronosyl/UDP-glucosyltransferase
PH_os_0004256						-1.20197	LOC_Os01g57610	OsGH3.1 - Probable indole-3-acetic acid-amido synthetase, expressed	BGIOSGA004585	IPR004993; GH3 auxin-responsive promoter
PH_os_0004257	-1.19262	-1.24241		-1.12077	-1.57979		LOC_Os01g66890	BTBZ1 - Bric-a-Brac, Tramtrack, and Broad Complex BTB domain with TAZ zinc finger and Calmodulin-binding domains, expressed	BGIOSGA004968	IPR000197; Zinc finger, TAZ-type|IPR000210; BTB/POZ-like|IPR013069; BTB/POZ
PH_os_0004261			-1.34306			-1.80521	LOC_Os01g66940	kinase, pfkB family, putative, expressed	BGIOSGA000339	IPR002173; Carbohydrate/puine kinase, PfkB, conserved site|IPR011611; Carbohydrate/purine kinase
PH_os_0004262						2.16723	LOC_Os01g66710	polygalacturonase, putative	BGIOSGA004962	IPR000408; Regulator of chromosome condensation, RCC1|IPR000743; Glycoside hydrolase, family 28|IPR006626; Parallel beta-helix repeat
PH_os_0004264		2.24372		1.15492	2.36645		LOC_Os01g47670	expressed protein	BGIOSGA001061	IPR003441; No apical meristem (NAM) protein
PH_os_0004269						-1.46387	LOC_Os01g55500	nucleobase-ascorbate transporter, putative, expressed	BGIOSGA004492	IPR006043; Xanthine/uracil/vitamin C permease
PH_os_0004270	-1.37161	-2.75804		-1.1491	-1.89665	-3.24856	LOC_Os01g57690	early nodulin 20 precursor, putative, expressed	BGIOSGA000682	IPR000923; Blue (type 1) copper domain|IPR003245; Plastocyanin-like
PH_os_0004273					1.29658		LOC_Os01g66600	rhodanese-like, putative, expressed	BGIOSGA000353	IPR001763; Rhodanese-like
PH_os_0004274			-1.48106				LOC_Os01g57880	plastocyanin-like domain containing protein, putative, expressed	BGIOSGA004592	IPR003245; Plastocyanin-like
PH_os_0004275		-1.05631	-2.38238		-1.05055	-1.26575	LOC_Os01g73630	rhoGAP domain containing protein, expressed	BGIOSGA005249	IPR000095; PAK-box/P21-Rho-binding|IPR000198; RhoGAP
PH_os_0004276						-1.04218	LOC_Os01g70550	heparan-alpha-glucosaminide N-acetyltransferase, putative, expressed	BGIOSGA000195|BGIOSGA000194	NA
PH_os_0004277			2.03843			3.8977	LOC_Os01g66250	S-locus-like receptor protein kinase, putative, expressed	BGIOSGA004938	IPR000719; Protein kinase, core|IPR000858; S-locus glycoprotein|IPR001245; Tyrosine protein kinase|IPR001480; Curculin-like (mannose-binding) lectin|IPR002290; Serine/threonine protein kinase|IPR003609; Apple-like|IPR008271; Serine/threonine protein kinase, active site|IPR013227; PAN-like, type 2|IPR017441; Protein kinase ATP binding, conserved site|IPR017442; Serine/threonine protein kinase-rela…
PH_os_0004279		2.40396			1.70945	2.65331	LOC_Os01g66760	inactive receptor kinase At2g26730 precursor, putative, expressed	BGIOSGA004965	IPR001611; Leucine-rich repeat|IPR013210; Leucine-rich repeat, N-terminal
PH_os_0004281			1.28862				LOC_Os01g70520	Os1bglu5 - beta-glucosidase homologue, similar to G. max isohydroxyurate hydrolase, expressed	BGIOSGA005107	IPR001360; Glycoside hydrolase, family 1
PH_os_0004286	-1.33474	-1.81124		-1.13411	-2.03432		LOC_Os01g71970	GRAS family transcription factor containing protein, expressed	BGIOSGA005161	IPR002173; Carbohydrate/puine kinase, PfkB, conserved site|IPR005202; GRAS transcription factor
PH_os_0004289				-2.33029	-2.74951		LOC_Os01g58860	auxin efflux carrier component, putative, expressed	BGIOSGA000639	IPR004776; Auxin efflux carrier
PH_os_0004293			-1.13857			-2.17325	LOC_Os01g53840	protein kinase family protein, putative, expressed	BGIOSGA000853	IPR000719; Protein kinase, core|IPR001245; Tyrosine protein kinase|IPR002290; Serine/threonine protein kinase|IPR002482; Peptidoglycan-binding LysM|IPR008271; Serine/threonine protein kinase, active site|IPR017441; Protein kinase ATP binding, conserved site|IPR017442; Serine/threonine protein kinase-related
PH_os_0004296	-1.00968	-1.37227		-1.06363	-1.65193		LOC_Os01g51430	green ripe-like, putative, expressed	BGIOSGA004316	IPR008496; Protein of unknown function DUF778
PH_os_0004303						-1.16073	LOC_Os01g67740	chromosome segregation protein, putative, expressed	BGIOSGA000306	IPR003395; RecF/RecN/SMC protein, N-terminal|IPR003439; ABC transporter-like|IPR010935; SMCs flexible hinge
PH_os_0004304		2.1698			1.63519		LOC_Os01g67820	exo70 exocyst complex subunit domain containing protein, expressed	BGIOSGA005006	IPR004140; Exo70 exocyst complex subunit
PH_os_0004305			1.5367			1.55924	LOC_Os01g52320	NB-ARC domain containing protein, expressed	BGIOSGA004358	IPR002182; NB-ARC
PH_os_0004306			-1.49946			-1.31498	LOC_Os01g67240	formin-like protein 1 precursor, putative, expressed	BGIOSGA000326	IPR003104; Actin-binding FH2 and DRF autoregulatory|IPR015425; Actin-binding FH2
PH_os_0004311		1.40897	2.08761		1.11072	1.95091	LOC_Os01g67310	patatin, putative, expressed	BGIOSGA004985	IPR002641; Patatin
PH_os_0004314		1.60228			1.41178		LOC_Os01g67510	recA protein, putative, expressed	BGIOSGA000313	IPR001553; RecA bacterial DNA recombination|IPR003593; AAA+ ATPase, core|IPR013765; RecA
PH_os_0004344			1.64992	-1.54632	-2.34884	1.85366	LOC_Os01g47840	S-locus-like receptor protein kinase, putative, expressed	BGIOSGA004175	IPR000719; Protein kinase, core|IPR000858; S-locus glycoprotein|IPR001245; Tyrosine protein kinase|IPR001480; Curculin-like (mannose-binding) lectin|IPR002290; Serine/threonine protein kinase|IPR008271; Serine/threonine protein kinase, active site|IPR017441; Protein kinase ATP binding, conserved site|IPR017442; Serine/threonine protein kinase-related
PH_os_0004349		-1.44503		-1.24089	-2.08724	1.29733	LOC_Os01g56070	RING finger protein, putative, expressed	BGIOSGA000754	IPR001841; Zinc finger, RING-type
PH_os_0004352						1.33667	LOC_Os01g73000	copine, putative, expressed	BGIOSGA000070	IPR001841; Zinc finger, RING-type|IPR002035; von Willebrand factor, type A|IPR010734; Copine
PH_os_0004354				-1.40277			LOC_Os01g70260	receptor-like protein kinase 2 precursor, putative, expressed	BGIOSGA005098	IPR000719; Protein kinase, core|IPR001245; Tyrosine protein kinase|IPR002290; Serine/threonine protein kinase|IPR017442; Serine/threonine protein kinase-related
PH_os_0004356						1.98384	LOC_Os01g54969	O-methyltransferase, putative	BGIOSGA004474	IPR001077; O-methyltransferase, family 2|IPR012967; Plant methyltransferase dimerisation
PH_os_0004357					-1.35589		LOC_Os01g54350	protein kinase domain containing protein, expressed	BGIOSGA000836	IPR000719; Protein kinase, core|IPR001245; Tyrosine protein kinase|IPR008271; Serine/threonine protein kinase, active site|IPR017442; Serine/threonine protein kinase-related
PH_os_0004358		-1.29887			-1.17882		LOC_Os01g58390	haloacid dehalogenase, putative, expressed	BGIOSGA000655	NA
PH_os_0004372			-1.66948			-2.12544	LOC_Os01g70100	zinc finger DHHC domain-containing protein, putative, expressed	BGIOSGA000220	IPR001594; Zinc finger, DHHC-type
PH_os_0004374						-1.09386	LOC_Os02g01920	GHMP kinases ATP-binding protein, putative, expressed	BGIOSGA007277	IPR006204; GHMP kinase|IPR013750; GHMP kinase, C-terminal
PH_os_0004375	1.89215	3.68827		1.15867	3.04372		LOC_Os01g74040	zinc finger, RING-type, putative, expressed	BGIOSGA005266	IPR001841; Zinc finger, RING-type|IPR010543; Protein of unknown function DUF1117
PH_os_0004378					1.11519		LOC_Os01g70080	NB-ARC domain containing protein, expressed	BGIOSGA000221	IPR000767; Disease resistance protein|IPR002182; NB-ARC|IPR006569; Regulation of nuclear pre-mRNA protein|IPR006903; Protein of unknown function DUF618
PH_os_0004380			1.06238				LOC_Os01g69940	OsFBX32 - F-box domain containing protein, expressed	BGIOSGA000227	IPR001810; Cyclin-like F-box
PH_os_0004384			-1.91438			-1.95142	LOC_Os01g62950	ras-related protein, putative, expressed	BGIOSGA000490	IPR001806; Ras GTPase|IPR002041; Ran GTPase|IPR002078; RNA polymerase sigma factor 54, interaction|IPR003577; Ras small GTPase, Ras type|IPR003578; Ras small GTPase, Rho type|IPR003579; Ras small GTPase, Rab type|IPR006688; ADP-ribosylation factor|IPR013753; Ras
PH_os_0004385			-1.23676				LOC_Os01g67190	ribonuclease T2 family domain containing protein, expressed	BGIOSGA000327	IPR001568; Ribonuclease T2
PH_os_0004386			2.38914			3.8686	LOC_Os01g71474	glycosyl hydrolases family 17, putative, expressed	BGIOSGA000135	IPR000490; Glycoside hydrolase, family 17
PH_os_0004388					1.10549	-1.02852	LOC_Os01g59920	cysteine synthase, chloroplast precursor, putative, expressed	BGIOSGA000604	IPR001216; Cysteine synthase/cystathionine beta-synthase P-phosphate-binding site|IPR001926; Pyridoxal phosphate-dependent enzyme, beta subunit
PH_os_0004394		-1.41077	-1.5413	-1.29773	-3.05716	-2.17813	LOC_Os01g52410	myb-like DNA-binding domain containing protein, putative, expressed	BGIOSGA004364	IPR001005; SANT, DNA-binding|IPR014778; Myb, DNA-binding
PH_os_0004395						1.45578	LOC_Os02g02050	SNF2 family N-terminal domain containing protein, expressed	BGIOSGA007266	IPR000330; SNF2-related|IPR000953; Chromo domain|IPR001650; DNA/RNA helicase, C-terminal|IPR001965; Zinc finger, PHD-type
PH_os_0004397			-1.13019			-1.5143	LOC_Os01g54080	kinesin motor protein-related, putative, expressed	BGIOSGA004444	IPR001715; Calponin-like actin-binding|IPR001752; Kinesin, motor region
PH_os_0004399		-1.71963			-1.7609		LOC_Os01g55320	heavy metal-associated domain containing protein	BGIOSGA000795	IPR006121; Heavy metal transport/detoxification protein
PH_os_0004410	-2.04747	-4.09578		-2.3902			LOC_Os01g52160	heavy metal-associated domain containing protein, expressed	BGIOSGA004348	IPR006121; Heavy metal transport/detoxification protein
PH_os_0004413					1.11326		LOC_Os01g59110	indole-3-acetate beta-glucosyltransferase, putative, expressed	BGIOSGA004643	IPR002213; UDP-glucuronosyl/UDP-glucosyltransferase
PH_os_0004415						1.14867	LOC_Os01g68330	antigen peptide transporter-like 1, chloroplast precursor, putative, expressed	BGIOSGA000277	IPR001140; ABC transporter, transmembrane region|IPR003439; ABC transporter-like|IPR003593; AAA+ ATPase, core|IPR011527; ABC transporter, transmembrane region, type 1
PH_os_0004423						-2.23641	LOC_Os01g72710	expressed protein	BGIOSGA005204	NA
PH_os_0004426			1.09061				LOC_Os01g54940	dehydrogenase, putative, expressed	BGIOSGA004472	IPR013149; Alcohol dehydrogenase, zinc-binding|IPR013154; Alcohol dehydrogenase GroES-like
PH_os_0004428						-1.19629	LOC_Os01g47635	expressed protein	BGIOSGA001063	IPR006593; Cytochrome b561 / ferric reductase transmembrane
PH_os_0004429		-1.07499			-1.73182		LOC_Os01g63854	transmembrane amino acid transporter protein, putative, expressed	BGIOSGA000460	IPR013057; Amino acid transporter, transmembrane
PH_os_0004432		-1.0237	-1.23702				LOC_Os01g53810	peptidase, putative, expressed	BGIOSGA000854	IPR007365; Transferrin receptor-like, dimerisation|IPR007484; Peptidase M28
PH_os_0004434						1.96999	LOC_Os01g70130	protein kinase domain containing protein, expressed	BGIOSGA000219	IPR000719; Protein kinase, core|IPR001245; Tyrosine protein kinase|IPR002290; Serine/threonine protein kinase|IPR008271; Serine/threonine protein kinase, active site|IPR017441; Protein kinase ATP binding, conserved site|IPR017442; Serine/threonine protein kinase-related
PH_os_0004438						1.16263	LOC_Os01g73300	VAMP-like protein YKT62, putative, expressed	BGIOSGA000055	IPR001388; Synaptobrevin|IPR010908; Longin
PH_os_0004439		3.29955			1.93222		LOC_Os01g50400	STE_MEKK_ste11_MAP3K.5 - STE kinases include homologs to sterile 7, sterile 11 and sterile 20 from yeast, expressed	BGIOSGA004269	IPR000719; Protein kinase, core|IPR008271; Serine/threonine protein kinase, active site|IPR017441; Protein kinase ATP binding, conserved site|IPR017442; Serine/threonine protein kinase-related
PH_os_0004440			1.01706				LOC_Os01g58470	expressed protein	BGIOSGA004612	NA
PH_os_0004443					-1.45881	1.26323	LOC_Os01g69190	regulatory protein, putative, expressed	BGIOSGA005068	NA
PH_os_0004444		-1.17154					LOC_Os01g49910	expressed protein	BGIOSGA004251	IPR000719; Protein kinase, core|IPR001611; Leucine-rich repeat|IPR008271; Serine/threonine protein kinase, active site|IPR013210; Leucine-rich repeat, N-terminal|IPR017441; Protein kinase ATP binding, conserved site|IPR017442; Serine/threonine protein kinase-related
PH_os_0004445		-1.12161			-1.22445	1.09113	LOC_Os01g66280	transcriptional regulator, putative, expressed	BGIOSGA000366	IPR003774; Protein of unknown function DUF179
PH_os_0004446						-1.0409	LOC_Os01g54370	dihydropyrimidinase, putative, expressed	BGIOSGA004451	IPR002195; Dihydroorotase, conserved site|IPR006680; Amidohydrolase 1
PH_os_0004448					-1.49639	1.14315	LOC_Os01g70210	CRAL/TRIO domain containing protein, expressed	BGIOSGA005094	IPR001251; Cellular retinaldehyde-binding/triple function, C-terminal|IPR008273; Cellular retinaldehyde-binding/triple function, N-terminal
PH_os_0004450					-1.04504		LOC_Os01g63410	expressed protein	BGIOSGA000474	NA
PH_os_0004457						1.82324	LOC_Os01g50440	AWPM-19-like membrane family protein, putative, expressed	BGIOSGA004270	IPR008390; AWPM-19-like
PH_os_0004459		-1.76558		-1.42526	-2.14732		LOC_Os01g54600	OsWRKY13 - Superfamily of TFs having WRKY and zinc finger domains, expressed	BGIOSGA000826	IPR003657; DNA-binding WRKY
PH_os_0004460		-1.80126			-1.24622		LOC_Os01g69140	regulatory protein, putative, expressed	BGIOSGA005065	NA
PH_os_0004462			2.15372		1.22635	3.65973	LOC_Os01g54030	NADP-dependent malic enzyme, putative, expressed	BGIOSGA004441	IPR001891; Malic oxidoreductase|IPR012301; Malic enzyme, N-terminal|IPR012302; Malic enzyme, NAD-binding|IPR015884; Malic enzyme, conserved site
PH_os_0004466		-1.17087					LOC_Os01g62630	aspartic proteinase nepenthesin precursor, putative, expressed	BGIOSGA000500	IPR001461; Peptidase A1|IPR001969; Peptidase aspartic, active site
PH_os_0004467			-1.5298			-2.89322	LOC_Os01g46950	aldose 1-epimerase, putative, expressed	BGIOSGA001086	IPR008183; Aldose 1-epimerase
PH_os_0004468		-1.48366			-1.33474		LOC_Os01g56150	OsProCP1 - Putative Lysosomal Pro-x Carboxypeptidase homologue, expressed	BGIOSGA000750	IPR008758; Peptidase S28
PH_os_0004470					-1.01704	1.14865	LOC_Os01g47262	AMSH-like protease, putative, expressed	BGIOSGA004150	IPR000555; Mov34/MPN/PAD-1
PH_os_0004473				-1.00243			LOC_Os01g52550	ABC transporter, ATP-binding protein, putative, expressed	BGIOSGA000896	IPR001140; ABC transporter, transmembrane region|IPR003439; ABC transporter-like|IPR003593; AAA+ ATPase, core|IPR011527; ABC transporter, transmembrane region, type 1
PH_os_0004476		-1.47845			-1.57943		LOC_Os01g65790	pectinesterase, putative, expressed	BGIOSGA000390	IPR000070; Pectinesterase, catalytic
PH_os_0004479		-2.10765		-1.04734	-2.33281		LOC_Os01g49820	lipid phosphatase protein, putative, expressed	BGIOSGA004250	IPR000326; Phosphatidic acid phosphatase type 2/haloperoxidase
PH_os_0004480						1.0317	LOC_Os01g48446	no apical meristem protein, putative, expressed	BGIOSGA001029	IPR003441; No apical meristem (NAM) protein
PH_os_0004481						-1.00666	LOC_Os01g74340	RNA recognition motif containing protein, putative, expressed	BGIOSGA005282	IPR000504; RNA recognition motif, RNP-1
PH_os_0004486						-1.17219	LOC_Os01g48680	two pore calcium channel protein 1, putative, expressed	BGIOSGA001025	IPR002048; Calcium-binding EF-hand|IPR005821; Ion transport
PH_os_0004491		-1.08407					LOC_Os01g59620	histone-lysine N-methyltransferase, H3 lysine-9 specific SUVH1, putative, expressed	BGIOSGA004668	IPR001214; SET|IPR003105; SRA-YDG|IPR003616; Post-SET zinc-binding region|IPR007728; Pre-SET zinc-binding region
PH_os_0004492		-1.10028			-1.05816	-1.21559	LOC_Os01g72230	stromal membrane-associated protein, putative, expressed	BGIOSGA005175	IPR000008; C2 calcium-dependent membrane targeting|IPR001164; Arf GTPase activating protein
PH_os_0004497					-1.01592	-1.63524	LOC_Os01g58760	bZIP transcription factor domain containing protein, expressed	BGIOSGA004628	IPR004827; Basic-leucine zipper (bZIP) transcription factor|IPR011700; Basic leucine zipper
PH_os_0004501	-1.12937	-2.21385		-1.44731	-2.17637		LOC_Os01g47820	S-locus-like receptor protein kinase, putative, expressed	BGIOSGA001051	IPR000719; Protein kinase, core|IPR001245; Tyrosine protein kinase|IPR001480; Curculin-like (mannose-binding) lectin|IPR002290; Serine/threonine protein kinase|IPR003014; N/apple PAN|IPR003609; Apple-like|IPR008271; Serine/threonine protein kinase, active site|IPR017442; Serine/threonine protein kinase-related
PH_os_0004503		-1.02195			-1.09458		LOC_Os01g48320	transcription factor like protein, putative, expressed	BGIOSGA001035	IPR001005; SANT, DNA-binding|IPR005829; Sugar transporter, conserved site
PH_os_0004506				-1.26307	-1.74262		LOC_Os01g61200	GDSL-like lipase/acylhydrolase, putative, expressed	BGIOSGA000560	IPR001087; Lipase, GDSL
PH_os_0004508						-1.05779	LOC_Os01g64490	protein kinase domain containing protein, expressed	BGIOSGA000439	IPR000719; Protein kinase, core|IPR002290; Serine/threonine protein kinase|IPR008271; Serine/threonine protein kinase, active site|IPR010847; Harpin-induced 1|IPR017441; Protein kinase ATP binding, conserved site|IPR017442; Serine/threonine protein kinase-related
PH_os_0004509			1.08712		-1.0003	1.55045	LOC_Os01g51860	violaxanthin de-epoxidase, putative, expressed	BGIOSGA004334	IPR010788; Violaxanthin de-epoxidase|IPR013217; Methyltransferase type 12
PH_os_0004512			-1.11928		1.05581		LOC_Os01g62500	OsFtsH3 FtsH protease, homologue of AtFtsH3/10, expressed	BGIOSGA000507	IPR000642; Peptidase M41|IPR003593; AAA+ ATPase, core|IPR003959; AAA ATPase, core|IPR003960; AAA ATPase, conserved site|IPR011546; Peptidase M41, FtsH extracellular
PH_os_0004516			1.34235		1.02801		LOC_Os01g48720	RNA polymerase III subunit RPC82 family protein, putative, expressed	BGIOSGA004202	IPR008806; RNA polymerase III Rpc82, C -terminal|IPR013197; RNA polymerase III subunit RPC82-related, helix-turn-helix
PH_os_0004518					-2.04339	1.096	LOC_Os01g74350	soluble inorganic pyrophosphatase, putative, expressed	BGIOSGA000012	IPR008162; Inorganic pyrophosphatase
PH_os_0004519			-1.83848		-1.19554	-1.81687	LOC_Os01g71140	xylanase inhibitor, putative, expressed	BGIOSGA005128	NA
PH_os_0004525						1.41616	LOC_Os01g58380	3-hydroxybutyryl-CoA dehydrogenase, putative, expressed	BGIOSGA004607	IPR006108; 3-hydroxyacyl-CoA dehydrogenase, C-terminal|IPR006176; 3-hydroxyacyl-CoA dehydrogenase, NAD binding|IPR006180; 3-hydroxyacyl-CoA dehydrogenase, conserved site
PH_os_0004526						-1.13442	LOC_Os01g49380	lipase, putative, expressed	BGIOSGA001001	IPR000073; Alpha/beta hydrolase fold-1|IPR003089; Alpha/beta hydrolase
PH_os_0004527						-1.12399	LOC_Os01g49890	threonine synthase, chloroplast precursor, putative, expressed	BGIOSGA000980	IPR000634; Serine/threonine dehydratase, pyridoxal-phosphate-binding site|IPR001926; Pyridoxal phosphate-dependent enzyme, beta subunit
PH_os_0004529					1.18025		LOC_Os01g68560	OsMADS98 - MADS-box family gene with M-beta type-box, expressed	BGIOSGA000269	IPR002100; Transcription factor, MADS-box
PH_os_0004530				-1.20767	-2.82335	-1.94461	LOC_Os01g64590	dof zinc finger domain containing protein, putative, expressed	BGIOSGA000434	IPR003851; Zinc finger, Dof-type
PH_os_0004535				1.35411			LOC_Os01g62780	hypothetical protein	BGIOSGA004791	NA
PH_os_0004537						3.57819	LOC_Os01g62610	peptidyl-prolyl cis-trans isomerase, FKBP-type, putative, expressed	BGIOSGA004784	IPR001179; Peptidyl-prolyl cis-trans isomerase, FKBP-type
PH_os_0004547				-1.23696	-1.8503	-1.12868	LOC_Os01g63160	MYB family transcription factor, putative, expressed	BGIOSGA000485	IPR001005; SANT, DNA-binding|IPR014778; Myb, DNA-binding
PH_os_0004548						-2.41609	LOC_Os01g50760	polyprenyl synthetase, putative, expressed	BGIOSGA004282	IPR000092; Polyprenyl synthetase
PH_os_0004549						1.4091	LOC_Os01g58290	OsSub9 - Putative Subtilisin homologue, expressed	BGIOSGA004601	IPR000209; Peptidase S8 and S53, subtilisin, kexin, sedolisin|IPR003137; Protease-associated PA|IPR010259; Proteinase inhibitor I9, subtilisin propeptide
PH_os_0004551						-1.82289	LOC_Os01g47580	lipid phosphatase protein, putative, expressed	BGIOSGA001066	IPR000326; Phosphatidic acid phosphatase type 2/haloperoxidase
PH_os_0004556						1.24415	LOC_Os01g71010	lipase precursor, putative, expressed	BGIOSGA000164	IPR002921; Lipase, class 3|IPR008262; Lipase, active site
PH_os_0004558					-1.32291	-1.16044	LOC_Os01g49390	IPP transferase, putative, expressed	BGIOSGA004234	IPR002627; tRNA isopentenyltransferase|IPR011593; Isopentenyl transferase-like
PH_os_0004571						1.18474	LOC_Os01g72490	LRP1, putative, expressed	BGIOSGA000090	IPR007818; Protein of unknown function DUF702
PH_os_0004574	-1.32965	-2.17322	1.51957	-1.84605	-3.48973	1.46486	LOC_Os01g52330	NB-ARC domain containing protein, expressed	BGIOSGA004359	IPR002182; NB-ARC
PH_os_0004576			-2.4245			-1.45839	LOC_Os01g50820	transporter, major facilitator family, putative, expressed	BGIOSGA004285	IPR001753; Crotonase, core|IPR011701; Major facilitator superfamily MFS-1
PH_os_0004577						1.68877	LOC_Os01g57350	diacylglycerol kinase, putative, expressed	BGIOSGA000699	IPR001206; Diacylglycerol kinase, catalytic region
PH_os_0004584						1.20202	LOC_Os01g71256	expressed protein	BGIOSGA000145	IPR001357; BRCT
PH_os_0004588		-1.56124			-1.17642		LOC_Os02g01730	serine/threonine-protein kinase At1g18390 precursor, putative, expressed	BGIOSGA007292	IPR000719; Protein kinase, core|IPR008266; Tyrosine protein kinase, active site|IPR017441; Protein kinase ATP binding, conserved site|IPR017442; Serine/threonine protein kinase-related
PH_os_0004590				-1.11512	-1.70489	1.3396	LOC_Os01g62430	C2 domain containing protein, putative, expressed	BGIOSGA004776	IPR000008; C2 calcium-dependent membrane targeting
PH_os_0004593		-1.03524	-1.48027				LOC_Os01g56130	CSLC1 - cellulose synthase-like family C, expressed	BGIOSGA000752	IPR001173; Glycosyl transferase, family 2
PH_os_0004601			-1.43769				LOC_Os01g49660	reticulon domain containing protein, putative	BGIOSGA004244	IPR003388; Reticulon
PH_os_0004602		-1.27825		-1.20514	-1.25586		LOC_Os01g70860	esterase, putative, expressed	BGIOSGA000172	IPR000073; Alpha/beta hydrolase fold-1|IPR008262; Lipase, active site
PH_os_0004609				-1.15551			LOC_Os02g02310	auxin-induced protein 5NG4, putative, expressed	BGIOSGA007258	IPR000620; Protein of unknown function DUF6, transmembrane
PH_os_0004612	-1.40745	-2.6495			-1.42223		LOC_Os02g02120	OsWAK11 - OsWAK receptor-like protein kinase	BGIOSGA007265	IPR000152; Aspartic acid and asparagine hydroxylation site|IPR001881; EGF-like calcium-binding|IPR006210; EGF|IPR013091; EGF calcium-binding
PH_os_0004613						2.02139	LOC_Os01g63230	growth regulator related protein, putative, expressed	BGIOSGA000481	IPR004348; Protein of unknown function DUF246, plant
PH_os_0004620	-1.53275	-2.18798	-1.19609	-1.28054	-2.66024	-1.99521	LOC_Os01g52180	lipase, putative	BGIOSGA004350	NA
PH_os_0004622			1.00145		-1.17099		LOC_Os01g70570	acyltransferase, putative, expressed	BGIOSGA000192	IPR000872; Tafazzin|IPR002123; Phospholipid/glycerol acyltransferase
PH_os_0004625						-1.28244	LOC_Os01g67480	helix-loop-helix DNA-binding domain containing protein, expressed	BGIOSGA004992	IPR001092; Basic helix-loop-helix dimerisation region bHLH
PH_os_0004629		1.22371	1.11805		1.1664	1.66719	LOC_Os01g69830	OsSPL2 - SBP-box gene family member, expressed	BGIOSGA005075	IPR004333; Transcription factor, SBP-box
PH_os_0004630			1.66532				LOC_Os01g67360	methyltransferase, putative, expressed	BGIOSGA000319	IPR004159; Protein of unknown function DUF248, methyltransferase putative
PH_os_0004632		1.9565			1.74826		LOC_Os01g59660	MYB family transcription factor, putative, expressed	BGIOSGA004670	IPR001005; SANT, DNA-binding|IPR014778; Myb, DNA-binding
PH_os_0004635			-1.23534				LOC_Os01g65210	proton-dependent oligopeptide transport, putative, expressed	BGIOSGA004899	IPR000095; PAK-box/P21-Rho-binding|IPR000109; TGF-beta receptor, type I/II extracellular region
PH_os_0004639						-1.02728	LOC_Os01g52170	expressed protein	BGIOSGA004349	IPR000808; Mrp, conserved site|IPR002744; Protein of unknown function DUF59
PH_os_0004640		1.1306			1.65758		LOC_Os01g52200	mitochondrial ATP synthase g subunit family protein, putative	BGIOSGA000903	IPR006808; ATPase, F0 complex, subunit G, mitochondrial
PH_os_0004645	-1.25634	-2.28715		-2.14833	-3.73521		LOC_Os01g65650	receptor-like protein kinase HAIKU2 precursor, putative, expressed	BGIOSGA004915	IPR000719; Protein kinase, core|IPR001611; Leucine-rich repeat|IPR008271; Serine/threonine protein kinase, active site|IPR013210; Leucine-rich repeat, N-terminal|IPR017441; Protein kinase ATP binding, conserved site|IPR017442; Serine/threonine protein kinase-related
PH_os_0004650						-1.96703	LOC_Os01g71130	xylanase inhibitor 725OS, putative, expressed	BGIOSGA005127	IPR000169; Peptidase, cysteine peptidase active site
PH_os_0004656			-1.33217			-2.48193	LOC_Os01g54210	GATA zinc finger domain containing protein, expressed	BGIOSGA000840	IPR000679; Zinc finger, GATA-type
PH_os_0004657		-1.58111				-1.29669	LOC_Os01g50460	nodulin MtN3 family protein, putative, expressed	BGIOSGA004272	IPR004316; MtN3 and saliva related transmembrane protein
PH_os_0004658			-1.97034	-2.85506	-3.26262		LOC_Os01g70970	protein kinase, putative, expressed	BGIOSGA000166	IPR000719; Protein kinase, core|IPR001245; Tyrosine protein kinase
PH_os_0004659		1.07717				1.18828	LOC_Os01g65000	ammonium transporter protein, putative, expressed	BGIOSGA004884	IPR001905; Ammonium transporter|IPR010256; Rh-like protein/ammonium transporter
PH_os_0004663					1.03196		LOC_Os01g48060	auxin response factor, putative, expressed	BGIOSGA001046	IPR003340; Transcriptional factor B3|IPR010525; Auxin response factor
PH_os_0004670			-1.23746			-2.16645	LOC_Os01g47810	S-locus-like receptor protein kinase, putative, expressed	BGIOSGA001052	IPR000742; EGF-like, type 3|IPR000858; S-locus glycoprotein|IPR001480; Curculin-like (mannose-binding) lectin|IPR003014; N/apple PAN|IPR003609; Apple-like
PH_os_0004672						1.20554	LOC_Os01g53460	anthocyanidin 5,3-O-glucosyltransferase, putative, expressed	BGIOSGA003747	IPR002213; UDP-glucuronosyl/UDP-glucosyltransferase
PH_os_0004673		1.911				2.199	LOC_Os01g64470	harpin-induced protein 1 domain containing protein, expressed	BGIOSGA000440	IPR000253; Forkhead-associated|IPR010847; Harpin-induced 1
PH_os_0004675			-1.26761				LOC_Os01g74152	haloacid dehalogenase-like hydrolase family protein, putative, expressed	BGIOSGA005269	IPR005834; Haloacid dehalogenase-like hydrolase
PH_os_0004678				1.14386			LOC_Os01g74010	cyclase/dehydrase family protein, expressed	BGIOSGA000024	IPR005031; Streptomyces cyclase/dehydrase
PH_os_0004680			-1.27765			-1.32837	LOC_Os01g47470	serine/threonine-protein kinase, putative, expressed	BGIOSGA001072	IPR000719; Protein kinase, core|IPR001245; Tyrosine protein kinase|IPR002290; Serine/threonine protein kinase|IPR008271; Serine/threonine protein kinase, active site|IPR017441; Protein kinase ATP binding, conserved site|IPR017442; Serine/threonine protein kinase-related
PH_os_0004682		-1.00289					LOC_Os01g50590	cytochrome P450, putative	BGIOSGA004276|BGIOSGA004275	IPR001128; Cytochrome P450|IPR002401; Cytochrome P450, E-class, group I|IPR001128; Cytochrome P450|IPR002401; Cytochrome P450, E-class, group I
PH_os_0004685						-1.51713	LOC_Os01g49200	microtubule associated protein, putative, expressed	BGIOSGA004223	IPR007145; MAP65/ASE1
PH_os_0004687				-1.5023	-2.10157		LOC_Os01g47610	lipase class 3 family protein, putative, expressed	BGIOSGA001067|BGIOSGA001065	NA
PH_os_0004690		1.21112					LOC_Os01g55510	dynein light chain type 1 domain containing protein, expressed	BGIOSGA004493	IPR001372; Dynein light chain, type 1 and 2
PH_os_0004693		-1.19618					LOC_Os01g70890	histone-like transcription factor and archaeal histone, putative, expressed	BGIOSGA000169	IPR003956; Transcription factor, NFYB/HAP3, conserved site|IPR003957; Transcription factor, CBFA/NFYB, DNA topoisomerase|IPR003958; Transcription factor CBF/NF-Y/archaeal histone
PH_os_0004694						1.23907	LOC_Os02g43720	enoyl-CoA hydratase/isomerase family protein, putative, expressed	BGIOSGA008735	IPR001753; Crotonase, core
PH_os_0004698	-1.26822					2.08146	LOC_Os02g36210	ent-kaurene synthase, chloroplast precursor, putative, expressed	BGIOSGA008469	IPR001906; Terpene synthase-like|IPR005630; Terpene synthase, metal-binding
PH_os_0004699						-1.38362	LOC_Os02g24270	retrotransposon protein, putative, unclassified, expressed	BGIOSGA008119	NA
PH_os_0004700			1.65068				LOC_Os02g32860	poly synthetase 3, putative, expressed	BGIOSGA006335	IPR001357; BRCT|IPR004102; Poly(ADP-ribose) polymerase, regulatory region|IPR008893; WGR|IPR012317; Poly(ADP-ribose) polymerase, catalytic region|IPR012982; PADR1
PH_os_0004705						2.27498	LOC_Os02g07160	glyoxalase family protein, putative, expressed	BGIOSGA007064	IPR004360; Glyoxalase/bleomycin resistance protein/dioxygenase|IPR014778; Myb, DNA-binding
PH_os_0004706			-1.4031				LOC_Os02g10470	EF hand family protein, putative, expressed	BGIOSGA007737	IPR002048; Calcium-binding EF-hand
PH_os_0004708						1.14777	LOC_Os02g28040	lipase, putative, expressed	BGIOSGA006469	IPR002921; Lipase, class 3
PH_os_0004709			1.03212		-1.11111	-1.27828	LOC_Os02g40784	WAX2, putative, expressed	BGIOSGA006020	IPR006088; Sterol desaturase
PH_os_0004710						1.54217	LOC_Os02g06130	phytosulfokine receptor precursor, putative, expressed	BGIOSGA007107	IPR001611; Leucine-rich repeat|IPR013210; Leucine-rich repeat, N-terminal
PH_os_0004715		-1.51784	-1.07346		-1.5257		LOC_Os02g33770	homeodomain, putative, expressed	BGIOSGA008388	NA
PH_os_0004717			1.03878			1.06823	LOC_Os02g41890	phytosulfokine receptor precursor, putative, expressed	BGIOSGA005994	IPR000719; Protein kinase, core|IPR001611; Leucine-rich repeat|IPR008271; Serine/threonine protein kinase, active site|IPR013210; Leucine-rich repeat, N-terminal|IPR017441; Protein kinase ATP binding, conserved site|IPR017442; Serine/threonine protein kinase-related
PH_os_0004719					-1.14682		LOC_Os02g35490	MLO domain containing protein, putative, expressed	BGIOSGA006243	IPR004326; Mlo-related protein
PH_os_0004728	-1.29829	-3.00718	-1.77303		-2.98564	-5.32092	LOC_Os02g02370	myb-like DNA-binding domain containing protein, putative	BGIOSGA007254	IPR001005; SANT, DNA-binding|IPR014778; Myb, DNA-binding
PH_os_0004732			1.75071			3.46358	LOC_Os02g04640	Myb-like DNA-binding domain containing protein, putative, expressed	BGIOSGA007162	IPR014778; Myb, DNA-binding
PH_os_0004740				-1.32748	-1.13276		LOC_Os02g36330	RING-H2 finger protein ATL1O, putative, expressed	BGIOSGA006208	IPR001841; Zinc finger, RING-type
PH_os_0004741						1.31553	LOC_Os02g27310	TKL_IRAK_DUF26-lc.6 - DUF26 kinases have homology to DUF26 containing loci, expressed	BGIOSGA008189	IPR000719; Protein kinase, core|IPR001245; Tyrosine protein kinase|IPR001283; Allergen V5/Tpx-1 related|IPR002413; Ves allergen|IPR008271; Serine/threonine protein kinase, active site|IPR014044; SCP-like extracellular|IPR017441; Protein kinase ATP binding, conserved site|IPR017442; Serine/threonine protein kinase-related
PH_os_0004743						1.22616	LOC_Os02g02600	serine/threonine-protein kinase Cx32, chloroplast precursor, putative, expressed	BGIOSGA007391	IPR000719; Protein kinase, core|IPR001245; Tyrosine protein kinase|IPR002290; Serine/threonine protein kinase|IPR008271; Serine/threonine protein kinase, active site|IPR017441; Protein kinase ATP binding, conserved site|IPR017442; Serine/threonine protein kinase-related
PH_os_0004746					1.0668		LOC_Os02g03000	division protein, putative, expressed	BGIOSGA007219	NA
PH_os_0004747						-1.44412	LOC_Os02g16839	expansin precursor, putative	BGIOSGA007940|BGIOSGA006730	IPR002963; Expansin|IPR005132; Rare lipoprotein A|IPR007112; Expansin 45, endoglucanase-like|IPR007117; Pollen allergen/expansin, C-terminal|IPR007118; Expansin/Lol pI|IPR002963; Expansin|IPR005132; Rare lipoprotein A|IPR007112; Expansin 45, endoglucanase-like|IPR007117; Pollen allergen/expansin, C-terminal|IPR007118; Expansin/Lol pI
PH_os_0004750					1.36722		LOC_Os02g37920	expressed protein	BGIOSGA006140	IPR000102; Neuraxin/MAP1B repeat|IPR003594; ATP-binding region, ATPase-like|IPR013507; DNA mismatch repair protein, C-terminal|IPR014762; DNA mismatch repair, conserved site|IPR014790; MutL, C-terminal, dimerisation
PH_os_0004757	-1.07868					1.18185	LOC_Os02g20360	tyrosine aminotransferase, putative, expressed	BGIOSGA006624	IPR001176; 1-aminocyclopropane-1-carboxylate synthase|IPR004839; Aminotransferase, class I and II
PH_os_0004767		1.19181				1.17873	LOC_Os02g10860	bZIP transcription factor domain containing protein	BGIOSGA006916	IPR001220; Legume lectin, beta domain|IPR004827; Basic-leucine zipper (bZIP) transcription factor|IPR011616; bZIP transcription factor, bZIP-1
PH_os_0004772					-1.14764		LOC_Os02g09359	BRASSINOSTEROID INSENSITIVE 1-associated receptor kinase 1 precursor, putative, expressed	BGIOSGA007000	IPR000719; Protein kinase, core|IPR008271; Serine/threonine protein kinase, active site|IPR017441; Protein kinase ATP binding, conserved site|IPR017442; Serine/threonine protein kinase-related
PH_os_0004773			2.07605	-1.00636		2.34473	LOC_Os02g08490	chaperone protein clpB 1, putative, expressed	BGIOSGA007016	IPR001270; Chaperonin clpA/B|IPR003593; AAA+ ATPase, core|IPR003959; AAA ATPase, core|IPR004176; Clp, N-terminal|IPR013093; ATPase AAA-2
PH_os_0004774		-1.70086			-1.94757		LOC_Os02g03950	zinc finger, C3HC4 type family protein, expressed	BGIOSGA007469	IPR001841; Zinc finger, RING-type|IPR011016; Zinc finger, variant RING-type
PH_os_0004776			-2.62075			-2.3972	LOC_Os02g18430	AGC_PVPK_like_kin82y.5 - ACG kinases include homologs to PKA, PKG and PKC	BGIOSGA007978	IPR000719; Protein kinase, core|IPR001245; Tyrosine protein kinase|IPR002290; Serine/threonine protein kinase|IPR008271; Serine/threonine protein kinase, active site|IPR017442; Serine/threonine protein kinase-related
PH_os_0004778						1.49819	LOC_Os02g35660	PTF1, putative, expressed	BGIOSGA006236	IPR001092; Basic helix-loop-helix dimerisation region bHLH
PH_os_0004780					-1.60421		LOC_Os02g07750	cell cycle control protein, putative, expressed	BGIOSGA007049	IPR005045; Protein of unknown function DUF284, transmembrane eukaryotic
PH_os_0004783						1.75	LOC_Os02g36770	galactosyltransferase family protein, putative, expressed	BGIOSGA008486	IPR001079; Galectin, galactose-binding lectin|IPR002659; Glycosyl transferase, family 31
PH_os_0004784	-1.31226	-2.07235		-1.39344	-2.48663	2.71412	LOC_Os02g42780	lectin receptor-type protein kinase, putative, expressed	BGIOSGA005959	IPR000719; Protein kinase, core|IPR001245; Tyrosine protein kinase|IPR002290; Serine/threonine protein kinase|IPR008271; Serine/threonine protein kinase, active site|IPR017442; Serine/threonine protein kinase-related
PH_os_0004786			1.04729			1.18902	LOC_Os02g13570	kinesin motor protein-related, putative, expressed	BGIOSGA006836	IPR001715; Calponin-like actin-binding|IPR001752; Kinesin, motor region
PH_os_0004787	-1.30657					1.05635	LOC_Os02g04630	sodium/calcium exchanger protein, putative, expressed	BGIOSGA007496	IPR004837; Sodium/calcium exchanger membrane region
PH_os_0004790			-1.80431		-2.34224	-2.52579	LOC_Os02g16800	expansin precursor, putative, expressed	BGIOSGA007939	IPR002963; Expansin|IPR005132; Rare lipoprotein A|IPR007112; Expansin 45, endoglucanase-like|IPR007117; Pollen allergen/expansin, C-terminal|IPR007118; Expansin/Lol pI
PH_os_0004806						-1.21352	LOC_Os02g19970	aminotransferase, classes I and II, domain containing protein, expressed	BGIOSGA008027	IPR001176; 1-aminocyclopropane-1-carboxylate synthase|IPR004838; Aminotransferases, class-I, pyridoxal-phosphate-binding site|IPR004839; Aminotransferase, class I and II
PH_os_0004810			2.30963				LOC_Os02g42810	oxidoreductase, short chain dehydrogenase/reductase family domain containing protein, expressed	BGIOSGA008697	IPR002198; Short-chain dehydrogenase/reductase SDR|IPR002347; Glucose/ribitol dehydrogenase
PH_os_0004812						-1.15965	LOC_Os02g32400	50S ribosomal protein L19, chloroplast precursor, putative	BGIOSGA008333	IPR001857; Ribosomal protein L19
PH_os_0004814		-1.40331			-1.85966	-1.44989	LOC_Os02g15340	no apical meristem protein, putative, expressed	BGIOSGA007898	IPR003441; No apical meristem (NAM) protein
PH_os_0004817						1.0268	LOC_Os02g12760	integral membrane protein, putative, expressed	BGIOSGA006860	IPR006702; Protein of unknown function DUF588
PH_os_0004824	-1.47749						LOC_Os02g15500	plant protein of unknown function domain containing protein, expressed	BGIOSGA007899	IPR004158; Protein of unknown function DUF247, plant
PH_os_0004825						-1.51727	LOC_Os02g15750	expressed protein	BGIOSGA007908	IPR001763; Rhodanese-like
PH_os_0004828						-2.01077	LOC_Os02g15690	polygalacturonase, putative, expressed	BGIOSGA007905	IPR000743; Glycoside hydrolase, family 28|IPR006626; Parallel beta-helix repeat
PH_os_0004831					-1.04272		LOC_Os02g15230	GDSL-like lipase/acylhydrolase, putative, expressed	BGIOSGA007895	IPR001087; Lipase, GDSL
PH_os_0004835			2.43392				LOC_Os02g12400	receptor-like protein kinase precursor, putative, expressed	BGIOSGA007786	IPR000719; Protein kinase, core|IPR001611; Leucine-rich repeat|IPR003439; ABC transporter-like|IPR008271; Serine/threonine protein kinase, active site|IPR013210; Leucine-rich repeat, N-terminal|IPR017441; Protein kinase ATP binding, conserved site|IPR017442; Serine/threonine protein kinase-related
PH_os_0004837			1.03072		1.18911		LOC_Os02g20490	expressed protein	BGIOSGA008039	NA
PH_os_0004838						1.05175	LOC_Os02g18450	GTP-binding protein typA/bipA, putative, expressed	BGIOSGA007980	IPR000640; Translation elongation factor EFG/EF2, C-terminal|IPR000795; Protein synthesis factor, GTP-binding|IPR004161; Translation elongation factor EFTu/EF1A, domain 2
PH_os_0004840						-1.14087	LOC_Os02g29480	RNA-binding protein-like, putative, expressed	BGIOSGA006431	IPR000504; RNA recognition motif, RNP-1|IPR002075; Nuclear transport factor 2
PH_os_0004842			1.0233			1.20779	LOC_Os02g19924	aminotransferase, classes I and II, domain containing protein, expressed	BGIOSGA008025	IPR000408; Regulator of chromosome condensation, RCC1|IPR001176; 1-aminocyclopropane-1-carboxylate synthase|IPR004839; Aminotransferase, class I and II
PH_os_0004843		-1.59208	-1.48351	-1.08424	-1.4852	-1.84665	LOC_Os02g03294	cyclin, putative, expressed	BGIOSGA007430	IPR013922; Cyclin-related 2
PH_os_0004844						-1.11673	LOC_Os02g28900	cytokinin-O-glucosyltransferase 2, putative, expressed	BGIOSGA008236	IPR002213; UDP-glucuronosyl/UDP-glucosyltransferase
PH_os_0004846		-2.26137			-1.75984		LOC_Os02g10770	DEAD-box ATP-dependent RNA helicase 41, putative, expressed	BGIOSGA006923	IPR001650; DNA/RNA helicase, C-terminal|IPR007529; Zinc finger, HIT-type|IPR011545; DNA/RNA helicase, DEAD/DEAH box type, N-terminal|IPR014001; DEAD-like helicase, N-terminal|IPR014014; RNA helicase, DEAD-box type, Q motif|IPR014021; Helicase, superfamily 1 and 2, ATP-binding
PH_os_0004847					1.39531	2.20787	LOC_Os02g13850	leucine-rich repeat-containing protein kinase family protein, putative, expressed	BGIOSGA007841	IPR000719; Protein kinase, core|IPR001245; Tyrosine protein kinase|IPR001611; Leucine-rich repeat|IPR002290; Serine/threonine protein kinase|IPR008271; Serine/threonine protein kinase, active site|IPR017442; Serine/threonine protein kinase-related
PH_os_0004848		-1.17601			-1.13229		LOC_Os02g08310	tubby, putative, expressed	BGIOSGA007023	IPR000007; Tubby, C-terminal
PH_os_0004849		-1.73262		-1.01545	-1.49358		LOC_Os02g20940	CHCH domain containing protein, expressed	BGIOSGA008052	IPR010625; CHCH
PH_os_0004853			1.04648			1.94258	LOC_Os02g34970	no apical meristem protein, putative, expressed	BGIOSGA008422	IPR003441; No apical meristem (NAM) protein
PH_os_0004856					-1.11707		LOC_Os02g18370	transposon protein, putative, unclassified, expressed	BGIOSGA007977	IPR004330; FAR1|IPR006564; Zinc finger, PMZ-type|IPR007527; Zinc finger, SWIM-type
PH_os_0004857			1.26665				LOC_Os02g18080	NB-ARC domain containing protein, expressed	BGIOSGA007973	IPR000767; Disease resistance protein|IPR001611; Leucine-rich repeat|IPR002182; NB-ARC
PH_os_0004858		-1.31377			-1.42683		LOC_Os02g38950	PPR repeat containing protein, expressed	BGIOSGA008567	IPR002885; Pentatricopeptide repeat
PH_os_0004865			-1.10264			-1.53963	LOC_Os02g04430	STRUBBELIG-RECEPTOR FAMILY 1 precursor, putative, expressed	BGIOSGA007483	IPR000719; Protein kinase, core|IPR001611; Leucine-rich repeat|IPR013210; Leucine-rich repeat, N-terminal|IPR017442; Serine/threonine protein kinase-related
PH_os_0004867		-1.3983			-1.65757	-2.34013	LOC_Os02g18954	GDSL-like lipase/acylhydrolase, putative, expressed	BGIOSGA007999	IPR001087; Lipase, GDSL
PH_os_0004868			-1.29677				LOC_Os02g18870	GDSL-like lipase/acylhydrolase, putative, expressed	BGIOSGA007997	IPR001087; Lipase, GDSL
PH_os_0004871		1.36659					LOC_Os02g03310	KH domain containing protein, putative, expressed	BGIOSGA007431	IPR004087; K Homology|IPR004088; K Homology, type 1
PH_os_0004874	-1.00993	-1.07952		-1.4353	-1.54055	-1.4011	LOC_Os02g02970	expressed protein	BGIOSGA007415	IPR002058; PAP/25A-associated|IPR002934; Nucleotidyltransferase|IPR016160; Aldehyde dehydrogenase, conserved site
PH_os_0004876		-1.23297					LOC_Os02g03570	hsp20/alpha crystallin family protein, putative, expressed	BGIOSGA007446	IPR002068; Heat shock protein Hsp20
PH_os_0004882						-1.48619	LOC_Os02g02500	remorin family protein, putative, expressed	BGIOSGA007385	IPR005516; Remorin, C-terminal region
PH_os_0004885						1.15099	LOC_Os02g02790	C2 domain containing protein, expressed	BGIOSGA007407	IPR001736; Phospholipase D/Transphosphatidylase
PH_os_0004888			1.57054				LOC_Os02g02640	NBS-LRR disease resistance protein, putative	BGIOSGA007394	IPR000767; Disease resistance protein|IPR001611; Leucine-rich repeat|IPR002182; NB-ARC
PH_os_0004890				2.38301	2.06988		LOC_Os02g05470	CCT motif family protein, expressed	BGIOSGA007536	IPR010402; CCT
PH_os_0004891						-1.46924	LOC_Os02g04680	OsSPL3 - SBP-box gene family member, expressed	BGIOSGA007499	IPR004333; Transcription factor, SBP-box
PH_os_0004893					1.01235		LOC_Os02g05500	pyridoxamine 5'-phosphate oxidase family protein, putative, expressed	BGIOSGA007538	IPR011576; Pyridoxamine 5'-phosphate oxidase-related, FMN-binding core
PH_os_0004898						1.22318	LOC_Os02g04170	L-aspartate oxidase 1, putative, expressed	BGIOSGA007475	IPR003953; Fumarate reductase/succinate dehydrogenase flavoprotein, N-terminal|IPR004112; Fumarate reductase/succinate dehydrogenase flavoprotein, C-terminal
PH_os_0004901						-1.01139	LOC_Os02g04270	DNA polymerase V, putative, expressed	BGIOSGA007480	IPR007015; DNA polymerase V
PH_os_0004904						1.26526	LOC_Os02g04530	rust resistance-like protein RP1, putative	BGIOSGA007491	IPR000767; Disease resistance protein|IPR001611; Leucine-rich repeat|IPR001731; Tetrapyrrole biosynthesis, porphobilinogen synthase|IPR002182; NB-ARC
PH_os_0004914		-1.03105		-1.2732	-1.75227	1.05601	LOC_Os02g43000	cysteine-rich repeat secretory protein 15 precursor, putative, expressed	BGIOSGA008705	IPR002902; Protein of unknown function DUF26
PH_os_0004915						-1.37323	LOC_Os02g25020	DNA binding protein, putative, expressed	BGIOSGA008129	IPR005175; Protein of unknown function DUF296
PH_os_0004919			-1.12977			-1.37484	LOC_Os02g02560	UTP--glucose-1-phosphate uridylyltransferase, putative, expressed	BGIOSGA007245	IPR000834; Peptidase M14, carboxypeptidase A|IPR002618; UTP--glucose-1-phosphate uridylyltransferase
PH_os_0004924		-1.36091			-1.57232	-2.25868	LOC_Os02g18540	uncharacterized Cys-rich domain containing protein, putative, expressed	BGIOSGA007984	IPR006461; Protein of unknown function Cys-rich
PH_os_0004929				-1.05293			LOC_Os02g03400	microtubule associated protein, putative, expressed	BGIOSGA007206	IPR007145; MAP65/ASE1
PH_os_0004930		1.5066		1.09295	1.39683	-1.0029	LOC_Os02g03040	RNA recognition motif containing protein, expressed	BGIOSGA007216	IPR000504; RNA recognition motif, RNP-1|IPR001737; Ribosomal RNA adenine methylase transferase
PH_os_0004933		-1.24962			-1.39459		LOC_Os02g03010	expressed protein	BGIOSGA007218	NA
PH_os_0004938	-1.34614	-2.9316	-1.5486	-1.54168	-3.0867	-1.88825	LOC_Os02g12770	cytokinin dehydrogenase precursor, putative, expressed	BGIOSGA007802	IPR006093; Oxygen oxidoreductase covalent FAD-binding site|IPR006094; FAD linked oxidase, N-terminal|IPR015345; Cytokinin dehydrogenase 1, FAD and cytokinin binding
PH_os_0004940			-1.86178			-1.43178	LOC_Os02g13290	phosphoethanolamine/phosphocholine phosphatase, putative, expressed	BGIOSGA007821	IPR006384; HAD-superfamily hydrolase, subfamily IB, hypothetical 1
PH_os_0004941	2.59493	3.83367		2.63999	4.03023		LOC_Os02g12910	receptor-like protein kinase 5 precursor, putative, expressed	BGIOSGA007810	IPR000719; Protein kinase, core|IPR001611; Leucine-rich repeat|IPR008271; Serine/threonine protein kinase, active site|IPR013210; Leucine-rich repeat, N-terminal|IPR017441; Protein kinase ATP binding, conserved site|IPR017442; Serine/threonine protein kinase-related
PH_os_0004946		1.16355			1.13053	1.81836	LOC_Os02g10990	FAD binding domain of DNA photolyase domain containing protein, expressed	BGIOSGA007756	IPR005101; DNA photolyase, FAD-binding/Cryptochrome, C-terminal|IPR006050; DNA photolyase, N-terminal
PH_os_0004947	1.16748	1.51456	1.19019		1.15102	1.3565	LOC_Os02g11760	pleiotropic drug resistance protein, putative, expressed	BGIOSGA007764	IPR003439; ABC transporter-like|IPR003593; AAA+ ATPase, core|IPR013525; ABC-2 type transporter|IPR013581; Plant PDR ABC transporter associated
PH_os_0004948			1.84853			2.54151	LOC_Os02g12540	cytochrome P450, putative	BGIOSGA007791	IPR001128; Cytochrome P450|IPR002401; Cytochrome P450, E-class, group I
PH_os_0004950	-1.98736						LOC_Os02g12310	no apical meristem protein, putative, expressed	BGIOSGA007783	IPR003441; No apical meristem (NAM) protein
PH_os_0004960			-1.22175			-1.47817	LOC_Os02g07190	expressed protein	BGIOSGA007620	NA
PH_os_0004961		-1.32371			-2.10418		LOC_Os02g06930	protein kinase, putative, expressed	BGIOSGA007605	IPR000719; Protein kinase, core|IPR001245; Tyrosine protein kinase|IPR002290; Serine/threonine protein kinase|IPR008271; Serine/threonine protein kinase, active site|IPR017441; Protein kinase ATP binding, conserved site|IPR017442; Serine/threonine protein kinase-related
PH_os_0004963			1.08499				LOC_Os02g07360	pentatricopeptide containing protein, putative, expressed	BGIOSGA007626	IPR002885; Pentatricopeptide repeat
PH_os_0004964				1.87579	1.71951		LOC_Os02g07830	OsHKT1;3 - Na+ transporter, expressed	BGIOSGA007648	IPR003445; Cation transporter
PH_os_0004969						-1.5569	LOC_Os02g05900	ternary complex factor MIP1, putative, expressed	BGIOSGA007561|BGIOSGA007560	IPR006869; Protein of unknown function DUF547
PH_os_0004970						1.22134	LOC_Os02g06160	cysteine-rich receptor-like protein kinase 16 precursor, putative	BGIOSGA007566	IPR000719; Protein kinase, core|IPR001245; Tyrosine protein kinase|IPR001611; Leucine-rich repeat|IPR002290; Serine/threonine protein kinase|IPR004214; Conotoxin|IPR008271; Serine/threonine protein kinase, active site|IPR013210; Leucine-rich repeat, N-terminal|IPR017441; Protein kinase ATP binding, conserved site|IPR017442; Serine/threonine protein kinase-related
PH_os_0004972					1.53471		LOC_Os02g05820	protein kinase domain containing protein, expressed	BGIOSGA007557	IPR000719; Protein kinase, core|IPR006016; UspA|IPR008271; Serine/threonine protein kinase, active site|IPR017442; Serine/threonine protein kinase-related
PH_os_0004980					-1.29107		LOC_Os02g10140	bZIP transcription factor domain containing protein	BGIOSGA007726	IPR004827; Basic-leucine zipper (bZIP) transcription factor|IPR011616; bZIP transcription factor, bZIP-1
PH_os_0004982					-1.4948		LOC_Os02g10880	UDP-glucoronosyl and UDP-glucosyl transferase domain containing protein, expressed	BGIOSGA007754	IPR000318; Nitrogenase component 1, conserved site|IPR002213; UDP-glucuronosyl/UDP-glucosyltransferase
PH_os_0004994						1.29932	LOC_Os02g16630	tryptophan biosynthesis protein trpCF, putative, expressed	BGIOSGA007931	IPR001240; N-(5'phosphoribosyl)anthranilate isomerase (PRAI)
PH_os_0005003			1.39677			1.94282	LOC_Os02g31890	ZOS2-08 - C2H2 zinc finger protein	BGIOSGA006371	IPR007087; Zinc finger, C2H2-type|IPR015880; Zinc finger, C2H2-like
PH_os_0005011			1.20808		-1.57859	1.21782	LOC_Os02g36380	FAD binding domain of DNA photolyase domain containing protein, expressed	BGIOSGA008474	IPR002081; Cryptochrome/DNA photolyase, class 1|IPR005101; DNA photolyase, FAD-binding/Cryptochrome, C-terminal|IPR006050; DNA photolyase, N-terminal
PH_os_0005025		1.15333			1.26252		LOC_Os02g35150	splicing factor U2AF, putative, expressed	BGIOSGA008430	IPR000504; RNA recognition motif, RNP-1|IPR000571; Zinc finger, CCCH-type|IPR003954; RNA recognition, region 1|IPR009145; U2 auxiliary factor small subunit
PH_os_0005028		-1.59531			-1.62778		LOC_Os02g14090	berberine and berberine like domain containing protein, expressed	BGIOSGA007851	IPR006093; Oxygen oxidoreductase covalent FAD-binding site|IPR006094; FAD linked oxidase, N-terminal|IPR012951; Berberine/berberine-like
PH_os_0005034						1.18128	LOC_Os02g34860	Regulator of chromosome condensation domain containing protein, expressed	BGIOSGA008418	IPR000408; Regulator of chromosome condensation, RCC1|IPR002345; Lipocalin
PH_os_0005037						3.17655	LOC_Os02g26430	OsWRKY42 - Superfamily of TFs having WRKY and zinc finger domains, expressed	BGIOSGA008165	IPR003657; DNA-binding WRKY
PH_os_0005039			-1.55795			-1.52224	LOC_Os02g34430	serine/threonine-protein kinase, putative, expressed	BGIOSGA008402	IPR000719; Protein kinase, core|IPR001245; Tyrosine protein kinase|IPR002290; Serine/threonine protein kinase|IPR008271; Serine/threonine protein kinase, active site|IPR017441; Protein kinase ATP binding, conserved site|IPR017442; Serine/threonine protein kinase-related
PH_os_0005053			-2.08471			-3.02627	LOC_Os02g42660	sphingolipid delta desaturase, putative, expressed	BGIOSGA008691	IPR005804; Fatty acid desaturase, type 1|IPR006025; Peptidase M, neutral zinc metallopeptidases, zinc-binding site|IPR010257; Fatty acid desaturase, type 1, N-terminal|IPR013866; Sphingolipid delta4-desaturase, N-terminal
PH_os_0005055					-1.03159		LOC_Os02g39400	isochorismatase family protein, putative, expressed	BGIOSGA008591	IPR000868; Isochorismatase hydrolase
PH_os_0005057			-1.30624				LOC_Os02g40500	OsGrx_C2.1 - glutaredoxin subgroup I, expressed	BGIOSGA008632	IPR002109; Glutaredoxin|IPR011767; Glutaredoxin active site|IPR014025; Glutaredoxin subgroup
PH_os_0005062		-1.90923		-1.29644	-2.52586	-2.97386	LOC_Os02g39620	ATOZI1, putative, expressed	BGIOSGA008598	IPR009515; Protein of unknown function DUF1138
PH_os_0005067			1.21114			1.52829	LOC_Os02g42350	nitrilase, putative, expressed	BGIOSGA008680	IPR000132; Nitrilase/cyanide hydratase, conserved site|IPR003010; Nitrilase/cyanide hydratase and apolipoprotein N-acyltransferase
PH_os_0005070			-2.39794			-1.4289	LOC_Os02g41780	transporter-related, putative, expressed	BGIOSGA008656	IPR004853; Protein of unknown function DUF250
PH_os_0005071			-1.28316				LOC_Os02g41770	uncharacterized protein PA4923, putative	BGIOSGA008655	IPR005269; Conserved hypothetical protein CHP00730
PH_os_0005073		-1.15853			-1.14544		LOC_Os02g42890	cytochrome b561, putative, expressed	BGIOSGA005956	IPR004877; Cytochrome b561|IPR006593; Cytochrome b561 / ferric reductase transmembrane
PH_os_0005074			1.08181			1.75968	LOC_Os02g43430	protein kinase domain containing protein, expressed	BGIOSGA005929	IPR000719; Protein kinase, core|IPR008271; Serine/threonine protein kinase, active site|IPR017441; Protein kinase ATP binding, conserved site|IPR017442; Serine/threonine protein kinase-related
PH_os_0005079					1.17867		LOC_Os02g37090	hydrolase, alpha/beta fold family domain containing protein, expressed	BGIOSGA008503	IPR000073; Alpha/beta hydrolase fold-1|IPR000985; Legume lectin, alpha|IPR001354; Mandelate racemase/muconate lactonizing enzyme|IPR008262; Lipase, active site|IPR012001; Thiamine pyrophosphate enzyme, N-terminal TPP binding region|IPR013342; Mandelate racemase/muconate lactonizing enzyme, C-terminal
PH_os_0005084					-1.00229		LOC_Os02g39060	RNA recognition motif containing protein, putative, expressed	BGIOSGA008574	IPR000504; RNA recognition motif, RNP-1
PH_os_0005091			-1.10192				LOC_Os02g37040	peptide transporter PTR3-A, putative, expressed	BGIOSGA006176	IPR000109; TGF-beta receptor, type I/II extracellular region
PH_os_0005092		1.75215					LOC_Os02g26720	Inositol 1, 3, 4-trisphosphate 5/6-kinase, putative, expressed	BGIOSGA008174	IPR008656; Inositol 1, 3, 4-trisphosphate 56-kinase
PH_os_0005093	-1.64959	-2.24283		-1.39771	-1.86535		LOC_Os02g20720	MBTB2 - Bric-a-Brac, Tramtrack, Broad Complex BTB domain with Meprin and TRAF Homology MATH domain	BGIOSGA008049	IPR000210; BTB/POZ-like|IPR002083; MATH|IPR013069; BTB/POZ
PH_os_0005098			1.3506	-1.75457	-2.52895		LOC_Os02g15100	zinc finger, C3HC4 type domain containing protein, expressed	BGIOSGA006783	IPR001841; Zinc finger, RING-type
PH_os_0005099				-1.01686	-1.60034		LOC_Os02g32620	PAN domain-containing protein At5g03700 precursor, putative, expressed	BGIOSGA008342	IPR001480; Curculin-like (mannose-binding) lectin|IPR003609; Apple-like|IPR013227; PAN-like, type 2
PH_os_0005101			1.14513				LOC_Os02g27490	bile acid sodium symporter family protein, putative, expressed	BGIOSGA008200	IPR000276; GPCR, rhodopsin-like|IPR002657; Bile acid:sodium symporter
PH_os_0005113	-1.05362	-1.26198		-1.11817	-1.24139		LOC_Os02g30210	OsFBK7 - F-box domain and kelch repeat containing protein, expressed	BGIOSGA006417	IPR001810; Cyclin-like F-box|IPR006652; Kelch repeat type 1
PH_os_0005118						1.10091	LOC_Os02g36880	No apical meristem protein, putative, expressed	BGIOSGA008492	IPR003441; No apical meristem (NAM) protein
PH_os_0005121					-1.09761	1.10843	LOC_Os02g39290	TRAF-type zinc finger family protein, expressed	BGIOSGA006089	IPR001293; Zinc finger, TRAF-type
PH_os_0005122						-1.78872	LOC_Os02g32760	60S acidic ribosomal protein, putative, expressed	BGIOSGA006340	IPR001813; Ribosomal protein 60S
PH_os_0005128						-1.95718	LOC_Os02g25060	NTMC2Type1.2 protein, putative, expressed	BGIOSGA006546	IPR000008; C2 calcium-dependent membrane targeting
PH_os_0005148		1.48645			1.25512		LOC_Os02g33430	E2F family transcription factor protein, putative, expressed	BGIOSGA006304	IPR003316; Transcription factor E2F/dimerisation partner (TDP)
PH_os_0005151		1.1003					LOC_Os02g30080	cytochrome P450, putative	BGIOSGA008265	IPR001128; Cytochrome P450|IPR002401; Cytochrome P450, E-class, group I
PH_os_0005172			-1.47511			-1.72746	LOC_Os02g35000	chaperone protein dnaJ 10, putative, expressed	BGIOSGA006262	IPR001623; Heat shock protein DnaJ, N-terminal|IPR003095; Heat shock protein DnaJ
PH_os_0005176					1.00831		LOC_Os02g34810	OsAPx8 - Thylakoid-bound Ascorbate Peroxidase encoding gene 5,8, expressed	BGIOSGA006268	IPR002016; Haem peroxidase, plant/fungal/bacterial|IPR002207; Plant ascorbate peroxidase
PH_os_0005178						1.09729	LOC_Os02g33580	digalactosyldiacylglycerol synthase, chloroplast precursor, putative, expressed	BGIOSGA008379	IPR001296; Glycosyl transferase, group 1
PH_os_0005179		1.9778					LOC_Os02g32590	HSF-type DNA-binding domain containing protein, expressed	BGIOSGA006348	IPR000232; Heat shock factor (HSF)-type, DNA-binding
PH_os_0005181	-1.40219	-1.96497			-2.60283		LOC_Os02g32060	hydrolase, NUDIX family, domain containing protein, expressed	BGIOSGA006365	IPR000086; NUDIX hydrolase, core
PH_os_0005193					-1.76359		LOC_Os02g43280	aldehyde dehydrogenase, putative, expressed	BGIOSGA008719	IPR015590; Aldehyde dehydrogenase
PH_os_0005194						1.96005	LOC_Os02g40440	GDSL-like lipase/acylhydrolase, putative, expressed	BGIOSGA008629	IPR001087; Lipase, GDSL
PH_os_0005200			1.25068				LOC_Os02g35760	STRUBBELIG-RECEPTOR FAMILY 7 precursor, putative, expressed	BGIOSGA006231	IPR000719; Protein kinase, core|IPR001245; Tyrosine protein kinase|IPR002290; Serine/threonine protein kinase|IPR008266; Tyrosine protein kinase, active site|IPR017441; Protein kinase ATP binding, conserved site
PH_os_0005201					-1.00061	1.98358	LOC_Os02g35770	homeobox associated leucine zipper, putative, expressed	BGIOSGA006230	IPR001356; Homeobox|IPR001844; Chaperonin Cpn60|IPR003106; Leucine zipper, homeobox-associated
PH_os_0005205		-3.10954			-1.57311	2.49086	LOC_Os02g36280	cytochrome P450, putative, expressed	BGIOSGA006210	IPR001128; Cytochrome P450|IPR002401; Cytochrome P450, E-class, group I
PH_os_0005207						1.04859	LOC_Os02g15510	BED zinc finger family protein	BGIOSGA006763|BGIOSGA006771	IPR003656; Zinc finger, BED-type predicted|IPR003656; Zinc finger, BED-type predicted|IPR008906; HAT dimerisation
PH_os_0005208					-1.36726		LOC_Os02g19650	hydrolase, alpha/beta fold family domain containing protein, expressed	BGIOSGA006646	IPR000073; Alpha/beta hydrolase fold-1
PH_os_0005214	-1.11275	-2.14844	-1.0427		-2.06445		LOC_Os02g14980	calcium-binding EF hand family protein, putative, expressed	BGIOSGA025960	IPR002048; Calcium-binding EF-hand|IPR004837; Sodium/calcium exchanger membrane region
PH_os_0005225		1.53111	-1.25059		1.79989		LOC_Os02g17780	ent-kaurene synthase, chloroplast precursor, putative, expressed	BGIOSGA006694	IPR001906; Terpene synthase-like|IPR005630; Terpene synthase, metal-binding
PH_os_0005228	-1.24219	-1.6741			-1.14691		LOC_Os02g17150	OsSub18 - Putative Subtilisin homologue, expressed	BGIOSGA006721	IPR000209; Peptidase S8 and S53, subtilisin, kexin, sedolisin|IPR003137; Protease-associated PA
PH_os_0005231	-1.22967	-1.38252		-1.37173	-2.28495		LOC_Os02g27360	aspartic proteinase-like protein 2 precursor, putative, expressed	BGIOSGA006492	IPR001461; Peptidase A1
PH_os_0005234			2.18108				LOC_Os02g26480	OsSCP7 - Putative Serine Carboxypeptidase homologue, expressed	BGIOSGA006511	IPR001563; Peptidase S10, serine carboxypeptidase
PH_os_0005237	-1.64834		1.48468			1.21634	LOC_Os02g29000	Cupin domain containing protein	BGIOSGA006449	IPR001929; Germin|IPR006045; Cupin 1
PH_os_0005241						-1.35272	LOC_Os02g15594	protein phosphatase 2C, putative, expressed	BGIOSGA007901	IPR001932; Protein phosphatase 2C-related|IPR014045; Protein phosphatase 2C, N-terminal
PH_os_0005243						-1.15432	LOC_Os02g21520	chalcone isomerase 3, putative, expressed	BGIOSGA006581	NA
PH_os_0005244		-1.27883	-2.82894		-1.56993	-4.47645	LOC_Os02g22680	integral membrane protein DUF6 containing protein, expressed	BGIOSGA006565	IPR000620; Protein of unknown function DUF6, transmembrane
PH_os_0005249	1.115	1.64911		1.39463	1.97745		LOC_Os02g25870	elongation factor Tu, putative, expressed	BGIOSGA006530	IPR000795; Protein synthesis factor, GTP-binding|IPR004160; Translation elongation factor EFTu/EF1A, C-terminal|IPR004161; Translation elongation factor EFTu/EF1A, domain 2
PH_os_0005254		-1.79513	-3.8703				LOC_Os02g17900	glycosyl hydrolases family 16, putative, expressed	BGIOSGA007966	IPR000757; Glycoside hydrolase, family 16|IPR008263; Glycoside hydrolase, family 16, active site|IPR008264; Beta-glucanase|IPR010713; Xyloglucan endo-transglycosylase, C-terminal
PH_os_0005255			-1.07728				LOC_Os02g42740	cytochrome b5-like Heme/Steroid binding domain containing protein, expressed	BGIOSGA005960	IPR001199; Cytochrome b5
PH_os_0005262	-1.39538	-1.42306		-1.67783	-2.36628	-1.67835	LOC_Os02g43290	protein kinase domain containing protein, expressed	BGIOSGA005935	IPR000719; Protein kinase, core|IPR008271; Serine/threonine protein kinase, active site|IPR017442; Serine/threonine protein kinase-related
PH_os_0005269		-1.08174				-1.13166	LOC_Os02g06240	phytosulfokine receptor precursor, putative	BGIOSGA007567	IPR001611; Leucine-rich repeat|IPR003591; Leucine-rich repeat, typical subtype
PH_os_0005270						1.11966	LOC_Os02g42940	MSP domain containing protein, expressed	BGIOSGA005953	IPR000535; Major sperm protein
PH_os_0005274						-1.65753	LOC_Os02g03030	ATXR, putative	BGIOSGA007416	IPR001214; SET|IPR001965; Zinc finger, PHD-type
PH_os_0005275	-1.36735			-2.28697	-2.78757		LOC_Os02g08270	class I glutamine amidotransferase, putative, expressed	BGIOSGA007024	IPR000991; Glutamine amidotransferase class-I, C-terminal
PH_os_0005277			-1.48364			-2.32326	LOC_Os02g41450	no apical meristem protein, putative	BGIOSGA007201	IPR003441; No apical meristem (NAM) protein
PH_os_0005281					-1.79267	-1.06974	LOC_Os02g06290	rhodanese-like domain containing protein, putative, expressed	BGIOSGA007568	IPR001763; Rhodanese-like
PH_os_0005284			-1.11718			-1.54799	LOC_Os02g37590	glycerophosphoryl diester phosphodiesterase family protein, putative, expressed	BGIOSGA008519	IPR000583; Glutamine amidotransferase, class-II|IPR004129; Glycerophosphoryl diester phosphodiesterase
PH_os_0005286					-1.13092	-1.1121	LOC_Os02g39560	non-receptor tyrosine kinase spore lysis A, putative, expressed	BGIOSGA006076	IPR000719; Protein kinase, core|IPR001245; Tyrosine protein kinase|IPR002110; Ankyrin|IPR002290; Serine/threonine protein kinase
PH_os_0005287					1.05359		LOC_Os02g39700	RNA binding protein, putative, expressed	BGIOSGA006070	IPR000504; RNA recognition motif, RNP-1|IPR002344; Lupus La protein|IPR006630; RNA-binding protein Lupus La|IPR014886; RNA binding motif
PH_os_0005288						1.03752	LOC_Os02g39730	expressed protein	BGIOSGA006068	NA
PH_os_0005289						1.07281	LOC_Os02g39160	hydroxymethylbutenyl 4-diphosphate synthase, putative, expressed	BGIOSGA006093	IPR004588; 4-hydroxy-3-methylbut-2-en-1-yl diphosphate synthase, bacterial-type
PH_os_0005290					-2.05929		LOC_Os02g39330	CHIT1 - Chitinase family protein precursor, expressed	BGIOSGA006087	IPR000726; Glycoside hydrolase, family 19, catalytic|IPR001002; Chitin-binding, type 1
PH_os_0005293						1.58829	LOC_Os02g40664	zinc finger family protein, putative, expressed	BGIOSGA006023	IPR001841; Zinc finger, RING-type|IPR002035; von Willebrand factor, type A
PH_os_0005296					1.12773		LOC_Os02g40460	S1 RNA binding domain containing protein, expressed	BGIOSGA006032	IPR001247; Exoribonuclease, phosphorolytic domain 1|IPR003029; S1, RNA binding|IPR015847; Exoribonuclease, phosphorolytic domain 2|IPR015848; Polynucleotide phosphorylase, phosphorolytic RNA-binding, bacterial/organelle-type
PH_os_0005300						-1.04678	LOC_Os02g38240	rhodanese family protein, putative, expressed	BGIOSGA006126	IPR001763; Rhodanese-like
PH_os_0005309					1.0148		LOC_Os02g42970	NAC domain containing protein, putative	BGIOSGA005950	IPR003441; No apical meristem (NAM) protein
PH_os_0005313	-1.20953	-2.41512		-1.51591	-3.07248	-1.91889	LOC_Os02g25700	O-acyltransferase, putative	BGIOSGA008146	IPR004299; Membrane bound O-acyl transferase, MBOAT
PH_os_0005314		-2.51326		-1.66712	-3.7181		LOC_Os02g14480	receptor-like kinase, putative, expressed	BGIOSGA006814	IPR000719; Protein kinase, core|IPR001245; Tyrosine protein kinase|IPR001611; Leucine-rich repeat
PH_os_0005320						2.15572	LOC_Os02g40900	RNA recognition motif containing protein, putative, expressed	BGIOSGA006014	IPR000504; RNA recognition motif, RNP-1
PH_os_0005321						1.08637	LOC_Os02g41480	OsWAK12 - OsWAK receptor-like cytoplasmic kinase OsWAK-RLCK, expressed	BGIOSGA006008	IPR000152; Aspartic acid and asparagine hydroxylation site|IPR000719; Protein kinase, core|IPR000742; EGF-like, type 3|IPR001881; EGF-like calcium-binding|IPR006210; EGF|IPR013091; EGF calcium-binding
PH_os_0005322				-1.17686	-1.02867	2.41099	LOC_Os02g41500	OsWAK13 - OsWAK receptor-like protein kinase, expressed	BGIOSGA006006	IPR000152; Aspartic acid and asparagine hydroxylation site|IPR000719; Protein kinase, core|IPR000742; EGF-like, type 3|IPR001245; Tyrosine protein kinase|IPR001881; EGF-like calcium-binding|IPR006210; EGF|IPR013091; EGF calcium-binding
PH_os_0005323						1.44679	LOC_Os02g41760	NB-ARC domain containing protein, expressed	BGIOSGA005997	IPR002182; NB-ARC
PH_os_0005327						1.13399	LOC_Os02g04340	NIN-like protein 2, putative, expressed	BGIOSGA007168	IPR000270; Octicosapeptide/Phox/Bem1p|IPR003035; Plant regulator RWP-RK
PH_os_0005330	-2.13106	-3.52311		-2.94367	-3.72199	-1.68954	LOC_Os02g09070	zinc-binding protein, putative, expressed	BGIOSGA007009	IPR006734; Protein of unknown function DUF597
PH_os_0005331						1.44774	LOC_Os02g04840	GHMP kinases ATP-binding protein, putative, expressed	BGIOSGA007152	IPR006204; GHMP kinase|IPR006206; Mevalonate and galactokinase|IPR013750; GHMP kinase, C-terminal
PH_os_0005338					-2.40415	2.01564	LOC_Os02g08030	aldose 1-epimerase, putative	BGIOSGA007035	IPR008183; Aldose 1-epimerase
PH_os_0005340						1.15674	LOC_Os02g10840	transposon protein, putative, unclassified, expressed	BGIOSGA006918	IPR004330; FAR1|IPR006564; Zinc finger, PMZ-type|IPR007527; Zinc finger, SWIM-type
PH_os_0005343					-1.31439		LOC_Os02g05744	endoglucanase, putative, expressed	BGIOSGA007128	IPR001701; Glycoside hydrolase, family 9
PH_os_0005345		-1.12779					LOC_Os02g13270	Mpv17 / PMP22 family domain containing protein, expressed	BGIOSGA006848	IPR007248; Mpv17/PMP22
PH_os_0005347	1.94072	3.57846	-1.93556	2.46917	3.02812		LOC_Os02g13410	leucine-rich repeat family protein, putative	BGIOSGA006844	IPR000719; Protein kinase, core|IPR001611; Leucine-rich repeat|IPR008271; Serine/threonine protein kinase, active site|IPR017442; Serine/threonine protein kinase-related
PH_os_0005349					-1.00066		LOC_Os02g07210	OTU-like cysteine protease family protein, putative, expressed	BGIOSGA007063	IPR003323; Ovarian tumour, otubain
PH_os_0005350			1.84262				LOC_Os02g09100	isoleucyl-tRNA synthetase, cytoplasmic, putative, expressed	BGIOSGA007008	IPR001412; Aminoacyl-tRNA synthetase, class I, conserved site|IPR002300; Aminoacyl-tRNA synthetase, class Ia|IPR013155; Valyl/Leucyl/Isoleucyl-tRNA synthetase, class I, anticodon-binding|IPR015905; Isoleucyl-tRNA synthetase, class Ia, N-terminal
PH_os_0005354						-1.9707	LOC_Os02g09930	CSLA1 - cellulose synthase-like family A; mannan synthase, expressed	BGIOSGA006970	IPR001173; Glycosyl transferase, family 2
PH_os_0005355						-2.37045	LOC_Os02g09830	bZIP transcription factor domain containing protein, expressed	BGIOSGA006975	IPR004827; Basic-leucine zipper (bZIP) transcription factor|IPR011616; bZIP transcription factor, bZIP-1
PH_os_0005358			-1.18795			-1.557	LOC_Os02g05620	ATEXO70G1, putative, expressed	BGIOSGA007135	IPR004140; Exo70 exocyst complex subunit
PH_os_0005361						-1.47476	LOC_Os02g13520	OsIAA7 - Auxin-responsive Aux/IAA gene family member, expressed	BGIOSGA006838	IPR003311; AUX/IAA protein|IPR011525; Aux/IAA-ARF-dimerisation
PH_os_0005363						-1.10112	LOC_Os02g30800	POLE1 - Putative DNA polymerase epsilon catalytic subunit, expressed	BGIOSGA008297	IPR000943; RNA polymerase sigma-70 factor|IPR006133; DNA-directed DNA polymerase, family B, exonuclease|IPR006134; DNA-directed DNA polymerase, family B, conserved region|IPR006172; DNA-directed DNA polymerase, family B|IPR013697; Region of unknown function DUF1744
PH_os_0005364					-1.41914		LOC_Os02g09750	lycopene beta cyclase, chloroplast precursor, putative, expressed	BGIOSGA006982	IPR008671; Lycopene beta and epsilon cyclase
PH_os_0005366			1.2773			2.83253	LOC_Os02g04230	CGMC_MAPKCMGC_2.7 - CGMC includes CDA, MAPK, GSK3, and CLKC kinases, expressed	BGIOSGA007171	IPR000719; Protein kinase, core|IPR002290; Serine/threonine protein kinase|IPR003527; MAP kinase, conserved site|IPR017441; Protein kinase ATP binding, conserved site|IPR017442; Serine/threonine protein kinase-related
PH_os_0005367			1.05878				LOC_Os02g09590	ribosome, putative, expressed	BGIOSGA006992	IPR001911; Ribosomal protein S21
PH_os_0005375				-1.80044			LOC_Os02g06200	phytosulfokine receptor precursor, putative, expressed	BGIOSGA007104	IPR001611; Leucine-rich repeat|IPR013210; Leucine-rich repeat, N-terminal
PH_os_0005376			1.04105			2.05187	LOC_Os02g12420	receptor-like protein kinase precursor, putative, expressed	BGIOSGA006871	IPR000719; Protein kinase, core|IPR001611; Leucine-rich repeat|IPR008271; Serine/threonine protein kinase, active site|IPR013210; Leucine-rich repeat, N-terminal|IPR017441; Protein kinase ATP binding, conserved site|IPR017442; Serine/threonine protein kinase-related
PH_os_0005381						1.15511	LOC_Os02g13780	receptor-like protein kinase 2 precursor, putative	BGIOSGA006830|BGIOSGA032761	IPR000719; Protein kinase, core|IPR001245; Tyrosine protein kinase|IPR001611; Leucine-rich repeat|IPR002290; Serine/threonine protein kinase|IPR003591; Leucine-rich repeat, typical subtype|IPR008271; Serine/threonine protein kinase, active site|IPR017441; Protein kinase ATP binding, conserved site|IPR017442; Serine/threonine protein kinase-related|IPR000719; Protein kinase, core|IPR001245; Tyrosi…
PH_os_0005386		-1.557	-1.69781		-1.844		LOC_Os02g10520	OsSub12 - Putative Subtilisin homologue, expressed	BGIOSGA006938	IPR000209; Peptidase S8 and S53, subtilisin, kexin, sedolisin|IPR003137; Protease-associated PA|IPR010259; Proteinase inhibitor I9, subtilisin propeptide
PH_os_0005387	-2.5121	-4.618	-2.61603	-2.29534	-4.43395	-4.11517	LOC_Os02g05060	OsSAUR5 - Auxin-responsive SAUR gene family member	BGIOSGA007146	IPR003676; Auxin responsive SAUR protein
PH_os_0005388						1.23236	LOC_Os02g55320	two-component response regulator, putative, expressed	BGIOSGA005436	IPR001789; Signal transduction response regulator, receiver region|IPR014778; Myb, DNA-binding
PH_os_0005392			1.32318				LOC_Os03g06160	BTBP1 - Bric-a-Brac, Tramtrack, Broad Complex BTB domain with pentapeptide repeats, expressed	BGIOSGA011894	IPR000210; BTB/POZ-like|IPR001646; Pentapeptide repeat|IPR003131; Potassium channel, voltage dependent, Kv, tetramerisation
PH_os_0005398						1.10775	LOC_Os03g02800	no apical meristem protein, putative, expressed	BGIOSGA011734	IPR003441; No apical meristem (NAM) protein
PH_os_0005399			-1.13661			-1.24531	LOC_Os02g50550	dynamin, putative, expressed	BGIOSGA005658	IPR000375; Dynamin central region|IPR001401; Dynamin, GTPase region|IPR001849; Pleckstrin-like|IPR003130; Dynamin GTPase effector
PH_os_0005401			-1.01636			-1.52571	LOC_Os03g06120	PLAC8 family protein, expressed	BGIOSGA011893	IPR006461; Protein of unknown function Cys-rich
PH_os_0005404			1.18246				LOC_Os02g51480	PPR repeat domain containing protein, putative, expressed	BGIOSGA009059	IPR002885; Pentatricopeptide repeat
PH_os_0005408		-1.86938		-1.13468	-2.58155		LOC_Os02g44680	allantoin permease, putative, expressed	BGIOSGA008775	IPR001248; Permease for cytosine/purines, uracil, thiamine, allantoin
PH_os_0005410						-2.62481	LOC_Os03g09940	sulfate transporter, putative, expressed	BGIOSGA011286	IPR001902; Sulphate anion transporter|IPR002645; Sulphate transporter/antisigma-factor antagonist STAS|IPR011547; Sulphate transporter
PH_os_0005413			1.1699				LOC_Os02g58270	metallo-beta-lactamase family protein, putative, expressed	BGIOSGA002610|BGIOSGA002611	IPR001279; Beta-lactamase-like|IPR001279; Beta-lactamase-like
PH_os_0005415	-1.37879	-1.58028	-1.07443	-1.08169			LOC_Os03g05560	zinc finger, C3HC4 type domain containing protein, expressed	BGIOSGA011442	IPR001841; Zinc finger, RING-type
PH_os_0005417					-1.02792		LOC_Os02g47110	ADP-ribosylation factor, putative, expressed	BGIOSGA008868	IPR001806; Ras GTPase|IPR006687; GTP-binding protein SAR1|IPR006688; ADP-ribosylation factor|IPR006689; ARF/SAR superfamily
PH_os_0005418					-1.59954	1.64239	LOC_Os02g48910	ubiquitin-conjugating enzyme, putative, expressed	BGIOSGA005722	IPR000608; Ubiquitin-conjugating enzyme, E2
PH_os_0005430			1.97361			1.49417	LOC_Os03g10100	transporter family protein, putative, expressed	BGIOSGA012047	IPR003663; Sugar transporter|IPR005828; General substrate transporter|IPR005829; Sugar transporter, conserved site|IPR007114; Major facilitator superfamily
PH_os_0005431					-1.34158	-2.10928	LOC_Os03g09980	sulfate transporter, putative, expressed	BGIOSGA012044	IPR002645; Sulphate transporter/antisigma-factor antagonist STAS|IPR011547; Sulphate transporter
PH_os_0005433	-1.72672	-1.81218	-1.69013		-1.78199		LOC_Os02g57460	RING-H2 finger protein ATL5G, putative, expressed	BGIOSGA009305	IPR001841; Zinc finger, RING-type
PH_os_0005437					-1.09949		LOC_Os03g09140	ras-related protein, putative, expressed	BGIOSGA012025	IPR001806; Ras GTPase|IPR013753; Ras
PH_os_0005444		1.08854			1.28108		LOC_Os03g06190	3-5 exonuclease family protein, putative, expressed	BGIOSGA011896	IPR002121; Helicase and RNase D C-terminal, HRDC|IPR002562; 3'-5' exonuclease
PH_os_0005445				1.39899			LOC_Os03g05910	expressed protein	BGIOSGA011881	IPR003042; Aromatic-ring hydroxylase|IPR003953; Fumarate reductase/succinate dehydrogenase flavoprotein, N-terminal
PH_os_0005446		-1.42544			-2.21045		LOC_Os03g05470	tyrosine protein kinase domain containing protein, putative, expressed	BGIOSGA011865	IPR000719; Protein kinase, core|IPR001245; Tyrosine protein kinase|IPR002290; Serine/threonine protein kinase|IPR008271; Serine/threonine protein kinase, active site|IPR017441; Protein kinase ATP binding, conserved site|IPR017442; Serine/threonine protein kinase-related
PH_os_0005447	-1.83599	-3.57165		-1.65034	-2.72389	-1.7198	LOC_Os03g05060	exostosin family domain containing protein, expressed	BGIOSGA011845	IPR001733; Peptidase S26B, eukaryotic signal peptidase|IPR004263; Exostosin-like|IPR011056; Peptidase S24, S26A and S26B, C-terminal
PH_os_0005448			-2.56239			-3.81428	LOC_Os03g05030	dirigent, putative, expressed	BGIOSGA011844	IPR004265; Plant disease resistance response protein
PH_os_0005449			1.21693			-1.25088	LOC_Os03g06850	B3 DNA binding domain containing protein, expressed	BGIOSGA011927	IPR003340; Transcriptional factor B3
PH_os_0005452	-1.68231	-2.75092		-2.49581	-2.69589		LOC_Os03g05070	exostosin family domain containing protein, expressed	BGIOSGA011846	IPR004263; Exostosin-like
PH_os_0005455					-1.15386		LOC_Os03g09060	prenyltransferase, putative, expressed	BGIOSGA011306	IPR000537; UbiA prenyltransferase
PH_os_0005461			-1.03841				LOC_Os03g06510	KIP1, putative, expressed	BGIOSGA011911	IPR011684; KIP1-like
PH_os_0005465		1.76583	2.43803	1.74534	2.25858	2.21329	LOC_Os03g06630	heat stress transcription factor, putative, expressed	BGIOSGA011916	IPR000232; Heat shock factor (HSF)-type, DNA-binding
PH_os_0005470						-1.26552	LOC_Os02g58620	pentatricopeptide, putative, expressed	BGIOSGA009357	IPR002528; Multi antimicrobial extrusion protein MatE|IPR002885; Pentatricopeptide repeat
PH_os_0005471	-1.34121						LOC_Os03g13180	peroxidase precursor, putative, expressed	BGIOSGA012189	IPR000823; Plant peroxidase|IPR002016; Haem peroxidase, plant/fungal/bacterial
PH_os_0005482				-1.02442	-1.35902		LOC_Os02g54730	transmembrane amino acid transporter protein, putative, expressed	BGIOSGA005463	IPR013057; Amino acid transporter, transmembrane
PH_os_0005483			1.03792				LOC_Os02g51450	mTERF family protein, expressed	BGIOSGA009056	IPR003690; Mitochodrial transcription termination factor-related
PH_os_0005488	-1.11553	-1.82438	-1.41648	-1.24033	-1.66736	-2.63219	LOC_Os03g11210	DUF538 domain containing protein, putative, expressed	BGIOSGA012091	IPR007493; Protein of unknown function DUF538
PH_os_0005491		-1.08268					LOC_Os03g10910	NB-ARC/LRR disease resistance protein, putative, expressed	BGIOSGA012079	IPR000767; Disease resistance protein|IPR001611; Leucine-rich repeat|IPR002182; NB-ARC|IPR003593; AAA+ ATPase, core
PH_os_0005492		-1.08893			-1.26549		LOC_Os03g10890	zinc finger, C3HC4 type domain containing protein, expressed	BGIOSGA012078	IPR001841; Zinc finger, RING-type
PH_os_0005498		-1.27312					LOC_Os02g54540	SCP-like extracellular protein	BGIOSGA009168	IPR001283; Allergen V5/Tpx-1 related|IPR014044; SCP-like extracellular
PH_os_0005500						-1.57604	LOC_Os03g11540	RPA1B - Putative single-stranded DNA binding complex subunit 1, expressed	BGIOSGA012113	IPR004365; Nucleic acid binding, OB-fold, tRNA/helicase-type|IPR007199; Replication factor-A protein 1, N-terminal|IPR013955; Replication factor-A, C-terminal
PH_os_0005506		1.4822			1.29172	1.15932	LOC_Os02g50220	expressed protein	BGIOSGA009002	IPR001915; Peptidase M48, Ste24p|IPR006025; Peptidase M, neutral zinc metallopeptidases, zinc-binding site
PH_os_0005507				-1.06634			LOC_Os02g57340	tetratricopeptide-like helical, putative, expressed	BGIOSGA009299	IPR002885; Pentatricopeptide repeat|IPR016160; Aldehyde dehydrogenase, conserved site
PH_os_0005511		-1.21367			-1.86032		LOC_Os02g57420	protein kinase APK1A, chloroplast precursor, putative, expressed	BGIOSGA005349	IPR000194; ATPase, F1/V1/A1 complex, alpha/beta subunit, nucleotide-binding|IPR000719; Protein kinase, core|IPR001245; Tyrosine protein kinase|IPR002290; Serine/threonine protein kinase|IPR017441; Protein kinase ATP binding, conserved site|IPR017442; Serine/threonine protein kinase-related
PH_os_0005516	-1.07685	-1.37878			-1.18684		LOC_Os02g52780	bZIP transcription factor, putative, expressed	BGIOSGA005551	IPR004827; Basic-leucine zipper (bZIP) transcription factor|IPR011700; Basic leucine zipper
PH_os_0005519	-1.35094	-1.67158		-1.47175	-1.92921	-1.58204	LOC_Os03g12680	protein kinase, putative, expressed	BGIOSGA011183	IPR000719; Protein kinase, core|IPR008271; Serine/threonine protein kinase, active site|IPR017441; Protein kinase ATP binding, conserved site|IPR017442; Serine/threonine protein kinase-related
PH_os_0005520		-1.13282			-1.64259		LOC_Os02g46700	GCN5-related N-acetyltransferase, putative, expressed	BGIOSGA005800	IPR000182; GCN5-related N-acetyltransferase
PH_os_0005524			1.27172			1.03077	LOC_Os03g01190	dehydrogenase, putative, expressed	BGIOSGA011626	IPR013149; Alcohol dehydrogenase, zinc-binding|IPR013154; Alcohol dehydrogenase GroES-like
PH_os_0005526						-1.9987	LOC_Os02g52630	xyloglucan fucosyltransferase, putative, expressed	BGIOSGA009104	IPR004938; Xyloglucan fucosyltransferase
PH_os_0005535		1.17199					LOC_Os03g11140	pleckstrin homology domain-containing protein-related taxo, putative, expressed	BGIOSGA012090	IPR000198; RhoGAP|IPR001849; Pleckstrin-like
PH_os_0005536		1.11934					LOC_Os03g01120	E1-E2 ATPase domain containing protein, expressed	BGIOSGA011648	IPR000695; H+ transporting ATPase, proton pump|IPR001757; ATPase, P-type, K/Mg/Cd/Cu/Zn/Na/Ca/Na/H-transporter|IPR001865; Ribosomal protein S2|IPR004014; ATPase, P-type cation-transporter, N-terminal|IPR005834; Haloacid dehalogenase-like hydrolase|IPR008250; E1-E2 ATPase-associated region
PH_os_0005538					-1.25012		LOC_Os03g11260	RING zinc finger protein-like, putative, expressed	BGIOSGA012094	IPR001841; Zinc finger, RING-type
PH_os_0005547					1.08082		LOC_Os03g03680	transporter family protein, putative, expressed	BGIOSGA011766	IPR003663; Sugar transporter|IPR005828; General substrate transporter|IPR005829; Sugar transporter, conserved site|IPR007114; Major facilitator superfamily
PH_os_0005548					-1.65845		LOC_Os02g46380	purine permease, putative, expressed	BGIOSGA008838	IPR004853; Protein of unknown function DUF250
PH_os_0005551			1.34396			1.03332	LOC_Os03g07000	oxidoreductase, putative, expressed	BGIOSGA011932|BGIOSGA011931	IPR003582; Metridin-like ShK toxin|IPR005123; 2OG-Fe(II) oxygenase|IPR006620; Prolyl 4-hydroxylase, alpha subunit|IPR003582; Metridin-like ShK toxin|IPR005123; 2OG-Fe(II) oxygenase|IPR006620; Prolyl 4-hydroxylase, alpha subunit
PH_os_0005556			-2.55062			-1.01451	LOC_Os03g02040	remorin, putative, expressed	BGIOSGA011592	IPR005516; Remorin, C-terminal region|IPR005518; Remorin, N-terminal region
PH_os_0005559		1.06529		-1.2668			LOC_Os03g12760	helix-loop-helix DNA-binding domain containing protein	BGIOSGA011179	IPR001092; Basic helix-loop-helix dimerisation region bHLH
PH_os_0005561			2.2947				LOC_Os02g45080	MYB family transcription factor, putative	BGIOSGA008790	IPR014778; Myb, DNA-binding
PH_os_0005563						-1.35174	LOC_Os02g47150	DNA topoisomerase 2, putative, expressed	BGIOSGA005790	IPR001154; DNA topoisomerase II, eukaryotic-type|IPR001241; DNA topoisomerase, type IIA, subunit B or N-terminal|IPR002205; DNA topoisomerase, type IIA, subunit A or C-terminal|IPR003594; ATP-binding region, ATPase-like|IPR011558; DNA topoisomerase, type IIA, subunit B, conserved region|IPR013506; DNA topoisomerase, type IIA, subunit B, region 2
PH_os_0005569	-1.08259						LOC_Os02g54370	hypro1, putative, expressed	BGIOSGA005471	NA
PH_os_0005570						-2.72978	LOC_Os03g04190	cytochrome P450, putative	BGIOSGA011508	IPR001128; Cytochrome P450|IPR002401; Cytochrome P450, E-class, group I
PH_os_0005573		1.08411			1.27982		LOC_Os03g02480	inner membrane protein, putative, expressed	BGIOSGA011712	IPR001708; 60 kDa inner membrane insertion protein
PH_os_0005584					-1.15315	-1.44915	LOC_Os03g12140	glucan endo-1,3-beta-glucosidase precursor, putative, expressed	BGIOSGA012138	IPR000490; Glycoside hydrolase, family 17|IPR012946; X8
PH_os_0005585			1.02556		-1.44965		LOC_Os03g05530	nodulin, putative, expressed	BGIOSGA011443	IPR000620; Protein of unknown function DUF6, transmembrane
PH_os_0005586	-2.35644	-4.1596		-2.95085	-5.84277		LOC_Os03g05510	DUF260 domain containing protein, putative, expressed	BGIOSGA011445	IPR004883; Lateral organ boundaries, LOB
PH_os_0005590					-1.07913		LOC_Os03g04900	MYB family transcription factor, putative, expressed	BGIOSGA011479	IPR001005; SANT, DNA-binding|IPR014778; Myb, DNA-binding
PH_os_0005591						-1.19828	LOC_Os02g44860	GDSL-like lipase/acylhydrolase, putative, expressed	BGIOSGA005870	IPR001087; Lipase, GDSL
PH_os_0005592		-1.22406			-1.04824	-1.69946	LOC_Os02g54870	expressed protein	BGIOSGA009183	NA
PH_os_0005593						-1.00098	LOC_Os02g58300	expressed protein	BGIOSGA002608	IPR002885; Pentatricopeptide repeat
PH_os_0005595		1.00699	1.44736			1.22095	LOC_Os02g54980	pheophorbide a oxygenase, chloroplast precursor, putative, expressed	BGIOSGA009190	IPR005806; Rieske [2Fe-2S] region|IPR013626; Pheophorbide a oxygenase
PH_os_0005598					-1.29706		LOC_Os02g54150	SAC domain containing protein, putative, expressed	BGIOSGA009155	IPR002013; Synaptojanin, N-terminal
PH_os_0005601			-1.07032			-2.62039	LOC_Os02g56120	OsIAA9 - Auxin-responsive Aux/IAA gene family member, expressed	BGIOSGA009237|BGIOSGA005417	IPR003311; AUX/IAA protein|IPR011525; Aux/IAA-ARF-dimerisation|IPR001763; Rhodanese-like|IPR003311; AUX/IAA protein|IPR011525; Aux/IAA-ARF-dimerisation
PH_os_0005604						-1.39198	LOC_Os02g56130	PCNA - Putative DNA replicative polymerase clamp, expressed	BGIOSGA009238	IPR000730; Proliferating cell nuclear antigen, PCNA
PH_os_0005605					1.15471		LOC_Os02g55950	ATMAK10, putative, expressed	BGIOSGA009229	IPR007244; Mak10 subunit, NatC N(alpha)-terminal acetyltransferase
PH_os_0005612					-1.0073		LOC_Os02g52610	xyloglucan fucosyltransferase, putative, expressed	BGIOSGA009101	IPR004938; Xyloglucan fucosyltransferase
PH_os_0005613					-1.17297		LOC_Os02g52480	cyclin-dependent kinase inhibitor, putative, expressed	BGIOSGA009097	IPR003175; Cyclin-dependent kinase inhibitor
PH_os_0005617			1.06539				LOC_Os02g51030	methyltransferase domain containing protein, putative, expressed	BGIOSGA009040	IPR013216; Methyltransferase type 11
PH_os_0005629						1.11842	LOC_Os02g53490	cation efflux family protein, putative, expressed	BGIOSGA009133	IPR002524; Cation efflux protein
PH_os_0005630			-1.12348				LOC_Os02g53320	universal stress protein domain containing protein, putative, expressed	BGIOSGA009127	IPR006015; Universal stress protein (Usp)|IPR006016; UspA
PH_os_0005631		-1.89754		-1.38323	-1.80249		LOC_Os02g44490	anthranilate phosphoribosyltransferase, putative, expressed	BGIOSGA005888	IPR000008; C2 calcium-dependent membrane targeting|IPR013583; Phosphoribosyltransferase C-terminal, plant
PH_os_0005632						1.07223	LOC_Os02g50730	metalloendoproteinase 1 precursor, putative, expressed	BGIOSGA005648	IPR001818; Peptidase M10A and M12B, matrixin and adamalysin|IPR002477; Peptidoglycan binding-like|IPR006025; Peptidase M, neutral zinc metallopeptidases, zinc-binding site|IPR006026; Peptidase, metallopeptidases
PH_os_0005635			-2.39572			-1.8289	LOC_Os02g58530	transporter family protein, putative, expressed	BGIOSGA009352	IPR003663; Sugar transporter|IPR005828; General substrate transporter|IPR005829; Sugar transporter, conserved site|IPR007114; Major facilitator superfamily
PH_os_0005639		-1.7852			-1.49879		LOC_Os02g53430	DNA-3-methyladenine glycosylase, putative, expressed	BGIOSGA005512	IPR003180; Methylpurine-DNA glycosylase (MPG)
PH_os_0005640		-1.00501					LOC_Os02g45280	cytochrome P450, putative, expressed	BGIOSGA005851	IPR001128; Cytochrome P450|IPR002401; Cytochrome P450, E-class, group I
PH_os_0005641					1.4954		LOC_Os02g44380	WD domain containing protein, putative, expressed	BGIOSGA005891	IPR000409; Beige/BEACH|IPR001680; WD40 repeat
PH_os_0005645	1.0944	1.26694		1.11523	1.55276	1.46936	LOC_Os02g57060	OsCttP2 - Putative C-terminal processing peptidase homologue, expressed	BGIOSGA009285	IPR001478; PDZ/DHR/GLGF|IPR005151; Peptidase S41
PH_os_0005647			-2.05774			-2.0794	LOC_Os02g57240	oxidoreductase, aldo/keto reductase family protein, putative, expressed	BGIOSGA009297	IPR001395; Aldo/keto reductase|IPR005399; Potassium channel, voltage-dependent, beta subunit, KCNAB-related
PH_os_0005649						-1.00815	LOC_Os02g47020	phosphoribulokinase/Uridine kinase family protein, expressed	BGIOSGA008865	IPR006082; Phosphoribulokinase|IPR006083; Phosphoribulokinase/uridine kinase
PH_os_0005651			-4.12501			-3.83239	LOC_Os02g56700	dehydrogenase, putative, expressed	BGIOSGA009261	IPR001509; NAD-dependent epimerase/dehydratase
PH_os_0005656						-1.36307	LOC_Os02g57990	methionine adenosyltransferase regulatory beta subunit-related, putative, expressed	BGIOSGA009332	IPR001509; NAD-dependent epimerase/dehydratase
PH_os_0005657		-1.00138	-1.11376				LOC_Os02g57840	remorin C-terminal domain containing protein, putative, expressed	BGIOSGA009327	IPR005516; Remorin, C-terminal region
PH_os_0005658		-1.29708			-1.04574		LOC_Os02g57440	LYK8, putative, expressed	BGIOSGA009304	IPR000719; Protein kinase, core|IPR001245; Tyrosine protein kinase|IPR002290; Serine/threonine protein kinase|IPR017442; Serine/threonine protein kinase-related
PH_os_0005662			-2.00613				LOC_Os02g45390	RING-H2 finger protein, putative, expressed	BGIOSGA008800	IPR001841; Zinc finger, RING-type
PH_os_0005663	-2.02168		-1.47406	-1.72951	-3.50309	-1.42152	LOC_Os02g45380	MATE domain containing protein, expressed	BGIOSGA008799	IPR002528; Multi antimicrobial extrusion protein MatE
PH_os_0005664	-1.92694			-1.37826			LOC_Os02g45450	dehydration-responsive element-binding protein, putative, expressed	BGIOSGA008804	IPR001471; Pathogenesis-related transcriptional factor and ERF, DNA-binding
PH_os_0005666				-1.23522	-1.50682		LOC_Os02g45150	expressed protein	BGIOSGA008793	IPR006214; Protein of unknown function UPF0005
PH_os_0005672			-1.14308				LOC_Os02g46360	invertase/pectin methylesterase inhibitor family protein, putative	BGIOSGA008837	IPR006501; Pectinesterase inhibitor
PH_os_0005673				-1.33288	-1.32836		LOC_Os02g46340	RING-H2 finger protein ATL3J, putative, expressed	BGIOSGA008836	IPR001841; Zinc finger, RING-type
PH_os_0005677						-2.19196	LOC_Os02g45540	synthase, putative, expressed	BGIOSGA008810	IPR001509; NAD-dependent epimerase/dehydratase
PH_os_0005679	1.31693	4.67402	4.69802	1.71409	4.1844	2.37895	LOC_Os02g46030	MYB family transcription factor, putative, expressed	BGIOSGA005828	IPR001005; SANT, DNA-binding|IPR014778; Myb, DNA-binding
PH_os_0005683			-1.10419			-1.59102	LOC_Os03g05110	xyloglucan galactosyltransferase KATAMARI1, putative, expressed	BGIOSGA011848	IPR004263; Exostosin-like
PH_os_0005684		-1.32362			-1.18		LOC_Os02g45810	WD domain, G-beta repeat domain containing protein, expressed	BGIOSGA005837	IPR001680; WD40 repeat
PH_os_0005686		1.31102			1.10539		LOC_Os02g58520	CAMK_CAMK_like.16 - CAMK includes calcium/calmodulin depedent protein kinases, expressed	BGIOSGA009351	IPR000719; Protein kinase, core|IPR002048; Calcium-binding EF-hand|IPR002290; Serine/threonine protein kinase|IPR008271; Serine/threonine protein kinase, active site|IPR017441; Protein kinase ATP binding, conserved site|IPR017442; Serine/threonine protein kinase-related
PH_os_0005687				-1.00954	-1.02057	-2.1532	LOC_Os03g03550	bZIP family transcription factor, putative, expressed	BGIOSGA011761	IPR004827; Basic-leucine zipper (bZIP) transcription factor|IPR011700; Basic leucine zipper
PH_os_0005690			1.53902	-1.21144	-1.00159	1.02978	LOC_Os02g44770	uncharacterized mscS family protein, putative, expressed	BGIOSGA008778	IPR006685; Mechanosensitive ion channel MscS
PH_os_0005692			1.04427				LOC_Os02g52260	expressed protein	BGIOSGA009089	NA
PH_os_0005693						1.20246	LOC_Os02g45660	2-C-methyl-D-erythritol 2,4-cyclodiphosphate synthase, chloroplast precursor, putative, expressed	BGIOSGA005843	IPR003526; 2-C-methyl-D-erythritol 2,4-cyclodiphosphate synthase, core
PH_os_0005695	-1.29376	-1.71101	-1.08654	-1.33837	-2.34217		LOC_Os02g52590	xyloglucan fucosyltransferase, putative, expressed	BGIOSGA009100	IPR004938; Xyloglucan fucosyltransferase
PH_os_0005696					1.14808		LOC_Os02g55120	translation initiation factor IF-3, putative, expressed	BGIOSGA005448	IPR000005; Helix-turn-helix, AraC type|IPR001288; Initiation factor 3
PH_os_0005697						1.59179	LOC_Os02g49560	bZIP transcription factor domain containing protein, expressed	BGIOSGA008968	IPR004827; Basic-leucine zipper (bZIP) transcription factor|IPR011616; bZIP transcription factor, bZIP-1
PH_os_0005699		1.04068			1.30734		LOC_Os02g49326	SET domain-containing protein, putative, expressed	BGIOSGA008960	IPR001214; SET|IPR015353; Rubisco LSMT substrate-binding
PH_os_0005701		-1.49712		-1.15725	-2.14663	1.52437	LOC_Os02g49710	RING finger protein, putative, expressed	BGIOSGA008977	IPR001841; Zinc finger, RING-type
PH_os_0005704					-2.61584		LOC_Os02g48770	SAM dependent carboxyl methyltransferase, putative, expressed	BGIOSGA008937	IPR005299; SAM dependent carboxyl methyltransferase|IPR014030; Beta-ketoacyl synthase, N-terminal
PH_os_0005705						1.03954	LOC_Os02g48740	fimbrin-like protein 2, putative, expressed	BGIOSGA008935	IPR001589; Actinin-type, actin-binding, conserved site|IPR001715; Calponin-like actin-binding
PH_os_0005706						1.87395	LOC_Os02g49260	transporter-related, putative, expressed	BGIOSGA008957	IPR004853; Protein of unknown function DUF250
PH_os_0005711			1.19936				LOC_Os02g51020	expressed protein	BGIOSGA009039	NA
PH_os_0005714		-1.00177		-1.20036	-1.95117		LOC_Os02g50270	ankyrin repeat-containing protein, putative, expressed	BGIOSGA009005	IPR002110; Ankyrin
PH_os_0005722	-1.22488	-1.79622		-1.35275	-1.87196	-1.05528	LOC_Os02g47190	MYB family transcription factor, putative, expressed	BGIOSGA008875	IPR014778; Myb, DNA-binding
PH_os_0005726		1.15296			1.34428		LOC_Os02g47010	secretory carrier-associated membrane protein, putative, expressed	BGIOSGA008864	IPR007273; SCAMP
PH_os_0005729	-1.1788	-1.17067	-1.49585	-1.20068	-1.20207		LOC_Os02g46500	U-box, putative, expressed	BGIOSGA008842	IPR002197; Helix-turn-helix, Fis-type|IPR003613; U box
PH_os_0005732						-1.58206	LOC_Os02g48450	xylem cysteine proteinase 2 precursor, putative, expressed	BGIOSGA008918	IPR000169; Peptidase, cysteine peptidase active site|IPR000668; Peptidase C1A, papain C-terminal|IPR013201; Proteinase inhibitor I29, cathepsin propeptide
PH_os_0005744						1.2672	LOC_Os03g03540	no apical meristem protein, putative, expressed	BGIOSGA011539	IPR003441; No apical meristem (NAM) protein
PH_os_0005746			1.19474		-1.15048		LOC_Os03g03730	regulatory protein, putative, expressed	BGIOSGA011529	NA
PH_os_0005747			1.09231				LOC_Os03g03910	catalase domain containing protein, expressed	BGIOSGA011520	IPR002226; Catalase|IPR011614; Catalase, N-terminal
PH_os_0005748						1.05106	LOC_Os03g03920	Ubiquitin family domain containing protein, expressed	BGIOSGA011519	IPR000449; Ubiquitin-associated/translation elongation factor EF1B, N-terminal|IPR000626; Ubiquitin|IPR006636; Heat shock chaperonin-binding|IPR015940; Ubiquitin-associated/translation elongation factor EF1B, N-terminal, eukaryote
PH_os_0005755			-1.40579			-1.61464	LOC_Os03g02460	retinol dehydrogenase, putative, expressed	BGIOSGA011575	IPR002198; Short-chain dehydrogenase/reductase SDR|IPR002347; Glucose/ribitol dehydrogenase
PH_os_0005756			-2.19879		-1.37065	-3.63436	LOC_Os03g02939	peroxidase precursor, putative, expressed	BGIOSGA011559	IPR000823; Plant peroxidase|IPR002016; Haem peroxidase, plant/fungal/bacterial
PH_os_0005759						1.58321	LOC_Os03g03450	anthranilate phosphoribosyltransferase, chloroplast precursor, putative, expressed	BGIOSGA011546	IPR000312; Glycosyl transferase, family 3|IPR017459; Glycosyl transferase, family 3, N-terminal
PH_os_0005762			1.10304				LOC_Os03g03020	L11 domain containing ribosomal protein, putative, expressed	BGIOSGA011555	IPR000911; Ribosomal protein L11
PH_os_0005766	-2.12366	-2.69844	-2.94693	-1.6185	-2.93219	-3.88928	LOC_Os03g05140	receptor-like protein kinase 2 precursor, putative	BGIOSGA011469	IPR000719; Protein kinase, core|IPR001611; Leucine-rich repeat|IPR008271; Serine/threonine protein kinase, active site|IPR013210; Leucine-rich repeat, N-terminal|IPR017441; Protein kinase ATP binding, conserved site|IPR017442; Serine/threonine protein kinase-related
PH_os_0005770					-1.0135		LOC_Os03g06910	PPR repeat containing protein	BGIOSGA011392	IPR002885; Pentatricopeptide repeat
PH_os_0005773		-1.12374			-1.95324		LOC_Os02g52560	xyloglucan fucosyltransferase, putative, expressed	BGIOSGA009099	IPR004938; Xyloglucan fucosyltransferase
PH_os_0005775						-2.155	LOC_Os03g04250	glutathione S-transferase, putative, expressed	BGIOSGA011503	IPR004045; Glutathione S-transferase, N-terminal|IPR004046; Glutathione S-transferase, C-terminal
PH_os_0005776			1.12968				LOC_Os03g04260	glutathione S-transferase, putative, expressed	BGIOSGA011502	IPR004045; Glutathione S-transferase, N-terminal|IPR004046; Glutathione S-transferase, C-terminal
PH_os_0005777		3.11301	1.75822		2.97143		LOC_Os03g04070	no apical meristem protein, putative, expressed	BGIOSGA011514	IPR003441; No apical meristem (NAM) protein
PH_os_0005778			1.25967				LOC_Os03g04140	serine acetyltransferase protein, putative, expressed	BGIOSGA011510	IPR001451; Bacterial transferase hexapeptide repeat|IPR010493; Serine acetyltransferase, N-terminal
PH_os_0005779				-1.4416	-1.98927	-1.89322	LOC_Os03g04570	peptide transporter PTR3-A, putative, expressed	BGIOSGA011487	IPR000109; TGF-beta receptor, type I/II extracellular region
PH_os_0005785	-1.38354	-1.59402		-2.0606	-2.08695		LOC_Os03g03280	TKL_IRAK_CrRLK1L-1.6 - The CrRLK1L-1 subfamily has homology to the CrRLK1L homolog, expressed	BGIOSGA011750	IPR000719; Protein kinase, core|IPR001245; Tyrosine protein kinase|IPR008271; Serine/threonine protein kinase, active site|IPR017441; Protein kinase ATP binding, conserved site
PH_os_0005786		-1.4871	-1.78137		-1.01578	-2.50062	LOC_Os03g03570	leucine-rich repeat transmembrane protein kinase, putative, expressed	BGIOSGA011763	NA
PH_os_0005789					-1.07154		LOC_Os03g03164	homeobox protein knotted-1, putative, expressed	BGIOSGA011746	IPR001356; Homeobox|IPR005539; ELK|IPR005540; KNOX1|IPR005541; KNOX2
PH_os_0005791			-1.90471			-1.47562	LOC_Os03g02710	hydroxymethylglutaryl-CoA synthase, putative, expressed	BGIOSGA011729	IPR000590; Hydroxymethylglutaryl-coenzyme A synthase, active site|IPR013528; Hydroxymethylglutaryl-coenzyme A synthase, N-terminal|IPR013746; Hydroxymethylglutaryl-coenzyme A synthase C-terminal
PH_os_0005796		-1.7644	-1.39526	-1.68299			LOC_Os03g04740	expressed protein	BGIOSGA011827	NA
PH_os_0005799			1.12979				LOC_Os03g04060	CHIT16 - Chitinase family protein precursor, expressed	BGIOSGA011782	IPR000726; Glycoside hydrolase, family 19, catalytic
PH_os_0005805						1.09939	LOC_Os03g01150	palmitoyl-protein thioesterase 1 precursor, putative, expressed	BGIOSGA011650	IPR002472; Palmitoyl protein thioesterase
PH_os_0005811			1.98283				LOC_Os03g01820	fatty acid hydroxylase, putative, expressed	BGIOSGA011600	IPR006088; Sterol desaturase
PH_os_0005816					-1.02195		LOC_Os03g01660	SKP1, putative, expressed	BGIOSGA011606	IPR001232; SKP1 component|IPR016072; SKP1 component, dimerisation
PH_os_0005820		-1.44974			-2.50332		LOC_Os03g02514	hydrolase, alpha/beta fold family protein, putative, expressed	BGIOSGA011714	IPR000073; Alpha/beta hydrolase fold-1
PH_os_0005821					1.08502	-1.4	LOC_Os03g02290	kinesin motor domain containing protein, putative, expressed	BGIOSGA011703	IPR001752; Kinesin, motor region
PH_os_0005822				-1.14852		1.4076	LOC_Os03g01990	lysM domain containing protein, putative, expressed	BGIOSGA011692	NA
PH_os_0005828	-1.0005	-1.22955		-1.46397	-1.55051		LOC_Os03g03034	flavonol synthase/flavanone 3-hydroxylase, putative, expressed	BGIOSGA011553	IPR005123; 2OG-Fe(II) oxygenase
PH_os_0005830					-1.04639		LOC_Os02g57390	pumilio-family RNA binding protein, putative, expressed	BGIOSGA009303	IPR001313; Pumilio RNA-binding region|IPR012940; Nucleic acid binding NABP
PH_os_0005831		-1.59408		-1.00902	-2.38036		LOC_Os02g55970	ANTH, putative, expressed	BGIOSGA009230	IPR011417; ANTH|IPR013809; Epsin-like, N-terminal
PH_os_0005832		-1.72967	-1.39038			-1.27602	LOC_Os03g13070	thaumatin family domain containing protein	BGIOSGA011165	IPR001938; Thaumatin, pathogenesis-related
PH_os_0005840						-1.54451	LOC_Os02g48830	microtubule associated protein, putative, expressed	BGIOSGA008942	IPR007145; MAP65/ASE1
PH_os_0005844	-1.57145	-2.2118	-2.10783		-1.93433	-1.36523	LOC_Os02g51799	MYB family transcription factor, putative	BGIOSGA005602	IPR001005; SANT, DNA-binding|IPR014778; Myb, DNA-binding
PH_os_0005848			1.38129			2.36979	LOC_Os03g09020	dehydrogenase, putative, expressed	BGIOSGA011308	IPR002328; Alcohol dehydrogenase, zinc-containing, conserved site|IPR013149; Alcohol dehydrogenase, zinc-binding|IPR013154; Alcohol dehydrogenase GroES-like
PH_os_0005853					-1.47698		LOC_Os03g08999	dehydrogenase, putative, expressed	BGIOSGA011309	IPR013149; Alcohol dehydrogenase, zinc-binding|IPR013154; Alcohol dehydrogenase GroES-like
PH_os_0005862			1.57931				LOC_Os03g07960	expressed protein	BGIOSGA011349	NA
PH_os_0005867						-1.74607	LOC_Os03g08620	B3 DNA binding domain containing protein, expressed	BGIOSGA011321	IPR003340; Transcriptional factor B3
PH_os_0005868		-1.2074				2.34926	LOC_Os03g08090	hydrolase, alpha/beta fold family protein, putative, expressed	BGIOSGA011342	IPR000073; Alpha/beta hydrolase fold-1|IPR003089; Alpha/beta hydrolase
PH_os_0005869			-1.10558		-1.51044		LOC_Os03g08110	hydrolase protein, putative, expressed	BGIOSGA011340	IPR000073; Alpha/beta hydrolase fold-1|IPR003089; Alpha/beta hydrolase
PH_os_0005870	-1.27138	-2.17521		-1.40483	-2.67729		LOC_Os03g08230	sodium/calcium exchanger protein, putative, expressed	BGIOSGA011337	IPR004837; Sodium/calcium exchanger membrane region
PH_os_0005874						1.62907	LOC_Os03g11910	DnaK family protein, putative, expressed	BGIOSGA011204	IPR001023; Heat shock protein Hsp70|IPR013126; Heat shock protein 70
PH_os_0005879		-1.12789			-1.07424		LOC_Os03g12430	PPR repeat containing protein, putative, expressed	BGIOSGA011191	IPR002885; Pentatricopeptide repeat
PH_os_0005881			-1.04655				LOC_Os03g10500	adenylyl-sulfate kinase, putative, expressed	BGIOSGA011264	IPR002891; Adenylylsulphate kinase, C-terminal
PH_os_0005882		1.06892					LOC_Os03g10210	homeobox domain containing protein, expressed	BGIOSGA011276	IPR000047; Helix-turn-helix motif, lambda-like repressor|IPR001356; Homeobox
PH_os_0005883						-1.02611	LOC_Os03g10220	methyladenine glycosylase, putative	BGIOSGA011275	IPR005019; Methyladenine glycosylase
PH_os_0005892	-1.95834			-2.71862	-3.53202	-1.14196	LOC_Os02g54450	hypro1, putative, expressed	BGIOSGA005470	NA
PH_os_0005897					-1.26112		LOC_Os03g01750	dual specificity protein phosphatase, putative, expressed	BGIOSGA011603	IPR000340; Protein-tyrosine phosphatase, dual specificity|IPR000387; Protein-tyrosine phosphatase|IPR016160; Aldehyde dehydrogenase, conserved site
PH_os_0005900					-1.23328		LOC_Os02g48980	GPI-anchored protein, putative, expressed	BGIOSGA005716	NA
PH_os_0005901			-1.51817			-1.57795	LOC_Os02g53690	growth regulating factor protein, putative, expressed	BGIOSGA005497	IPR014977; WRC|IPR014978; QLQ
PH_os_0005902	-1.21492						LOC_Os02g54050	ethylene-responsive transcription factor, putative, expressed	BGIOSGA005486	IPR001471; Pathogenesis-related transcriptional factor and ERF, DNA-binding|IPR006032; Ribosomal protein S12/S23
PH_os_0005903			1.42321			1.38963	LOC_Os02g54130	heat shock protein DnaJ, putative, expressed	BGIOSGA005481	IPR001623; Heat shock protein DnaJ, N-terminal
PH_os_0005904		-1.02804			-1.25287		LOC_Os02g53860	OsSub22 - Putative Subtilisin homologue, expressed	BGIOSGA005493	IPR000209; Peptidase S8 and S53, subtilisin, kexin, sedolisin|IPR003137; Protease-associated PA
PH_os_0005916		-1.81867		-1.80672	-2.3768	-2.16413	LOC_Os02g54880	cytochrome c oxidase subunit, putative	BGIOSGA005458	IPR003213; Cytochrome c oxidase, subunit VIb
PH_os_0005917						1.23459	LOC_Os03g03890	protein kinase family protein, putative, expressed	BGIOSGA011775	IPR000719; Protein kinase, core|IPR001245; Tyrosine protein kinase|IPR002290; Serine/threonine protein kinase|IPR008271; Serine/threonine protein kinase, active site|IPR017441; Protein kinase ATP binding, conserved site|IPR017442; Serine/threonine protein kinase-related
PH_os_0005922						-1.2209	LOC_Os02g52460	zinc knuckle domain containing protein, expressed	BGIOSGA005567	IPR001878; Zinc finger, CCHC-type|IPR012923; Replication fork protection component Swi3
PH_os_0005929			1.15932			2.02826	LOC_Os02g53380	expressed protein	BGIOSGA005515	IPR004253; Protein of unknown function DUF231, plant
PH_os_0005933			1.58936			2.69142	LOC_Os02g52910	zinc finger protein, putative, expressed	BGIOSGA005541	NA
PH_os_0005934			-1.015			-1.04712	LOC_Os02g52810	remorin C-terminal domain containing protein, putative, expressed	BGIOSGA005548	IPR005516; Remorin, C-terminal region
PH_os_0005935			-2.29466		-1.85871	-2.5371	LOC_Os02g52840	flavonol synthase/flavanone 3-hydroxylase, putative, expressed	BGIOSGA005546	IPR005123; 2OG-Fe(II) oxygenase
PH_os_0005937		-1.55025			-1.36863		LOC_Os02g56280	zinc finger family protein, putative, expressed	BGIOSGA005401	IPR001841; Zinc finger, RING-type|IPR002035; von Willebrand factor, type A
PH_os_0005944						-1.8676	LOC_Os02g50630	E2F family transcription factor protein, putative, expressed	BGIOSGA005653	IPR003316; Transcription factor E2F/dimerisation partner (TDP)
PH_os_0005945				-2.04223			LOC_Os02g54640	glutamate receptor, putative, expressed	BGIOSGA009174	IPR001320; Ionotropic glutamate receptor|IPR001828; Extracellular ligand-binding receptor
PH_os_0005947					-1.48512		LOC_Os03g04890	zinc finger family protein, putative, expressed	BGIOSGA011834	IPR001841; Zinc finger, RING-type|IPR002035; von Willebrand factor, type A
PH_os_0005951						-1.2563	LOC_Os02g57305	disease resistance protein, putative	BGIOSGA005354|BGIOSGA005355	NA
PH_os_0005960					1.1056		LOC_Os02g48100	DEAD-box ATP-dependent RNA helicase, putative, expressed	BGIOSGA008907	IPR001650; DNA/RNA helicase, C-terminal|IPR002016; Haem peroxidase, plant/fungal/bacterial|IPR011545; DNA/RNA helicase, DEAD/DEAH box type, N-terminal|IPR014001; DEAD-like helicase, N-terminal|IPR014021; Helicase, superfamily 1 and 2, ATP-binding
PH_os_0005962					1.01091		LOC_Os02g48810	PHD-finger family protein, expressed	BGIOSGA008941	IPR001841; Zinc finger, RING-type|IPR001965; Zinc finger, PHD-type
PH_os_0005965			1.32519				LOC_Os02g55550	F-box/LRR-repeat protein 14, putative, expressed	BGIOSGA005427	IPR006553; Leucine-rich repeat, cysteine-containing subtype
PH_os_0005973						-1.17649	LOC_Os02g48390	phosphoribosyl transferase, putative, expressed	BGIOSGA008915	IPR000836; Phosphoribosyltransferase
PH_os_0005974		-1.43885			-1.5209		LOC_Os02g54420	hypro1, putative, expressed	BGIOSGA001501	NA
PH_os_0005975						-1.02502	LOC_Os02g55440	transmembrane 9 superfamily member, putative, expressed	BGIOSGA005431	IPR004240; Nonaspanin (TM9SF)
PH_os_0005976		1.35107		1.01353	1.44815		LOC_Os02g56970	uncharacterized protein yqjG, putative, expressed	BGIOSGA009277	IPR004046; Glutathione S-transferase, C-terminal
PH_os_0005977			1.54748			2.42789	LOC_Os03g12890	aminotransferase domain containing protein, putative, expressed	BGIOSGA012177	IPR001544; Aminotransferase, class IV
PH_os_0005982		-1.17202					LOC_Os03g02860	heavy metal-associated domain containing protein, expressed	BGIOSGA011562	IPR006121; Heavy metal transport/detoxification protein
PH_os_0005983			-1.58124		-1.72867	-3.44802	LOC_Os02g49480	helix-loop-helix DNA-binding domain containing protein, expressed	BGIOSGA005697	IPR001092; Basic helix-loop-helix dimerisation region bHLH
PH_os_0005985		-1.14312			-1.33598		LOC_Os03g12260	cytochrome P450 protein, putative, expressed	BGIOSGA011197	IPR001128; Cytochrome P450|IPR002401; Cytochrome P450, E-class, group I
PH_os_0005990		-1.4139			-1.59334		LOC_Os02g45870	tobamovirus multiplication protein, putative, expressed	BGIOSGA008823	IPR009457; Protein of unknown function DUF1084
PH_os_0005992			-1.16008			-2.37839	LOC_Os03g13130	ternary complex factor MIP1, putative, expressed	BGIOSGA012185	IPR006869; Protein of unknown function DUF547
PH_os_0005993			1.15171				LOC_Os02g58790	cell division inhibitor, putative, expressed	BGIOSGA038191	IPR002225; 3-beta hydroxysteroid dehydrogenase/isomerase|IPR013549; Region of unknown function DUF1731
PH_os_0005997		-1.398			-1.31759		LOC_Os02g47780	hydrolase, alpha/beta fold family domain containing protein, expressed	BGIOSGA005767	IPR000073; Alpha/beta hydrolase fold-1|IPR003089; Alpha/beta hydrolase
PH_os_0005999			1.04719			2.08269	LOC_Os03g08624	dihydroflavonol-4-reductase, putative, expressed	BGIOSGA011998	IPR001509; NAD-dependent epimerase/dehydratase
PH_os_0006001	-1.79038	-2.07633	-1.41335	-2.68178	-2.44384	-2.56549	LOC_Os02g53360	expressed protein	BGIOSGA005516	IPR014977; WRC
PH_os_0006002					-1.48986	1.06773	LOC_Os02g50174	caleosin related protein, putative, expressed	BGIOSGA021271	IPR002048; Calcium-binding EF-hand|IPR007736; Caleosin related
PH_os_0006005						-2.17687	LOC_Os03g06940	beta-galactosidase, putative, expressed	BGIOSGA011389	IPR000922; D-galactoside/L-rhamnose binding SUEL lectin|IPR001944; Glycoside hydrolase, family 35
PH_os_0006007		-1.00762	-1.30616				LOC_Os02g49420	fasciclin-like arabinogalactan precursor protein, putative, expressed	BGIOSGA005699	IPR000782; Beta-Ig-H3/fasciclin
PH_os_0006010		-1.09482			-1.29392		LOC_Os03g06410	protein kinase domain containing protein, expressed	BGIOSGA011908	IPR000719; Protein kinase, core|IPR001245; Tyrosine protein kinase|IPR008271; Serine/threonine protein kinase, active site|IPR017441; Protein kinase ATP binding, conserved site|IPR017442; Serine/threonine protein kinase-related
PH_os_0006012						-1.05285	LOC_Os02g47940	aminotransferase, classes I and II, domain containing protein, expressed	BGIOSGA005760	IPR004839; Aminotransferase, class I and II
PH_os_0006016		-1.56454				1.88789	LOC_Os03g10150	DUF623 domain containing protein, expressed	BGIOSGA011277	IPR006458; Protein of unknown function DUF623, plant
PH_os_0006021			-2.90378			-2.71635	LOC_Os02g55870	heparanase-like protein precursor, putative, expressed	BGIOSGA009226	IPR005199; Glycoside hydrolase family 79, N-terminal
PH_os_0006022		-1.28972			-1.48873		LOC_Os02g51350	OsFBK10 - F-box domain and kelch repeat containing protein, expressed	BGIOSGA005621	IPR001810; Cyclin-like F-box|IPR006652; Kelch repeat type 1
PH_os_0006023	-1.15676			-1.52417	-1.71438		LOC_Os02g57490	DUF260 domain containing protein, putative, expressed	BGIOSGA005344	IPR004883; Lateral organ boundaries, LOB
PH_os_0006027		1.75764		1.23717	1.71035		LOC_Os02g52010	phosphate-induced protein 1 conserved region domain containing protein, expressed	BGIOSGA005591	IPR006766; Phosphate-induced protein 1 conserved region
PH_os_0006030			-1.27382			-2.60146	LOC_Os02g51060	CSLA6 - cellulose synthase-like family A; mannan synthase, expressed	BGIOSGA005632	IPR001173; Glycosyl transferase, family 2
PH_os_0006032						-1.0947	LOC_Os02g50910	expressed protein	BGIOSGA005638	IPR001752; Kinesin, motor region
PH_os_0006034			1.04349				LOC_Os02g49986	MYB family transcription factor, putative, expressed	BGIOSGA005676	IPR001005; SANT, DNA-binding|IPR014778; Myb, DNA-binding
PH_os_0006037			-1.2763				LOC_Os03g02610	glycosyl hydrolases family 16 protein, protein, expressed	BGIOSGA011721	IPR000757; Glycoside hydrolase, family 16|IPR008264; Beta-glucanase
PH_os_0006038		1.18809			1.6144	1.02278	LOC_Os02g51900	cytokinin-O-glucosyltransferase 2, putative, expressed	BGIOSGA005596	IPR002213; UDP-glucuronosyl/UDP-glucosyltransferase
PH_os_0006040		-1.20317					LOC_Os02g49470	tic20 protein-related, putative, expressed	BGIOSGA008966	NA
PH_os_0006041	-1.50267	-2.03319		-1.05145	-2.15184		LOC_Os02g52190	helix-loop-helix DNA-binding protein, putative, expressed	BGIOSGA005582	IPR001092; Basic helix-loop-helix dimerisation region bHLH
PH_os_0006043		-1.3858	-1.61773		-1.61069	-1.74308	LOC_Os02g51730	dnaJ homolog subfamily C member 7, putative, expressed	BGIOSGA005605	IPR001440; Tetratricopeptide TPR-1|IPR013026; Tetratricopeptide region|IPR013105; Tetratricopeptide TPR2
PH_os_0006050					-1.125		LOC_Os03g11360	leucine rich repeat containing protein, expressed	BGIOSGA012099	IPR001611; Leucine-rich repeat|IPR003591; Leucine-rich repeat, typical subtype
PH_os_0006052		-2.78555			-2.0467		LOC_Os02g49660	expressed protein	BGIOSGA005690	IPR004253; Protein of unknown function DUF231, plant
PH_os_0006053						2.52756	LOC_Os02g49860	AWPM-19-like membrane family protein, putative, expressed	BGIOSGA005679	IPR008390; AWPM-19-like
PH_os_0006055						-1.25837	LOC_Os02g55410	MCM5 - Putative minichromosome maintenance MCM complex subunit 5, expressed	BGIOSGA005432	IPR001208; MCM|IPR008048; MCM protein 5
PH_os_0006058					-1.73447	1.85111	LOC_Os02g47650	universal stress protein domain containing protein, putative, expressed	BGIOSGA008888	IPR006016; UspA
PH_os_0006059						-1.94035	LOC_Os02g50820	nucleobase-ascorbate transporter, putative, expressed	BGIOSGA005645	IPR006043; Xanthine/uracil/vitamin C permease
PH_os_0006061			-1.83213			-2.85148	LOC_Os03g04310	BHLH transcription factor, putative, expressed	BGIOSGA011499	IPR001092; Basic helix-loop-helix dimerisation region bHLH
PH_os_0006063				-1.21702			LOC_Os02g50600	glycosyl transferase 8 domain containing protein, putative, expressed	BGIOSGA005655	IPR002495; Glycosyl transferase, family 8
PH_os_0006066		-1.61656	-1.69895		-1.80136	-2.09289	LOC_Os02g58350	OsRR3 type-A response regulator, expressed	BGIOSGA005312	IPR001789; Signal transduction response regulator, receiver region
PH_os_0006069	-1.25662	-2.16463		-1.20307	-2.43509	-2.51834	LOC_Os02g45890	sulfotransferase domain containing protein, expressed	BGIOSGA005834	IPR000863; Sulphotransferase
PH_os_0006071		-1.3948			-1.11058		LOC_Os02g44300	MSP domain containing protein, expressed	BGIOSGA008759	IPR000535; Major sperm protein
PH_os_0006072						-1.29075	LOC_Os02g57670	ribosomal L9, putative, expressed	BGIOSGA005338	IPR000244; Ribosomal protein L9
PH_os_0006074		-1.47363	-1.37586		-1.6703	-1.58473	LOC_Os02g56260	expressed protein	BGIOSGA005403	NA
PH_os_0006075						-1.3964	LOC_Os02g58550	chloroplast channel forming outer membrane protein, putative, expressed	BGIOSGA005297	NA
PH_os_0006079						1.37037	LOC_Os02g47560	DNA-binding protein, putative, expressed	BGIOSGA005776	IPR003593; AAA+ ATPase, core|IPR014001; DEAD-like helicase, N-terminal
PH_os_0006081						-1.58209	LOC_Os02g58220	RPA2A - Putative single-stranded DNA binding complex subunit 2, expressed	BGIOSGA005317	IPR004365; Nucleic acid binding, OB-fold, tRNA/helicase-type|IPR014892; Replication protein A C terminal
PH_os_0006083	-1.14054	-1.24893	-1.18277		-1.43336	-1.27737	LOC_Os02g47060	OsWRKY66 - Superfamily of TFs having WRKY and zinc finger domains, expressed	BGIOSGA008866	IPR003657; DNA-binding WRKY
PH_os_0006087					-1.04975	1.05177	LOC_Os02g48210	lectin-like protein kinase, putative, expressed	BGIOSGA005746	IPR000719; Protein kinase, core|IPR000985; Legume lectin, alpha|IPR001220; Legume lectin, beta domain|IPR008271; Serine/threonine protein kinase, active site|IPR017441; Protein kinase ATP binding, conserved site|IPR017442; Serine/threonine protein kinase-related
PH_os_0006089		-1.41208		-1.51075	-2.53409	1.39384	LOC_Os03g12470	OsWAK25 - OsWAK receptor-like protein kinase, expressed	BGIOSGA012155	IPR000719; Protein kinase, core|IPR003006; Immunoglobulin/major histocompatibility complex, conserved site|IPR008271; Serine/threonine protein kinase, active site|IPR017441; Protein kinase ATP binding, conserved site|IPR017442; Serine/threonine protein kinase-related
PH_os_0006091					-1.69058	1.56892	LOC_Os02g57790	ZOS2-19 - C2H2 zinc finger protein	BGIOSGA005334	IPR007087; Zinc finger, C2H2-type|IPR015880; Zinc finger, C2H2-like
PH_os_0006093	-1.13816				-2.26269		LOC_Os02g44610	protein kinase, putative, expressed	BGIOSGA008772	IPR000719; Protein kinase, core|IPR001245; Tyrosine protein kinase|IPR003613; U box
PH_os_0006095			1.05305				LOC_Os02g45670	myb-like DNA-binding domain containing protein, expressed	BGIOSGA005842	IPR001005; SANT, DNA-binding|IPR014778; Myb, DNA-binding
PH_os_0006097			1.34927				LOC_Os03g11734	MATE efflux protein, putative, expressed	BGIOSGA011208	IPR002528; Multi antimicrobial extrusion protein MatE
PH_os_0006101					1.00305		LOC_Os02g58460	beta-catenin-like protein 1, putative, expressed	BGIOSGA005306	IPR013180; Protein of unknown function DUF1716, eukaryotic
PH_os_0006103					1.1506		LOC_Os02g48370	ARID/BRIGHT DNA-binding domain-containing protein, putative, expressed	BGIOSGA005739	IPR001606; AT-rich interaction region|IPR002068; Heat shock protein Hsp20
PH_os_0006104			-1.09151			-1.46959	LOC_Os03g10820	expressed protein	BGIOSGA011249	IPR007573; Protein of unknown function DUF566
PH_os_0006105				-1.39928	-1.43185		LOC_Os02g49160	OsIAA8 - Auxin-responsive Aux/IAA gene family member, expressed	BGIOSGA008953	IPR003311; AUX/IAA protein|IPR011525; Aux/IAA-ARF-dimerisation
PH_os_0006113						1.7937	LOC_Os03g15780	anthranilate synthase component I-1, chloroplast precursor, putative, expressed	BGIOSGA011056	IPR001680; WD40 repeat|IPR005801; Anthranilate synthase component I and chorismate binding protein|IPR006805; Anthranilate synthase component I, N-terminal|IPR015890; Chorismate binding, C-terminal
PH_os_0006117		-1.47237	1.00578	-1.36545	-2.2472		LOC_Os03g13210	peroxidase precursor, putative, expressed	BGIOSGA011160	IPR000823; Plant peroxidase|IPR002016; Haem peroxidase, plant/fungal/bacterial
PH_os_0006121		-1.01087			-1.47791		LOC_Os03g17020	GTPase-activating protein, putative, expressed	BGIOSGA010994	IPR001164; Arf GTPase activating protein
PH_os_0006123			1.41315				LOC_Os03g16230	oxidoreductase, short chain dehydrogenase/reductase family protein, putative, expressed	BGIOSGA011029	IPR002198; Short-chain dehydrogenase/reductase SDR|IPR002347; Glucose/ribitol dehydrogenase
PH_os_0006125			1.23706			2.09894	LOC_Os03g15890	RNA recognition motif containing protein, expressed	BGIOSGA011051	IPR000504; RNA recognition motif, RNP-1
PH_os_0006132			1.46359			2.03958	LOC_Os03g22120	sucrose synthase, putative, expressed	BGIOSGA010770	IPR000368; Sucrose synthase|IPR001296; Glycosyl transferase, group 1
PH_os_0006134		-1.02532	-1.1681				LOC_Os03g14810	MYB-like transcription factor DIVARICATA, putative	BGIOSGA011097	IPR001005; SANT, DNA-binding
PH_os_0006141		-1.22965					LOC_Os03g14280	ATP-dependent Clp protease ATP-binding subunit, putative, expressed	BGIOSGA011117	IPR004176; Clp, N-terminal
PH_os_0006142		-1.59688			-1.82364		LOC_Os03g22490	heavy metal-associated domain containing protein, expressed	BGIOSGA010749	IPR006121; Heavy metal transport/detoxification protein
PH_os_0006143		1.03326				1.31922	LOC_Os03g15360	nmrA-like family domain containing protein	BGIOSGA011073	IPR008030; NmrA-like
PH_os_0006155						2.00144	LOC_Os03g15020	beta-galactosidase precursor, putative, expressed	BGIOSGA011085	IPR000922; D-galactoside/L-rhamnose binding SUEL lectin|IPR001944; Glycoside hydrolase, family 35
PH_os_0006157						-2.02864	LOC_Os03g19270	universal stress protein domain containing protein, putative, expressed	BGIOSGA010890	IPR006015; Universal stress protein (Usp)|IPR006016; UspA
PH_os_0006159			-1.07917			-1.42532	LOC_Os03g19200	DNAJ heat shock N-terminal domain-containing protein, putative, expressed	BGIOSGA010897	IPR001440; Tetratricopeptide TPR-1|IPR001623; Heat shock protein DnaJ, N-terminal
PH_os_0006160			1.45191		-1.77158	-1.89325	LOC_Os03g45740	transferase family protein, putative, expressed	BGIOSGA013248	IPR003480; Transferase
PH_os_0006161					-1.5189		LOC_Os03g19700	plant protein of unknown function domain containing protein, expressed	BGIOSGA010871	IPR004158; Protein of unknown function DUF247, plant
PH_os_0006163			1.25245		1.10784	1.55777	LOC_Os03g19560	tetratricopeptide repeat domain containing protein, expressed	BGIOSGA010878	IPR001440; Tetratricopeptide TPR-1|IPR003107; RNA-processing protein, HAT helix|IPR013026; Tetratricopeptide region|IPR013105; Tetratricopeptide TPR2
PH_os_0006166						-1.12234	LOC_Os03g18500	mitochondrial import inner membrane translocase subunit Tim17, putative, expressed	BGIOSGA010922	IPR003397; Mitochondrial import inner membrane translocase, subunit Tim17/22
PH_os_0006168	-1.29109	-1.68178		-1.2788	-2.11948		LOC_Os03g21480	HAD superfamily phosphatase, putative, expressed	BGIOSGA010801	IPR005519; Acid phosphatase (Class B)
PH_os_0006170		-1.49216		-1.01709	-1.69807	-2.0644	LOC_Os03g18820	glycosyltransferase, putative, expressed	BGIOSGA010910	IPR008630; Galactosyl transferase|IPR013838; Beta tubulin, autoregulation binding site
PH_os_0006177	-1.49627			-1.15057			LOC_Os03g29570	mps one binder kinase activator-like 1A, putative, expressed	BGIOSGA010549	IPR005301; Mob1/phocein
PH_os_0006178						1.10397	LOC_Os03g20949	phospholipid-transporting ATPase, putative, expressed	BGIOSGA010822	IPR001757; ATPase, P-type, K/Mg/Cd/Cu/Zn/Na/Ca/Na/H-transporter|IPR005834; Haloacid dehalogenase-like hydrolase|IPR013200; HAD superfamily hydrolase-like, type 3
PH_os_0006188			1.26651			2.71769	LOC_Os03g16940	glyoxalase family protein, putative, expressed	BGIOSGA011001	IPR004360; Glyoxalase/bleomycin resistance protein/dioxygenase
PH_os_0006193						-1.48767	LOC_Os03g21730	receptor-like protein kinase precursor, putative, expressed	BGIOSGA012573	IPR000719; Protein kinase, core|IPR001245; Tyrosine protein kinase|IPR001611; Leucine-rich repeat|IPR002290; Serine/threonine protein kinase|IPR003591; Leucine-rich repeat, typical subtype|IPR013210; Leucine-rich repeat, N-terminal|IPR017441; Protein kinase ATP binding, conserved site|IPR017442; Serine/threonine protein kinase-related
PH_os_0006199			-2.02892			-3.0803	LOC_Os03g16900	rab GDP dissociation inhibitor alpha, putative, expressed	BGIOSGA011003	IPR000806; Rab GDI protein|IPR002005; Rab GTPase activator
PH_os_0006201						1.32271	LOC_Os03g17700	CGMC_MAPKCGMC_2_ERK.2 - CGMC includes CDA, MAPK, GSK3, and CLKC kinases, expressed	BGIOSGA010959	IPR000719; Protein kinase, core|IPR001245; Tyrosine protein kinase|IPR002290; Serine/threonine protein kinase|IPR003527; MAP kinase, conserved site|IPR008271; Serine/threonine protein kinase, active site|IPR008351; JNK MAP kinase|IPR017441; Protein kinase ATP binding, conserved site|IPR017442; Serine/threonine protein kinase-related
PH_os_0006205						-2.08711	LOC_Os03g17230	NAD dependent epimerase/dehydratase family domain containing protein, expressed	BGIOSGA010980	IPR001509; NAD-dependent epimerase/dehydratase
PH_os_0006206		1.48659					LOC_Os03g17550	serine/threonine-protein kinase, putative, expressed	BGIOSGA010965	IPR000719; Protein kinase, core|IPR001245; Tyrosine protein kinase|IPR002290; Serine/threonine protein kinase|IPR017441; Protein kinase ATP binding, conserved site|IPR017442; Serine/threonine protein kinase-related
PH_os_0006207		1.55316		1.26245	1.23215		LOC_Os03g17480	IN2-1 protein, putative, expressed	BGIOSGA010968	NA
PH_os_0006209	1.20359						LOC_Os03g37470	MATE efflux family protein, putative, expressed	BGIOSGA010401	NA
PH_os_0006212		1.13816			1.15884		LOC_Os03g44420	tubulin/FtsZ domain containing protein, putative, expressed	BGIOSGA013217	IPR000158; Cell division protein FtsZ, N-terminal|IPR003008; Tubulin/FtsZ, GTPase|IPR008280; Tubulin/FtsZ, C-terminal
PH_os_0006213			1.4109			1.62752	LOC_Os03g37080	cytochrome P450, putative	BGIOSGA012992	IPR001128; Cytochrome P450|IPR002401; Cytochrome P450, E-class, group I
PH_os_0006218	-1.01744	-2.34992			-1.93776		LOC_Os03g47860	transferase family protein, putative	BGIOSGA013340	IPR003480; Transferase
PH_os_0006219			1.04378				LOC_Os03g50870	expressed protein	BGIOSGA013462	IPR008479; Protein of unknown function DUF760
PH_os_0006223		-1.26787					LOC_Os03g45290	ankyrin repeat domain-containing protein 50, putative, expressed	BGIOSGA013237	IPR000535; Major sperm protein|IPR002110; Ankyrin
PH_os_0006229			-1.04106			-1.92027	LOC_Os03g49610	Os3bglu8 - beta-glucosidase, exo-beta-glucansase, high similarity to Os3bglu7, expressed	BGIOSGA009966	IPR001360; Glycoside hydrolase, family 1
PH_os_0006232					-1.35976		LOC_Os03g40670	glycerophosphoryl diester phosphodiesterase family protein, putative, expressed	BGIOSGA013088	IPR004129; Glycerophosphoryl diester phosphodiesterase
PH_os_0006238						1.55332	LOC_Os03g37930	potassium transporter, putative, expressed	BGIOSGA010384	IPR003855; K+ potassium transporter|IPR004330; FAR1
PH_os_0006241						-1.56936	LOC_Os03g21160	RNA-binding zinc finger protein, putative, expressed	BGIOSGA012550	IPR000504; RNA recognition motif, RNP-1|IPR000571; Zinc finger, CCCH-type
PH_os_0006244					1.04866		LOC_Os03g51550	WD repeat-containing protein 5, putative, expressed	BGIOSGA013491	IPR001680; WD40 repeat
PH_os_0006255		-1.09995			-1.55258	-1.03915	LOC_Os03g50560	RNA recognition motif containing protein, putative, expressed	BGIOSGA009922	IPR000504; RNA recognition motif, RNP-1
PH_os_0006259			1.81344			2.60295	LOC_Os03g29410	tyrosine protein kinase domain containing protein, putative, expressed	BGIOSGA010552	IPR000719; Protein kinase, core|IPR001245; Tyrosine protein kinase|IPR002290; Serine/threonine protein kinase|IPR008271; Serine/threonine protein kinase, active site|IPR017442; Serine/threonine protein kinase-related
PH_os_0006268						-1.00454	LOC_Os03g49510	phosphatidylinositol-4-phosphate 5-kinase, putative, expressed	BGIOSGA013400	IPR002498; Phosphatidylinositol-4-phosphate 5-kinase, core|IPR003409; MORN motif|IPR016034; Phosphatidylinositol-4-phosphate 5-kinase, core, subgroup
PH_os_0006270				1.35618			LOC_Os03g23940	hypothetical protein	BGIOSGA012638	NA
PH_os_0006276			-1.18432			-1.65999	LOC_Os03g50520	dynamin family protein, putative, expressed	BGIOSGA013444	IPR000375; Dynamin central region|IPR001401; Dynamin, GTPase region|IPR003130; Dynamin GTPase effector
PH_os_0006278			-1.22033		1.47825	1.55838	LOC_Os03g27110	hydrolase protein, putative, expressed	BGIOSGA012780	IPR000073; Alpha/beta hydrolase fold-1|IPR000639; Epoxide hydrolase-like|IPR003089; Alpha/beta hydrolase
PH_os_0006283			-1.67988			-2.82132	LOC_Os03g15680	nodulation-signaling pathway 2 protein, putative	BGIOSGA012273	IPR005202; GRAS transcription factor
PH_os_0006288			-1.47064			-4.11213	LOC_Os03g53150	OsIAA13 - Auxin-responsive Aux/IAA gene family member, expressed	BGIOSGA009837	IPR003311; AUX/IAA protein|IPR011525; Aux/IAA-ARF-dimerisation
PH_os_0006299						-1.7695	LOC_Os03g54910	X8 domain containing protein, expressed	BGIOSGA009786	IPR012946; X8
PH_os_0006301		-1.03358		-1.00647	-1.40675		LOC_Os03g55080	OsWRKY3 - Superfamily of TFs having WRKY and zinc finger domains, expressed	BGIOSGA009781	IPR003657; DNA-binding WRKY
PH_os_0006306		1.37689		1.02591		1.25921	LOC_Os03g21030	no apical meristem protein, putative, expressed	BGIOSGA010816	IPR003441; No apical meristem (NAM) protein
PH_os_0006309		-1.09088				-1.39481	LOC_Os03g50860	histidine kinase, putative, expressed	BGIOSGA013461	IPR001789; Signal transduction response regulator, receiver region|IPR003594; ATP-binding region, ATPase-like|IPR003661; Signal transduction histidine kinase, subgroup 1, dimerisation and phosphoacceptor region|IPR004358; Signal transduction histidine kinase-related protein, C-terminal|IPR005467; Signal transduction histidine kinase, core|IPR006189; CHASE
PH_os_0006312					-1.02899	1.05404	LOC_Os03g27590	OsSCP18 - Putative Serine Carboxypeptidase homologue, expressed	BGIOSGA010596	IPR001563; Peptidase S10, serine carboxypeptidase
PH_os_0006316						1.20465	LOC_Os03g48480	thioesterase family protein, putative, expressed	BGIOSGA010016	IPR006683; Thioesterase superfamily|IPR010916; TonB box, conserved site
PH_os_0006318			-1.23395				LOC_Os03g48810	nucleobase-ascorbate transporter, putative, expressed	BGIOSGA013370	IPR006043; Xanthine/uracil/vitamin C permease
PH_os_0006321						-1.33617	LOC_Os03g25760	calmodulin-binding protein, putative, expressed	BGIOSGA010653	IPR000048; IQ calmodulin-binding region
PH_os_0006325			-1.32351				LOC_Os03g45330	hsp20/alpha crystallin family protein, putative	BGIOSGA010122	IPR002068; Heat shock protein Hsp20
PH_os_0006328		1.44301			1.43059	-1.41863	LOC_Os03g14710	protein kinase, putative, expressed	BGIOSGA012246	IPR000719; Protein kinase, core|IPR001245; Tyrosine protein kinase|IPR002290; Serine/threonine protein kinase|IPR008271; Serine/threonine protein kinase, active site|IPR017442; Serine/threonine protein kinase-related
PH_os_0006336			-1.001				LOC_Os03g18980	kinesin motor domain containing protein, expressed	BGIOSGA010904	IPR001715; Calponin-like actin-binding|IPR001752; Kinesin, motor region
PH_os_0006337				-1.38456	-2.54411		LOC_Os03g36650	cysteine-rich repeat secretory protein 55 precursor, putative, expressed	BGIOSGA010425	IPR002902; Protein of unknown function DUF26
PH_os_0006338					-1.03056		LOC_Os03g22390	universal stress protein domain containing protein, putative, expressed	BGIOSGA010759	IPR006015; Universal stress protein (Usp)|IPR006016; UspA
PH_os_0006339			1.03698				LOC_Os03g19760	HAD-superfamily hydrolase, subfamily IA, variant 3 containing protein, expressed	BGIOSGA006435	IPR000033; Low-density lipoprotein receptor, YWTD repeat|IPR001258; NHL repeat|IPR005833; Haloacid dehydrogenase/epoxide hydrolase|IPR005834; Haloacid dehalogenase-like hydrolase|IPR011594; Thioredoxin-like|IPR013017; NHL repeat, subgroup|IPR013740; Redoxin
PH_os_0006341		1.89314			-1.57897	2.09612	LOC_Os03g32220	ZOS3-11 - C2H2 zinc finger protein, expressed	BGIOSGA010470|BGIOSGA010469	IPR007087; Zinc finger, C2H2-type|IPR015880; Zinc finger, C2H2-like|IPR007087; Zinc finger, C2H2-type|IPR015880; Zinc finger, C2H2-like
PH_os_0006342				-1.15488			LOC_Os03g33090	DUF260 domain containing protein, putative, expressed	BGIOSGA010454	IPR004883; Lateral organ boundaries, LOB
PH_os_0006350			1.22368			1.02873	LOC_Os03g41110	ZOS3-14 - C2H2 zinc finger protein, expressed	BGIOSGA010264	IPR007087; Zinc finger, C2H2-type|IPR015880; Zinc finger, C2H2-like
PH_os_0006356		2.55399					LOC_Os03g40610	cytochrome P450, putative, expressed	BGIOSGA010280	IPR001128; Cytochrome P450
PH_os_0006360						-1.26904	LOC_Os03g25940	cystathionine gamma-synthase, putative, expressed	BGIOSGA010643	IPR000277; Cys/Met metabolism, pyridoxal phosphate-dependent enzyme
PH_os_0006363						-1.8728	LOC_Os03g51910	basic helix-loop-helix protein, putative, expressed	BGIOSGA010315	IPR001092; Basic helix-loop-helix dimerisation region bHLH
PH_os_0006366						-1.12012	LOC_Os03g39020	Kinesin motor domain domain containing protein, expressed	BGIOSGA010344	IPR001752; Kinesin, motor region|IPR008162; Inorganic pyrophosphatase|IPR010544; Kinesin-related
PH_os_0006369						-2.86657	LOC_Os03g24440	IPP transferase, putative, expressed	BGIOSGA010700	IPR002627; tRNA isopentenyltransferase|IPR011593; Isopentenyl transferase-like
PH_os_0006372						-1.07333	LOC_Os03g27030	RNA recognition motif containing protein, expressed	BGIOSGA010614	IPR000504; RNA recognition motif, RNP-1
PH_os_0006374				-2.85156			LOC_Os03g53020	helix-loop-helix DNA-binding domain containing protein, expressed	BGIOSGA013533	IPR001092; Basic helix-loop-helix dimerisation region bHLH
PH_os_0006377			1.59215			1.84104	LOC_Os03g25770	RNA recognition motif containing protein, putative, expressed	BGIOSGA010652	IPR000504; RNA recognition motif, RNP-1
PH_os_0006379			-2.22908			-1.71472	LOC_Os03g24870	transporter family protein, putative, expressed	BGIOSGA010685	IPR003663; Sugar transporter|IPR005828; General substrate transporter|IPR005829; Sugar transporter, conserved site|IPR007114; Major facilitator superfamily
PH_os_0006382		-1.45515	-1.27679		-1.57809		LOC_Os03g30000	glycosyl transferase 8 domain containing protein, putative, expressed	BGIOSGA010538	IPR002495; Glycosyl transferase, family 8
PH_os_0006388					-1.16842		LOC_Os03g30790	erlin-2 precursor, putative, expressed	BGIOSGA010508	IPR001107; Band 7 protein
PH_os_0006391					-2.37051		LOC_Os03g27480	OsSCP14 - Putative Serine Carboxypeptidase homologue, expressed	BGIOSGA010599	IPR001563; Peptidase S10, serine carboxypeptidase
PH_os_0006393	-1.48973	-2.20416		-1.44198	-1.85507		LOC_Os03g28130	OsFBX94 - F-box domain containing protein, expressed	BGIOSGA010578	IPR001810; Cyclin-like F-box
PH_os_0006401	-1.18438					-1.31115	LOC_Os03g50810	receptor protein kinase TMK1 precursor, putative, expressed	BGIOSGA009916	IPR000719; Protein kinase, core|IPR001245; Tyrosine protein kinase|IPR001611; Leucine-rich repeat|IPR002290; Serine/threonine protein kinase|IPR003591; Leucine-rich repeat, typical subtype|IPR008271; Serine/threonine protein kinase, active site|IPR017441; Protein kinase ATP binding, conserved site|IPR017442; Serine/threonine protein kinase-related
PH_os_0006412			-1.26567			-1.0586	LOC_Os03g52630	endoglucanase, putative, expressed	BGIOSGA009850	IPR001701; Glycoside hydrolase, family 9
PH_os_0006414			1.23293				LOC_Os03g52010	lecithin cholesterol acyltransferase, putative, expressed	BGIOSGA009872	IPR001938; Thaumatin, pathogenesis-related|IPR003386; Lecithin:cholesterol acyltransferase
PH_os_0006416						1.27748	LOC_Os03g16390	avr9/Cf-9 rapidly elicited protein, putative, expressed	BGIOSGA011025	IPR007700; Protein of unknown function DUF668
PH_os_0006417						1.67764	LOC_Os03g53080	zinc finger, C3HC4 type domain containing protein, expressed	BGIOSGA009840	IPR001841; Zinc finger, RING-type
PH_os_0006419			1.04385				LOC_Os03g52460	glucose-1-phosphate adenylyltransferase large subunit, putative, expressed	BGIOSGA009855	IPR001451; Bacterial transferase hexapeptide repeat|IPR005835; Nucleotidyl transferase|IPR005836; ADP-glucose pyrophosphorylase, conserved site
PH_os_0006422				-2.21634	1.08891	1.14898	LOC_Os03g25000	GDSL-like lipase/acylhydrolase, putative	BGIOSGA012681	IPR001087; Lipase, GDSL
PH_os_0006425			-1.69009		-1.30622	-1.68917	LOC_Os03g52760	kinase, pfkB family, putative, expressed	BGIOSGA009843	IPR002173; Carbohydrate/puine kinase, PfkB, conserved site|IPR011611; Carbohydrate/purine kinase
PH_os_0006427						1.44955	LOC_Os03g51440	LRR receptor-like protein kinase, putative, expressed	BGIOSGA009892	IPR000719; Protein kinase, core|IPR001245; Tyrosine protein kinase|IPR001611; Leucine-rich repeat
PH_os_0006429			-1.1838			1.09013	LOC_Os03g46454	metal cation transporter, putative, expressed	BGIOSGA010094	IPR003689; Zinc/iron permease
PH_os_0006431					-1.04198		LOC_Os03g44210	expressed protein	BGIOSGA010152	IPR002885; Pentatricopeptide repeat
PH_os_0006436			1.02737				LOC_Os03g45720	glyoxalase family protein, putative, expressed	BGIOSGA010115	IPR004360; Glyoxalase/bleomycin resistance protein/dioxygenase|IPR011588; Glyoxalase/extradiol ring-cleavage dioxygenase
PH_os_0006440					-1.38414		LOC_Os03g42100	helix-loop-helix DNA-binding domain containing protein	BGIOSGA010239	IPR001092; Basic helix-loop-helix dimerisation region bHLH
PH_os_0006453		1.058					LOC_Os03g47949	HECT-domain domain containing protein, expressed	BGIOSGA010037	IPR000569; HECT
[truncated: 5,683 more rows]
