# Supplementary material for: Comparative Transcriptome Analysis of Shoots and Roots of TNG67 and TCN1 Rice Seedlings under Cold Stress and Following Subsequent Recovery: Insights into Metabolic Pathways, Phytohormones, and Transcription Factors
Source: PLoS One. 2015 Jul 2;10(7):e0131391. doi: 10.1371/journal.pone.0131391 (PMC4489882; doi:10.1371/journal.pone.0131391)
Supplement: S4 Table — (XLSX) [file pone.0131391.s012.xlsx]

## Sheet: 3hr
GSEA results of up-regulated DEGs								GSEA results of down-regulated DEGs
TNG67				TCN1				TNG67				TCN1
GO_acc	Term	pvalue	entries	GO_acc	Term	pvalue	entries	GO_acc	Term	pvalue	entries	GO_acc	Term	pvalue	entries
GO:0045449	regulation of transcription	4.9e-24	// LOC_Os06g43090 // LOC_Os02g40530 // LOC_Os05g37080 // LOC_Os01g74020 // LOC_Os04g21950 // LOC_Os01g19330 // LOC_Os04g57340 // LOC_Os02g45450 // LOC_Os06g39590 // LOC_Os08g14450 // LOC_Os03g55550 // LOC_Os01g14440 // LOC_Os02g08440 // LOC_Os02g45200 // LOC_Os09g35030 // LOC_Os03g21710 // LOC_Os08g42470 // LOC_Os05g34110 // LOC_Os09g35010 // LOC_Os03g09170 // LOC_Os04g46440 // LOC_Os05g34830 // …	GO:0022900	electron transport chain	2.6e-14	// LOC_Os10g21402 // LOC_Os08g14860 // LOC_Os08g15322 // LOC_Os12g10600 // LOC_Os10g21258 // LOC_Os10g38212 // LOC_Os07g22496 // LOC_Os01g58022 // LOC_Os12g19420 // LOC_Os10g21298 // LOC_Os10g21404 // LOC_Os10g21310	GO:0045449	regulation of transcription	1.8e-11	// LOC_Os01g64020 // LOC_Os05g07120 // LOC_Os08g06370 // LOC_Os01g38610 // LOC_Os01g46870 // LOC_Os07g44690 // LOC_Os08g33660 // LOC_Os10g26460 // LOC_Os08g33150 // LOC_Os02g12790 // LOC_Os08g36700 // LOC_Os09g29360 // LOC_Os12g43790 // LOC_Os01g55150 // LOC_Os01g74540 // LOC_Os05g29810 // LOC_Os08g10080 // LOC_Os10g41130 // LOC_Os04g46400 // LOC_Os06g10820 // LOC_Os06g07040 // LOC_Os06g04850 // …	GO:0045449	regulation of transcription	3.3e-08	// LOC_Os08g15020 // LOC_Os08g43200 // LOC_Os02g09830 // LOC_Os01g46870 // LOC_Os08g33660 // LOC_Os10g26460 // LOC_Os01g74540 // LOC_Os04g56990 // LOC_Os07g44690 // LOC_Os01g64590 // LOC_Os11g02470 // LOC_Os06g04850 // LOC_Os02g36890 // LOC_Os12g42120 // LOC_Os11g19060 // LOC_Os10g23050 // LOC_Os04g38740 // LOC_Os06g44010 // LOC_Os02g49986 // LOC_Os08g33940 // LOC_Os09g28200 // LOC_Os10g41130 // …
GO:0019219	regulation of nucleobase, nucleoside, nucleotide and nucleic acid metabolic process	6.8e-24	// LOC_Os06g43090 // LOC_Os02g40530 // LOC_Os05g37080 // LOC_Os01g74020 // LOC_Os04g21950 // LOC_Os01g19330 // LOC_Os04g57340 // LOC_Os02g45450 // LOC_Os06g39590 // LOC_Os08g14450 // LOC_Os03g55550 // LOC_Os01g14440 // LOC_Os02g08440 // LOC_Os02g45200 // LOC_Os09g35030 // LOC_Os03g21710 // LOC_Os08g42470 // LOC_Os05g34110 // LOC_Os09g35010 // LOC_Os03g09170 // LOC_Os04g46440 // LOC_Os05g34830 // …	GO:0055114	oxidation reduction	2.6e-14	// LOC_Os10g21402 // LOC_Os08g14860 // LOC_Os08g15322 // LOC_Os12g10600 // LOC_Os10g21258 // LOC_Os10g38212 // LOC_Os07g22496 // LOC_Os01g58022 // LOC_Os12g19420 // LOC_Os10g21298 // LOC_Os10g21404 // LOC_Os10g21310	GO:0031326	regulation of cellular biosynthetic process	3.5e-11	// LOC_Os01g64020 // LOC_Os05g07120 // LOC_Os08g06370 // LOC_Os01g38610 // LOC_Os01g46870 // LOC_Os07g44690 // LOC_Os08g33660 // LOC_Os10g26460 // LOC_Os08g33150 // LOC_Os02g12790 // LOC_Os08g36700 // LOC_Os09g29360 // LOC_Os12g43790 // LOC_Os01g55150 // LOC_Os01g74540 // LOC_Os05g29810 // LOC_Os08g10080 // LOC_Os10g41130 // LOC_Os04g46400 // LOC_Os06g10820 // LOC_Os06g07040 // LOC_Os06g04850 // …	GO:0031326	regulation of cellular biosynthetic process	5.1e-08	// LOC_Os08g15020 // LOC_Os08g43200 // LOC_Os02g09830 // LOC_Os01g46870 // LOC_Os08g33660 // LOC_Os10g26460 // LOC_Os01g74540 // LOC_Os04g56990 // LOC_Os07g44690 // LOC_Os01g64590 // LOC_Os11g02470 // LOC_Os06g04850 // LOC_Os02g36890 // LOC_Os12g42120 // LOC_Os11g19060 // LOC_Os10g23050 // LOC_Os04g38740 // LOC_Os06g44010 // LOC_Os02g49986 // LOC_Os08g33940 // LOC_Os09g28200 // LOC_Os10g41130 // …
GO:0051171	regulation of nitrogen compound metabolic process	6.8e-24	// LOC_Os06g43090 // LOC_Os02g40530 // LOC_Os05g37080 // LOC_Os01g74020 // LOC_Os04g21950 // LOC_Os01g19330 // LOC_Os04g57340 // LOC_Os02g45450 // LOC_Os06g39590 // LOC_Os08g14450 // LOC_Os03g55550 // LOC_Os01g14440 // LOC_Os02g08440 // LOC_Os02g45200 // LOC_Os09g35030 // LOC_Os03g21710 // LOC_Os08g42470 // LOC_Os05g34110 // LOC_Os09g35010 // LOC_Os03g09170 // LOC_Os04g46440 // LOC_Os05g34830 // …	GO:0009058	biosynthetic process	2.4e-14	// LOC_Os06g43090 // LOC_Os03g21940 // LOC_Os04g16820 // LOC_Os02g45200 // LOC_Os09g35010 // LOC_Os02g39790 // LOC_Os02g39795 // LOC_Os05g37080 // LOC_Os02g40530 // LOC_Os01g25440 // LOC_Os01g69920 // LOC_Os08g15308 // LOC_Os06g39718 // LOC_Os08g15306 // LOC_Os01g52260 // LOC_Os02g32590 // LOC_Os04g46220 // LOC_Os05g03860 // LOC_Os03g60530 // LOC_Os05g27930 // LOC_Os03g21030 // LOC_Os10g21266 // …	GO:0019219	regulation of nucleobase, nucleoside, nucleotide and nucleic acid metabolic process	2.1e-11	// LOC_Os01g64020 // LOC_Os05g07120 // LOC_Os08g06370 // LOC_Os01g38610 // LOC_Os01g46870 // LOC_Os07g44690 // LOC_Os08g33660 // LOC_Os10g26460 // LOC_Os08g33150 // LOC_Os02g12790 // LOC_Os08g36700 // LOC_Os09g29360 // LOC_Os12g43790 // LOC_Os01g55150 // LOC_Os01g74540 // LOC_Os05g29810 // LOC_Os08g10080 // LOC_Os10g41130 // LOC_Os04g46400 // LOC_Os06g10820 // LOC_Os06g07040 // LOC_Os06g04850 // …	GO:0019219	regulation of nucleobase, nucleoside, nucleotide and nucleic acid metabolic process	3.6e-08	// LOC_Os08g15020 // LOC_Os08g43200 // LOC_Os02g09830 // LOC_Os01g46870 // LOC_Os08g33660 // LOC_Os10g26460 // LOC_Os01g74540 // LOC_Os04g56990 // LOC_Os07g44690 // LOC_Os01g64590 // LOC_Os11g02470 // LOC_Os06g04850 // LOC_Os02g36890 // LOC_Os12g42120 // LOC_Os11g19060 // LOC_Os10g23050 // LOC_Os04g38740 // LOC_Os06g44010 // LOC_Os02g49986 // LOC_Os08g33940 // LOC_Os09g28200 // LOC_Os10g41130 // …
GO:0009889	regulation of biosynthetic process	2.1e-23	// LOC_Os06g43090 // LOC_Os02g40530 // LOC_Os05g37080 // LOC_Os01g74020 // LOC_Os04g21950 // LOC_Os01g19330 // LOC_Os04g57340 // LOC_Os02g45450 // LOC_Os06g39590 // LOC_Os08g14450 // LOC_Os03g55550 // LOC_Os01g14440 // LOC_Os02g08440 // LOC_Os02g45200 // LOC_Os09g35030 // LOC_Os03g21710 // LOC_Os08g42470 // LOC_Os05g34110 // LOC_Os09g35010 // LOC_Os03g09170 // LOC_Os04g46440 // LOC_Os05g34830 // …	GO:0006119	oxidative phosphorylation	5.2e-14	// LOC_Os10g21266 // LOC_Os08g14860 // LOC_Os07g22496 // LOC_Os10g21258 // LOC_Os10g38212 // LOC_Os10g21264 // LOC_Os12g19420 // LOC_Os01g58022 // LOC_Os05g47980 // LOC_Os12g19430 // LOC_Os10g21404 // LOC_Os10g21402 // LOC_Os12g10570 // LOC_Os01g08350 // LOC_Os09g08910	GO:0009889	regulation of biosynthetic process	3.5e-11	// LOC_Os01g64020 // LOC_Os05g07120 // LOC_Os08g06370 // LOC_Os01g38610 // LOC_Os01g46870 // LOC_Os07g44690 // LOC_Os08g33660 // LOC_Os10g26460 // LOC_Os08g33150 // LOC_Os02g12790 // LOC_Os08g36700 // LOC_Os09g29360 // LOC_Os12g43790 // LOC_Os01g55150 // LOC_Os01g74540 // LOC_Os05g29810 // LOC_Os08g10080 // LOC_Os10g41130 // LOC_Os04g46400 // LOC_Os06g10820 // LOC_Os06g07040 // LOC_Os06g04850 // …	GO:0009889	regulation of biosynthetic process	5.1e-08	// LOC_Os08g15020 // LOC_Os08g43200 // LOC_Os02g09830 // LOC_Os01g46870 // LOC_Os08g33660 // LOC_Os10g26460 // LOC_Os01g74540 // LOC_Os04g56990 // LOC_Os07g44690 // LOC_Os01g64590 // LOC_Os11g02470 // LOC_Os06g04850 // LOC_Os02g36890 // LOC_Os12g42120 // LOC_Os11g19060 // LOC_Os10g23050 // LOC_Os04g38740 // LOC_Os06g44010 // LOC_Os02g49986 // LOC_Os08g33940 // LOC_Os09g28200 // LOC_Os10g41130 // …
GO:0010556	regulation of macromolecule biosynthetic process	2.1e-23	// LOC_Os06g43090 // LOC_Os02g40530 // LOC_Os05g37080 // LOC_Os01g74020 // LOC_Os04g21950 // LOC_Os01g19330 // LOC_Os04g57340 // LOC_Os02g45450 // LOC_Os06g39590 // LOC_Os08g14450 // LOC_Os03g55550 // LOC_Os01g14440 // LOC_Os02g08440 // LOC_Os02g45200 // LOC_Os09g35030 // LOC_Os03g21710 // LOC_Os08g42470 // LOC_Os05g34110 // LOC_Os09g35010 // LOC_Os03g09170 // LOC_Os04g46440 // LOC_Os05g34830 // …	GO:0044249	cellular biosynthetic process	1e-13	// LOC_Os06g43090 // LOC_Os03g21940 // LOC_Os04g16820 // LOC_Os02g45200 // LOC_Os09g35010 // LOC_Os02g39790 // LOC_Os02g39795 // LOC_Os05g37080 // LOC_Os02g40530 // LOC_Os01g25440 // LOC_Os01g69920 // LOC_Os08g15308 // LOC_Os06g39718 // LOC_Os08g15306 // LOC_Os01g52260 // LOC_Os02g32590 // LOC_Os04g46220 // LOC_Os05g03860 // LOC_Os03g60530 // LOC_Os05g27930 // LOC_Os03g21030 // LOC_Os10g21266 // …	GO:0051171	regulation of nitrogen compound metabolic process	2.1e-11	// LOC_Os01g64020 // LOC_Os05g07120 // LOC_Os08g06370 // LOC_Os01g38610 // LOC_Os01g46870 // LOC_Os07g44690 // LOC_Os08g33660 // LOC_Os10g26460 // LOC_Os08g33150 // LOC_Os02g12790 // LOC_Os08g36700 // LOC_Os09g29360 // LOC_Os12g43790 // LOC_Os01g55150 // LOC_Os01g74540 // LOC_Os05g29810 // LOC_Os08g10080 // LOC_Os10g41130 // LOC_Os04g46400 // LOC_Os06g10820 // LOC_Os06g07040 // LOC_Os06g04850 // …	GO:0051171	regulation of nitrogen compound metabolic process	3.6e-08	// LOC_Os08g15020 // LOC_Os08g43200 // LOC_Os02g09830 // LOC_Os01g46870 // LOC_Os08g33660 // LOC_Os10g26460 // LOC_Os01g74540 // LOC_Os04g56990 // LOC_Os07g44690 // LOC_Os01g64590 // LOC_Os11g02470 // LOC_Os06g04850 // LOC_Os02g36890 // LOC_Os12g42120 // LOC_Os11g19060 // LOC_Os10g23050 // LOC_Os04g38740 // LOC_Os06g44010 // LOC_Os02g49986 // LOC_Os08g33940 // LOC_Os09g28200 // LOC_Os10g41130 // …
GO:0031326	regulation of cellular biosynthetic process	2.1e-23	// LOC_Os06g43090 // LOC_Os02g40530 // LOC_Os05g37080 // LOC_Os01g74020 // LOC_Os04g21950 // LOC_Os01g19330 // LOC_Os04g57340 // LOC_Os02g45450 // LOC_Os06g39590 // LOC_Os08g14450 // LOC_Os03g55550 // LOC_Os01g14440 // LOC_Os02g08440 // LOC_Os02g45200 // LOC_Os09g35030 // LOC_Os03g21710 // LOC_Os08g42470 // LOC_Os05g34110 // LOC_Os09g35010 // LOC_Os03g09170 // LOC_Os04g46440 // LOC_Os05g34830 // …	GO:0006091	generation of precursor metabolites and energy	8e-14	// LOC_Os08g14860 // LOC_Os05g47980 // LOC_Os01g08350 // LOC_Os10g21402 // LOC_Os02g10390 // LOC_Os07g22496 // LOC_Os10g21258 // LOC_Os08g35420 // LOC_Os01g58022 // LOC_Os10g21298 // LOC_Os10g21404 // LOC_Os12g10570 // LOC_Os10g21192 // LOC_Os08g15322 // LOC_Os12g10600 // LOC_Os09g17740 // LOC_Os12g19420 // LOC_Os09g08910 // LOC_Os10g38212 // LOC_Os12g19430 // LOC_Os10g21266 // LOC_Os10g21264 // …	GO:0010556	regulation of macromolecule biosynthetic process	3.5e-11	// LOC_Os01g64020 // LOC_Os05g07120 // LOC_Os08g06370 // LOC_Os01g38610 // LOC_Os01g46870 // LOC_Os07g44690 // LOC_Os08g33660 // LOC_Os10g26460 // LOC_Os08g33150 // LOC_Os02g12790 // LOC_Os08g36700 // LOC_Os09g29360 // LOC_Os12g43790 // LOC_Os01g55150 // LOC_Os01g74540 // LOC_Os05g29810 // LOC_Os08g10080 // LOC_Os10g41130 // LOC_Os04g46400 // LOC_Os06g10820 // LOC_Os06g07040 // LOC_Os06g04850 // …	GO:0010556	regulation of macromolecule biosynthetic process	5.1e-08	// LOC_Os08g15020 // LOC_Os08g43200 // LOC_Os02g09830 // LOC_Os01g46870 // LOC_Os08g33660 // LOC_Os10g26460 // LOC_Os01g74540 // LOC_Os04g56990 // LOC_Os07g44690 // LOC_Os01g64590 // LOC_Os11g02470 // LOC_Os06g04850 // LOC_Os02g36890 // LOC_Os12g42120 // LOC_Os11g19060 // LOC_Os10g23050 // LOC_Os04g38740 // LOC_Os06g44010 // LOC_Os02g49986 // LOC_Os08g33940 // LOC_Os09g28200 // LOC_Os10g41130 // …
GO:0031323	regulation of cellular metabolic process	1.6e-23	// LOC_Os06g43090 // LOC_Os02g40530 // LOC_Os05g37080 // LOC_Os01g74020 // LOC_Os04g21950 // LOC_Os01g19330 // LOC_Os04g57340 // LOC_Os02g45450 // LOC_Os06g39590 // LOC_Os08g14450 // LOC_Os03g55550 // LOC_Os01g14440 // LOC_Os02g08440 // LOC_Os02g45200 // LOC_Os09g35030 // LOC_Os03g21710 // LOC_Os08g42470 // LOC_Os05g34110 // LOC_Os09g35010 // LOC_Os03g09170 // LOC_Os04g46440 // LOC_Os05g34830 // …	GO:0044237	cellular metabolic process	1.1e-13	// LOC_Os06g43090 // LOC_Os03g21940 // LOC_Os03g17700 // LOC_Os04g52840 // LOC_Os04g16820 // LOC_Os01g40070 // LOC_Os02g45200 // LOC_Os05g04510 // LOC_Os09g35010 // LOC_Os02g39790 // LOC_Os02g39795 // LOC_Os05g37080 // LOC_Os06g48160 // LOC_Os10g21298 // LOC_Os03g10950 // LOC_Os02g40530 // LOC_Os01g25440 // LOC_Os12g01740 // LOC_Os10g21290 // LOC_Os01g69920 // LOC_Os08g15308 // LOC_Os06g39718 // …	GO:0031323	regulation of cellular metabolic process	5.8e-11	// LOC_Os01g64020 // LOC_Os05g07120 // LOC_Os08g06370 // LOC_Os01g38610 // LOC_Os01g46870 // LOC_Os07g44690 // LOC_Os08g33660 // LOC_Os10g26460 // LOC_Os08g33150 // LOC_Os02g12790 // LOC_Os08g36700 // LOC_Os09g29360 // LOC_Os12g43790 // LOC_Os01g55150 // LOC_Os01g74540 // LOC_Os05g29810 // LOC_Os08g10080 // LOC_Os10g41130 // LOC_Os04g46400 // LOC_Os06g10820 // LOC_Os06g07040 // LOC_Os06g04850 // …	GO:0031323	regulation of cellular metabolic process	7.2e-08	// LOC_Os08g15020 // LOC_Os08g43200 // LOC_Os02g09830 // LOC_Os01g46870 // LOC_Os08g33660 // LOC_Os10g26460 // LOC_Os01g74540 // LOC_Os04g56990 // LOC_Os07g44690 // LOC_Os01g64590 // LOC_Os11g02470 // LOC_Os06g04850 // LOC_Os02g36890 // LOC_Os12g42120 // LOC_Os11g19060 // LOC_Os10g23050 // LOC_Os04g38740 // LOC_Os06g44010 // LOC_Os02g49986 // LOC_Os08g33940 // LOC_Os09g28200 // LOC_Os10g41130 // …
GO:0010468	regulation of gene expression	4.7e-23	// LOC_Os06g43090 // LOC_Os02g40530 // LOC_Os05g37080 // LOC_Os01g74020 // LOC_Os04g21950 // LOC_Os01g19330 // LOC_Os04g57340 // LOC_Os02g45450 // LOC_Os06g39590 // LOC_Os08g14450 // LOC_Os03g55550 // LOC_Os01g14440 // LOC_Os02g08440 // LOC_Os02g45200 // LOC_Os09g35030 // LOC_Os03g21710 // LOC_Os08g42470 // LOC_Os05g34110 // LOC_Os09g35010 // LOC_Os03g09170 // LOC_Os04g46440 // LOC_Os05g34830 // …	GO:0009987	cellular process	1.4e-13	// LOC_Os06g43090 // LOC_Os03g21940 // LOC_Os03g17700 // LOC_Os04g52840 // LOC_Os04g16820 // LOC_Os01g40070 // LOC_Os01g58550 // LOC_Os02g45200 // LOC_Os05g04510 // LOC_Os09g35010 // LOC_Os06g46434 // LOC_Os02g39790 // LOC_Os12g21798 // LOC_Os02g39795 // LOC_Os04g51460 // LOC_Os05g37080 // LOC_Os06g48160 // LOC_Os10g21298 // LOC_Os03g10950 // LOC_Os02g40530 // LOC_Os01g25440 // LOC_Os12g01740 // …	GO:0010468	regulation of gene expression	5.2e-11	// LOC_Os01g64020 // LOC_Os05g07120 // LOC_Os08g06370 // LOC_Os01g38610 // LOC_Os01g46870 // LOC_Os07g44690 // LOC_Os08g33660 // LOC_Os10g26460 // LOC_Os08g33150 // LOC_Os02g12790 // LOC_Os08g36700 // LOC_Os09g29360 // LOC_Os12g43790 // LOC_Os01g55150 // LOC_Os01g74540 // LOC_Os05g29810 // LOC_Os08g10080 // LOC_Os10g41130 // LOC_Os04g46400 // LOC_Os06g10820 // LOC_Os06g07040 // LOC_Os06g04850 // …	GO:0010468	regulation of gene expression	6.7e-08	// LOC_Os08g15020 // LOC_Os08g43200 // LOC_Os02g09830 // LOC_Os01g46870 // LOC_Os08g33660 // LOC_Os10g26460 // LOC_Os01g74540 // LOC_Os04g56990 // LOC_Os07g44690 // LOC_Os01g64590 // LOC_Os11g02470 // LOC_Os06g04850 // LOC_Os02g36890 // LOC_Os12g42120 // LOC_Os11g19060 // LOC_Os10g23050 // LOC_Os04g38740 // LOC_Os06g44010 // LOC_Os02g49986 // LOC_Os08g33940 // LOC_Os09g28200 // LOC_Os10g41130 // …
GO:0080090	regulation of primary metabolic process	7.1e-23	// LOC_Os06g43090 // LOC_Os02g40530 // LOC_Os05g37080 // LOC_Os01g74020 // LOC_Os04g21950 // LOC_Os01g19330 // LOC_Os04g57340 // LOC_Os02g45450 // LOC_Os06g39590 // LOC_Os08g14450 // LOC_Os03g55550 // LOC_Os01g14440 // LOC_Os02g08440 // LOC_Os02g45200 // LOC_Os09g35030 // LOC_Os03g21710 // LOC_Os08g42470 // LOC_Os05g34110 // LOC_Os09g35010 // LOC_Os03g09170 // LOC_Os04g46440 // LOC_Os05g34830 // …	GO:0006350	transcription	3.6e-13	// LOC_Os06g43090 // LOC_Os09g28440 // LOC_Os01g19330 // LOC_Os02g40530 // LOC_Os02g45450 // LOC_Os01g21120 // LOC_Os04g16820 // LOC_Os02g45200 // LOC_Os09g35030 // LOC_Os03g21710 // LOC_Os08g42470 // LOC_Os05g34110 // LOC_Os09g35010 // LOC_Os09g29130 // LOC_Os04g46440 // LOC_Os02g43790 // LOC_Os04g52090 // LOC_Os10g41330 // LOC_Os05g34730 // LOC_Os05g37080 // LOC_Os05g25260 // LOC_Os11g04720 // …	GO:0080090	regulation of primary metabolic process	1.2e-10	// LOC_Os01g64020 // LOC_Os05g07120 // LOC_Os08g06370 // LOC_Os01g38610 // LOC_Os01g46870 // LOC_Os07g44690 // LOC_Os08g33660 // LOC_Os10g26460 // LOC_Os08g33150 // LOC_Os02g12790 // LOC_Os08g36700 // LOC_Os09g29360 // LOC_Os12g43790 // LOC_Os01g55150 // LOC_Os01g74540 // LOC_Os05g29810 // LOC_Os08g10080 // LOC_Os10g41130 // LOC_Os04g46400 // LOC_Os06g10820 // LOC_Os06g07040 // LOC_Os06g04850 // …	GO:0080090	regulation of primary metabolic process	1.1e-07	// LOC_Os08g15020 // LOC_Os08g43200 // LOC_Os02g09830 // LOC_Os01g46870 // LOC_Os08g33660 // LOC_Os10g26460 // LOC_Os01g74540 // LOC_Os04g56990 // LOC_Os07g44690 // LOC_Os01g64590 // LOC_Os11g02470 // LOC_Os06g04850 // LOC_Os02g36890 // LOC_Os12g42120 // LOC_Os11g19060 // LOC_Os10g23050 // LOC_Os04g38740 // LOC_Os06g44010 // LOC_Os02g49986 // LOC_Os08g33940 // LOC_Os09g28200 // LOC_Os10g41130 // …
GO:0006350	transcription	6.9e-23	// LOC_Os06g43090 // LOC_Os02g40530 // LOC_Os05g37080 // LOC_Os01g74020 // LOC_Os04g21950 // LOC_Os01g19330 // LOC_Os04g57340 // LOC_Os02g45450 // LOC_Os04g16820 // LOC_Os06g39590 // LOC_Os03g55550 // LOC_Os01g14440 // LOC_Os02g08440 // LOC_Os02g45200 // LOC_Os09g35030 // LOC_Os03g21710 // LOC_Os08g42470 // LOC_Os05g34110 // LOC_Os09g35010 // LOC_Os03g09170 // LOC_Os04g46440 // LOC_Os05g34830 // …	GO:0045449	regulation of transcription	3e-13	// LOC_Os06g43090 // LOC_Os09g28440 // LOC_Os01g19330 // LOC_Os02g40530 // LOC_Os02g45450 // LOC_Os01g21120 // LOC_Os02g45200 // LOC_Os09g35030 // LOC_Os03g21710 // LOC_Os08g42470 // LOC_Os05g34110 // LOC_Os09g35010 // LOC_Os09g29130 // LOC_Os04g46440 // LOC_Os02g43790 // LOC_Os04g52090 // LOC_Os10g41330 // LOC_Os05g34730 // LOC_Os05g37080 // LOC_Os05g25260 // LOC_Os11g04720 // LOC_Os05g48590 // …	GO:0006350	transcription	1.1e-10	// LOC_Os01g64020 // LOC_Os05g07120 // LOC_Os08g06370 // LOC_Os01g38610 // LOC_Os01g46870 // LOC_Os07g44690 // LOC_Os08g33660 // LOC_Os10g26460 // LOC_Os08g33150 // LOC_Os02g12790 // LOC_Os08g36700 // LOC_Os09g29360 // LOC_Os12g43790 // LOC_Os01g55150 // LOC_Os01g74540 // LOC_Os05g29810 // LOC_Os08g10080 // LOC_Os10g41130 // LOC_Os04g46400 // LOC_Os06g10820 // LOC_Os06g07040 // LOC_Os06g04850 // …	GO:0006350	transcription	1.1e-07	// LOC_Os08g15020 // LOC_Os08g43200 // LOC_Os02g09830 // LOC_Os01g46870 // LOC_Os08g33660 // LOC_Os10g26460 // LOC_Os01g74540 // LOC_Os04g56990 // LOC_Os07g44690 // LOC_Os01g64590 // LOC_Os11g02470 // LOC_Os06g04850 // LOC_Os02g36890 // LOC_Os12g42120 // LOC_Os11g19060 // LOC_Os10g23050 // LOC_Os04g38740 // LOC_Os06g44010 // LOC_Os02g49986 // LOC_Os08g33940 // LOC_Os09g28200 // LOC_Os10g41130 // …
GO:0019222	regulation of metabolic process	9.9e-23	// LOC_Os06g43090 // LOC_Os02g40530 // LOC_Os05g37080 // LOC_Os01g74020 // LOC_Os04g21950 // LOC_Os01g19330 // LOC_Os04g57340 // LOC_Os02g45450 // LOC_Os06g39590 // LOC_Os08g14450 // LOC_Os03g55550 // LOC_Os01g14440 // LOC_Os02g08440 // LOC_Os02g45200 // LOC_Os09g35030 // LOC_Os03g21710 // LOC_Os08g42470 // LOC_Os05g34110 // LOC_Os09g35010 // LOC_Os03g09170 // LOC_Os04g46440 // LOC_Os05g34830 // …	GO:0019219	regulation of nucleobase, nucleoside, nucleotide and nucleic acid metabolic process	3.7e-13	// LOC_Os06g43090 // LOC_Os09g28440 // LOC_Os01g19330 // LOC_Os02g40530 // LOC_Os02g45450 // LOC_Os01g21120 // LOC_Os02g45200 // LOC_Os09g35030 // LOC_Os03g21710 // LOC_Os08g42470 // LOC_Os05g34110 // LOC_Os09g35010 // LOC_Os09g29130 // LOC_Os04g46440 // LOC_Os02g43790 // LOC_Os04g52090 // LOC_Os10g41330 // LOC_Os05g34730 // LOC_Os05g37080 // LOC_Os05g25260 // LOC_Os11g04720 // LOC_Os05g48590 // …	GO:0060255	regulation of macromolecule metabolic process	1.7e-10	// LOC_Os01g64020 // LOC_Os05g07120 // LOC_Os08g06370 // LOC_Os01g38610 // LOC_Os01g46870 // LOC_Os07g44690 // LOC_Os08g33660 // LOC_Os10g26460 // LOC_Os08g33150 // LOC_Os02g12790 // LOC_Os08g36700 // LOC_Os09g29360 // LOC_Os12g43790 // LOC_Os01g55150 // LOC_Os01g74540 // LOC_Os05g29810 // LOC_Os08g10080 // LOC_Os10g41130 // LOC_Os04g46400 // LOC_Os06g10820 // LOC_Os06g07040 // LOC_Os06g04850 // …	GO:0060255	regulation of macromolecule metabolic process	1.5e-07	// LOC_Os08g15020 // LOC_Os08g43200 // LOC_Os02g09830 // LOC_Os01g46870 // LOC_Os08g33660 // LOC_Os10g26460 // LOC_Os01g74540 // LOC_Os04g56990 // LOC_Os07g44690 // LOC_Os01g64590 // LOC_Os11g02470 // LOC_Os06g04850 // LOC_Os02g36890 // LOC_Os12g42120 // LOC_Os11g19060 // LOC_Os10g23050 // LOC_Os04g38740 // LOC_Os06g44010 // LOC_Os02g49986 // LOC_Os08g33940 // LOC_Os09g28200 // LOC_Os10g41130 // …
GO:0060255	regulation of macromolecule metabolic process	1.6e-22	// LOC_Os06g43090 // LOC_Os02g40530 // LOC_Os05g37080 // LOC_Os01g74020 // LOC_Os04g21950 // LOC_Os01g19330 // LOC_Os04g57340 // LOC_Os02g45450 // LOC_Os06g39590 // LOC_Os08g14450 // LOC_Os03g55550 // LOC_Os01g14440 // LOC_Os02g08440 // LOC_Os02g45200 // LOC_Os09g35030 // LOC_Os03g21710 // LOC_Os08g42470 // LOC_Os05g34110 // LOC_Os09g35010 // LOC_Os03g09170 // LOC_Os04g46440 // LOC_Os05g34830 // …	GO:0051171	regulation of nitrogen compound metabolic process	3.7e-13	// LOC_Os06g43090 // LOC_Os09g28440 // LOC_Os01g19330 // LOC_Os02g40530 // LOC_Os02g45450 // LOC_Os01g21120 // LOC_Os02g45200 // LOC_Os09g35030 // LOC_Os03g21710 // LOC_Os08g42470 // LOC_Os05g34110 // LOC_Os09g35010 // LOC_Os09g29130 // LOC_Os04g46440 // LOC_Os02g43790 // LOC_Os04g52090 // LOC_Os10g41330 // LOC_Os05g34730 // LOC_Os05g37080 // LOC_Os05g25260 // LOC_Os11g04720 // LOC_Os05g48590 // …	GO:0044260	cellular macromolecule metabolic process	2e-10	// LOC_Os03g02190 // LOC_Os08g33660 // LOC_Os01g74540 // LOC_Os12g43790 // LOC_Os01g55150 // LOC_Os06g35200 // LOC_Os07g38640 // LOC_Os07g29330 // LOC_Os04g46400 // LOC_Os06g10820 // LOC_Os11g24610 // LOC_Os06g44320 // LOC_Os01g38610 // LOC_Os03g55389 // LOC_Os01g04580 // LOC_Os04g35114 // LOC_Os04g38910 // LOC_Os06g09420 // LOC_Os02g49480 // LOC_Os02g09830 // LOC_Os12g35610 // LOC_Os08g33150 // …	GO:0019222	regulation of metabolic process	1.9e-07	// LOC_Os08g15020 // LOC_Os08g43200 // LOC_Os02g09830 // LOC_Os01g46870 // LOC_Os08g33660 // LOC_Os10g26460 // LOC_Os01g74540 // LOC_Os04g56990 // LOC_Os07g44690 // LOC_Os01g64590 // LOC_Os11g02470 // LOC_Os06g04850 // LOC_Os02g36890 // LOC_Os12g42120 // LOC_Os11g19060 // LOC_Os10g23050 // LOC_Os04g38740 // LOC_Os06g44010 // LOC_Os02g49986 // LOC_Os08g33940 // LOC_Os09g28200 // LOC_Os10g41130 // …
GO:0050794	regulation of cellular process	1e-20	// LOC_Os06g43090 // LOC_Os03g43440 // LOC_Os09g28440 // LOC_Os01g74020 // LOC_Os04g21950 // LOC_Os01g47760 // LOC_Os02g45200 // LOC_Os09g35010 // LOC_Os03g09170 // LOC_Os03g08500 // LOC_Os05g37080 // LOC_Os01g48446 // LOC_Os02g40530 // LOC_Os01g69920 // LOC_Os05g41780 // LOC_Os01g53220 // LOC_Os08g36920 // LOC_Os01g60600 // LOC_Os02g32590 // LOC_Os04g46220 // LOC_Os05g03860 // LOC_Os05g27930 // …	GO:0009889	regulation of biosynthetic process	7.3e-13	// LOC_Os06g43090 // LOC_Os09g28440 // LOC_Os01g19330 // LOC_Os02g40530 // LOC_Os02g45450 // LOC_Os01g21120 // LOC_Os02g45200 // LOC_Os09g35030 // LOC_Os03g21710 // LOC_Os08g42470 // LOC_Os05g34110 // LOC_Os09g35010 // LOC_Os09g29130 // LOC_Os04g46440 // LOC_Os02g43790 // LOC_Os04g52090 // LOC_Os10g41330 // LOC_Os05g34730 // LOC_Os05g37080 // LOC_Os05g25260 // LOC_Os11g04720 // LOC_Os05g48590 // …	GO:0019222	regulation of metabolic process	2.4e-10	// LOC_Os01g64020 // LOC_Os05g07120 // LOC_Os08g06370 // LOC_Os01g38610 // LOC_Os01g46870 // LOC_Os07g44690 // LOC_Os08g33660 // LOC_Os10g26460 // LOC_Os08g33150 // LOC_Os02g12790 // LOC_Os08g36700 // LOC_Os09g29360 // LOC_Os12g43790 // LOC_Os01g55150 // LOC_Os01g74540 // LOC_Os05g29810 // LOC_Os08g10080 // LOC_Os10g41130 // LOC_Os04g46400 // LOC_Os06g10820 // LOC_Os06g07040 // LOC_Os06g04850 // …	GO:0050794	regulation of cellular process	5.2e-07	// LOC_Os08g15020 // LOC_Os08g43200 // LOC_Os02g09830 // LOC_Os01g46870 // LOC_Os08g33660 // LOC_Os10g26460 // LOC_Os01g74540 // LOC_Os01g64590 // LOC_Os05g26940 // LOC_Os07g44690 // LOC_Os04g56990 // LOC_Os11g02470 // LOC_Os06g04850 // LOC_Os01g10890 // LOC_Os02g36890 // LOC_Os12g42120 // LOC_Os11g19060 // LOC_Os10g23050 // LOC_Os04g38740 // LOC_Os06g44010 // LOC_Os02g49986 // LOC_Os08g33940 // …
GO:0065007	biological regulation	6.1e-20	// LOC_Os06g43090 // LOC_Os03g43440 // LOC_Os09g28440 // LOC_Os01g74020 // LOC_Os04g21950 // LOC_Os01g47760 // LOC_Os02g45200 // LOC_Os09g35010 // LOC_Os03g09170 // LOC_Os03g08500 // LOC_Os05g37080 // LOC_Os01g48446 // LOC_Os02g40530 // LOC_Os01g69920 // LOC_Os05g41780 // LOC_Os06g30970 // LOC_Os08g36920 // LOC_Os01g60600 // LOC_Os02g32590 // LOC_Os04g46220 // LOC_Os05g03860 // LOC_Os02g06480 // …	GO:0010556	regulation of macromolecule biosynthetic process	7.3e-13	// LOC_Os06g43090 // LOC_Os09g28440 // LOC_Os01g19330 // LOC_Os02g40530 // LOC_Os02g45450 // LOC_Os01g21120 // LOC_Os02g45200 // LOC_Os09g35030 // LOC_Os03g21710 // LOC_Os08g42470 // LOC_Os05g34110 // LOC_Os09g35010 // LOC_Os09g29130 // LOC_Os04g46440 // LOC_Os02g43790 // LOC_Os04g52090 // LOC_Os10g41330 // LOC_Os05g34730 // LOC_Os05g37080 // LOC_Os05g25260 // LOC_Os11g04720 // LOC_Os05g48590 // …	GO:0044238	primary metabolic process	8e-10	// LOC_Os03g02190 // LOC_Os08g33660 // LOC_Os01g74540 // LOC_Os12g43790 // LOC_Os03g58890 // LOC_Os06g35200 // LOC_Os07g38640 // LOC_Os07g29330 // LOC_Os04g46400 // LOC_Os06g10820 // LOC_Os06g07040 // LOC_Os11g24610 // LOC_Os08g02220 // LOC_Os06g44320 // LOC_Os01g38610 // LOC_Os03g55389 // LOC_Os01g04580 // LOC_Os01g61200 // LOC_Os04g15550 // LOC_Os04g35114 // LOC_Os04g38910 // LOC_Os06g09420 // …	GO:0050789	regulation of biological process	1.3e-06	// LOC_Os08g15020 // LOC_Os08g43200 // LOC_Os02g09830 // LOC_Os01g46870 // LOC_Os08g33660 // LOC_Os10g26460 // LOC_Os01g74540 // LOC_Os01g64590 // LOC_Os05g26940 // LOC_Os07g44690 // LOC_Os04g56990 // LOC_Os11g02470 // LOC_Os06g04850 // LOC_Os01g10890 // LOC_Os02g36890 // LOC_Os12g42120 // LOC_Os11g19060 // LOC_Os10g23050 // LOC_Os04g38740 // LOC_Os06g44010 // LOC_Os02g49986 // LOC_Os08g33940 // …
GO:0050789	regulation of biological process	7.1e-20	// LOC_Os06g43090 // LOC_Os03g43440 // LOC_Os09g28440 // LOC_Os01g74020 // LOC_Os04g21950 // LOC_Os01g47760 // LOC_Os02g45200 // LOC_Os09g35010 // LOC_Os03g09170 // LOC_Os03g08500 // LOC_Os05g37080 // LOC_Os01g48446 // LOC_Os02g40530 // LOC_Os01g69920 // LOC_Os05g41780 // LOC_Os06g30970 // LOC_Os08g36920 // LOC_Os01g60600 // LOC_Os02g32590 // LOC_Os04g46220 // LOC_Os05g03860 // LOC_Os05g27930 // …	GO:0031326	regulation of cellular biosynthetic process	7.3e-13	// LOC_Os06g43090 // LOC_Os09g28440 // LOC_Os01g19330 // LOC_Os02g40530 // LOC_Os02g45450 // LOC_Os01g21120 // LOC_Os02g45200 // LOC_Os09g35030 // LOC_Os03g21710 // LOC_Os08g42470 // LOC_Os05g34110 // LOC_Os09g35010 // LOC_Os09g29130 // LOC_Os04g46440 // LOC_Os02g43790 // LOC_Os04g52090 // LOC_Os10g41330 // LOC_Os05g34730 // LOC_Os05g37080 // LOC_Os05g25260 // LOC_Os11g04720 // LOC_Os05g48590 // …	GO:0050794	regulation of cellular process	1.2e-09	// LOC_Os01g64020 // LOC_Os05g07120 // LOC_Os08g06370 // LOC_Os01g38610 // LOC_Os01g46870 // LOC_Os07g44690 // LOC_Os08g33660 // LOC_Os10g26460 // LOC_Os08g33150 // LOC_Os02g12790 // LOC_Os08g36700 // LOC_Os09g29360 // LOC_Os01g07950 // LOC_Os12g43790 // LOC_Os01g55150 // LOC_Os01g74540 // LOC_Os05g29810 // LOC_Os08g10080 // LOC_Os10g41130 // LOC_Os04g46400 // LOC_Os06g10820 // LOC_Os06g07040 // …	GO:0065007	biological regulation	3.4e-06	// LOC_Os08g15020 // LOC_Os08g43200 // LOC_Os02g09830 // LOC_Os01g46870 // LOC_Os08g33660 // LOC_Os10g26460 // LOC_Os01g74540 // LOC_Os01g64590 // LOC_Os05g26940 // LOC_Os07g44690 // LOC_Os04g56990 // LOC_Os11g02470 // LOC_Os06g04850 // LOC_Os01g10890 // LOC_Os02g36890 // LOC_Os12g42120 // LOC_Os11g19060 // LOC_Os10g23050 // LOC_Os04g38740 // LOC_Os06g44010 // LOC_Os02g49986 // LOC_Os08g33940 // …
GO:0009987	cellular process	4.1e-19	// LOC_Os06g43090 // LOC_Os03g43440 // LOC_Os09g28440 // LOC_Os01g74020 // LOC_Os11g11810 // LOC_Os02g38780 // LOC_Os03g21940 // LOC_Os03g17700 // LOC_Os04g52840 // LOC_Os04g16820 // LOC_Os01g40070 // LOC_Os01g47760 // LOC_Os02g45200 // LOC_Os05g04510 // LOC_Os07g48290 // LOC_Os03g09170 // LOC_Os06g46434 // LOC_Os02g39790 // LOC_Os02g39795 // LOC_Os01g28730 // LOC_Os03g08500 // LOC_Os05g37080 // …	GO:0010468	regulation of gene expression	1.2e-12	// LOC_Os06g43090 // LOC_Os09g28440 // LOC_Os01g19330 // LOC_Os02g40530 // LOC_Os02g45450 // LOC_Os01g21120 // LOC_Os02g45200 // LOC_Os09g35030 // LOC_Os03g21710 // LOC_Os08g42470 // LOC_Os05g34110 // LOC_Os09g35010 // LOC_Os09g29130 // LOC_Os04g46440 // LOC_Os02g43790 // LOC_Os04g52090 // LOC_Os10g41330 // LOC_Os05g34730 // LOC_Os05g37080 // LOC_Os05g25260 // LOC_Os11g04720 // LOC_Os05g48590 // …	GO:0043170	macromolecule metabolic process	2.9e-09	// LOC_Os03g02190 // LOC_Os08g33660 // LOC_Os01g74540 // LOC_Os12g43790 // LOC_Os01g55150 // LOC_Os06g35200 // LOC_Os07g38640 // LOC_Os07g29330 // LOC_Os04g46400 // LOC_Os06g10820 // LOC_Os11g24610 // LOC_Os06g44320 // LOC_Os01g38610 // LOC_Os03g55389 // LOC_Os01g04580 // LOC_Os04g15550 // LOC_Os04g35114 // LOC_Os04g38910 // LOC_Os06g09420 // LOC_Os02g49480 // LOC_Os02g09830 // LOC_Os12g35610 // …	GO:0044260	cellular macromolecule metabolic process	1.1e-05	// LOC_Os08g15020 // LOC_Os03g02190 // LOC_Os10g33620 // LOC_Os02g09830 // LOC_Os05g26940 // LOC_Os12g42070 // LOC_Os01g46870 // LOC_Os08g43200 // LOC_Os08g33660 // LOC_Os10g26460 // LOC_Os08g39460 // LOC_Os01g74540 // LOC_Os01g64590 // LOC_Os01g05960 // LOC_Os06g35200 // LOC_Os07g29330 // LOC_Os07g44690 // LOC_Os04g56990 // LOC_Os11g02470 // LOC_Os07g03870 // LOC_Os06g04850 // LOC_Os01g10890 // …
GO:0010467	gene expression	4.5e-18	// LOC_Os06g43090 // LOC_Os09g28440 // LOC_Os01g74020 // LOC_Os04g21950 // LOC_Os04g57340 // LOC_Os04g16820 // LOC_Os02g45200 // LOC_Os09g35010 // LOC_Os03g09170 // LOC_Os03g08500 // LOC_Os05g37080 // LOC_Os01g48446 // LOC_Os02g40530 // LOC_Os01g69920 // LOC_Os08g15308 // LOC_Os06g39718 // LOC_Os01g53220 // LOC_Os08g36920 // LOC_Os01g60600 // LOC_Os02g32590 // LOC_Os04g46220 // LOC_Os05g03860 // …	GO:0031323	regulation of cellular metabolic process	1.4e-12	// LOC_Os06g43090 // LOC_Os09g28440 // LOC_Os01g19330 // LOC_Os02g40530 // LOC_Os02g45450 // LOC_Os01g21120 // LOC_Os02g45200 // LOC_Os09g35030 // LOC_Os03g21710 // LOC_Os08g42470 // LOC_Os05g34110 // LOC_Os09g35010 // LOC_Os09g29130 // LOC_Os04g46440 // LOC_Os02g43790 // LOC_Os04g52090 // LOC_Os10g41330 // LOC_Os05g34730 // LOC_Os05g37080 // LOC_Os05g25260 // LOC_Os11g04720 // LOC_Os05g48590 // …	GO:0050789	regulation of biological process	5e-09	// LOC_Os01g64020 // LOC_Os05g07120 // LOC_Os08g06370 // LOC_Os01g38610 // LOC_Os01g46870 // LOC_Os07g44690 // LOC_Os08g33660 // LOC_Os10g26460 // LOC_Os08g33150 // LOC_Os02g12790 // LOC_Os08g36700 // LOC_Os09g29360 // LOC_Os01g07950 // LOC_Os12g43790 // LOC_Os01g55150 // LOC_Os01g74540 // LOC_Os05g29810 // LOC_Os08g10080 // LOC_Os10g41130 // LOC_Os04g46400 // LOC_Os06g10820 // LOC_Os06g07040 // …	GO:0006468	protein amino acid phosphorylation	1.3e-05	// LOC_Os03g02190 // LOC_Os05g26940 // LOC_Os12g42070 // LOC_Os08g39460 // LOC_Os01g05960 // LOC_Os06g35200 // LOC_Os07g29330 // LOC_Os07g03870 // LOC_Os01g10890 // LOC_Os01g47840 // LOC_Os07g38800 // LOC_Os04g52780 // LOC_Os01g16230 // LOC_Os11g35330 // LOC_Os09g09510 // LOC_Os07g03880 // LOC_Os04g38910 // LOC_Os12g41710 // LOC_Os06g47700 // LOC_Os03g20450 // LOC_Os01g70970 // LOC_Os10g38800
GO:0009058	biosynthetic process	6.4e-18	// LOC_Os06g43090 // LOC_Os09g28440 // LOC_Os01g74020 // LOC_Os04g21950 // LOC_Os04g57340 // LOC_Os04g16820 // LOC_Os02g45200 // LOC_Os09g35010 // LOC_Os03g09170 // LOC_Os02g39790 // LOC_Os02g39795 // LOC_Os03g08500 // LOC_Os05g37080 // LOC_Os02g09170 // LOC_Os03g20700 // LOC_Os01g48446 // LOC_Os02g40530 // LOC_Os01g25440 // LOC_Os03g21940 // LOC_Os08g15308 // LOC_Os06g39718 // LOC_Os01g53220 // …	GO:0080090	regulation of primary metabolic process	3.4e-12	// LOC_Os06g43090 // LOC_Os09g28440 // LOC_Os01g19330 // LOC_Os02g40530 // LOC_Os02g45450 // LOC_Os01g21120 // LOC_Os02g45200 // LOC_Os09g35030 // LOC_Os03g21710 // LOC_Os08g42470 // LOC_Os05g34110 // LOC_Os09g35010 // LOC_Os09g29130 // LOC_Os04g46440 // LOC_Os02g43790 // LOC_Os04g52090 // LOC_Os10g41330 // LOC_Os05g34730 // LOC_Os05g37080 // LOC_Os05g25260 // LOC_Os11g04720 // LOC_Os05g48590 // …	GO:0016310	phosphorylation	6.1e-09	// LOC_Os03g02190 // LOC_Os07g29330 // LOC_Os10g02990 // LOC_Os08g14860 // LOC_Os05g31140 // LOC_Os07g35410 // LOC_Os08g39460 // LOC_Os07g03880 // LOC_Os05g30820 // LOC_Os01g05960 // LOC_Os01g02570 // LOC_Os06g35200 // LOC_Os07g38640 // LOC_Os07g35310 // LOC_Os05g47750 // LOC_Os03g12730 // LOC_Os01g07940 // LOC_Os01g04580 // LOC_Os04g05580 // LOC_Os07g03870 // LOC_Os01g10890 // LOC_Os06g36320 // …	GO:0044238	primary metabolic process	1.3e-05	// LOC_Os08g15020 // LOC_Os03g02190 // LOC_Os10g33620 // LOC_Os10g07290 // LOC_Os02g09830 // LOC_Os05g26940 // LOC_Os12g42070 // LOC_Os01g46870 // LOC_Os08g43200 // LOC_Os08g33660 // LOC_Os01g46260 // LOC_Os10g26460 // LOC_Os08g39460 // LOC_Os01g74540 // LOC_Os12g41710 // LOC_Os01g64590 // LOC_Os04g56990 // LOC_Os05g33420 // LOC_Os09g39230 // LOC_Os03g25030 // LOC_Os06g35200 // LOC_Os07g29330 // …
GO:0044249	cellular biosynthetic process	2.5e-17	// LOC_Os06g43090 // LOC_Os09g28440 // LOC_Os01g74020 // LOC_Os04g21950 // LOC_Os04g57340 // LOC_Os04g16820 // LOC_Os02g45200 // LOC_Os09g35010 // LOC_Os03g09170 // LOC_Os02g39790 // LOC_Os02g39795 // LOC_Os03g08500 // LOC_Os05g37080 // LOC_Os04g42090 // LOC_Os03g20700 // LOC_Os01g48446 // LOC_Os02g40530 // LOC_Os01g25440 // LOC_Os03g21940 // LOC_Os08g15308 // LOC_Os06g39718 // LOC_Os01g53220 // …	GO:0060255	regulation of macromolecule metabolic process	5.6e-12	// LOC_Os06g43090 // LOC_Os09g28440 // LOC_Os01g19330 // LOC_Os02g40530 // LOC_Os02g45450 // LOC_Os01g21120 // LOC_Os02g45200 // LOC_Os09g35030 // LOC_Os03g21710 // LOC_Os08g42470 // LOC_Os05g34110 // LOC_Os09g35010 // LOC_Os09g29130 // LOC_Os04g46440 // LOC_Os02g43790 // LOC_Os04g52090 // LOC_Os10g41330 // LOC_Os05g34730 // LOC_Os05g37080 // LOC_Os05g25260 // LOC_Os11g04720 // LOC_Os05g48590 // …	GO:0006468	protein amino acid phosphorylation	7.8e-09	// LOC_Os03g02190 // LOC_Os07g29330 // LOC_Os10g02990 // LOC_Os07g35410 // LOC_Os08g39460 // LOC_Os07g03880 // LOC_Os05g30820 // LOC_Os01g05960 // LOC_Os01g02570 // LOC_Os06g35200 // LOC_Os07g38640 // LOC_Os07g35310 // LOC_Os05g47750 // LOC_Os03g12730 // LOC_Os01g07940 // LOC_Os01g04580 // LOC_Os04g05580 // LOC_Os07g03870 // LOC_Os01g10890 // LOC_Os06g36320 // LOC_Os11g40970 // LOC_Os03g55389 // …	GO:0043170	macromolecule metabolic process	1.8e-05	// LOC_Os08g15020 // LOC_Os03g02190 // LOC_Os10g33620 // LOC_Os02g09830 // LOC_Os05g26940 // LOC_Os12g42070 // LOC_Os01g46870 // LOC_Os08g43200 // LOC_Os08g33660 // LOC_Os10g26460 // LOC_Os08g39460 // LOC_Os01g74540 // LOC_Os01g64590 // LOC_Os05g33420 // LOC_Os06g35200 // LOC_Os07g29330 // LOC_Os07g44690 // LOC_Os04g56990 // LOC_Os11g02470 // LOC_Os07g03870 // LOC_Os06g04850 // LOC_Os01g10890 // …
GO:0034645	cellular macromolecule biosynthetic process	3e-17	// LOC_Os06g43090 // LOC_Os09g28440 // LOC_Os01g74020 // LOC_Os04g21950 // LOC_Os04g57340 // LOC_Os04g16820 // LOC_Os02g45200 // LOC_Os09g35010 // LOC_Os03g09170 // LOC_Os03g08500 // LOC_Os05g37080 // LOC_Os01g48446 // LOC_Os02g40530 // LOC_Os01g69920 // LOC_Os08g15308 // LOC_Os06g39718 // LOC_Os01g53220 // LOC_Os08g36920 // LOC_Os01g60600 // LOC_Os02g32590 // LOC_Os04g46220 // LOC_Os05g03860 // …	GO:0019222	regulation of metabolic process	8.7e-12	// LOC_Os06g43090 // LOC_Os09g28440 // LOC_Os01g19330 // LOC_Os02g40530 // LOC_Os02g45450 // LOC_Os01g21120 // LOC_Os02g45200 // LOC_Os09g35030 // LOC_Os03g21710 // LOC_Os08g42470 // LOC_Os05g34110 // LOC_Os09g35010 // LOC_Os09g29130 // LOC_Os04g46440 // LOC_Os02g43790 // LOC_Os04g52090 // LOC_Os10g41330 // LOC_Os05g34730 // LOC_Os05g37080 // LOC_Os05g25260 // LOC_Os11g04720 // LOC_Os05g48590 // …	GO:0008152	metabolic process	1.2e-08	// LOC_Os03g02190 // LOC_Os08g33660 // LOC_Os01g74540 // LOC_Os12g43790 // LOC_Os03g58890 // LOC_Os06g35200 // LOC_Os07g38640 // LOC_Os07g29330 // LOC_Os04g46400 // LOC_Os06g10820 // LOC_Os06g07040 // LOC_Os11g24610 // LOC_Os08g02220 // LOC_Os06g44320 // LOC_Os01g38610 // LOC_Os03g55389 // LOC_Os01g04580 // LOC_Os01g61200 // LOC_Os04g15550 // LOC_Os04g35114 // LOC_Os04g38910 // LOC_Os06g09420 // …	GO:0010467	gene expression	2.8e-05	// LOC_Os08g15020 // LOC_Os08g43200 // LOC_Os02g09830 // LOC_Os01g46870 // LOC_Os08g33660 // LOC_Os10g26460 // LOC_Os01g74540 // LOC_Os01g64590 // LOC_Os06g35200 // LOC_Os07g44690 // LOC_Os04g56990 // LOC_Os11g02470 // LOC_Os06g04850 // LOC_Os02g36890 // LOC_Os12g42120 // LOC_Os11g19060 // LOC_Os10g23050 // LOC_Os04g38740 // LOC_Os06g44010 // LOC_Os02g49986 // LOC_Os08g33940 // LOC_Os09g28200 // …
GO:0009059	macromolecule biosynthetic process	3.4e-17	// LOC_Os06g43090 // LOC_Os09g28440 // LOC_Os01g74020 // LOC_Os04g21950 // LOC_Os04g57340 // LOC_Os04g16820 // LOC_Os02g45200 // LOC_Os09g35010 // LOC_Os03g09170 // LOC_Os03g08500 // LOC_Os05g37080 // LOC_Os01g48446 // LOC_Os02g40530 // LOC_Os01g69920 // LOC_Os08g15308 // LOC_Os06g39718 // LOC_Os01g53220 // LOC_Os08g36920 // LOC_Os01g60600 // LOC_Os02g32590 // LOC_Os04g46220 // LOC_Os05g03860 // …	GO:0006807	nitrogen compound metabolic process	9.3e-12	// LOC_Os06g43090 // LOC_Os01g17170 // LOC_Os09g28440 // LOC_Os02g39790 // LOC_Os02g40530 // LOC_Os10g37980 // LOC_Os02g45450 // LOC_Os01g21120 // LOC_Os04g16820 // LOC_Os12g19430 // LOC_Os02g45200 // LOC_Os09g35030 // LOC_Os03g21710 // LOC_Os06g04070 // LOC_Os05g34110 // LOC_Os01g08350 // LOC_Os09g35010 // LOC_Os09g29130 // LOC_Os04g46440 // LOC_Os08g42470 // LOC_Os04g52090 // LOC_Os10g41330 // …	GO:0065007	biological regulation	2e-08	// LOC_Os01g64020 // LOC_Os05g07120 // LOC_Os08g06370 // LOC_Os01g38610 // LOC_Os01g46870 // LOC_Os07g44690 // LOC_Os08g33660 // LOC_Os10g26460 // LOC_Os08g33150 // LOC_Os02g12790 // LOC_Os08g36700 // LOC_Os09g29360 // LOC_Os01g07950 // LOC_Os12g43790 // LOC_Os01g55150 // LOC_Os01g74540 // LOC_Os05g29810 // LOC_Os08g10080 // LOC_Os10g41130 // LOC_Os04g46400 // LOC_Os06g10820 // LOC_Os06g07040 // …	GO:0016310	phosphorylation	4.1e-05	// LOC_Os03g02190 // LOC_Os05g26940 // LOC_Os12g42070 // LOC_Os08g39460 // LOC_Os01g05960 // LOC_Os06g35200 // LOC_Os07g29330 // LOC_Os07g03870 // LOC_Os01g10890 // LOC_Os01g47840 // LOC_Os07g38800 // LOC_Os04g52780 // LOC_Os01g16230 // LOC_Os11g35330 // LOC_Os09g09510 // LOC_Os07g03880 // LOC_Os04g38910 // LOC_Os12g41710 // LOC_Os06g47700 // LOC_Os03g20450 // LOC_Os01g70970 // LOC_Os10g38800
GO:0044237	cellular metabolic process	3.3e-17	// LOC_Os06g43090 // LOC_Os03g43440 // LOC_Os09g28440 // LOC_Os01g74020 // LOC_Os04g21950 // LOC_Os02g38780 // LOC_Os03g21940 // LOC_Os03g17700 // LOC_Os04g52840 // LOC_Os04g16820 // LOC_Os01g40070 // LOC_Os02g45200 // LOC_Os05g04510 // LOC_Os07g48290 // LOC_Os03g09170 // LOC_Os10g21298 // LOC_Os02g39790 // LOC_Os02g39795 // LOC_Os01g28730 // LOC_Os03g08500 // LOC_Os05g37080 // LOC_Os04g42090 // …	GO:0010467	gene expression	1.6e-11	// LOC_Os06g43090 // LOC_Os02g40530 // LOC_Os09g28440 // LOC_Os01g19330 // LOC_Os03g21940 // LOC_Os02g45450 // LOC_Os01g21120 // LOC_Os04g16820 // LOC_Os10g38238 // LOC_Os12g21798 // LOC_Os04g42270 // LOC_Os02g45200 // LOC_Os09g35030 // LOC_Os03g21710 // LOC_Os08g42470 // LOC_Os05g34110 // LOC_Os09g35010 // LOC_Os08g15308 // LOC_Os09g29130 // LOC_Os04g46440 // LOC_Os02g43790 // LOC_Os04g52090 // …	GO:0034645	cellular macromolecule biosynthetic process	3.3e-08	// LOC_Os01g64020 // LOC_Os05g07120 // LOC_Os08g06370 // LOC_Os01g38610 // LOC_Os01g46870 // LOC_Os07g44690 // LOC_Os08g33660 // LOC_Os10g26460 // LOC_Os08g33150 // LOC_Os02g12790 // LOC_Os08g36700 // LOC_Os01g74540 // LOC_Os12g43790 // LOC_Os01g55150 // LOC_Os06g35200 // LOC_Os05g29810 // LOC_Os08g10080 // LOC_Os07g36610 // LOC_Os10g41130 // LOC_Os04g46400 // LOC_Os06g10820 // LOC_Os06g07040 // …	GO:0034645	cellular macromolecule biosynthetic process	4.7e-05	// LOC_Os08g15020 // LOC_Os08g43200 // LOC_Os02g09830 // LOC_Os01g46870 // LOC_Os08g33660 // LOC_Os10g26460 // LOC_Os01g74540 // LOC_Os01g64590 // LOC_Os06g35200 // LOC_Os07g44690 // LOC_Os04g56990 // LOC_Os11g02470 // LOC_Os06g04850 // LOC_Os02g36890 // LOC_Os12g42120 // LOC_Os11g19060 // LOC_Os10g23050 // LOC_Os04g38740 // LOC_Os06g44010 // LOC_Os02g49986 // LOC_Os08g33940 // LOC_Os09g28200 // …
GO:0006807	nitrogen compound metabolic process	2.4e-16	// LOC_Os06g43090 // LOC_Os09g28440 // LOC_Os01g74020 // LOC_Os04g21950 // LOC_Os04g16820 // LOC_Os02g45200 // LOC_Os09g35010 // LOC_Os03g09170 // LOC_Os02g39790 // LOC_Os02g39795 // LOC_Os03g08500 // LOC_Os05g37080 // LOC_Os04g42090 // LOC_Os03g20700 // LOC_Os01g48446 // LOC_Os02g40530 // LOC_Os01g25440 // LOC_Os01g69920 // LOC_Os05g41780 // LOC_Os01g53220 // LOC_Os08g36920 // LOC_Os01g60600 // …	GO:0034645	cellular macromolecule biosynthetic process	2.4e-11	// LOC_Os06g43090 // LOC_Os02g40530 // LOC_Os09g28440 // LOC_Os01g19330 // LOC_Os01g52250 // LOC_Os02g45450 // LOC_Os01g21120 // LOC_Os04g16820 // LOC_Os10g38238 // LOC_Os01g69920 // LOC_Os12g21798 // LOC_Os04g42270 // LOC_Os02g45200 // LOC_Os09g35030 // LOC_Os03g21710 // LOC_Os08g42470 // LOC_Os05g34110 // LOC_Os09g35010 // LOC_Os08g15308 // LOC_Os09g29130 // LOC_Os04g46440 // LOC_Os02g43790 // …	GO:0009059	macromolecule biosynthetic process	3.5e-08	// LOC_Os01g64020 // LOC_Os05g07120 // LOC_Os08g06370 // LOC_Os01g38610 // LOC_Os01g46870 // LOC_Os07g44690 // LOC_Os08g33660 // LOC_Os10g26460 // LOC_Os08g33150 // LOC_Os02g12790 // LOC_Os08g36700 // LOC_Os01g74540 // LOC_Os12g43790 // LOC_Os01g55150 // LOC_Os06g35200 // LOC_Os05g29810 // LOC_Os08g10080 // LOC_Os07g36610 // LOC_Os10g41130 // LOC_Os04g46400 // LOC_Os06g10820 // LOC_Os06g07040 // …	GO:0009059	macromolecule biosynthetic process	4.8e-05	// LOC_Os08g15020 // LOC_Os08g43200 // LOC_Os02g09830 // LOC_Os01g46870 // LOC_Os08g33660 // LOC_Os10g26460 // LOC_Os01g74540 // LOC_Os01g64590 // LOC_Os06g35200 // LOC_Os07g44690 // LOC_Os04g56990 // LOC_Os11g02470 // LOC_Os06g04850 // LOC_Os02g36890 // LOC_Os12g42120 // LOC_Os11g19060 // LOC_Os10g23050 // LOC_Os04g38740 // LOC_Os06g44010 // LOC_Os02g49986 // LOC_Os08g33940 // LOC_Os09g28200 // …
GO:0006139	nucleobase, nucleoside, nucleotide and nucleic acid metabolic process	3.4e-15	// LOC_Os06g43090 // LOC_Os09g28440 // LOC_Os01g74020 // LOC_Os04g21950 // LOC_Os04g16820 // LOC_Os02g45200 // LOC_Os09g35010 // LOC_Os03g09170 // LOC_Os03g08500 // LOC_Os05g37080 // LOC_Os01g48446 // LOC_Os02g40530 // LOC_Os01g69920 // LOC_Os05g41780 // LOC_Os01g53220 // LOC_Os08g36920 // LOC_Os01g60600 // LOC_Os02g32590 // LOC_Os04g46220 // LOC_Os04g24140 // LOC_Os05g03860 // LOC_Os05g27930 // …	GO:0009059	macromolecule biosynthetic process	2.6e-11	// LOC_Os06g43090 // LOC_Os02g40530 // LOC_Os09g28440 // LOC_Os01g19330 // LOC_Os01g52250 // LOC_Os02g45450 // LOC_Os01g21120 // LOC_Os04g16820 // LOC_Os10g38238 // LOC_Os01g69920 // LOC_Os12g21798 // LOC_Os04g42270 // LOC_Os02g45200 // LOC_Os09g35030 // LOC_Os03g21710 // LOC_Os08g42470 // LOC_Os05g34110 // LOC_Os09g35010 // LOC_Os08g15308 // LOC_Os09g29130 // LOC_Os04g46440 // LOC_Os02g43790 // …	GO:0044237	cellular metabolic process	4.1e-08	// LOC_Os03g02190 // LOC_Os08g33660 // LOC_Os01g74540 // LOC_Os12g43790 // LOC_Os01g55150 // LOC_Os06g35200 // LOC_Os07g38640 // LOC_Os07g29330 // LOC_Os04g46400 // LOC_Os06g10820 // LOC_Os11g24610 // LOC_Os06g44320 // LOC_Os01g38610 // LOC_Os03g55389 // LOC_Os01g04580 // LOC_Os04g35114 // LOC_Os04g38910 // LOC_Os06g09420 // LOC_Os02g49480 // LOC_Os08g14860 // LOC_Os02g09830 // LOC_Os12g35610 // …	GO:0043687	post-translational protein modification	9e-05	// LOC_Os03g02190 // LOC_Os05g26940 // LOC_Os12g42070 // LOC_Os08g39460 // LOC_Os01g05960 // LOC_Os06g35200 // LOC_Os07g29330 // LOC_Os07g03870 // LOC_Os01g10890 // LOC_Os01g47840 // LOC_Os07g38800 // LOC_Os04g52780 // LOC_Os01g16230 // LOC_Os11g35330 // LOC_Os09g09510 // LOC_Os07g03880 // LOC_Os04g38910 // LOC_Os12g41710 // LOC_Os06g47700 // LOC_Os03g20450 // LOC_Os01g70970 // LOC_Os10g38800
GO:0044260	cellular macromolecule metabolic process	2.5e-14	// LOC_Os06g43090 // LOC_Os03g43440 // LOC_Os09g28440 // LOC_Os01g74020 // LOC_Os04g21950 // LOC_Os02g38780 // LOC_Os03g21940 // LOC_Os03g17700 // LOC_Os04g52840 // LOC_Os04g16820 // LOC_Os02g45200 // LOC_Os10g28240 // LOC_Os07g48290 // LOC_Os03g09170 // LOC_Os01g28730 // LOC_Os03g08500 // LOC_Os05g37080 // LOC_Os06g48160 // LOC_Os01g48446 // LOC_Os03g10950 // LOC_Os02g40530 // LOC_Os12g01740 // …	GO:0015979	photosynthesis	7.6e-11	// LOC_Os01g17170 // LOC_Os02g10390 // LOC_Os08g15322 // LOC_Os12g10600 // LOC_Os10g38229 // LOC_Os09g17740 // LOC_Os08g15280 // LOC_Os10g21250 // LOC_Os08g35420 // LOC_Os10g21298 // LOC_Os10g21290 // LOC_Os10g21192 // LOC_Os10g21310	GO:0006796	phosphate metabolic process	4.1e-08	// LOC_Os03g02190 // LOC_Os07g29330 // LOC_Os10g02990 // LOC_Os08g14860 // LOC_Os05g31140 // LOC_Os07g35410 // LOC_Os08g39460 // LOC_Os07g03880 // LOC_Os05g30820 // LOC_Os01g05960 // LOC_Os01g02570 // LOC_Os06g35200 // LOC_Os07g38640 // LOC_Os07g35310 // LOC_Os05g47750 // LOC_Os03g12730 // LOC_Os01g07940 // LOC_Os01g04580 // LOC_Os04g05580 // LOC_Os07g03870 // LOC_Os01g10890 // LOC_Os06g36320 // …	GO:0006796	phosphate metabolic process	0.00012	// LOC_Os03g02190 // LOC_Os05g26940 // LOC_Os12g42070 // LOC_Os08g39460 // LOC_Os01g05960 // LOC_Os06g35200 // LOC_Os07g29330 // LOC_Os07g03870 // LOC_Os01g10890 // LOC_Os01g47840 // LOC_Os07g38800 // LOC_Os04g52780 // LOC_Os01g16230 // LOC_Os11g35330 // LOC_Os09g09510 // LOC_Os07g03880 // LOC_Os04g38910 // LOC_Os12g41710 // LOC_Os06g47700 // LOC_Os03g20450 // LOC_Os01g70970 // LOC_Os10g38800
GO:0008152	metabolic process	1.3e-13	// LOC_Os06g43090 // LOC_Os03g43440 // LOC_Os09g28440 // LOC_Os01g74020 // LOC_Os01g11710 // LOC_Os02g38780 // LOC_Os03g21940 // LOC_Os03g17700 // LOC_Os11g19340 // LOC_Os04g16820 // LOC_Os06g11240 // LOC_Os01g40070 // LOC_Os01g58550 // LOC_Os02g32590 // LOC_Os05g04510 // LOC_Os07g48290 // LOC_Os04g57340 // LOC_Os10g21298 // LOC_Os02g39790 // LOC_Os10g38060 // LOC_Os02g39795 // LOC_Os03g22634 // …	GO:0042775	mitochondrial ATP synthesis coupled electron transport	1.1e-10	// LOC_Os10g21402 // LOC_Os08g14860 // LOC_Os07g22496 // LOC_Os10g21258 // LOC_Os10g38212 // LOC_Os01g58022 // LOC_Os12g19420 // LOC_Os10g21404	GO:0006793	phosphorus metabolic process	4.1e-08	// LOC_Os03g02190 // LOC_Os07g29330 // LOC_Os10g02990 // LOC_Os08g14860 // LOC_Os05g31140 // LOC_Os07g35410 // LOC_Os08g39460 // LOC_Os07g03880 // LOC_Os05g30820 // LOC_Os01g05960 // LOC_Os01g02570 // LOC_Os06g35200 // LOC_Os07g38640 // LOC_Os07g35310 // LOC_Os05g47750 // LOC_Os03g12730 // LOC_Os01g07940 // LOC_Os01g04580 // LOC_Os04g05580 // LOC_Os07g03870 // LOC_Os01g10890 // LOC_Os06g36320 // …	GO:0006793	phosphorus metabolic process	0.00012	// LOC_Os03g02190 // LOC_Os05g26940 // LOC_Os12g42070 // LOC_Os08g39460 // LOC_Os01g05960 // LOC_Os06g35200 // LOC_Os07g29330 // LOC_Os07g03870 // LOC_Os01g10890 // LOC_Os01g47840 // LOC_Os07g38800 // LOC_Os04g52780 // LOC_Os01g16230 // LOC_Os11g35330 // LOC_Os09g09510 // LOC_Os07g03880 // LOC_Os04g38910 // LOC_Os12g41710 // LOC_Os06g47700 // LOC_Os03g20450 // LOC_Os01g70970 // LOC_Os10g38800
GO:0044238	primary metabolic process	1.5e-12	// LOC_Os06g43090 // LOC_Os03g43440 // LOC_Os09g28440 // LOC_Os01g74020 // LOC_Os01g11710 // LOC_Os02g38780 // LOC_Os03g21940 // LOC_Os03g17700 // LOC_Os11g19340 // LOC_Os04g16820 // LOC_Os01g40070 // LOC_Os01g58550 // LOC_Os02g45200 // LOC_Os10g28240 // LOC_Os07g48290 // LOC_Os03g09170 // LOC_Os02g39790 // LOC_Os02g39795 // LOC_Os01g28730 // LOC_Os03g08500 // LOC_Os05g37080 // LOC_Os04g42090 // …	GO:0006120	mitochondrial electron transport, NADH to ubiquinone	1.2e-10	// LOC_Os10g21402 // LOC_Os07g22496 // LOC_Os10g21258 // LOC_Os10g38212 // LOC_Os01g58022 // LOC_Os12g19420 // LOC_Os10g21404	GO:0043687	post-translational protein modification	7.1e-08	// LOC_Os03g02190 // LOC_Os07g29330 // LOC_Os10g02990 // LOC_Os07g35410 // LOC_Os08g39460 // LOC_Os07g03880 // LOC_Os05g30820 // LOC_Os01g05960 // LOC_Os01g02570 // LOC_Os06g35200 // LOC_Os07g38640 // LOC_Os07g35310 // LOC_Os05g47750 // LOC_Os03g12730 // LOC_Os01g07940 // LOC_Os01g04580 // LOC_Os04g05580 // LOC_Os07g03870 // LOC_Os01g10890 // LOC_Os02g50460 // LOC_Os06g36320 // LOC_Os11g40970 // …	GO:0006464	protein modification process	0.00016	// LOC_Os03g02190 // LOC_Os10g33620 // LOC_Os05g26940 // LOC_Os12g42070 // LOC_Os08g39460 // LOC_Os01g05960 // LOC_Os06g35200 // LOC_Os07g29330 // LOC_Os07g03870 // LOC_Os01g10890 // LOC_Os01g47840 // LOC_Os07g38800 // LOC_Os04g52780 // LOC_Os01g16230 // LOC_Os11g35330 // LOC_Os09g09510 // LOC_Os07g03880 // LOC_Os04g38910 // LOC_Os12g41710 // LOC_Os06g47700 // LOC_Os03g20450 // LOC_Os01g70970 // …
GO:0043170	macromolecule metabolic process	1.1e-11	// LOC_Os06g43090 // LOC_Os03g43440 // LOC_Os09g28440 // LOC_Os01g74020 // LOC_Os04g21950 // LOC_Os02g38780 // LOC_Os03g21940 // LOC_Os03g17700 // LOC_Os04g52840 // LOC_Os04g16820 // LOC_Os01g58550 // LOC_Os02g45200 // LOC_Os10g28240 // LOC_Os07g48290 // LOC_Os03g09170 // LOC_Os01g28730 // LOC_Os03g08500 // LOC_Os05g37080 // LOC_Os06g48160 // LOC_Os01g48446 // LOC_Os03g10950 // LOC_Os02g40530 // …	GO:0006139	nucleobase, nucleoside, nucleotide and nucleic acid metabolic process	1.4e-10	// LOC_Os06g43090 // LOC_Os09g28440 // LOC_Os01g19330 // LOC_Os02g40530 // LOC_Os02g45450 // LOC_Os01g21120 // LOC_Os04g16820 // LOC_Os12g19430 // LOC_Os02g45200 // LOC_Os09g35030 // LOC_Os03g21710 // LOC_Os08g42470 // LOC_Os05g34110 // LOC_Os01g08350 // LOC_Os09g35010 // LOC_Os09g29130 // LOC_Os04g46440 // LOC_Os06g14620 // LOC_Os04g52090 // LOC_Os10g41330 // LOC_Os05g34730 // LOC_Os05g37080 // …	GO:0010467	gene expression	8.2e-08	// LOC_Os01g64020 // LOC_Os05g07120 // LOC_Os08g06370 // LOC_Os01g38610 // LOC_Os01g46870 // LOC_Os07g44690 // LOC_Os08g33660 // LOC_Os10g26460 // LOC_Os08g33150 // LOC_Os02g12790 // LOC_Os08g36700 // LOC_Os01g74540 // LOC_Os12g43790 // LOC_Os01g55150 // LOC_Os06g35200 // LOC_Os05g29810 // LOC_Os08g10080 // LOC_Os10g41130 // LOC_Os04g46400 // LOC_Os06g10820 // LOC_Os06g07040 // LOC_Os07g12650 // …	GO:0006139	nucleobase, nucleoside, nucleotide and nucleic acid metabolic process	0.00024	// LOC_Os08g15020 // LOC_Os08g43200 // LOC_Os02g09830 // LOC_Os01g46870 // LOC_Os08g33660 // LOC_Os10g26460 // LOC_Os01g74540 // LOC_Os04g56990 // LOC_Os07g44690 // LOC_Os01g64590 // LOC_Os11g02470 // LOC_Os06g04850 // LOC_Os02g36890 // LOC_Os12g42120 // LOC_Os11g19060 // LOC_Os10g23050 // LOC_Os04g38740 // LOC_Os06g44010 // LOC_Os02g49986 // LOC_Os08g33940 // LOC_Os09g28200 // LOC_Os10g41130 // …
GO:0006355	regulation of transcription, DNA-dependent	8.8e-10	// LOC_Os04g57340 // LOC_Os02g45450 // LOC_Os09g35030 // LOC_Os09g35010 // LOC_Os03g09170 // LOC_Os04g46440 // LOC_Os02g43790 // LOC_Os04g52090 // LOC_Os10g41330 // LOC_Os05g34730 // LOC_Os03g08500 // LOC_Os09g28440 // LOC_Os05g25260 // LOC_Os11g04720 // LOC_Os01g62920 // LOC_Os06g03670 // LOC_Os08g14450 // LOC_Os01g47730 // LOC_Os01g69920 // LOC_Os05g41780 // LOC_Os01g07376 // LOC_Os01g53220 // …	GO:0065007	biological regulation	5e-10	// LOC_Os06g43090 // LOC_Os09g28440 // LOC_Os01g19330 // LOC_Os02g40530 // LOC_Os02g45450 // LOC_Os01g21120 // LOC_Os01g59790 // LOC_Os02g45200 // LOC_Os09g35030 // LOC_Os03g21710 // LOC_Os08g42470 // LOC_Os05g34110 // LOC_Os09g35010 // LOC_Os09g29130 // LOC_Os04g46440 // LOC_Os02g43790 // LOC_Os04g52090 // LOC_Os10g41330 // LOC_Os05g34730 // LOC_Os05g37080 // LOC_Os05g25260 // LOC_Os11g04720 // …	GO:0009987	cellular process	2e-07	// LOC_Os03g02190 // LOC_Os08g33660 // LOC_Os01g74540 // LOC_Os12g43790 // LOC_Os01g55150 // LOC_Os06g35200 // LOC_Os07g38640 // LOC_Os07g29330 // LOC_Os04g46400 // LOC_Os06g10820 // LOC_Os11g24610 // LOC_Os11g39190 // LOC_Os06g44320 // LOC_Os03g14900 // LOC_Os03g55389 // LOC_Os01g04580 // LOC_Os11g43420 // LOC_Os04g35114 // LOC_Os04g38910 // LOC_Os01g38610 // LOC_Os06g09420 // LOC_Os02g49480 // …	GO:0043412	macromolecule modification	0.00022	// LOC_Os03g02190 // LOC_Os10g33620 // LOC_Os05g26940 // LOC_Os12g42070 // LOC_Os08g39460 // LOC_Os01g05960 // LOC_Os06g35200 // LOC_Os07g29330 // LOC_Os07g03870 // LOC_Os01g10890 // LOC_Os01g47840 // LOC_Os07g38800 // LOC_Os04g52780 // LOC_Os01g16230 // LOC_Os11g35330 // LOC_Os09g09510 // LOC_Os07g03880 // LOC_Os04g38910 // LOC_Os12g41710 // LOC_Os06g47700 // LOC_Os03g20450 // LOC_Os01g70970 // …
GO:0051252	regulation of RNA metabolic process	1e-09	// LOC_Os04g57340 // LOC_Os02g45450 // LOC_Os09g35030 // LOC_Os09g35010 // LOC_Os03g09170 // LOC_Os04g46440 // LOC_Os02g43790 // LOC_Os04g52090 // LOC_Os10g41330 // LOC_Os05g34730 // LOC_Os03g08500 // LOC_Os09g28440 // LOC_Os05g25260 // LOC_Os11g04720 // LOC_Os01g62920 // LOC_Os06g03670 // LOC_Os08g14450 // LOC_Os01g47730 // LOC_Os01g69920 // LOC_Os05g41780 // LOC_Os01g07376 // LOC_Os01g53220 // …	GO:0050794	regulation of cellular process	5.4e-10	// LOC_Os06g43090 // LOC_Os09g28440 // LOC_Os01g19330 // LOC_Os02g40530 // LOC_Os02g45450 // LOC_Os01g21120 // LOC_Os01g59790 // LOC_Os02g45200 // LOC_Os09g35030 // LOC_Os03g21710 // LOC_Os08g42470 // LOC_Os05g34110 // LOC_Os09g35010 // LOC_Os09g29130 // LOC_Os04g46440 // LOC_Os02g43790 // LOC_Os04g52090 // LOC_Os10g41330 // LOC_Os05g34730 // LOC_Os05g37080 // LOC_Os05g25260 // LOC_Os11g04720 // …	GO:0006139	nucleobase, nucleoside, nucleotide and nucleic acid metabolic process	4.5e-07	// LOC_Os01g64020 // LOC_Os05g07120 // LOC_Os08g06370 // LOC_Os01g38610 // LOC_Os01g46870 // LOC_Os07g44690 // LOC_Os08g33660 // LOC_Os10g26460 // LOC_Os08g33150 // LOC_Os02g12790 // LOC_Os08g36700 // LOC_Os09g29360 // LOC_Os10g22600 // LOC_Os12g43790 // LOC_Os01g55150 // LOC_Os01g74540 // LOC_Os05g29810 // LOC_Os08g10080 // LOC_Os10g41130 // LOC_Os04g46400 // LOC_Os06g10820 // LOC_Os06g07040 // …	GO:0008152	metabolic process	0.00023	// LOC_Os08g15020 // LOC_Os03g02190 // LOC_Os10g33620 // LOC_Os10g07290 // LOC_Os02g09830 // LOC_Os05g26940 // LOC_Os12g42070 // LOC_Os01g46870 // LOC_Os08g43200 // LOC_Os08g33660 // LOC_Os01g46260 // LOC_Os10g26460 // LOC_Os08g39460 // LOC_Os01g74540 // LOC_Os12g41710 // LOC_Os01g64590 // LOC_Os04g56990 // LOC_Os05g33420 // LOC_Os09g39230 // LOC_Os03g25030 // LOC_Os06g35200 // LOC_Os02g14630 // …
GO:0006351	transcription, DNA-dependent	2.6e-09	// LOC_Os04g57340 // LOC_Os02g45450 // LOC_Os09g35030 // LOC_Os09g35010 // LOC_Os03g09170 // LOC_Os04g46440 // LOC_Os02g43790 // LOC_Os04g52090 // LOC_Os10g41330 // LOC_Os05g34730 // LOC_Os03g08500 // LOC_Os09g28440 // LOC_Os05g25260 // LOC_Os11g04720 // LOC_Os01g62920 // LOC_Os06g03670 // LOC_Os08g14450 // LOC_Os01g47730 // LOC_Os01g69920 // LOC_Os05g41780 // LOC_Os01g07376 // LOC_Os01g53220 // …	GO:0008152	metabolic process	7.2e-10	// LOC_Os06g43090 // LOC_Os01g11710 // LOC_Os03g21940 // LOC_Os03g17700 // LOC_Os04g52840 // LOC_Os04g16820 // LOC_Os01g40070 // LOC_Os01g58550 // LOC_Os02g45200 // LOC_Os05g04510 // LOC_Os09g35010 // LOC_Os04g09900 // LOC_Os02g39795 // LOC_Os12g19381 // LOC_Os04g51460 // LOC_Os05g37080 // LOC_Os03g20700 // LOC_Os02g01150 // LOC_Os06g48160 // LOC_Os10g21298 // LOC_Os03g10950 // LOC_Os04g10000 // …	GO:0044249	cellular biosynthetic process	8e-07	// LOC_Os01g64020 // LOC_Os05g07120 // LOC_Os08g06370 // LOC_Os01g38610 // LOC_Os01g46870 // LOC_Os07g44690 // LOC_Os08g33660 // LOC_Os10g26460 // LOC_Os08g33150 // LOC_Os02g12790 // LOC_Os08g36700 // LOC_Os01g74540 // LOC_Os10g22600 // LOC_Os12g43790 // LOC_Os01g55150 // LOC_Os06g35200 // LOC_Os05g29810 // LOC_Os08g10080 // LOC_Os07g36610 // LOC_Os10g41130 // LOC_Os04g46400 // LOC_Os06g10820 // …	GO:0006355	regulation of transcription, DNA-dependent	0.00024	// LOC_Os09g28200 // LOC_Os08g43200 // LOC_Os10g41130 // LOC_Os03g25120 // LOC_Os01g46870 // LOC_Os12g42120 // LOC_Os08g38020 // LOC_Os11g19060 // LOC_Os07g44690 // LOC_Os06g04850 // LOC_Os02g09830 // LOC_Os01g74540 // LOC_Os02g49560
GO:0032774	RNA biosynthetic process	2.8e-09	// LOC_Os04g57340 // LOC_Os02g45450 // LOC_Os09g35030 // LOC_Os09g35010 // LOC_Os03g09170 // LOC_Os04g46440 // LOC_Os02g43790 // LOC_Os04g52090 // LOC_Os10g41330 // LOC_Os05g34730 // LOC_Os03g08500 // LOC_Os09g28440 // LOC_Os05g25260 // LOC_Os11g04720 // LOC_Os01g62920 // LOC_Os06g03670 // LOC_Os08g14450 // LOC_Os01g47730 // LOC_Os01g69920 // LOC_Os05g41780 // LOC_Os01g07376 // LOC_Os01g53220 // …	GO:0022904	respiratory electron transport chain	1.3e-09	// LOC_Os10g21402 // LOC_Os08g14860 // LOC_Os07g22496 // LOC_Os10g21258 // LOC_Os10g38212 // LOC_Os01g58022 // LOC_Os12g19420 // LOC_Os10g21404	GO:0006464	protein modification process	9.1e-07	// LOC_Os03g02190 // LOC_Os07g29330 // LOC_Os10g02990 // LOC_Os07g35410 // LOC_Os08g39460 // LOC_Os07g03880 // LOC_Os05g30820 // LOC_Os01g05960 // LOC_Os01g02570 // LOC_Os06g35200 // LOC_Os07g38640 // LOC_Os07g35310 // LOC_Os05g47750 // LOC_Os03g12730 // LOC_Os01g07940 // LOC_Os01g04580 // LOC_Os04g05580 // LOC_Os07g03870 // LOC_Os01g10890 // LOC_Os02g50460 // LOC_Os06g36320 // LOC_Os11g40970 // …	GO:0006807	nitrogen compound metabolic process	0.00026	// LOC_Os08g15020 // LOC_Os08g43200 // LOC_Os02g09830 // LOC_Os01g46870 // LOC_Os08g33660 // LOC_Os10g26460 // LOC_Os01g74540 // LOC_Os01g64590 // LOC_Os09g39230 // LOC_Os08g38020 // LOC_Os07g44690 // LOC_Os04g56990 // LOC_Os11g02470 // LOC_Os06g04850 // LOC_Os02g36890 // LOC_Os12g42120 // LOC_Os11g19060 // LOC_Os10g23050 // LOC_Os04g38740 // LOC_Os06g44010 // LOC_Os11g27400 // LOC_Os02g49986 // …
GO:0034622	cellular macromolecular complex assembly	2.3e-07	// LOC_Os02g55970 // LOC_Os06g46434 // LOC_Os12g25120 // LOC_Os02g06480 // LOC_Os08g38300 // LOC_Os05g34170 // LOC_Os02g45940 // LOC_Os06g04020 // LOC_Os05g39050 // LOC_Os12g38110 // LOC_Os05g47550 // LOC_Os01g18050	GO:0042773	ATP synthesis coupled electron transport	1.3e-09	// LOC_Os10g21402 // LOC_Os08g14860 // LOC_Os07g22496 // LOC_Os10g21258 // LOC_Os10g38212 // LOC_Os01g58022 // LOC_Os12g19420 // LOC_Os10g21404	GO:0043412	macromolecule modification	1.5e-06	// LOC_Os03g02190 // LOC_Os07g29330 // LOC_Os10g02990 // LOC_Os07g35410 // LOC_Os08g39460 // LOC_Os07g03880 // LOC_Os05g30820 // LOC_Os01g05960 // LOC_Os01g02570 // LOC_Os06g35200 // LOC_Os07g38640 // LOC_Os07g35310 // LOC_Os05g47750 // LOC_Os03g12730 // LOC_Os01g07940 // LOC_Os01g04580 // LOC_Os04g05580 // LOC_Os07g03870 // LOC_Os01g10890 // LOC_Os02g50460 // LOC_Os06g36320 // LOC_Os11g40970 // …	GO:0051252	regulation of RNA metabolic process	0.00025	// LOC_Os09g28200 // LOC_Os08g43200 // LOC_Os10g41130 // LOC_Os03g25120 // LOC_Os01g46870 // LOC_Os12g42120 // LOC_Os08g38020 // LOC_Os11g19060 // LOC_Os07g44690 // LOC_Os06g04850 // LOC_Os02g09830 // LOC_Os01g74540 // LOC_Os02g49560
GO:0006118	electron transport	6.3e-07	// LOC_Os06g32990 // LOC_Os11g05380 // LOC_Os05g42000 // LOC_Os01g57730 // LOC_Os08g15280 // LOC_Os09g28390 // LOC_Os04g16846 // LOC_Os06g24180 // LOC_Os07g38290 // LOC_Os04g55740 // LOC_Os01g36350 // LOC_Os08g37660 // LOC_Os02g02400 // LOC_Os01g58022 // LOC_Os07g22498 // LOC_Os10g21298 // LOC_Os10g21406 // LOC_Os08g15050 // LOC_Os10g21290 // LOC_Os09g26960 // LOC_Os08g15322 // LOC_Os07g23570 // …	GO:0034622	cellular macromolecular complex assembly	2.4e-09	// LOC_Os08g38300 // LOC_Os06g46434 // LOC_Os12g25120 // LOC_Os05g36280 // LOC_Os03g56810 // LOC_Os02g06480 // LOC_Os06g06460 // LOC_Os02g45940 // LOC_Os05g39050 // LOC_Os12g38110 // LOC_Os05g34170 // LOC_Os01g06010 // LOC_Os01g18050	GO:0006355	regulation of transcription, DNA-dependent	1.8e-06	// LOC_Os12g43790 // LOC_Os01g55150 // LOC_Os08g38020 // LOC_Os05g29810 // LOC_Os08g19590 // LOC_Os03g25120 // LOC_Os09g28200 // LOC_Os10g41130 // LOC_Os04g46400 // LOC_Os06g09420 // LOC_Os02g09830 // LOC_Os07g44690 // LOC_Os01g64020 // LOC_Os01g46870 // LOC_Os08g34360 // LOC_Os02g12790 // LOC_Os06g04850 // LOC_Os08g36700 // LOC_Os01g74540 // LOC_Os10g22600 // LOC_Os02g49560	GO:0044249	cellular biosynthetic process	0.00027	// LOC_Os08g15020 // LOC_Os08g43200 // LOC_Os02g09830 // LOC_Os01g46870 // LOC_Os08g33660 // LOC_Os10g26460 // LOC_Os01g74540 // LOC_Os01g64590 // LOC_Os09g39230 // LOC_Os06g35200 // LOC_Os07g44690 // LOC_Os04g56990 // LOC_Os10g13700 // LOC_Os11g02470 // LOC_Os06g04850 // LOC_Os02g36890 // LOC_Os12g42120 // LOC_Os11g19060 // LOC_Os10g23050 // LOC_Os04g38740 // LOC_Os06g44010 // LOC_Os02g49986 // …
GO:0016070	RNA metabolic process	6.6e-07	// LOC_Os07g17770 // LOC_Os04g57340 // LOC_Os02g45450 // LOC_Os09g35030 // LOC_Os09g35010 // LOC_Os03g09170 // LOC_Os04g46440 // LOC_Os02g43790 // LOC_Os04g52090 // LOC_Os10g41330 // LOC_Os05g34730 // LOC_Os03g08500 // LOC_Os09g28440 // LOC_Os05g25260 // LOC_Os11g04720 // LOC_Os01g62920 // LOC_Os06g03670 // LOC_Os08g14450 // LOC_Os01g47730 // LOC_Os01g69920 // LOC_Os05g41780 // LOC_Os01g07376 // …	GO:0050789	regulation of biological process	3e-09	// LOC_Os06g43090 // LOC_Os09g28440 // LOC_Os01g19330 // LOC_Os02g40530 // LOC_Os02g45450 // LOC_Os01g21120 // LOC_Os01g59790 // LOC_Os02g45200 // LOC_Os09g35030 // LOC_Os03g21710 // LOC_Os08g42470 // LOC_Os05g34110 // LOC_Os09g35010 // LOC_Os09g29130 // LOC_Os04g46440 // LOC_Os02g43790 // LOC_Os04g52090 // LOC_Os10g41330 // LOC_Os05g34730 // LOC_Os05g37080 // LOC_Os05g25260 // LOC_Os11g04720 // …	GO:0051252	regulation of RNA metabolic process	2e-06	// LOC_Os12g43790 // LOC_Os01g55150 // LOC_Os08g38020 // LOC_Os05g29810 // LOC_Os08g19590 // LOC_Os03g25120 // LOC_Os09g28200 // LOC_Os10g41130 // LOC_Os04g46400 // LOC_Os06g09420 // LOC_Os02g09830 // LOC_Os07g44690 // LOC_Os01g64020 // LOC_Os01g46870 // LOC_Os08g34360 // LOC_Os02g12790 // LOC_Os06g04850 // LOC_Os08g36700 // LOC_Os01g74540 // LOC_Os10g22600 // LOC_Os02g49560	GO:0006351	transcription, DNA-dependent	0.00035	// LOC_Os09g28200 // LOC_Os08g43200 // LOC_Os10g41130 // LOC_Os03g25120 // LOC_Os01g46870 // LOC_Os12g42120 // LOC_Os08g38020 // LOC_Os11g19060 // LOC_Os07g44690 // LOC_Os06g04850 // LOC_Os02g09830 // LOC_Os01g74540 // LOC_Os02g49560
GO:0034621	cellular macromolecular complex subunit organization	7.7e-07	// LOC_Os02g55970 // LOC_Os06g46434 // LOC_Os12g25120 // LOC_Os02g06480 // LOC_Os08g38300 // LOC_Os05g34170 // LOC_Os02g45940 // LOC_Os06g04020 // LOC_Os05g39050 // LOC_Os12g38110 // LOC_Os05g47550 // LOC_Os01g18050	GO:0034621	cellular macromolecular complex subunit organization	9.2e-09	// LOC_Os08g38300 // LOC_Os06g46434 // LOC_Os12g25120 // LOC_Os05g36280 // LOC_Os03g56810 // LOC_Os02g06480 // LOC_Os06g06460 // LOC_Os02g45940 // LOC_Os05g39050 // LOC_Os12g38110 // LOC_Os05g34170 // LOC_Os01g06010 // LOC_Os01g18050	GO:0009058	biosynthetic process	2.6e-06	// LOC_Os01g64020 // LOC_Os05g07120 // LOC_Os08g06370 // LOC_Os01g38610 // LOC_Os01g46870 // LOC_Os07g44690 // LOC_Os08g33660 // LOC_Os10g26460 // LOC_Os08g33150 // LOC_Os02g12790 // LOC_Os08g36700 // LOC_Os01g74540 // LOC_Os10g22600 // LOC_Os12g43790 // LOC_Os01g55150 // LOC_Os06g35200 // LOC_Os05g29810 // LOC_Os08g10080 // LOC_Os07g36610 // LOC_Os10g41130 // LOC_Os04g46400 // LOC_Os06g10820 // …	GO:0032774	RNA biosynthetic process	0.00036	// LOC_Os09g28200 // LOC_Os08g43200 // LOC_Os10g41130 // LOC_Os03g25120 // LOC_Os01g46870 // LOC_Os12g42120 // LOC_Os08g38020 // LOC_Os11g19060 // LOC_Os07g44690 // LOC_Os06g04850 // LOC_Os02g09830 // LOC_Os01g74540 // LOC_Os02g49560
GO:0008216	spermidine metabolic process	2.5e-06	// LOC_Os02g39790 // LOC_Os08g33620 // LOC_Os06g04070 // LOC_Os04g42090 // LOC_Os02g39795	GO:0019684	photosynthesis, light reaction	2.5e-08	// LOC_Os02g10390 // LOC_Os08g15322 // LOC_Os12g10600 // LOC_Os09g17740 // LOC_Os08g35420 // LOC_Os10g21298 // LOC_Os10g21192 // LOC_Os10g21310	GO:0006351	transcription, DNA-dependent	3.5e-06	// LOC_Os12g43790 // LOC_Os01g55150 // LOC_Os08g38020 // LOC_Os05g29810 // LOC_Os08g19590 // LOC_Os03g25120 // LOC_Os09g28200 // LOC_Os10g41130 // LOC_Os04g46400 // LOC_Os06g09420 // LOC_Os02g09830 // LOC_Os07g44690 // LOC_Os01g64020 // LOC_Os01g46870 // LOC_Os08g34360 // LOC_Os02g12790 // LOC_Os06g04850 // LOC_Os08g36700 // LOC_Os01g74540 // LOC_Os10g22600 // LOC_Os02g49560	GO:0009058	biosynthetic process	0.00042	// LOC_Os08g15020 // LOC_Os08g43200 // LOC_Os02g09830 // LOC_Os01g46870 // LOC_Os08g33660 // LOC_Os10g26460 // LOC_Os01g74540 // LOC_Os01g64590 // LOC_Os09g39230 // LOC_Os06g35200 // LOC_Os07g44690 // LOC_Os04g56990 // LOC_Os10g13700 // LOC_Os11g02470 // LOC_Os06g04850 // LOC_Os02g36890 // LOC_Os12g42120 // LOC_Os11g19060 // LOC_Os10g23050 // LOC_Os04g38740 // LOC_Os06g44010 // LOC_Os02g49986 // …
GO:0008295	spermidine biosynthetic process	2.5e-06	// LOC_Os02g39790 // LOC_Os08g33620 // LOC_Os06g04070 // LOC_Os04g42090 // LOC_Os02g39795	GO:0006355	regulation of transcription, DNA-dependent	9.6e-08	// LOC_Os02g45450 // LOC_Os01g21120 // LOC_Os09g35030 // LOC_Os09g35010 // LOC_Os04g46440 // LOC_Os02g43790 // LOC_Os04g52090 // LOC_Os10g41330 // LOC_Os05g34730 // LOC_Os09g28440 // LOC_Os05g25260 // LOC_Os11g04720 // LOC_Os06g03670 // LOC_Os01g69920 // LOC_Os05g41780 // LOC_Os03g06630 // LOC_Os01g47730 // LOC_Os05g01020 // LOC_Os09g35020 // LOC_Os02g32590 // LOC_Os04g40630 // LOC_Os04g46220 // …	GO:0032774	RNA biosynthetic process	3.6e-06	// LOC_Os12g43790 // LOC_Os01g55150 // LOC_Os08g38020 // LOC_Os05g29810 // LOC_Os08g19590 // LOC_Os03g25120 // LOC_Os09g28200 // LOC_Os10g41130 // LOC_Os04g46400 // LOC_Os06g09420 // LOC_Os02g09830 // LOC_Os07g44690 // LOC_Os01g64020 // LOC_Os01g46870 // LOC_Os08g34360 // LOC_Os02g12790 // LOC_Os06g04850 // LOC_Os08g36700 // LOC_Os01g74540 // LOC_Os10g22600 // LOC_Os02g49560	GO:0044237	cellular metabolic process	0.00059	// LOC_Os08g15020 // LOC_Os03g02190 // LOC_Os10g33620 // LOC_Os02g09830 // LOC_Os05g26940 // LOC_Os12g42070 // LOC_Os01g46870 // LOC_Os08g43200 // LOC_Os08g33660 // LOC_Os10g26460 // LOC_Os08g39460 // LOC_Os01g74540 // LOC_Os01g64590 // LOC_Os01g05960 // LOC_Os09g39230 // LOC_Os06g35200 // LOC_Os07g29330 // LOC_Os07g44690 // LOC_Os04g56990 // LOC_Os10g13700 // LOC_Os11g02470 // LOC_Os07g03870 // …
GO:0006470	protein amino acid dephosphorylation	4.6e-06	// LOC_Os02g38710 // LOC_Os07g11010 // LOC_Os02g38690 // LOC_Os02g38780 // LOC_Os03g18150 // LOC_Os01g19130 // LOC_Os03g55320 // LOC_Os03g10950 // LOC_Os03g16170	GO:0051252	regulation of RNA metabolic process	1.1e-07	// LOC_Os02g45450 // LOC_Os01g21120 // LOC_Os09g35030 // LOC_Os09g35010 // LOC_Os04g46440 // LOC_Os02g43790 // LOC_Os04g52090 // LOC_Os10g41330 // LOC_Os05g34730 // LOC_Os09g28440 // LOC_Os05g25260 // LOC_Os11g04720 // LOC_Os06g03670 // LOC_Os01g69920 // LOC_Os05g41780 // LOC_Os03g06630 // LOC_Os01g47730 // LOC_Os05g01020 // LOC_Os09g35020 // LOC_Os02g32590 // LOC_Os04g40630 // LOC_Os04g46220 // …	GO:0006807	nitrogen compound metabolic process	4.5e-06	// LOC_Os01g64020 // LOC_Os05g07120 // LOC_Os08g06370 // LOC_Os01g38610 // LOC_Os01g46870 // LOC_Os07g44690 // LOC_Os08g33660 // LOC_Os10g26460 // LOC_Os08g33150 // LOC_Os02g12790 // LOC_Os08g36700 // LOC_Os09g29360 // LOC_Os10g22600 // LOC_Os12g43790 // LOC_Os01g55150 // LOC_Os01g74540 // LOC_Os05g29810 // LOC_Os08g10080 // LOC_Os10g41130 // LOC_Os04g46400 // LOC_Os06g10820 // LOC_Os06g07040 // …	GO:0006118	electron transport	0.0024	// LOC_Os08g23410 // LOC_Os07g33620 // LOC_Os09g27500 // LOC_Os08g36500 // LOC_Os03g13210 // LOC_Os08g17160 // LOC_Os01g25484 // LOC_Os03g57120 // LOC_Os01g57690 // LOC_Os06g27850 // LOC_Os04g46120 // LOC_Os01g64120
GO:0006596	polyamine biosynthetic process	5e-06	// LOC_Os02g39790 // LOC_Os08g33620 // LOC_Os06g04070 // LOC_Os04g42090 // LOC_Os02g39795	GO:0006118	electron transport	1.6e-07	// LOC_Os12g04480 // LOC_Os05g42000 // LOC_Os01g17170 // LOC_Os08g15280 // LOC_Os04g16846 // LOC_Os08g14860 // LOC_Os04g03980 // LOC_Os02g02400 // LOC_Os02g36190 // LOC_Os10g38229 // LOC_Os10g21250 // LOC_Os01g58022 // LOC_Os10g21298 // LOC_Os10g21406 // LOC_Os02g45710 // LOC_Os10g21290 // LOC_Os02g47470 // LOC_Os08g15322 // LOC_Os07g22498 // LOC_Os10g21192 // LOC_Os04g10160 // LOC_Os12g19420 // …	GO:0044267	cellular protein metabolic process	4.1e-05	// LOC_Os03g02190 // LOC_Os07g29330 // LOC_Os10g02990 // LOC_Os12g35610 // LOC_Os07g35410 // LOC_Os08g39460 // LOC_Os07g03880 // LOC_Os05g30820 // LOC_Os01g05960 // LOC_Os01g02570 // LOC_Os06g35200 // LOC_Os07g38640 // LOC_Os07g35310 // LOC_Os05g47750 // LOC_Os03g12730 // LOC_Os01g07940 // LOC_Os01g04580 // LOC_Os04g05580 // LOC_Os11g24610 // LOC_Os07g03870 // LOC_Os07g33860 // LOC_Os01g10890 // …	GO:0009987	cellular process	0.0061	// LOC_Os08g15020 // LOC_Os03g02190 // LOC_Os10g33620 // LOC_Os02g09830 // LOC_Os05g26940 // LOC_Os12g42070 // LOC_Os01g46870 // LOC_Os08g43200 // LOC_Os08g33660 // LOC_Os12g01430 // LOC_Os10g26460 // LOC_Os08g39460 // LOC_Os01g74540 // LOC_Os01g64590 // LOC_Os04g56990 // LOC_Os01g05960 // LOC_Os09g39230 // LOC_Os06g35200 // LOC_Os07g29330 // LOC_Os07g44690 // LOC_Os04g38910 // LOC_Os10g13700 // …
GO:0006595	polyamine metabolic process	5e-06	// LOC_Os02g39790 // LOC_Os08g33620 // LOC_Os06g04070 // LOC_Os04g42090 // LOC_Os02g39795	GO:0006351	transcription, DNA-dependent	2.2e-07	// LOC_Os02g45450 // LOC_Os01g21120 // LOC_Os09g35030 // LOC_Os09g35010 // LOC_Os04g46440 // LOC_Os02g43790 // LOC_Os04g52090 // LOC_Os10g41330 // LOC_Os05g34730 // LOC_Os09g28440 // LOC_Os05g25260 // LOC_Os11g04720 // LOC_Os06g03670 // LOC_Os01g69920 // LOC_Os05g41780 // LOC_Os03g06630 // LOC_Os01g47730 // LOC_Os05g01020 // LOC_Os09g35020 // LOC_Os02g32590 // LOC_Os04g40630 // LOC_Os04g46220 // …	GO:0016070	RNA metabolic process	0.00016	// LOC_Os01g64020 // LOC_Os02g09830 // LOC_Os01g46870 // LOC_Os07g44690 // LOC_Os02g12790 // LOC_Os08g36700 // LOC_Os01g74540 // LOC_Os12g43790 // LOC_Os01g55150 // LOC_Os05g29810 // LOC_Os10g41130 // LOC_Os04g46400 // LOC_Os10g22600 // LOC_Os06g04850 // LOC_Os08g03310 // LOC_Os08g34360 // LOC_Os09g28200 // LOC_Os08g19590 // LOC_Os03g25120 // LOC_Os06g09420 // LOC_Os08g38020 // LOC_Os02g49560	GO:0016070	RNA metabolic process	0.0066	// LOC_Os09g28200 // LOC_Os08g43200 // LOC_Os10g41130 // LOC_Os03g25120 // LOC_Os01g46870 // LOC_Os12g42120 // LOC_Os08g38020 // LOC_Os11g19060 // LOC_Os07g44690 // LOC_Os06g04850 // LOC_Os02g09830 // LOC_Os01g74540 // LOC_Os02g49560
GO:0006796	phosphate metabolic process	4.7e-06	// LOC_Os07g48090 // LOC_Os03g43440 // LOC_Os10g21402 // LOC_Os02g38780 // LOC_Os03g17700 // LOC_Os07g11010 // LOC_Os03g55320 // LOC_Os10g05250 // LOC_Os10g04720 // LOC_Os04g52860 // LOC_Os01g57540 // LOC_Os10g28240 // LOC_Os03g12390 // LOC_Os07g48290 // LOC_Os01g58022 // LOC_Os09g23570 // LOC_Os03g18150 // LOC_Os01g28730 // LOC_Os02g06930 // LOC_Os02g35010 // LOC_Os08g40270 // LOC_Os03g10950 // …	GO:0032774	RNA biosynthetic process	2.4e-07	// LOC_Os02g45450 // LOC_Os01g21120 // LOC_Os09g35030 // LOC_Os09g35010 // LOC_Os04g46440 // LOC_Os02g43790 // LOC_Os04g52090 // LOC_Os10g41330 // LOC_Os05g34730 // LOC_Os09g28440 // LOC_Os05g25260 // LOC_Os11g04720 // LOC_Os06g03670 // LOC_Os01g69920 // LOC_Os05g41780 // LOC_Os03g06630 // LOC_Os01g47730 // LOC_Os05g01020 // LOC_Os09g35020 // LOC_Os02g32590 // LOC_Os04g40630 // LOC_Os04g46220 // …	GO:0019538	protein metabolic process	0.00045	// LOC_Os03g02190 // LOC_Os07g29330 // LOC_Os10g02990 // LOC_Os12g35610 // LOC_Os07g35410 // LOC_Os08g39460 // LOC_Os07g03880 // LOC_Os05g30820 // LOC_Os01g05960 // LOC_Os01g02570 // LOC_Os06g35200 // LOC_Os07g38640 // LOC_Os07g35310 // LOC_Os05g47750 // LOC_Os03g12730 // LOC_Os01g07940 // LOC_Os01g04580 // LOC_Os04g05580 // LOC_Os11g24610 // LOC_Os07g03870 // LOC_Os03g58890 // LOC_Os07g33860 // …	GO:0044267	cellular protein metabolic process	0.0074	// LOC_Os03g02190 // LOC_Os10g33620 // LOC_Os05g26940 // LOC_Os12g42070 // LOC_Os08g39460 // LOC_Os01g05960 // LOC_Os06g35200 // LOC_Os07g29330 // LOC_Os07g03870 // LOC_Os01g10890 // LOC_Os01g47840 // LOC_Os07g38800 // LOC_Os04g52780 // LOC_Os01g16230 // LOC_Os11g35330 // LOC_Os09g09510 // LOC_Os07g03880 // LOC_Os04g38910 // LOC_Os12g41710 // LOC_Os06g47700 // LOC_Os03g20450 // LOC_Os09g31486 // …
GO:0006793	phosphorus metabolic process	4.7e-06	// LOC_Os07g48090 // LOC_Os03g43440 // LOC_Os10g21402 // LOC_Os02g38780 // LOC_Os03g17700 // LOC_Os07g11010 // LOC_Os03g55320 // LOC_Os10g05250 // LOC_Os10g04720 // LOC_Os04g52860 // LOC_Os01g57540 // LOC_Os10g28240 // LOC_Os03g12390 // LOC_Os07g48290 // LOC_Os01g58022 // LOC_Os09g23570 // LOC_Os03g18150 // LOC_Os01g28730 // LOC_Os02g06930 // LOC_Os02g35010 // LOC_Os08g40270 // LOC_Os03g10950 // …	GO:0044260	cellular macromolecule metabolic process	3.1e-07	// LOC_Os06g43090 // LOC_Os03g21940 // LOC_Os03g17700 // LOC_Os04g52840 // LOC_Os04g16820 // LOC_Os02g45200 // LOC_Os09g35010 // LOC_Os05g37080 // LOC_Os06g48160 // LOC_Os05g46750 // LOC_Os03g10950 // LOC_Os02g40530 // LOC_Os12g01740 // LOC_Os01g69920 // LOC_Os08g15308 // LOC_Os06g39718 // LOC_Os08g15306 // LOC_Os02g32590 // LOC_Os04g51460 // LOC_Os04g46220 // LOC_Os04g24140 // LOC_Os05g03860 // …	GO:0006118	electron transport	0.012	// LOC_Os08g02110 // LOC_Os07g26870 // LOC_Os08g14860 // LOC_Os03g57120 // LOC_Os01g64120 // LOC_Os03g13210 // LOC_Os01g25484 // LOC_Os08g36500 // LOC_Os01g57690 // LOC_Os01g11340 // LOC_Os12g35610 // LOC_Os06g41070 // LOC_Os06g43370 // LOC_Os07g48030	GO:0019538	protein metabolic process	0.013	// LOC_Os03g02190 // LOC_Os10g33620 // LOC_Os05g26940 // LOC_Os12g42070 // LOC_Os08g39460 // LOC_Os05g33420 // LOC_Os06g35200 // LOC_Os07g29330 // LOC_Os07g03870 // LOC_Os01g10890 // LOC_Os01g47840 // LOC_Os07g09630 // LOC_Os01g05960 // LOC_Os07g38800 // LOC_Os04g52780 // LOC_Os01g16230 // LOC_Os11g35330 // LOC_Os09g09510 // LOC_Os07g03880 // LOC_Os04g38910 // LOC_Os12g41710 // LOC_Os03g26930 // …
GO:0016311	dephosphorylation	8.3e-06	// LOC_Os02g38710 // LOC_Os07g11010 // LOC_Os02g38690 // LOC_Os02g38780 // LOC_Os03g18150 // LOC_Os01g19130 // LOC_Os03g55320 // LOC_Os03g10950 // LOC_Os03g16170	GO:0045333	cellular respiration	3.3e-07	// LOC_Os10g21402 // LOC_Os08g14860 // LOC_Os07g22496 // LOC_Os10g21258 // LOC_Os10g38212 // LOC_Os01g58022 // LOC_Os12g19420 // LOC_Os10g21404	GO:0006629	lipid metabolic process	0.015	// LOC_Os01g65830 // LOC_Os02g09610 // LOC_Os07g23410 // LOC_Os01g61200 // LOC_Os06g47910 // LOC_Os02g37780 // LOC_Os09g04624 // LOC_Os03g19670
GO:0043623	cellular protein complex assembly	1.6e-05	// LOC_Os02g55970 // LOC_Os06g46434 // LOC_Os02g06480 // LOC_Os05g34170 // LOC_Os12g38110 // LOC_Os05g47550 // LOC_Os01g18050	GO:0044238	primary metabolic process	5.6e-07	// LOC_Os06g43090 // LOC_Os01g11710 // LOC_Os03g21940 // LOC_Os03g17700 // LOC_Os04g52840 // LOC_Os04g16820 // LOC_Os01g40070 // LOC_Os01g58550 // LOC_Os02g45200 // LOC_Os09g35010 // LOC_Os02g39790 // LOC_Os02g39795 // LOC_Os05g37080 // LOC_Os06g48160 // LOC_Os05g46750 // LOC_Os03g10950 // LOC_Os02g40530 // LOC_Os12g01740 // LOC_Os01g03950 // LOC_Os01g69920 // LOC_Os08g15308 // LOC_Os06g39718 // …	GO:0050896	response to stimulus	0.019	// LOC_Os08g02110 // LOC_Os03g14900 // LOC_Os11g12340 // LOC_Os05g28740 // LOC_Os11g43420 // LOC_Os03g13210 // LOC_Os06g36670 // LOC_Os12g31710 // LOC_Os12g03200 // LOC_Os11g39190 // LOC_Os05g08530 // LOC_Os07g48030 // LOC_Os09g10054
GO:0065003	macromolecular complex assembly	2e-05	// LOC_Os02g55970 // LOC_Os06g46434 // LOC_Os12g25120 // LOC_Os02g06480 // LOC_Os08g38300 // LOC_Os05g34170 // LOC_Os02g45940 // LOC_Os06g04020 // LOC_Os05g39050 // LOC_Os12g38110 // LOC_Os08g14450 // LOC_Os05g47550 // LOC_Os01g18050	GO:0015980	energy derivation by oxidation of organic compounds	1.3e-06	// LOC_Os10g21402 // LOC_Os08g14860 // LOC_Os07g22496 // LOC_Os10g21258 // LOC_Os10g38212 // LOC_Os01g58022 // LOC_Os12g19420 // LOC_Os10g21404	GO:0030001	metal ion transport	0.025	// LOC_Os03g02860 // LOC_Os05g05820 // LOC_Os01g52160 // LOC_Os07g47480 // LOC_Os05g30570
GO:0022607	cellular component assembly	2.1e-05	// LOC_Os02g55970 // LOC_Os06g46434 // LOC_Os12g25120 // LOC_Os02g06480 // LOC_Os08g38300 // LOC_Os05g34170 // LOC_Os02g45940 // LOC_Os06g04020 // LOC_Os05g39050 // LOC_Os12g38110 // LOC_Os08g14450 // LOC_Os05g47550 // LOC_Os01g18050	GO:0065003	macromolecular complex assembly	2.1e-06	// LOC_Os08g38300 // LOC_Os06g46434 // LOC_Os12g25120 // LOC_Os05g36280 // LOC_Os03g56810 // LOC_Os02g06480 // LOC_Os06g06460 // LOC_Os02g45940 // LOC_Os05g39050 // LOC_Os12g38110 // LOC_Os05g34170 // LOC_Os01g06010 // LOC_Os01g18050	GO:0006950	response to stress	0.026	// LOC_Os08g02110 // LOC_Os03g14900 // LOC_Os11g12340 // LOC_Os05g28740 // LOC_Os11g43420 // LOC_Os03g13210 // LOC_Os06g36670 // LOC_Os12g31710 // LOC_Os11g39190 // LOC_Os07g48030 // LOC_Os09g10054
GO:0019684	photosynthesis, light reaction	2.6e-05	// LOC_Os02g10390 // LOC_Os08g15322 // LOC_Os09g17740 // LOC_Os08g35420 // LOC_Os10g21298 // LOC_Os10g21192	GO:0022607	cellular component assembly	2.2e-06	// LOC_Os08g38300 // LOC_Os06g46434 // LOC_Os12g25120 // LOC_Os05g36280 // LOC_Os03g56810 // LOC_Os02g06480 // LOC_Os06g06460 // LOC_Os02g45940 // LOC_Os05g39050 // LOC_Os12g38110 // LOC_Os05g34170 // LOC_Os01g06010 // LOC_Os01g18050	GO:0006811	ion transport	0.036	// LOC_Os11g29490 // LOC_Os07g47480 // LOC_Os01g52160 // LOC_Os05g30570 // LOC_Os12g25200 // LOC_Os03g02860 // LOC_Os05g05820
GO:0043933	macromolecular complex subunit organization	3.8e-05	// LOC_Os02g55970 // LOC_Os06g46434 // LOC_Os12g25120 // LOC_Os02g06480 // LOC_Os08g38300 // LOC_Os05g34170 // LOC_Os02g45940 // LOC_Os06g04020 // LOC_Os05g39050 // LOC_Os12g38110 // LOC_Os08g14450 // LOC_Os05g47550 // LOC_Os01g18050	GO:0046034	ATP metabolic process	2.6e-06	// LOC_Os10g21264 // LOC_Os10g21266 // LOC_Os05g47980 // LOC_Os12g19430 // LOC_Os12g10570 // LOC_Os01g08350 // LOC_Os09g08910	GO:0006812	cation transport	0.039	// LOC_Os11g29490 // LOC_Os07g47480 // LOC_Os01g52160 // LOC_Os05g30570 // LOC_Os03g02860 // LOC_Os05g05820
GO:0042401	cellular biogenic amine biosynthetic process	4.2e-05	// LOC_Os02g39790 // LOC_Os08g33620 // LOC_Os06g04070 // LOC_Os04g42090 // LOC_Os02g39795	GO:0015985	energy coupled proton transport, down electrochemical gradient	2.6e-06	// LOC_Os10g21264 // LOC_Os10g21266 // LOC_Os05g47980 // LOC_Os12g19430 // LOC_Os12g10570 // LOC_Os01g08350 // LOC_Os09g08910
GO:0006576	cellular biogenic amine metabolic process	4.7e-05	// LOC_Os02g39790 // LOC_Os02g39795 // LOC_Os08g33620 // LOC_Os03g58290 // LOC_Os04g42090 // LOC_Os06g04070	GO:0015986	ATP synthesis coupled proton transport	2.6e-06	// LOC_Os10g21264 // LOC_Os10g21266 // LOC_Os05g47980 // LOC_Os12g19430 // LOC_Os12g10570 // LOC_Os01g08350 // LOC_Os09g08910
GO:0043687	post-translational protein modification	4.7e-05	// LOC_Os07g48090 // LOC_Os03g43440 // LOC_Os02g38780 // LOC_Os03g17700 // LOC_Os07g11010 // LOC_Os04g52840 // LOC_Os10g05250 // LOC_Os10g04720 // LOC_Os04g52860 // LOC_Os01g57540 // LOC_Os10g28240 // LOC_Os03g12390 // LOC_Os07g48290 // LOC_Os03g55320 // LOC_Os09g23570 // LOC_Os03g18150 // LOC_Os01g28730 // LOC_Os02g06930 // LOC_Os02g35010 // LOC_Os08g40270 // LOC_Os03g10950 // LOC_Os12g01740 // …	GO:0006754	ATP biosynthetic process	2.6e-06	// LOC_Os10g21264 // LOC_Os10g21266 // LOC_Os05g47980 // LOC_Os12g19430 // LOC_Os12g10570 // LOC_Os01g08350 // LOC_Os09g08910
GO:0015979	photosynthesis	5.7e-05	// LOC_Os02g10390 // LOC_Os08g15322 // LOC_Os09g17740 // LOC_Os08g15280 // LOC_Os08g35420 // LOC_Os10g21298 // LOC_Os10g21290 // LOC_Os10g21192	GO:0034220	ion transmembrane transport	2.6e-06	// LOC_Os10g21264 // LOC_Os10g21266 // LOC_Os05g47980 // LOC_Os12g19430 // LOC_Os12g10570 // LOC_Os01g08350 // LOC_Os09g08910
GO:0006464	protein modification process	8.5e-05	// LOC_Os07g48090 // LOC_Os03g43440 // LOC_Os02g38780 // LOC_Os03g17700 // LOC_Os07g11010 // LOC_Os04g52840 // LOC_Os10g05250 // LOC_Os10g04720 // LOC_Os04g52860 // LOC_Os01g57540 // LOC_Os10g28240 // LOC_Os03g12390 // LOC_Os07g48290 // LOC_Os03g55320 // LOC_Os09g23570 // LOC_Os03g18150 // LOC_Os01g28730 // LOC_Os09g27950 // LOC_Os02g06930 // LOC_Os02g35010 // LOC_Os08g40270 // LOC_Os03g10950 // …	GO:0043933	macromolecular complex subunit organization	4.1e-06	// LOC_Os08g38300 // LOC_Os06g46434 // LOC_Os12g25120 // LOC_Os05g36280 // LOC_Os03g56810 // LOC_Os02g06480 // LOC_Os06g06460 // LOC_Os02g45940 // LOC_Os05g39050 // LOC_Os12g38110 // LOC_Os05g34170 // LOC_Os01g06010 // LOC_Os01g18050
GO:0043412	macromolecule modification	0.00015	// LOC_Os07g48090 // LOC_Os03g43440 // LOC_Os02g38780 // LOC_Os03g17700 // LOC_Os07g11010 // LOC_Os04g52840 // LOC_Os10g05250 // LOC_Os10g04720 // LOC_Os04g52860 // LOC_Os01g57540 // LOC_Os10g28240 // LOC_Os03g12390 // LOC_Os07g48290 // LOC_Os03g55320 // LOC_Os09g23570 // LOC_Os03g18150 // LOC_Os01g28730 // LOC_Os09g27950 // LOC_Os02g06930 // LOC_Os02g35010 // LOC_Os08g40270 // LOC_Os03g10950 // …	GO:0009199	ribonucleoside triphosphate metabolic process	6.7e-06	// LOC_Os10g21264 // LOC_Os10g21266 // LOC_Os05g47980 // LOC_Os12g19430 // LOC_Os12g10570 // LOC_Os01g08350 // LOC_Os09g08910
GO:0044085	cellular component biogenesis	0.00019	// LOC_Os02g55970 // LOC_Os06g46434 // LOC_Os12g25120 // LOC_Os02g06480 // LOC_Os08g38300 // LOC_Os05g34170 // LOC_Os02g45940 // LOC_Os06g04020 // LOC_Os05g39050 // LOC_Os12g38110 // LOC_Os08g14450 // LOC_Os05g47550 // LOC_Os01g18050	GO:0009206	purine ribonucleoside triphosphate biosynthetic process	6.7e-06	// LOC_Os10g21264 // LOC_Os10g21266 // LOC_Os05g47980 // LOC_Os12g19430 // LOC_Os12g10570 // LOC_Os01g08350 // LOC_Os09g08910
GO:0042398	cellular amino acid derivative biosynthetic process	0.0003	// LOC_Os02g39790 // LOC_Os08g33620 // LOC_Os06g04070 // LOC_Os04g42090 // LOC_Os02g39795	GO:0009205	purine ribonucleoside triphosphate metabolic process	6.7e-06	// LOC_Os10g21264 // LOC_Os10g21266 // LOC_Os05g47980 // LOC_Os12g19430 // LOC_Os12g10570 // LOC_Os01g08350 // LOC_Os09g08910
GO:0006575	cellular amino acid derivative metabolic process	0.00034	// LOC_Os02g39790 // LOC_Os02g39795 // LOC_Os08g33620 // LOC_Os03g58290 // LOC_Os04g42090 // LOC_Os06g04070	GO:0009201	ribonucleoside triphosphate biosynthetic process	6.7e-06	// LOC_Os10g21264 // LOC_Os10g21266 // LOC_Os05g47980 // LOC_Os12g19430 // LOC_Os12g10570 // LOC_Os01g08350 // LOC_Os09g08910
GO:0016310	phosphorylation	0.00035	// LOC_Os07g48090 // LOC_Os03g43440 // LOC_Os10g21402 // LOC_Os03g17700 // LOC_Os04g52840 // LOC_Os10g05250 // LOC_Os10g04720 // LOC_Os04g52860 // LOC_Os10g28240 // LOC_Os03g12390 // LOC_Os07g48290 // LOC_Os01g58022 // LOC_Os09g23570 // LOC_Os07g39520 // LOC_Os01g28730 // LOC_Os02g06930 // LOC_Os02g35010 // LOC_Os08g40270 // LOC_Os01g57540 // LOC_Os12g01740 // LOC_Os12g10570 // LOC_Os03g16740 // …	GO:0009144	purine nucleoside triphosphate metabolic process	6.7e-06	// LOC_Os10g21264 // LOC_Os10g21266 // LOC_Os05g47980 // LOC_Os12g19430 // LOC_Os12g10570 // LOC_Os01g08350 // LOC_Os09g08910
GO:0044267	cellular protein metabolic process	0.00085	// LOC_Os07g48090 // LOC_Os07g17770 // LOC_Os03g43440 // LOC_Os06g44160 // LOC_Os02g38780 // LOC_Os03g21940 // LOC_Os03g17700 // LOC_Os07g11010 // LOC_Os04g52840 // LOC_Os10g05250 // LOC_Os10g04720 // LOC_Os12g21798 // LOC_Os04g52860 // LOC_Os01g57540 // LOC_Os10g28240 // LOC_Os03g12390 // LOC_Os07g48290 // LOC_Os03g55320 // LOC_Os09g23570 // LOC_Os03g18150 // LOC_Os01g57280 // LOC_Os01g28730 // …	GO:0009145	purine nucleoside triphosphate biosynthetic process	6.7e-06	// LOC_Os10g21264 // LOC_Os10g21266 // LOC_Os05g47980 // LOC_Os12g19430 // LOC_Os12g10570 // LOC_Os01g08350 // LOC_Os09g08910
GO:0006091	generation of precursor metabolites and energy	0.0012	// LOC_Os10g21266 // LOC_Os02g10390 // LOC_Os08g15322 // LOC_Os09g17740 // LOC_Os01g58022 // LOC_Os05g47980 // LOC_Os08g35420 // LOC_Os10g21298 // LOC_Os10g21402 // LOC_Os12g10570 // LOC_Os10g21192	GO:0065004	protein-DNA complex assembly	6.7e-06	// LOC_Os08g38300 // LOC_Os05g36280 // LOC_Os06g06460 // LOC_Os02g45940 // LOC_Os05g39050 // LOC_Os01g06010 // LOC_Os12g25120
GO:0065004	protein-DNA complex assembly	0.0017	// LOC_Os02g45940 // LOC_Os08g38300 // LOC_Os05g39050 // LOC_Os12g25120 // LOC_Os06g04020	GO:0034728	nucleosome organization	6.7e-06	// LOC_Os08g38300 // LOC_Os05g36280 // LOC_Os06g06460 // LOC_Os02g45940 // LOC_Os05g39050 // LOC_Os01g06010 // LOC_Os12g25120
GO:0034728	nucleosome organization	0.0017	// LOC_Os02g45940 // LOC_Os08g38300 // LOC_Os05g39050 // LOC_Os12g25120 // LOC_Os06g04020	GO:0031497	chromatin assembly	6.7e-06	// LOC_Os08g38300 // LOC_Os05g36280 // LOC_Os06g06460 // LOC_Os02g45940 // LOC_Os05g39050 // LOC_Os01g06010 // LOC_Os12g25120
GO:0070271	protein complex biogenesis	0.0017	// LOC_Os02g55970 // LOC_Os06g46434 // LOC_Os02g06480 // LOC_Os05g34170 // LOC_Os12g38110 // LOC_Os08g14450 // LOC_Os05g47550 // LOC_Os01g18050	GO:0006334	nucleosome assembly	6.7e-06	// LOC_Os08g38300 // LOC_Os05g36280 // LOC_Os06g06460 // LOC_Os02g45940 // LOC_Os05g39050 // LOC_Os01g06010 // LOC_Os12g25120
GO:0031497	chromatin assembly	0.0017	// LOC_Os02g45940 // LOC_Os08g38300 // LOC_Os05g39050 // LOC_Os12g25120 // LOC_Os06g04020	GO:0006323	DNA packaging	7.2e-06	// LOC_Os08g38300 // LOC_Os05g36280 // LOC_Os06g06460 // LOC_Os02g45940 // LOC_Os05g39050 // LOC_Os01g06010 // LOC_Os12g25120
GO:0006334	nucleosome assembly	0.0017	// LOC_Os02g45940 // LOC_Os08g38300 // LOC_Os05g39050 // LOC_Os12g25120 // LOC_Os06g04020	GO:0009141	nucleoside triphosphate metabolic process	8.4e-06	// LOC_Os10g21264 // LOC_Os10g21266 // LOC_Os05g47980 // LOC_Os12g19430 // LOC_Os12g10570 // LOC_Os01g08350 // LOC_Os09g08910
GO:0006461	protein complex assembly	0.0017	// LOC_Os02g55970 // LOC_Os06g46434 // LOC_Os02g06480 // LOC_Os05g34170 // LOC_Os12g38110 // LOC_Os08g14450 // LOC_Os05g47550 // LOC_Os01g18050	GO:0009142	nucleoside triphosphate biosynthetic process	8.4e-06	// LOC_Os10g21264 // LOC_Os10g21266 // LOC_Os05g47980 // LOC_Os12g19430 // LOC_Os12g10570 // LOC_Os01g08350 // LOC_Os09g08910
GO:0006323	DNA packaging	0.0018	// LOC_Os02g45940 // LOC_Os08g38300 // LOC_Os05g39050 // LOC_Os12g25120 // LOC_Os06g04020	GO:0006333	chromatin assembly or disassembly	1.8e-05	// LOC_Os08g38300 // LOC_Os05g36280 // LOC_Os06g06460 // LOC_Os02g45940 // LOC_Os05g39050 // LOC_Os01g06010 // LOC_Os12g25120
GO:0016043	cellular component organization	0.002	// LOC_Os02g55970 // LOC_Os06g46434 // LOC_Os12g25120 // LOC_Os02g06480 // LOC_Os08g38300 // LOC_Os05g34170 // LOC_Os02g45940 // LOC_Os06g04020 // LOC_Os05g39050 // LOC_Os12g38110 // LOC_Os08g14450 // LOC_Os05g47550 // LOC_Os01g18050	GO:0043170	macromolecule metabolic process	1.9e-05	// LOC_Os06g43090 // LOC_Os03g21940 // LOC_Os03g17700 // LOC_Os04g52840 // LOC_Os04g16820 // LOC_Os01g58550 // LOC_Os02g45200 // LOC_Os09g35010 // LOC_Os05g37080 // LOC_Os06g48160 // LOC_Os05g46750 // LOC_Os03g10950 // LOC_Os02g40530 // LOC_Os12g01740 // LOC_Os01g69920 // LOC_Os08g15308 // LOC_Os06g39718 // LOC_Os08g15306 // LOC_Os02g32590 // LOC_Os01g18050 // LOC_Os04g51460 // LOC_Os04g46220 // …
GO:0006468	protein amino acid phosphorylation	0.0031	// LOC_Os07g48090 // LOC_Os03g43440 // LOC_Os03g17700 // LOC_Os04g52840 // LOC_Os10g05250 // LOC_Os10g04720 // LOC_Os04g52860 // LOC_Os10g28240 // LOC_Os03g12390 // LOC_Os07g48290 // LOC_Os09g23570 // LOC_Os07g39520 // LOC_Os01g28730 // LOC_Os02g06930 // LOC_Os02g35010 // LOC_Os08g40270 // LOC_Os01g57540 // LOC_Os12g01740 // LOC_Os03g16740 // LOC_Os06g10160 // LOC_Os01g69920 // LOC_Os09g27010 // …	GO:0016070	RNA metabolic process	2.2e-05	// LOC_Os02g45450 // LOC_Os01g21120 // LOC_Os09g35030 // LOC_Os09g35010 // LOC_Os04g46440 // LOC_Os02g43790 // LOC_Os04g52090 // LOC_Os10g41330 // LOC_Os05g34730 // LOC_Os09g28440 // LOC_Os05g25260 // LOC_Os11g04720 // LOC_Os06g03670 // LOC_Os01g69920 // LOC_Os05g41780 // LOC_Os03g06630 // LOC_Os01g47730 // LOC_Os10g21194 // LOC_Os05g01020 // LOC_Os09g35020 // LOC_Os02g32590 // LOC_Os04g40630 // …
GO:0006333	chromatin assembly or disassembly	0.0034	// LOC_Os02g45940 // LOC_Os08g38300 // LOC_Os05g39050 // LOC_Os12g25120 // LOC_Os06g04020	GO:0044085	cellular component biogenesis	2.3e-05	// LOC_Os08g38300 // LOC_Os06g46434 // LOC_Os12g25120 // LOC_Os05g36280 // LOC_Os03g56810 // LOC_Os02g06480 // LOC_Os06g06460 // LOC_Os02g45940 // LOC_Os05g39050 // LOC_Os12g38110 // LOC_Os05g34170 // LOC_Os01g06010 // LOC_Os01g18050
GO:0034641	cellular nitrogen compound metabolic process	0.0059	// LOC_Os07g17770 // LOC_Os02g39790 // LOC_Os02g41650 // LOC_Os03g58290 // LOC_Os02g41670 // LOC_Os02g39795 // LOC_Os10g37980 // LOC_Os04g42090 // LOC_Os04g45970 // LOC_Os04g38950 // LOC_Os03g20700 // LOC_Os01g25440 // LOC_Os06g04070 // LOC_Os08g33620 // LOC_Os04g24140	GO:0009152	purine ribonucleotide biosynthetic process	4.4e-05	// LOC_Os10g21264 // LOC_Os10g21266 // LOC_Os05g47980 // LOC_Os12g19430 // LOC_Os12g10570 // LOC_Os01g08350 // LOC_Os09g08910
GO:0006119	oxidative phosphorylation	0.0062	// LOC_Os01g58022 // LOC_Os05g47980 // LOC_Os10g21402 // LOC_Os12g10570 // LOC_Os10g21266	GO:0009150	purine ribonucleotide metabolic process	4.4e-05	// LOC_Os10g21264 // LOC_Os10g21266 // LOC_Os05g47980 // LOC_Os12g19430 // LOC_Os12g10570 // LOC_Os01g08350 // LOC_Os09g08910
GO:0071103	DNA conformation change	0.0065	// LOC_Os02g45940 // LOC_Os08g38300 // LOC_Os05g39050 // LOC_Os12g25120 // LOC_Os06g04020	GO:0043623	cellular protein complex assembly	4.8e-05	// LOC_Os06g46434 // LOC_Os03g56810 // LOC_Os02g06480 // LOC_Os05g34170 // LOC_Os12g38110 // LOC_Os01g18050
GO:0051179	localization	0.0065	// LOC_Os07g39350 // LOC_Os06g14450 // LOC_Os05g13580 // LOC_Os02g13870 // LOC_Os01g50100 // LOC_Os01g59790 // LOC_Os08g37370 // LOC_Os03g02390 // LOC_Os08g43470 // LOC_Os05g47550 // LOC_Os10g28240 // LOC_Os01g61510 // LOC_Os02g55970 // LOC_Os05g31620 // LOC_Os12g38110 // LOC_Os12g01530 // LOC_Os08g06010 // LOC_Os01g16000 // LOC_Os03g57310 // LOC_Os01g67820 // LOC_Os01g04330 // LOC_Os09g28160 // …	GO:0071103	DNA conformation change	4.9e-05	// LOC_Os08g38300 // LOC_Os05g36280 // LOC_Os06g06460 // LOC_Os02g45940 // LOC_Os05g39050 // LOC_Os01g06010 // LOC_Os12g25120
GO:0044106	cellular amine metabolic process	0.0092	// LOC_Os07g17770 // LOC_Os02g39790 // LOC_Os02g41650 // LOC_Os03g58290 // LOC_Os02g41670 // LOC_Os02g39795 // LOC_Os10g37980 // LOC_Os04g42090 // LOC_Os04g45970 // LOC_Os04g38950 // LOC_Os06g04070 // LOC_Os08g33620	GO:0009117	nucleotide metabolic process	6.1e-05	// LOC_Os06g14620 // LOC_Os10g21264 // LOC_Os10g21266 // LOC_Os05g47980 // LOC_Os12g19430 // LOC_Os04g24140 // LOC_Os12g10570 // LOC_Os01g08350 // LOC_Os09g08910
GO:0012501	programmed cell death	0.01	// LOC_Os12g17430 // LOC_Os01g57280 // LOC_Os11g14380 // LOC_Os01g57340 // LOC_Os11g11810 // LOC_Os02g03280 // LOC_Os01g57310 // LOC_Os03g20840 // LOC_Os11g41170 // LOC_Os11g11960 // LOC_Os01g25720 // LOC_Os10g04342	GO:0006753	nucleoside phosphate metabolic process	6.1e-05	// LOC_Os06g14620 // LOC_Os10g21264 // LOC_Os10g21266 // LOC_Os05g47980 // LOC_Os12g19430 // LOC_Os04g24140 // LOC_Os12g10570 // LOC_Os01g08350 // LOC_Os09g08910
GO:0006915	apoptosis	0.01	// LOC_Os12g17430 // LOC_Os01g57280 // LOC_Os11g14380 // LOC_Os01g57340 // LOC_Os11g11810 // LOC_Os02g03280 // LOC_Os01g57310 // LOC_Os03g20840 // LOC_Os11g41170 // LOC_Os11g11960 // LOC_Os01g25720 // LOC_Os10g04342	GO:0009260	ribonucleotide biosynthetic process	6.8e-05	// LOC_Os10g21264 // LOC_Os10g21266 // LOC_Os05g47980 // LOC_Os12g19430 // LOC_Os12g10570 // LOC_Os01g08350 // LOC_Os09g08910
GO:0006325	chromatin organization	0.012	// LOC_Os02g45940 // LOC_Os08g38300 // LOC_Os05g39050 // LOC_Os12g25120 // LOC_Os06g04020	GO:0009259	ribonucleotide metabolic process	6.8e-05	// LOC_Os10g21264 // LOC_Os10g21266 // LOC_Os05g47980 // LOC_Os12g19430 // LOC_Os12g10570 // LOC_Os01g08350 // LOC_Os09g08910
GO:0016265	death	0.013	// LOC_Os12g17430 // LOC_Os01g57280 // LOC_Os11g14380 // LOC_Os01g57340 // LOC_Os11g11810 // LOC_Os02g03280 // LOC_Os01g57310 // LOC_Os03g20840 // LOC_Os11g41170 // LOC_Os11g11960 // LOC_Os01g25720 // LOC_Os10g04342	GO:0006163	purine nucleotide metabolic process	7.1e-05	// LOC_Os10g21264 // LOC_Os10g21266 // LOC_Os05g47980 // LOC_Os12g19430 // LOC_Os12g10570 // LOC_Os01g08350 // LOC_Os09g08910
GO:0008219	cell death	0.013	// LOC_Os12g17430 // LOC_Os01g57280 // LOC_Os11g14380 // LOC_Os01g57340 // LOC_Os11g11810 // LOC_Os02g03280 // LOC_Os01g57310 // LOC_Os03g20840 // LOC_Os11g41170 // LOC_Os11g11960 // LOC_Os01g25720 // LOC_Os10g04342	GO:0006164	purine nucleotide biosynthetic process	7.1e-05	// LOC_Os10g21264 // LOC_Os10g21266 // LOC_Os05g47980 // LOC_Os12g19430 // LOC_Os12g10570 // LOC_Os01g08350 // LOC_Os09g08910
GO:0006519	cellular amino acid and derivative metabolic process	0.014	// LOC_Os07g17770 // LOC_Os02g39790 // LOC_Os02g41650 // LOC_Os03g58290 // LOC_Os02g41670 // LOC_Os02g39795 // LOC_Os10g37980 // LOC_Os04g42090 // LOC_Os04g45970 // LOC_Os04g38950 // LOC_Os06g04070 // LOC_Os08g33620	GO:0016043	cellular component organization	8.1e-05	// LOC_Os08g38300 // LOC_Os06g46434 // LOC_Os12g25120 // LOC_Os05g36280 // LOC_Os03g56810 // LOC_Os02g06480 // LOC_Os06g06460 // LOC_Os02g45940 // LOC_Os05g39050 // LOC_Os12g38110 // LOC_Os05g34170 // LOC_Os01g06010 // LOC_Os01g18050 // LOC_Os03g02590
GO:0051276	chromosome organization	0.014	// LOC_Os02g45940 // LOC_Os08g38300 // LOC_Os05g39050 // LOC_Os12g25120 // LOC_Os06g04020	GO:0015992	proton transport	0.00011	// LOC_Os10g21264 // LOC_Os10g21266 // LOC_Os05g47980 // LOC_Os12g19430 // LOC_Os12g10570 // LOC_Os01g08350 // LOC_Os09g08910
GO:0019538	protein metabolic process	0.016	// LOC_Os07g48090 // LOC_Os07g17770 // LOC_Os03g43440 // LOC_Os01g43410 // LOC_Os06g44160 // LOC_Os02g50730 // LOC_Os02g38780 // LOC_Os03g21940 // LOC_Os03g17700 // LOC_Os07g11010 // LOC_Os04g52840 // LOC_Os10g05250 // LOC_Os10g04720 // LOC_Os12g21798 // LOC_Os04g52860 // LOC_Os01g57540 // LOC_Os10g28240 // LOC_Os03g12390 // LOC_Os07g48290 // LOC_Os03g55320 // LOC_Os09g23570 // LOC_Os03g18150 // …	GO:0006818	hydrogen transport	0.00011	// LOC_Os10g21264 // LOC_Os10g21266 // LOC_Os05g47980 // LOC_Os12g19430 // LOC_Os12g10570 // LOC_Os01g08350 // LOC_Os09g08910
GO:0044262	cellular carbohydrate metabolic process	0.017	// LOC_Os02g38140 // LOC_Os02g44230 // LOC_Os03g51610 // LOC_Os07g34580 // LOC_Os09g27950 // LOC_Os02g09170 // LOC_Os06g48160 // LOC_Os02g44235 // LOC_Os01g14580 // LOC_Os08g34580 // LOC_Os04g51460 // LOC_Os04g24140	GO:0006812	cation transport	0.00011	// LOC_Os04g39350 // LOC_Os01g03914 // LOC_Os03g60480 // LOC_Os02g06480 // LOC_Os10g21264 // LOC_Os02g37330 // LOC_Os10g21266 // LOC_Os05g47980 // LOC_Os12g19430 // LOC_Os12g10570 // LOC_Os01g08350 // LOC_Os12g01530 // LOC_Os09g08910
GO:0006950	response to stress	0.017	// LOC_Os06g32990 // LOC_Os05g04380 // LOC_Os05g42000 // LOC_Os02g02400 // LOC_Os04g55740 // LOC_Os01g57280 // LOC_Os11g14380 // LOC_Os01g57340 // LOC_Os01g57730 // LOC_Os01g58550 // LOC_Os01g57310 // LOC_Os01g07590 // LOC_Os05g37970 // LOC_Os05g50710 // LOC_Os03g20840 // LOC_Os11g11810 // LOC_Os01g25720 // LOC_Os11g11960	GO:0006325	chromatin organization	0.00013	// LOC_Os08g38300 // LOC_Os05g36280 // LOC_Os06g06460 // LOC_Os02g45940 // LOC_Os05g39050 // LOC_Os01g06010 // LOC_Os12g25120
GO:0009308	amine metabolic process	0.017	// LOC_Os07g17770 // LOC_Os02g39790 // LOC_Os02g41650 // LOC_Os03g58290 // LOC_Os02g41670 // LOC_Os02g39795 // LOC_Os10g37980 // LOC_Os04g42090 // LOC_Os04g45970 // LOC_Os04g38950 // LOC_Os06g04070 // LOC_Os08g33620	GO:0051276	chromosome organization	0.00017	// LOC_Os08g38300 // LOC_Os05g36280 // LOC_Os06g06460 // LOC_Os02g45940 // LOC_Os05g39050 // LOC_Os01g06010 // LOC_Os12g25120
GO:0006996	organelle organization	0.02	// LOC_Os02g55970 // LOC_Os08g38300 // LOC_Os06g04020 // LOC_Os02g45940 // LOC_Os05g39050 // LOC_Os05g47550 // LOC_Os12g25120	GO:0055086	nucleobase, nucleoside and nucleotide metabolic process	0.00021	// LOC_Os06g14620 // LOC_Os10g21264 // LOC_Os10g21266 // LOC_Os05g47980 // LOC_Os12g19430 // LOC_Os04g24140 // LOC_Os12g10570 // LOC_Os01g08350 // LOC_Os09g08910
GO:0009309	amine biosynthetic process	0.025	// LOC_Os02g39790 // LOC_Os02g39795 // LOC_Os08g33620 // LOC_Os10g37980 // LOC_Os04g42090 // LOC_Os06g04070	GO:0055085	transmembrane transport	0.0003	// LOC_Os10g21264 // LOC_Os10g21266 // LOC_Os05g47980 // LOC_Os12g19430 // LOC_Os12g10570 // LOC_Os01g08350 // LOC_Os09g08910
GO:0044271	cellular nitrogen compound biosynthetic process	0.026	// LOC_Os02g39790 // LOC_Os02g39795 // LOC_Os08g33620 // LOC_Os10g37980 // LOC_Os04g42090 // LOC_Os03g20700 // LOC_Os01g25440 // LOC_Os06g04070	GO:0006796	phosphate metabolic process	0.00035	// LOC_Os07g11010 // LOC_Os08g14860 // LOC_Os01g49529 // LOC_Os03g17700 // LOC_Os04g52840 // LOC_Os12g19430 // LOC_Os04g52860 // LOC_Os03g12390 // LOC_Os02g56310 // LOC_Os01g58022 // LOC_Os03g18150 // LOC_Os10g21258 // LOC_Os10g21264 // LOC_Os01g08350 // LOC_Os03g55320 // LOC_Os01g56580 // LOC_Os05g46750 // LOC_Os03g10950 // LOC_Os10g21404 // LOC_Os12g01740 // LOC_Os12g10570 // LOC_Os06g10160 // …
GO:0006979	response to oxidative stress	0.029	// LOC_Os06g32990 // LOC_Os05g04380 // LOC_Os05g42000 // LOC_Os02g02400 // LOC_Os04g55740 // LOC_Os01g57730	GO:0006793	phosphorus metabolic process	0.00035	// LOC_Os07g11010 // LOC_Os08g14860 // LOC_Os01g49529 // LOC_Os03g17700 // LOC_Os04g52840 // LOC_Os12g19430 // LOC_Os04g52860 // LOC_Os03g12390 // LOC_Os02g56310 // LOC_Os01g58022 // LOC_Os03g18150 // LOC_Os10g21258 // LOC_Os10g21264 // LOC_Os01g08350 // LOC_Os03g55320 // LOC_Os01g56580 // LOC_Os05g46750 // LOC_Os03g10950 // LOC_Os10g21404 // LOC_Os12g01740 // LOC_Os12g10570 // LOC_Os06g10160 // …
GO:0006812	cation transport	0.042	// LOC_Os09g20000 // LOC_Os03g60480 // LOC_Os02g06480 // LOC_Os10g21266 // LOC_Os05g47980 // LOC_Os04g57200 // LOC_Os10g28240 // LOC_Os12g10570 // LOC_Os12g01530	GO:0009165	nucleotide biosynthetic process	0.00045	// LOC_Os10g21264 // LOC_Os10g21266 // LOC_Os05g47980 // LOC_Os12g19430 // LOC_Os12g10570 // LOC_Os01g08350 // LOC_Os09g08910
GO:0044282	small molecule catabolic process	0.046	// LOC_Os02g41670 // LOC_Os06g04070 // LOC_Os02g41650 // LOC_Os08g33620 // LOC_Os04g24140	GO:0006811	ion transport	0.00085	// LOC_Os04g39350 // LOC_Os01g03914 // LOC_Os03g60480 // LOC_Os02g06480 // LOC_Os10g21264 // LOC_Os02g37330 // LOC_Os10g21266 // LOC_Os05g47980 // LOC_Os12g19430 // LOC_Os12g10570 // LOC_Os01g08350 // LOC_Os12g01530 // LOC_Os09g08910
GO:0051641	cellular localization	0.048	// LOC_Os08g43470 // LOC_Os06g14450 // LOC_Os01g47730 // LOC_Os02g43690 // LOC_Os01g59790 // LOC_Os08g37370 // LOC_Os12g38110 // LOC_Os03g57310 // LOC_Os01g67820	GO:0046483	heterocycle metabolic process	0.001	// LOC_Os01g17170 // LOC_Os03g20700 // LOC_Os10g21266 // LOC_Os05g47980 // LOC_Os12g19430 // LOC_Os10g21264 // LOC_Os01g25440 // LOC_Os12g10570 // LOC_Os01g08350 // LOC_Os09g08910
GO:0006725	cellular aromatic compound metabolic process	0.05	// LOC_Os01g25440 // LOC_Os02g41650 // LOC_Os02g41670 // LOC_Os10g37980 // LOC_Os03g58290	GO:0006996	organelle organization	0.0017	// LOC_Os08g38300 // LOC_Os05g36280 // LOC_Os06g06460 // LOC_Os02g45940 // LOC_Os05g39050 // LOC_Os01g06010 // LOC_Os12g25120 // LOC_Os03g02590
				GO:0044281	small molecule metabolic process	0.002	// LOC_Os05g04510 // LOC_Os10g37980 // LOC_Os04g45970 // LOC_Os12g19430 // LOC_Os06g04070 // LOC_Os01g08350 // LOC_Os02g39790 // LOC_Os06g14620 // LOC_Os02g39795 // LOC_Os11g42510 // LOC_Os01g14580 // LOC_Os01g25440 // LOC_Os04g24140 // LOC_Os12g10570 // LOC_Os04g38950 // LOC_Os01g52260 // LOC_Os09g08910 // LOC_Os02g41650 // LOC_Os05g47980 // LOC_Os08g44810 // LOC_Os10g21266 // LOC_Os10g21264
				GO:0016310	phosphorylation	0.0023	// LOC_Os08g14860 // LOC_Os01g49529 // LOC_Os03g17700 // LOC_Os04g52840 // LOC_Os12g19430 // LOC_Os04g52860 // LOC_Os03g12390 // LOC_Os02g56310 // LOC_Os10g21402 // LOC_Os10g21258 // LOC_Os10g21264 // LOC_Os01g08350 // LOC_Os01g58022 // LOC_Os01g56580 // LOC_Os05g46750 // LOC_Os10g21404 // LOC_Os12g01740 // LOC_Os12g10570 // LOC_Os06g10160 // LOC_Os01g69920 // LOC_Os07g22496 // LOC_Os12g19420 // …
				GO:0006470	protein amino acid dephosphorylation	0.0033	// LOC_Os04g56450 // LOC_Os03g55320 // LOC_Os07g11010 // LOC_Os03g18150 // LOC_Os03g10950
				GO:0015672	monovalent inorganic cation transport	0.0034	// LOC_Os10g21264 // LOC_Os10g21266 // LOC_Os05g47980 // LOC_Os12g19430 // LOC_Os12g10570 // LOC_Os01g08350 // LOC_Os09g08910
				GO:0016311	dephosphorylation	0.0044	// LOC_Os04g56450 // LOC_Os03g55320 // LOC_Os07g11010 // LOC_Os03g18150 // LOC_Os03g10950
				GO:0051179	localization	0.0046	// LOC_Os04g39350 // LOC_Os02g13870 // LOC_Os12g19430 // LOC_Os01g59790 // LOC_Os08g37370 // LOC_Os01g08350 // LOC_Os12g01530 // LOC_Os05g31620 // LOC_Os12g38110 // LOC_Os07g06130 // LOC_Os01g16000 // LOC_Os03g57310 // LOC_Os01g67820 // LOC_Os01g04330 // LOC_Os01g03914 // LOC_Os01g52250 // LOC_Os08g43470 // LOC_Os12g10570 // LOC_Os01g47730 // LOC_Os02g37330 // LOC_Os06g22960 // LOC_Os08g06010 // …
				GO:0006073	cellular glucan metabolic process	0.0057	// LOC_Os06g48160 // LOC_Os01g52250 // LOC_Os04g51460 // LOC_Os06g13040 // LOC_Os07g34580
				GO:0044042	glucan metabolic process	0.0057	// LOC_Os06g48160 // LOC_Os01g52250 // LOC_Os04g51460 // LOC_Os06g13040 // LOC_Os07g34580
				GO:0044264	cellular polysaccharide metabolic process	0.0072	// LOC_Os06g48160 // LOC_Os01g52250 // LOC_Os04g51460 // LOC_Os06g13040 // LOC_Os07g34580
				GO:0044271	cellular nitrogen compound biosynthetic process	0.0081	// LOC_Os01g17170 // LOC_Os02g39790 // LOC_Os02g39795 // LOC_Os10g37980 // LOC_Os03g20700 // LOC_Os01g52260 // LOC_Os01g25440 // LOC_Os06g04070
				GO:0070271	protein complex biogenesis	0.0086	// LOC_Os06g46434 // LOC_Os03g56810 // LOC_Os02g06480 // LOC_Os05g34170 // LOC_Os12g38110 // LOC_Os01g18050
				GO:0006461	protein complex assembly	0.0086	// LOC_Os06g46434 // LOC_Os03g56810 // LOC_Os02g06480 // LOC_Os05g34170 // LOC_Os12g38110 // LOC_Os01g18050
				GO:0044262	cellular carbohydrate metabolic process	0.0091	// LOC_Os02g38140 // LOC_Os04g40150 // LOC_Os02g44230 // LOC_Os07g34580 // LOC_Os01g52250 // LOC_Os06g13040 // LOC_Os06g48160 // LOC_Os02g44235 // LOC_Os01g14580 // LOC_Os04g51460 // LOC_Os04g24140
				GO:0034641	cellular nitrogen compound metabolic process	0.013	// LOC_Os01g17170 // LOC_Os02g39790 // LOC_Os02g41650 // LOC_Os02g39795 // LOC_Os10g37980 // LOC_Os03g20700 // LOC_Os04g45970 // LOC_Os04g38950 // LOC_Os01g52260 // LOC_Os01g25440 // LOC_Os06g04070 // LOC_Os04g24140
				GO:0051641	cellular localization	0.015	// LOC_Os08g43470 // LOC_Os03g60530 // LOC_Os01g47730 // LOC_Os01g52250 // LOC_Os01g59790 // LOC_Os08g37370 // LOC_Os12g38110 // LOC_Os03g57310 // LOC_Os01g67820
				GO:0006810	transport	0.019	// LOC_Os04g39350 // LOC_Os02g13870 // LOC_Os12g19430 // LOC_Os01g59790 // LOC_Os08g37370 // LOC_Os01g08350 // LOC_Os12g01530 // LOC_Os12g38110 // LOC_Os07g06130 // LOC_Os01g16000 // LOC_Os03g57310 // LOC_Os01g67820 // LOC_Os01g03914 // LOC_Os01g52250 // LOC_Os12g10570 // LOC_Os01g47730 // LOC_Os02g37330 // LOC_Os06g22960 // LOC_Os08g06010 // LOC_Os07g41330 // LOC_Os09g08910 // LOC_Os03g60480 // …
				GO:0051234	establishment of localization	0.019	// LOC_Os04g39350 // LOC_Os02g13870 // LOC_Os12g19430 // LOC_Os01g59790 // LOC_Os08g37370 // LOC_Os01g08350 // LOC_Os12g01530 // LOC_Os12g38110 // LOC_Os07g06130 // LOC_Os01g16000 // LOC_Os03g57310 // LOC_Os01g67820 // LOC_Os01g03914 // LOC_Os01g52250 // LOC_Os12g10570 // LOC_Os01g47730 // LOC_Os02g37330 // LOC_Os06g22960 // LOC_Os08g06010 // LOC_Os07g41330 // LOC_Os09g08910 // LOC_Os03g60480 // …
				GO:0005976	polysaccharide metabolic process	0.019	// LOC_Os06g48160 // LOC_Os01g52250 // LOC_Os04g51460 // LOC_Os06g13040 // LOC_Os07g34580
				GO:0005975	carbohydrate metabolic process	0.021	// LOC_Os02g38140 // LOC_Os11g07960 // LOC_Os11g44950 // LOC_Os04g40150 // LOC_Os02g44230 // LOC_Os07g34580 // LOC_Os01g52250 // LOC_Os03g11980 // LOC_Os04g56290 // LOC_Os06g13040 // LOC_Os07g43820 // LOC_Os06g48160 // LOC_Os08g44810 // LOC_Os02g44235 // LOC_Os01g14580 // LOC_Os01g03950 // LOC_Os04g51460 // LOC_Os04g24140
				GO:0046907	intracellular transport	0.025	// LOC_Os03g60530 // LOC_Os01g47730 // LOC_Os01g52250 // LOC_Os01g59790 // LOC_Os08g37370 // LOC_Os12g38110 // LOC_Os03g57310
				GO:0008104	protein localization	0.03	// LOC_Os08g43470 // LOC_Os03g60530 // LOC_Os01g47730 // LOC_Os01g52250 // LOC_Os01g59790 // LOC_Os12g38110 // LOC_Os07g41330 // LOC_Os03g57310
				GO:0051649	establishment of localization in cell	0.033	// LOC_Os03g60530 // LOC_Os01g47730 // LOC_Os01g52250 // LOC_Os01g59790 // LOC_Os08g37370 // LOC_Os12g38110 // LOC_Os03g57310 // LOC_Os01g67820
				GO:0009309	amine biosynthetic process	0.035	// LOC_Os01g52260 // LOC_Os06g04070 // LOC_Os10g37980 // LOC_Os02g39790 // LOC_Os02g39795
				GO:0006886	intracellular protein transport	0.037	// LOC_Os03g60530 // LOC_Os01g47730 // LOC_Os01g52250 // LOC_Os01g59790 // LOC_Os12g38110 // LOC_Os03g57310
				GO:0070727	cellular macromolecule localization	0.039	// LOC_Os03g60530 // LOC_Os01g47730 // LOC_Os01g52250 // LOC_Os01g59790 // LOC_Os12g38110 // LOC_Os03g57310
				GO:0034613	cellular protein localization	0.039	// LOC_Os03g60530 // LOC_Os01g47730 // LOC_Os01g52250 // LOC_Os01g59790 // LOC_Os12g38110 // LOC_Os03g57310
				GO:0006519	cellular amino acid and derivative metabolic process	0.044	// LOC_Os02g39790 // LOC_Os02g41650 // LOC_Os02g39795 // LOC_Os10g37980 // LOC_Os11g42510 // LOC_Os04g45970 // LOC_Os04g38950 // LOC_Os01g52260 // LOC_Os06g04070

## Sheet: 24hr
GSEA results of up-regulated DEGs								GSEA results of down-regulated DEGs
TNG67				TCN1				TNG67				TCN1
GO_acc	Term	pvalue	entries	GO_acc	Term	pvalue	entries	GO_acc	Term	pvalue	entries	GO_acc	Term	pvalue	entries
GO:0080090	regulation of primary metabolic process	5.6e-43	// LOC_Os06g43090 // LOC_Os09g28440 // LOC_Os04g45810 // LOC_Os06g41770 // LOC_Os01g64790 // LOC_Os07g30130 // LOC_Os03g07940 // LOC_Os11g05930 // LOC_Os03g12370 // LOC_Os02g45200 // LOC_Os05g38550 // LOC_Os01g74020 // LOC_Os08g42550 // LOC_Os09g35010 // LOC_Os03g09170 // LOC_Os02g43970 // LOC_Os03g64260 // LOC_Os06g06900 // LOC_Os03g08500 // LOC_Os01g43380 // LOC_Os01g64310 // LOC_Os01g48446 // …	GO:0019219	regulation of nucleobase, nucleoside, nucleotide and nucleic acid metabolic process	2.2e-38	// LOC_Os06g43090 // LOC_Os06g41770 // LOC_Os01g64790 // LOC_Os09g36220 // LOC_Os11g05930 // LOC_Os02g45200 // LOC_Os09g35010 // LOC_Os03g09170 // LOC_Os02g43970 // LOC_Os06g06900 // LOC_Os05g37080 // LOC_Os01g64310 // LOC_Os01g48446 // LOC_Os02g40530 // LOC_Os06g10780 // LOC_Os02g57530 // LOC_Os01g66890 // LOC_Os01g69920 // LOC_Os05g41780 // LOC_Os03g06630 // LOC_Os03g53020 // LOC_Os01g53220 // …	GO:0006118	electron transport	9.2e-15	// LOC_Os08g02110 // LOC_Os02g36190 // LOC_Os06g02019 // LOC_Os08g14860 // LOC_Os02g14090 // LOC_Os04g47270 // LOC_Os10g17260 // LOC_Os03g57120 // LOC_Os04g46120 // LOC_Os11g43980 // LOC_Os01g22336 // LOC_Os04g34630 // LOC_Os07g33440 // LOC_Os01g11340 // LOC_Os06g43430 // LOC_Os09g26980 // LOC_Os04g40470 // LOC_Os04g56180 // LOC_Os07g48010 // LOC_Os03g08220 // LOC_Os06g43370 // LOC_Os07g48030 // …	GO:0008152	metabolic process	1.1e-16	// LOC_Os10g25450 // LOC_Os03g02190 // LOC_Os12g41780 // LOC_Os12g42070 // LOC_Os10g08026 // LOC_Os12g37970 // LOC_Os08g02440 // LOC_Os09g37600 // LOC_Os01g58080 // LOC_Os01g46260 // LOC_Os08g26880 // LOC_Os12g34320 // LOC_Os06g14810 // LOC_Os12g40419 // LOC_Os03g12470 // LOC_Os09g32260 // LOC_Os01g46250 // LOC_Os06g44320 // LOC_Os11g36090 // LOC_Os05g02500 // LOC_Os04g38910 // LOC_Os04g33240 // …
GO:0019222	regulation of metabolic process	4.2e-43	// LOC_Os06g43090 // LOC_Os09g28440 // LOC_Os04g45810 // LOC_Os06g41770 // LOC_Os01g64790 // LOC_Os07g30130 // LOC_Os03g07940 // LOC_Os11g05930 // LOC_Os03g12370 // LOC_Os02g45200 // LOC_Os05g38550 // LOC_Os01g74020 // LOC_Os08g42550 // LOC_Os09g35010 // LOC_Os03g09170 // LOC_Os02g43970 // LOC_Os03g64260 // LOC_Os06g06900 // LOC_Os03g08500 // LOC_Os01g43380 // LOC_Os01g64310 // LOC_Os01g48446 // …	GO:0051171	regulation of nitrogen compound metabolic process	2.2e-38	// LOC_Os06g43090 // LOC_Os06g41770 // LOC_Os01g64790 // LOC_Os09g36220 // LOC_Os11g05930 // LOC_Os02g45200 // LOC_Os09g35010 // LOC_Os03g09170 // LOC_Os02g43970 // LOC_Os06g06900 // LOC_Os05g37080 // LOC_Os01g64310 // LOC_Os01g48446 // LOC_Os02g40530 // LOC_Os06g10780 // LOC_Os02g57530 // LOC_Os01g66890 // LOC_Os01g69920 // LOC_Os05g41780 // LOC_Os03g06630 // LOC_Os03g53020 // LOC_Os01g53220 // …	GO:0006468	protein amino acid phosphorylation	1.1e-13	// LOC_Os01g68870 // LOC_Os03g02190 // LOC_Os07g38810 // LOC_Os09g19160 // LOC_Os08g02440 // LOC_Os03g21730 // LOC_Os05g16430 // LOC_Os06g35200 // LOC_Os07g38640 // LOC_Os12g40419 // LOC_Os01g04230 // LOC_Os01g04580 // LOC_Os07g05370 // LOC_Os04g35114 // LOC_Os01g33090 // LOC_Os04g38910 // LOC_Os06g17490 // LOC_Os05g48660 // LOC_Os02g01730 // LOC_Os04g29960 // LOC_Os11g11490 // LOC_Os03g58750 // …	GO:0006468	protein amino acid phosphorylation	2.5e-15	// LOC_Os04g34270 // LOC_Os01g68870 // LOC_Os03g02190 // LOC_Os07g38810 // LOC_Os05g47750 // LOC_Os12g42070 // LOC_Os01g47900 // LOC_Os08g02440 // LOC_Os10g05250 // LOC_Os03g21730 // LOC_Os12g34320 // LOC_Os06g35200 // LOC_Os07g38640 // LOC_Os12g40419 // LOC_Os03g12470 // LOC_Os11g36090 // LOC_Os01g12400 // LOC_Os01g04580 // LOC_Os02g14480 // LOC_Os01g74200 // LOC_Os04g35114 // LOC_Os11g07120 // …
GO:0045449	regulation of transcription	8.8e-43	// LOC_Os06g43090 // LOC_Os09g28440 // LOC_Os04g45810 // LOC_Os06g41770 // LOC_Os01g64790 // LOC_Os07g30130 // LOC_Os03g07940 // LOC_Os11g05930 // LOC_Os03g12370 // LOC_Os02g45200 // LOC_Os01g74020 // LOC_Os08g42550 // LOC_Os09g35010 // LOC_Os03g09170 // LOC_Os02g43970 // LOC_Os03g64260 // LOC_Os06g06900 // LOC_Os03g08500 // LOC_Os01g43380 // LOC_Os01g64310 // LOC_Os01g48446 // LOC_Os02g40530 // …	GO:0045449	regulation of transcription	4.5e-38	// LOC_Os06g43090 // LOC_Os06g41770 // LOC_Os01g64790 // LOC_Os09g36220 // LOC_Os11g05930 // LOC_Os02g45200 // LOC_Os09g35010 // LOC_Os03g09170 // LOC_Os02g43970 // LOC_Os06g06900 // LOC_Os05g37080 // LOC_Os01g64310 // LOC_Os01g48446 // LOC_Os02g40530 // LOC_Os06g10780 // LOC_Os02g57530 // LOC_Os01g66890 // LOC_Os01g69920 // LOC_Os05g41780 // LOC_Os03g06630 // LOC_Os03g53020 // LOC_Os01g53220 // …	GO:0008152	metabolic process	1.8e-13	// LOC_Os10g25450 // LOC_Os03g02190 // LOC_Os12g41780 // LOC_Os10g08026 // LOC_Os08g02440 // LOC_Os03g21730 // LOC_Os06g15170 // LOC_Os06g14810 // LOC_Os12g40419 // LOC_Os06g44320 // LOC_Os05g02500 // LOC_Os03g14170 // LOC_Os04g38910 // LOC_Os05g45300 // LOC_Os02g50690 // LOC_Os01g58080 // LOC_Os05g15850 // LOC_Os06g50300 // LOC_Os06g20040 // LOC_Os01g70460 // LOC_Os07g32060 // LOC_Os07g35690 // …	GO:0044238	primary metabolic process	4.3e-15	// LOC_Os10g25450 // LOC_Os03g02190 // LOC_Os12g41780 // LOC_Os12g42070 // LOC_Os10g08026 // LOC_Os08g02440 // LOC_Os01g58080 // LOC_Os01g46260 // LOC_Os08g26880 // LOC_Os12g34320 // LOC_Os12g40419 // LOC_Os03g12470 // LOC_Os09g32260 // LOC_Os11g13930 // LOC_Os06g44320 // LOC_Os11g36090 // LOC_Os05g02500 // LOC_Os04g38910 // LOC_Os02g08490 // LOC_Os03g35600 // LOC_Os02g40440 // LOC_Os11g11890 // …
GO:0019219	regulation of nucleobase, nucleoside, nucleotide and nucleic acid metabolic process	1.7e-42	// LOC_Os06g43090 // LOC_Os09g28440 // LOC_Os04g45810 // LOC_Os06g41770 // LOC_Os01g64790 // LOC_Os07g30130 // LOC_Os03g07940 // LOC_Os11g05930 // LOC_Os03g12370 // LOC_Os02g45200 // LOC_Os01g74020 // LOC_Os08g42550 // LOC_Os09g35010 // LOC_Os03g09170 // LOC_Os02g43970 // LOC_Os03g64260 // LOC_Os06g06900 // LOC_Os03g08500 // LOC_Os01g43380 // LOC_Os01g64310 // LOC_Os01g48446 // LOC_Os02g40530 // …	GO:0031323	regulation of cellular metabolic process	7.6e-38	// LOC_Os06g43090 // LOC_Os06g41770 // LOC_Os01g64790 // LOC_Os09g36220 // LOC_Os11g05930 // LOC_Os02g45200 // LOC_Os09g35010 // LOC_Os03g09170 // LOC_Os02g43970 // LOC_Os06g06900 // LOC_Os05g37080 // LOC_Os01g64310 // LOC_Os01g48446 // LOC_Os02g40530 // LOC_Os06g10780 // LOC_Os02g57530 // LOC_Os01g66890 // LOC_Os01g69920 // LOC_Os05g41780 // LOC_Os03g06630 // LOC_Os03g53020 // LOC_Os01g53220 // …	GO:0016310	phosphorylation	1.6e-12	// LOC_Os01g68870 // LOC_Os03g02190 // LOC_Os07g38810 // LOC_Os09g19160 // LOC_Os08g02440 // LOC_Os03g21730 // LOC_Os05g16430 // LOC_Os06g35200 // LOC_Os07g38640 // LOC_Os12g40419 // LOC_Os01g04230 // LOC_Os01g04580 // LOC_Os07g05370 // LOC_Os04g35114 // LOC_Os01g33090 // LOC_Os04g38910 // LOC_Os06g17490 // LOC_Os05g48660 // LOC_Os02g01730 // LOC_Os04g29960 // LOC_Os11g11490 // LOC_Os03g58750 // …	GO:0016310	phosphorylation	1.4e-13	// LOC_Os04g34270 // LOC_Os01g68870 // LOC_Os03g02190 // LOC_Os07g38810 // LOC_Os05g47750 // LOC_Os12g42070 // LOC_Os01g47900 // LOC_Os08g02440 // LOC_Os10g05250 // LOC_Os03g21730 // LOC_Os12g34320 // LOC_Os06g35200 // LOC_Os07g38640 // LOC_Os12g40419 // LOC_Os03g12470 // LOC_Os11g36090 // LOC_Os01g12400 // LOC_Os01g04580 // LOC_Os02g14480 // LOC_Os01g74200 // LOC_Os04g35114 // LOC_Os11g07120 // …
GO:0051171	regulation of nitrogen compound metabolic process	1.7e-42	// LOC_Os06g43090 // LOC_Os09g28440 // LOC_Os04g45810 // LOC_Os06g41770 // LOC_Os01g64790 // LOC_Os07g30130 // LOC_Os03g07940 // LOC_Os11g05930 // LOC_Os03g12370 // LOC_Os02g45200 // LOC_Os01g74020 // LOC_Os08g42550 // LOC_Os09g35010 // LOC_Os03g09170 // LOC_Os02g43970 // LOC_Os03g64260 // LOC_Os06g06900 // LOC_Os03g08500 // LOC_Os01g43380 // LOC_Os01g64310 // LOC_Os01g48446 // LOC_Os02g40530 // …	GO:0080090	regulation of primary metabolic process	2.9e-37	// LOC_Os06g43090 // LOC_Os06g41770 // LOC_Os01g64790 // LOC_Os09g36220 // LOC_Os11g05930 // LOC_Os02g45200 // LOC_Os09g35010 // LOC_Os03g09170 // LOC_Os02g43970 // LOC_Os06g06900 // LOC_Os05g37080 // LOC_Os01g64310 // LOC_Os01g48446 // LOC_Os02g40530 // LOC_Os06g10780 // LOC_Os02g57530 // LOC_Os07g07240 // LOC_Os01g66890 // LOC_Os01g69920 // LOC_Os05g41780 // LOC_Os03g06630 // LOC_Os03g53020 // …	GO:0006979	response to oxidative stress	4.9e-12	// LOC_Os08g02110 // LOC_Os11g43980 // LOC_Os01g22336 // LOC_Os07g48010 // LOC_Os04g56180 // LOC_Os04g34630 // LOC_Os01g73170 // LOC_Os07g48030 // LOC_Os01g22352 // LOC_Os11g18170 // LOC_Os11g10460 // LOC_Os06g48020 // LOC_Os07g02440 // LOC_Os06g30640 // LOC_Os10g02070 // LOC_Os02g58720 // LOC_Os03g13210 // LOC_Os03g13200 // LOC_Os04g59200 // LOC_Os01g22249 // LOC_Os06g20150 // LOC_Os10g39170 // …	GO:0044260	cellular macromolecule metabolic process	7e-13	// LOC_Os04g34270 // LOC_Os01g68870 // LOC_Os03g02190 // LOC_Os07g38810 // LOC_Os12g41780 // LOC_Os12g42070 // LOC_Os10g08026 // LOC_Os01g47900 // LOC_Os08g02440 // LOC_Os10g05250 // LOC_Os01g58080 // LOC_Os07g44690 // LOC_Os08g33660 // LOC_Os08g26880 // LOC_Os01g74540 // LOC_Os06g07190 // LOC_Os12g34320 // LOC_Os12g43790 // LOC_Os01g55150 // LOC_Os06g35200 // LOC_Os05g48850 // LOC_Os11g07120 // …
GO:0060255	regulation of macromolecule metabolic process	3.3e-42	// LOC_Os06g43090 // LOC_Os09g28440 // LOC_Os04g45810 // LOC_Os06g41770 // LOC_Os01g64790 // LOC_Os07g30130 // LOC_Os03g07940 // LOC_Os11g05930 // LOC_Os03g12370 // LOC_Os02g45200 // LOC_Os05g38550 // LOC_Os01g74020 // LOC_Os08g42550 // LOC_Os09g35010 // LOC_Os03g09170 // LOC_Os02g43970 // LOC_Os03g64260 // LOC_Os06g06900 // LOC_Os03g08500 // LOC_Os01g43380 // LOC_Os01g64310 // LOC_Os01g48446 // …	GO:0019222	regulation of metabolic process	4e-37	// LOC_Os06g43090 // LOC_Os06g41770 // LOC_Os01g64790 // LOC_Os09g36220 // LOC_Os11g05930 // LOC_Os02g45200 // LOC_Os09g35010 // LOC_Os03g09170 // LOC_Os02g43970 // LOC_Os06g06900 // LOC_Os05g37080 // LOC_Os01g64310 // LOC_Os01g48446 // LOC_Os02g40530 // LOC_Os06g10780 // LOC_Os02g57530 // LOC_Os07g07240 // LOC_Os01g66890 // LOC_Os01g69920 // LOC_Os05g41780 // LOC_Os03g06630 // LOC_Os03g53020 // …	GO:0044238	primary metabolic process	2.3e-11	// LOC_Os10g25450 // LOC_Os01g68870 // LOC_Os03g02190 // LOC_Os07g38810 // LOC_Os12g41780 // LOC_Os01g45570 // LOC_Os10g08026 // LOC_Os09g19160 // LOC_Os12g37970 // LOC_Os08g02440 // LOC_Os02g56130 // LOC_Os01g58080 // LOC_Os08g33660 // LOC_Os01g56150 // LOC_Os01g74540 // LOC_Os04g39610 // LOC_Os12g43790 // LOC_Os06g06290 // LOC_Os05g16430 // LOC_Os06g35200 // LOC_Os01g05960 // LOC_Os07g03880 // …	GO:0009987	cellular process	8.3e-13	// LOC_Os03g02190 // LOC_Os12g41780 // LOC_Os12g42070 // LOC_Os10g08026 // LOC_Os08g02440 // LOC_Os01g58080 // LOC_Os08g26880 // LOC_Os12g34320 // LOC_Os12g40419 // LOC_Os03g12470 // LOC_Os08g24750 // LOC_Os09g32260 // LOC_Os06g44320 // LOC_Os11g36090 // LOC_Os05g02500 // LOC_Os08g43250 // LOC_Os04g38910 // LOC_Os03g51200 // LOC_Os03g35600 // LOC_Os11g11890 // LOC_Os07g44740 // LOC_Os03g18350 // …
GO:0031323	regulation of cellular metabolic process	3.6e-42	// LOC_Os06g43090 // LOC_Os09g28440 // LOC_Os04g45810 // LOC_Os06g41770 // LOC_Os01g64790 // LOC_Os07g30130 // LOC_Os03g07940 // LOC_Os11g05930 // LOC_Os03g12370 // LOC_Os02g45200 // LOC_Os01g74020 // LOC_Os08g42550 // LOC_Os09g35010 // LOC_Os03g09170 // LOC_Os02g43970 // LOC_Os03g64260 // LOC_Os06g06900 // LOC_Os03g08500 // LOC_Os01g43380 // LOC_Os01g64310 // LOC_Os01g48446 // LOC_Os02g40530 // …	GO:0009889	regulation of biosynthetic process	5.4e-37	// LOC_Os06g43090 // LOC_Os06g41770 // LOC_Os01g64790 // LOC_Os09g36220 // LOC_Os11g05930 // LOC_Os02g45200 // LOC_Os09g35010 // LOC_Os03g09170 // LOC_Os02g43970 // LOC_Os06g06900 // LOC_Os05g37080 // LOC_Os01g64310 // LOC_Os01g48446 // LOC_Os02g40530 // LOC_Os06g10780 // LOC_Os02g57530 // LOC_Os01g66890 // LOC_Os01g69920 // LOC_Os05g41780 // LOC_Os03g06630 // LOC_Os03g53020 // LOC_Os01g53220 // …	GO:0043687	post-translational protein modification	3.4e-11	// LOC_Os01g68870 // LOC_Os03g02190 // LOC_Os07g38810 // LOC_Os09g19160 // LOC_Os08g02440 // LOC_Os03g21730 // LOC_Os05g16430 // LOC_Os06g35200 // LOC_Os07g38640 // LOC_Os12g40419 // LOC_Os01g04230 // LOC_Os01g04580 // LOC_Os05g02500 // LOC_Os07g05370 // LOC_Os04g35114 // LOC_Os01g33090 // LOC_Os04g38910 // LOC_Os06g17490 // LOC_Os05g48660 // LOC_Os02g01730 // LOC_Os04g29960 // LOC_Os11g11490 // …	GO:0006810	transport	2.7e-12	// LOC_Os11g08370 // LOC_Os03g10090 // LOC_Os12g02310 // LOC_Os11g40540 // LOC_Os10g40420 // LOC_Os01g04950 // LOC_Os07g03910 // LOC_Os03g07480 // LOC_Os02g51110 // LOC_Os07g23720 // LOC_Os08g25310 // LOC_Os12g44110 // LOC_Os05g02500 // LOC_Os10g05780 // LOC_Os10g38870 // LOC_Os08g43250 // LOC_Os06g15370 // LOC_Os08g43654 // LOC_Os02g02020 // LOC_Os05g03780 // LOC_Os05g35410 // LOC_Os07g26660 // …
GO:0006350	transcription	6.1e-42	// LOC_Os06g43090 // LOC_Os09g28440 // LOC_Os04g45810 // LOC_Os06g41770 // LOC_Os01g64790 // LOC_Os07g30130 // LOC_Os03g07940 // LOC_Os04g16820 // LOC_Os11g05930 // LOC_Os03g12370 // LOC_Os02g45200 // LOC_Os01g74020 // LOC_Os08g42550 // LOC_Os09g35010 // LOC_Os03g09170 // LOC_Os02g43970 // LOC_Os03g64260 // LOC_Os06g06900 // LOC_Os03g08500 // LOC_Os01g43380 // LOC_Os01g64310 // LOC_Os01g48446 // …	GO:0031326	regulation of cellular biosynthetic process	5.4e-37	// LOC_Os06g43090 // LOC_Os06g41770 // LOC_Os01g64790 // LOC_Os09g36220 // LOC_Os11g05930 // LOC_Os02g45200 // LOC_Os09g35010 // LOC_Os03g09170 // LOC_Os02g43970 // LOC_Os06g06900 // LOC_Os05g37080 // LOC_Os01g64310 // LOC_Os01g48446 // LOC_Os02g40530 // LOC_Os06g10780 // LOC_Os02g57530 // LOC_Os01g66890 // LOC_Os01g69920 // LOC_Os05g41780 // LOC_Os03g06630 // LOC_Os03g53020 // LOC_Os01g53220 // …	GO:0006796	phosphate metabolic process	4.3e-11	// LOC_Os01g68870 // LOC_Os03g02190 // LOC_Os07g38810 // LOC_Os09g19160 // LOC_Os08g02440 // LOC_Os03g21730 // LOC_Os05g16430 // LOC_Os06g35200 // LOC_Os07g38640 // LOC_Os12g40419 // LOC_Os01g04230 // LOC_Os01g04580 // LOC_Os05g02500 // LOC_Os07g05370 // LOC_Os04g35114 // LOC_Os01g33090 // LOC_Os04g38910 // LOC_Os06g17490 // LOC_Os05g48660 // LOC_Os02g01730 // LOC_Os04g29960 // LOC_Os11g11490 // …	GO:0051234	establishment of localization	2.7e-12	// LOC_Os11g08370 // LOC_Os03g10090 // LOC_Os12g02310 // LOC_Os11g40540 // LOC_Os10g40420 // LOC_Os01g04950 // LOC_Os07g03910 // LOC_Os03g07480 // LOC_Os02g51110 // LOC_Os07g23720 // LOC_Os08g25310 // LOC_Os12g44110 // LOC_Os05g02500 // LOC_Os10g05780 // LOC_Os10g38870 // LOC_Os08g43250 // LOC_Os06g15370 // LOC_Os08g43654 // LOC_Os02g02020 // LOC_Os05g03780 // LOC_Os05g35410 // LOC_Os07g26660 // …
GO:0009889	regulation of biosynthetic process	1.7e-41	// LOC_Os06g43090 // LOC_Os09g28440 // LOC_Os04g45810 // LOC_Os06g41770 // LOC_Os01g64790 // LOC_Os07g30130 // LOC_Os03g07940 // LOC_Os11g05930 // LOC_Os03g12370 // LOC_Os02g45200 // LOC_Os01g74020 // LOC_Os08g42550 // LOC_Os09g35010 // LOC_Os03g09170 // LOC_Os02g43970 // LOC_Os03g64260 // LOC_Os06g06900 // LOC_Os03g08500 // LOC_Os01g43380 // LOC_Os01g64310 // LOC_Os01g48446 // LOC_Os02g40530 // …	GO:0010556	regulation of macromolecule biosynthetic process	5.4e-37	// LOC_Os06g43090 // LOC_Os06g41770 // LOC_Os01g64790 // LOC_Os09g36220 // LOC_Os11g05930 // LOC_Os02g45200 // LOC_Os09g35010 // LOC_Os03g09170 // LOC_Os02g43970 // LOC_Os06g06900 // LOC_Os05g37080 // LOC_Os01g64310 // LOC_Os01g48446 // LOC_Os02g40530 // LOC_Os06g10780 // LOC_Os02g57530 // LOC_Os01g66890 // LOC_Os01g69920 // LOC_Os05g41780 // LOC_Os03g06630 // LOC_Os03g53020 // LOC_Os01g53220 // …	GO:0006793	phosphorus metabolic process	4.3e-11	// LOC_Os01g68870 // LOC_Os03g02190 // LOC_Os07g38810 // LOC_Os09g19160 // LOC_Os08g02440 // LOC_Os03g21730 // LOC_Os05g16430 // LOC_Os06g35200 // LOC_Os07g38640 // LOC_Os12g40419 // LOC_Os01g04230 // LOC_Os01g04580 // LOC_Os05g02500 // LOC_Os07g05370 // LOC_Os04g35114 // LOC_Os01g33090 // LOC_Os04g38910 // LOC_Os06g17490 // LOC_Os05g48660 // LOC_Os02g01730 // LOC_Os04g29960 // LOC_Os11g11490 // …	GO:0051179	localization	2.3e-12	// LOC_Os11g08370 // LOC_Os03g10090 // LOC_Os12g02310 // LOC_Os11g40540 // LOC_Os10g40420 // LOC_Os01g04950 // LOC_Os07g03910 // LOC_Os03g07480 // LOC_Os02g51110 // LOC_Os07g23720 // LOC_Os08g25310 // LOC_Os12g44110 // LOC_Os05g02500 // LOC_Os10g05780 // LOC_Os10g38870 // LOC_Os08g43250 // LOC_Os06g15370 // LOC_Os08g43654 // LOC_Os02g02020 // LOC_Os05g03780 // LOC_Os05g35410 // LOC_Os07g26660 // …
GO:0010556	regulation of macromolecule biosynthetic process	1.7e-41	// LOC_Os06g43090 // LOC_Os09g28440 // LOC_Os04g45810 // LOC_Os06g41770 // LOC_Os01g64790 // LOC_Os07g30130 // LOC_Os03g07940 // LOC_Os11g05930 // LOC_Os03g12370 // LOC_Os02g45200 // LOC_Os01g74020 // LOC_Os08g42550 // LOC_Os09g35010 // LOC_Os03g09170 // LOC_Os02g43970 // LOC_Os03g64260 // LOC_Os06g06900 // LOC_Os03g08500 // LOC_Os01g43380 // LOC_Os01g64310 // LOC_Os01g48446 // LOC_Os02g40530 // …	GO:0006350	transcription	9.5e-37	// LOC_Os06g43090 // LOC_Os06g41770 // LOC_Os01g64790 // LOC_Os04g16820 // LOC_Os09g36220 // LOC_Os11g05930 // LOC_Os02g45200 // LOC_Os09g35010 // LOC_Os03g09170 // LOC_Os02g43970 // LOC_Os06g06900 // LOC_Os05g37080 // LOC_Os01g64310 // LOC_Os01g48446 // LOC_Os02g40530 // LOC_Os06g10780 // LOC_Os02g57530 // LOC_Os01g66890 // LOC_Os01g69920 // LOC_Os05g41780 // LOC_Os03g06630 // LOC_Os03g53020 // …	GO:0043412	macromolecule modification	4.7e-10	// LOC_Os01g68870 // LOC_Os03g02190 // LOC_Os07g38810 // LOC_Os12g41780 // LOC_Os10g08026 // LOC_Os09g19160 // LOC_Os08g02440 // LOC_Os03g21730 // LOC_Os05g16430 // LOC_Os06g35200 // LOC_Os07g38640 // LOC_Os12g40419 // LOC_Os01g04230 // LOC_Os01g04580 // LOC_Os05g02500 // LOC_Os07g05370 // LOC_Os04g35114 // LOC_Os01g33090 // LOC_Os04g38910 // LOC_Os06g17490 // LOC_Os05g48660 // LOC_Os02g01730 // …	GO:0043170	macromolecule metabolic process	2e-12	// LOC_Os04g34270 // LOC_Os10g25450 // LOC_Os01g68870 // LOC_Os03g02190 // LOC_Os07g38810 // LOC_Os01g38359 // LOC_Os12g41780 // LOC_Os12g42070 // LOC_Os10g08026 // LOC_Os01g47900 // LOC_Os08g02440 // LOC_Os09g37600 // LOC_Os01g58080 // LOC_Os07g44690 // LOC_Os08g33660 // LOC_Os08g26880 // LOC_Os01g74540 // LOC_Os06g07190 // LOC_Os12g34320 // LOC_Os12g43790 // LOC_Os01g55150 // LOC_Os06g35200 // …
GO:0031326	regulation of cellular biosynthetic process	1.7e-41	// LOC_Os06g43090 // LOC_Os09g28440 // LOC_Os04g45810 // LOC_Os06g41770 // LOC_Os01g64790 // LOC_Os07g30130 // LOC_Os03g07940 // LOC_Os11g05930 // LOC_Os03g12370 // LOC_Os02g45200 // LOC_Os01g74020 // LOC_Os08g42550 // LOC_Os09g35010 // LOC_Os03g09170 // LOC_Os02g43970 // LOC_Os03g64260 // LOC_Os06g06900 // LOC_Os03g08500 // LOC_Os01g43380 // LOC_Os01g64310 // LOC_Os01g48446 // LOC_Os02g40530 // …	GO:0060255	regulation of macromolecule metabolic process	1.3e-36	// LOC_Os06g43090 // LOC_Os06g41770 // LOC_Os01g64790 // LOC_Os09g36220 // LOC_Os11g05930 // LOC_Os02g45200 // LOC_Os09g35010 // LOC_Os03g09170 // LOC_Os02g43970 // LOC_Os06g06900 // LOC_Os05g37080 // LOC_Os01g64310 // LOC_Os01g48446 // LOC_Os02g40530 // LOC_Os06g10780 // LOC_Os02g57530 // LOC_Os07g07240 // LOC_Os01g66890 // LOC_Os01g69920 // LOC_Os05g41780 // LOC_Os03g06630 // LOC_Os03g53020 // …	GO:0006464	protein modification process	5.5e-10	// LOC_Os01g68870 // LOC_Os03g02190 // LOC_Os07g38810 // LOC_Os12g41780 // LOC_Os09g19160 // LOC_Os08g02440 // LOC_Os03g21730 // LOC_Os05g16430 // LOC_Os06g35200 // LOC_Os07g38640 // LOC_Os12g40419 // LOC_Os01g04230 // LOC_Os01g04580 // LOC_Os05g02500 // LOC_Os07g05370 // LOC_Os04g35114 // LOC_Os01g33090 // LOC_Os04g38910 // LOC_Os06g17490 // LOC_Os05g48660 // LOC_Os02g01730 // LOC_Os04g29960 // …	GO:0045449	regulation of transcription	1.4e-12	// LOC_Os01g58080 // LOC_Os08g33660 // LOC_Os08g26880 // LOC_Os01g74540 // LOC_Os12g43790 // LOC_Os01g55150 // LOC_Os05g48850 // LOC_Os06g10820 // LOC_Os09g32260 // LOC_Os08g07440 // LOC_Os06g44320 // LOC_Os02g33750 // LOC_Os05g28320 // LOC_Os08g38990 // LOC_Os01g72330 // LOC_Os08g33670 // LOC_Os08g37730 // LOC_Os01g70890 // LOC_Os06g09420 // LOC_Os11g01480 // LOC_Os10g35300 // LOC_Os02g49480 // …
GO:0010468	regulation of gene expression	8.8e-41	// LOC_Os06g43090 // LOC_Os09g28440 // LOC_Os04g45810 // LOC_Os06g41770 // LOC_Os01g64790 // LOC_Os07g30130 // LOC_Os03g07940 // LOC_Os11g05930 // LOC_Os03g12370 // LOC_Os02g45200 // LOC_Os01g74020 // LOC_Os08g42550 // LOC_Os09g35010 // LOC_Os03g09170 // LOC_Os02g43970 // LOC_Os03g64260 // LOC_Os06g06900 // LOC_Os03g08500 // LOC_Os01g43380 // LOC_Os01g64310 // LOC_Os01g48446 // LOC_Os02g40530 // …	GO:0010468	regulation of gene expression	2.2e-36	// LOC_Os06g43090 // LOC_Os06g41770 // LOC_Os01g64790 // LOC_Os09g36220 // LOC_Os11g05930 // LOC_Os02g45200 // LOC_Os09g35010 // LOC_Os03g09170 // LOC_Os02g43970 // LOC_Os06g06900 // LOC_Os05g37080 // LOC_Os01g64310 // LOC_Os01g48446 // LOC_Os02g40530 // LOC_Os06g10780 // LOC_Os02g57530 // LOC_Os01g66890 // LOC_Os01g69920 // LOC_Os05g41780 // LOC_Os03g06630 // LOC_Os03g53020 // LOC_Os01g53220 // …	GO:0071555	cell wall organization	7.3e-09	// LOC_Os01g13320 // LOC_Os06g41700 // LOC_Os03g25990 // LOC_Os01g21034 // LOC_Os02g51040 // LOC_Os01g20980 // LOC_Os06g50400 // LOC_Os01g60770 // LOC_Os05g39990 // LOC_Os07g47830 // LOC_Os03g21820 // LOC_Os01g65790 // LOC_Os05g44600	GO:0019219	regulation of nucleobase, nucleoside, nucleotide and nucleic acid metabolic process	1.9e-12	// LOC_Os01g58080 // LOC_Os08g33660 // LOC_Os08g26880 // LOC_Os01g74540 // LOC_Os12g43790 // LOC_Os01g55150 // LOC_Os05g48850 // LOC_Os06g10820 // LOC_Os09g32260 // LOC_Os08g07440 // LOC_Os06g44320 // LOC_Os02g33750 // LOC_Os05g28320 // LOC_Os08g38990 // LOC_Os01g72330 // LOC_Os08g33670 // LOC_Os08g37730 // LOC_Os01g70890 // LOC_Os06g09420 // LOC_Os11g01480 // LOC_Os10g35300 // LOC_Os02g49480 // …
GO:0044237	cellular metabolic process	7.4e-40	// LOC_Os04g45810 // LOC_Os03g07940 // LOC_Os01g71320 // LOC_Os01g40070 // LOC_Os05g04510 // LOC_Os08g42550 // LOC_Os07g48290 // LOC_Os06g46435 // LOC_Os02g48210 // LOC_Os02g46090 // LOC_Os06g48160 // LOC_Os05g47770 // LOC_Os01g48446 // LOC_Os03g10950 // LOC_Os05g41780 // LOC_Os12g12260 // LOC_Os01g48770 // LOC_Os01g53220 // LOC_Os08g36920 // LOC_Os08g15306 // LOC_Os01g66270 // LOC_Os02g32590 // …	GO:0044237	cellular metabolic process	3.4e-35	// LOC_Os01g40070 // LOC_Os05g04510 // LOC_Os07g48290 // LOC_Os06g46435 // LOC_Os02g43970 // LOC_Os02g46090 // LOC_Os06g48160 // LOC_Os01g48446 // LOC_Os03g10950 // LOC_Os08g44280 // LOC_Os05g41780 // LOC_Os12g12260 // LOC_Os01g53220 // LOC_Os08g36920 // LOC_Os08g15306 // LOC_Os01g66270 // LOC_Os02g32590 // LOC_Os04g24140 // LOC_Os04g58700 // LOC_Os03g60530 // LOC_Os05g27930 // LOC_Os01g15900 // …	GO:0042221	response to chemical stimulus	1.7e-08	// LOC_Os08g02110 // LOC_Os11g43980 // LOC_Os01g22336 // LOC_Os04g34630 // LOC_Os04g56180 // LOC_Os07g48010 // LOC_Os01g73170 // LOC_Os07g48030 // LOC_Os01g22352 // LOC_Os11g18170 // LOC_Os11g10460 // LOC_Os06g48020 // LOC_Os07g02440 // LOC_Os06g30640 // LOC_Os10g02070 // LOC_Os02g58720 // LOC_Os03g13210 // LOC_Os03g13200 // LOC_Os04g59200 // LOC_Os03g64150 // LOC_Os08g43654 // LOC_Os01g22249 // …	GO:0051171	regulation of nitrogen compound metabolic process	1.9e-12	// LOC_Os01g58080 // LOC_Os08g33660 // LOC_Os08g26880 // LOC_Os01g74540 // LOC_Os12g43790 // LOC_Os01g55150 // LOC_Os05g48850 // LOC_Os06g10820 // LOC_Os09g32260 // LOC_Os08g07440 // LOC_Os06g44320 // LOC_Os02g33750 // LOC_Os05g28320 // LOC_Os08g38990 // LOC_Os01g72330 // LOC_Os08g33670 // LOC_Os08g37730 // LOC_Os01g70890 // LOC_Os06g09420 // LOC_Os11g01480 // LOC_Os10g35300 // LOC_Os02g49480 // …
GO:0009987	cellular process	1.6e-38	// LOC_Os04g45810 // LOC_Os03g07940 // LOC_Os01g71320 // LOC_Os01g40070 // LOC_Os01g47760 // LOC_Os05g04510 // LOC_Os08g42550 // LOC_Os07g48290 // LOC_Os06g46435 // LOC_Os06g46434 // LOC_Os02g48210 // LOC_Os02g46090 // LOC_Os06g48160 // LOC_Os05g47770 // LOC_Os01g48446 // LOC_Os03g10950 // LOC_Os05g41780 // LOC_Os12g12260 // LOC_Os06g43670 // LOC_Os01g53220 // LOC_Os08g36920 // LOC_Os08g15306 // …	GO:0065007	biological regulation	1.2e-31	// LOC_Os06g43090 // LOC_Os03g43440 // LOC_Os06g41770 // LOC_Os01g64790 // LOC_Os10g38820 // LOC_Os09g36220 // LOC_Os01g47760 // LOC_Os02g45200 // LOC_Os09g35010 // LOC_Os03g09170 // LOC_Os02g43970 // LOC_Os06g06900 // LOC_Os01g43380 // LOC_Os01g64310 // LOC_Os01g48446 // LOC_Os02g40530 // LOC_Os06g10780 // LOC_Os02g57530 // LOC_Os07g07240 // LOC_Os01g66890 // LOC_Os01g69920 // LOC_Os05g41780 // …	GO:0010876	lipid localization	2.4e-08	// LOC_Os10g36160 // LOC_Os10g36170 // LOC_Os11g02400 // LOC_Os10g40420 // LOC_Os02g44310 // LOC_Os10g40430 // LOC_Os03g09230 // LOC_Os12g02320 // LOC_Os11g02424 // LOC_Os11g02330 // LOC_Os06g49190 // LOC_Os05g47700 // LOC_Os11g24070 // LOC_Os10g20890 // LOC_Os12g02310	GO:0006796	phosphate metabolic process	2.7e-12	// LOC_Os04g34270 // LOC_Os01g68870 // LOC_Os03g02190 // LOC_Os07g38810 // LOC_Os05g47750 // LOC_Os12g42070 // LOC_Os01g47900 // LOC_Os08g02440 // LOC_Os10g05250 // LOC_Os03g21730 // LOC_Os12g34320 // LOC_Os06g35200 // LOC_Os07g38640 // LOC_Os12g40419 // LOC_Os03g12470 // LOC_Os11g36090 // LOC_Os01g12400 // LOC_Os01g04580 // LOC_Os05g02500 // LOC_Os02g14480 // LOC_Os01g74200 // LOC_Os04g35114 // …
GO:0065007	biological regulation	3.4e-38	// LOC_Os06g43090 // LOC_Os03g43440 // LOC_Os09g28440 // LOC_Os04g45810 // LOC_Os01g13950 // LOC_Os06g41770 // LOC_Os01g64790 // LOC_Os07g30130 // LOC_Os03g07940 // LOC_Os01g47760 // LOC_Os03g12370 // LOC_Os02g45200 // LOC_Os05g38550 // LOC_Os01g74020 // LOC_Os08g42550 // LOC_Os09g35010 // LOC_Os03g09170 // LOC_Os02g43970 // LOC_Os03g64260 // LOC_Os06g06900 // LOC_Os03g08500 // LOC_Os01g43380 // …	GO:0050794	regulation of cellular process	1.2e-31	// LOC_Os06g43090 // LOC_Os03g43440 // LOC_Os06g41770 // LOC_Os01g64790 // LOC_Os10g38820 // LOC_Os09g36220 // LOC_Os01g47760 // LOC_Os02g45200 // LOC_Os09g35010 // LOC_Os03g09170 // LOC_Os02g43970 // LOC_Os06g06900 // LOC_Os01g43380 // LOC_Os01g64310 // LOC_Os01g48446 // LOC_Os02g40530 // LOC_Os06g10780 // LOC_Os02g57530 // LOC_Os01g66890 // LOC_Os01g69920 // LOC_Os05g41780 // LOC_Os03g06630 // …	GO:0006869	lipid transport	2.4e-08	// LOC_Os10g36160 // LOC_Os10g36170 // LOC_Os11g02400 // LOC_Os10g40420 // LOC_Os02g44310 // LOC_Os10g40430 // LOC_Os03g09230 // LOC_Os12g02320 // LOC_Os11g02424 // LOC_Os11g02330 // LOC_Os06g49190 // LOC_Os05g47700 // LOC_Os11g24070 // LOC_Os10g20890 // LOC_Os12g02310	GO:0006793	phosphorus metabolic process	2.7e-12	// LOC_Os04g34270 // LOC_Os01g68870 // LOC_Os03g02190 // LOC_Os07g38810 // LOC_Os05g47750 // LOC_Os12g42070 // LOC_Os01g47900 // LOC_Os08g02440 // LOC_Os10g05250 // LOC_Os03g21730 // LOC_Os12g34320 // LOC_Os06g35200 // LOC_Os07g38640 // LOC_Os12g40419 // LOC_Os03g12470 // LOC_Os11g36090 // LOC_Os01g12400 // LOC_Os01g04580 // LOC_Os05g02500 // LOC_Os02g14480 // LOC_Os01g74200 // LOC_Os04g35114 // …
GO:0050789	regulation of biological process	2e-37	// LOC_Os06g43090 // LOC_Os03g43440 // LOC_Os09g28440 // LOC_Os04g45810 // LOC_Os01g13950 // LOC_Os06g41770 // LOC_Os01g64790 // LOC_Os07g30130 // LOC_Os03g07940 // LOC_Os01g47760 // LOC_Os03g12370 // LOC_Os02g45200 // LOC_Os05g38550 // LOC_Os01g74020 // LOC_Os08g42550 // LOC_Os09g35010 // LOC_Os03g09170 // LOC_Os02g43970 // LOC_Os03g64260 // LOC_Os06g06900 // LOC_Os03g08500 // LOC_Os01g43380 // …	GO:0009987	cellular process	7e-31	// LOC_Os01g40070 // LOC_Os01g47760 // LOC_Os05g04510 // LOC_Os07g48290 // LOC_Os06g46435 // LOC_Os06g46434 // LOC_Os02g43970 // LOC_Os02g46090 // LOC_Os06g48160 // LOC_Os01g48446 // LOC_Os03g10950 // LOC_Os08g44280 // LOC_Os05g41780 // LOC_Os12g12260 // LOC_Os01g53220 // LOC_Os08g36920 // LOC_Os08g15306 // LOC_Os01g66270 // LOC_Os02g32590 // LOC_Os04g24140 // LOC_Os04g58700 // LOC_Os03g60530 // …	GO:0043170	macromolecule metabolic process	4.9e-08	// LOC_Os10g25450 // LOC_Os01g68870 // LOC_Os03g02190 // LOC_Os07g38810 // LOC_Os12g41780 // LOC_Os01g45570 // LOC_Os10g08026 // LOC_Os09g19160 // LOC_Os12g37970 // LOC_Os08g02440 // LOC_Os02g56130 // LOC_Os01g58080 // LOC_Os08g33660 // LOC_Os06g04370 // LOC_Os01g74540 // LOC_Os12g43790 // LOC_Os01g55150 // LOC_Os05g16430 // LOC_Os06g35200 // LOC_Os01g05960 // LOC_Os06g05320 // LOC_Os07g38640 // …	GO:0043687	post-translational protein modification	4e-12	// LOC_Os04g34270 // LOC_Os01g68870 // LOC_Os03g02190 // LOC_Os07g38810 // LOC_Os05g47750 // LOC_Os12g42070 // LOC_Os01g47900 // LOC_Os08g02440 // LOC_Os10g05250 // LOC_Os03g21730 // LOC_Os12g34320 // LOC_Os06g35200 // LOC_Os07g38640 // LOC_Os12g40419 // LOC_Os03g12470 // LOC_Os11g36090 // LOC_Os01g12400 // LOC_Os01g04580 // LOC_Os05g02500 // LOC_Os02g14480 // LOC_Os01g74200 // LOC_Os04g35114 // …
GO:0050794	regulation of cellular process	5.9e-37	// LOC_Os06g43090 // LOC_Os03g43440 // LOC_Os09g28440 // LOC_Os04g45810 // LOC_Os01g13950 // LOC_Os06g41770 // LOC_Os01g64790 // LOC_Os07g30130 // LOC_Os03g07940 // LOC_Os01g47760 // LOC_Os03g12370 // LOC_Os02g45200 // LOC_Os01g74020 // LOC_Os08g42550 // LOC_Os09g35010 // LOC_Os03g09170 // LOC_Os02g43970 // LOC_Os03g64260 // LOC_Os06g06900 // LOC_Os03g08500 // LOC_Os01g43380 // LOC_Os03g20720 // …	GO:0050789	regulation of biological process	8.6e-31	// LOC_Os06g43090 // LOC_Os03g43440 // LOC_Os06g41770 // LOC_Os01g64790 // LOC_Os10g38820 // LOC_Os09g36220 // LOC_Os01g47760 // LOC_Os02g45200 // LOC_Os09g35010 // LOC_Os03g09170 // LOC_Os02g43970 // LOC_Os06g06900 // LOC_Os01g43380 // LOC_Os01g64310 // LOC_Os01g48446 // LOC_Os02g40530 // LOC_Os06g10780 // LOC_Os02g57530 // LOC_Os07g07240 // LOC_Os01g66890 // LOC_Os01g69920 // LOC_Os05g41780 // …	GO:0044260	cellular macromolecule metabolic process	1.1e-07	// LOC_Os01g68870 // LOC_Os03g02190 // LOC_Os07g38810 // LOC_Os12g41780 // LOC_Os01g45570 // LOC_Os10g08026 // LOC_Os09g19160 // LOC_Os12g37970 // LOC_Os08g02440 // LOC_Os02g56130 // LOC_Os01g58080 // LOC_Os08g33660 // LOC_Os01g74540 // LOC_Os12g43790 // LOC_Os01g55150 // LOC_Os05g16430 // LOC_Os06g35200 // LOC_Os07g38640 // LOC_Os12g40419 // LOC_Os04g38910 // LOC_Os06g10820 // LOC_Os11g24610 // …	GO:0009889	regulation of biosynthetic process	5.2e-12	// LOC_Os01g58080 // LOC_Os08g33660 // LOC_Os08g26880 // LOC_Os01g74540 // LOC_Os12g43790 // LOC_Os01g55150 // LOC_Os05g48850 // LOC_Os06g10820 // LOC_Os09g32260 // LOC_Os08g07440 // LOC_Os06g44320 // LOC_Os02g33750 // LOC_Os05g28320 // LOC_Os08g38990 // LOC_Os01g72330 // LOC_Os08g33670 // LOC_Os08g37730 // LOC_Os01g70890 // LOC_Os06g09420 // LOC_Os11g01480 // LOC_Os10g35300 // LOC_Os02g49480 // …
GO:0010467	gene expression	6.1e-34	// LOC_Os06g43090 // LOC_Os09g28440 // LOC_Os04g45810 // LOC_Os06g41770 // LOC_Os03g21940 // LOC_Os07g30130 // LOC_Os03g07940 // LOC_Os04g16820 // LOC_Os11g05930 // LOC_Os03g12370 // LOC_Os02g45200 // LOC_Os01g74020 // LOC_Os08g42550 // LOC_Os09g35010 // LOC_Os03g09170 // LOC_Os08g25390 // LOC_Os02g43970 // LOC_Os03g64260 // LOC_Os06g06900 // LOC_Os03g08500 // LOC_Os01g43380 // LOC_Os11g37510 // …	GO:0006807	nitrogen compound metabolic process	2.5e-29	// LOC_Os06g43090 // LOC_Os06g41770 // LOC_Os01g64790 // LOC_Os04g16820 // LOC_Os09g36220 // LOC_Os11g05930 // LOC_Os02g45200 // LOC_Os09g35010 // LOC_Os03g09170 // LOC_Os02g39790 // LOC_Os08g25390 // LOC_Os02g43970 // LOC_Os06g06900 // LOC_Os01g43380 // LOC_Os04g42090 // LOC_Os01g64310 // LOC_Os01g48446 // LOC_Os02g40530 // LOC_Os01g25440 // LOC_Os06g10780 // LOC_Os02g57530 // LOC_Os01g66890 // …	GO:0030001	metal ion transport	1.1e-07	// LOC_Os01g20830 // LOC_Os09g26900 // LOC_Os03g64340 // LOC_Os06g48810 // LOC_Os06g15910 // LOC_Os01g41200 // LOC_Os02g27490 // LOC_Os04g52310 // LOC_Os04g39300 // LOC_Os05g30570 // LOC_Os01g03490 // LOC_Os03g02860 // LOC_Os09g12790 // LOC_Os08g31340 // LOC_Os12g05040 // LOC_Os04g42310 // LOC_Os05g05820 // LOC_Os07g47480 // LOC_Os11g05010 // LOC_Os05g39560 // LOC_Os03g22490 // LOC_Os01g52160	GO:0010556	regulation of macromolecule biosynthetic process	5.2e-12	// LOC_Os01g58080 // LOC_Os08g33660 // LOC_Os08g26880 // LOC_Os01g74540 // LOC_Os12g43790 // LOC_Os01g55150 // LOC_Os05g48850 // LOC_Os06g10820 // LOC_Os09g32260 // LOC_Os08g07440 // LOC_Os06g44320 // LOC_Os02g33750 // LOC_Os05g28320 // LOC_Os08g38990 // LOC_Os01g72330 // LOC_Os08g33670 // LOC_Os08g37730 // LOC_Os01g70890 // LOC_Os06g09420 // LOC_Os11g01480 // LOC_Os10g35300 // LOC_Os02g49480 // …
GO:0008152	metabolic process	8.5e-33	// LOC_Os04g45810 // LOC_Os03g07940 // LOC_Os01g71320 // LOC_Os01g40070 // LOC_Os03g02750 // LOC_Os04g30420 // LOC_Os05g04510 // LOC_Os08g42550 // LOC_Os07g48290 // LOC_Os06g46435 // LOC_Os02g48210 // LOC_Os06g41770 // LOC_Os02g46090 // LOC_Os06g48160 // LOC_Os05g47770 // LOC_Os01g48446 // LOC_Os03g10950 // LOC_Os01g64790 // LOC_Os05g41780 // LOC_Os12g12260 // LOC_Os06g04070 // LOC_Os01g53220 // …	GO:0009058	biosynthetic process	3.2e-29	// LOC_Os06g43090 // LOC_Os06g41770 // LOC_Os03g21940 // LOC_Os04g16820 // LOC_Os09g36220 // LOC_Os01g15900 // LOC_Os02g45200 // LOC_Os09g35010 // LOC_Os11g37510 // LOC_Os02g39790 // LOC_Os08g25390 // LOC_Os02g43970 // LOC_Os06g06900 // LOC_Os01g43380 // LOC_Os04g42090 // LOC_Os01g64310 // LOC_Os01g48446 // LOC_Os04g46220 // LOC_Os02g40530 // LOC_Os01g25440 // LOC_Os06g10780 // LOC_Os02g57530 // …	GO:0051179	localization	1.3e-07	// LOC_Os03g22490 // LOC_Os01g20830 // LOC_Os01g61190 // LOC_Os11g02330 // LOC_Os02g44310 // LOC_Os05g19040 // LOC_Os01g03490 // LOC_Os07g03910 // LOC_Os05g27304 // LOC_Os03g52650 // LOC_Os03g64340 // LOC_Os06g49190 // LOC_Os06g48810 // LOC_Os12g37360 // LOC_Os11g05010 // LOC_Os04g52310 // LOC_Os10g02240 // LOC_Os09g09520 // LOC_Os05g51610 // LOC_Os12g02310 // LOC_Os10g02260 // LOC_Os10g25830 // …	GO:0031326	regulation of cellular biosynthetic process	5.2e-12	// LOC_Os01g58080 // LOC_Os08g33660 // LOC_Os08g26880 // LOC_Os01g74540 // LOC_Os12g43790 // LOC_Os01g55150 // LOC_Os05g48850 // LOC_Os06g10820 // LOC_Os09g32260 // LOC_Os08g07440 // LOC_Os06g44320 // LOC_Os02g33750 // LOC_Os05g28320 // LOC_Os08g38990 // LOC_Os01g72330 // LOC_Os08g33670 // LOC_Os08g37730 // LOC_Os01g70890 // LOC_Os06g09420 // LOC_Os11g01480 // LOC_Os10g35300 // LOC_Os02g49480 // …
GO:0044260	cellular macromolecule metabolic process	2.4e-32	// LOC_Os04g45810 // LOC_Os03g07940 // LOC_Os01g71320 // LOC_Os08g42550 // LOC_Os07g48290 // LOC_Os02g48210 // LOC_Os02g46090 // LOC_Os06g48160 // LOC_Os05g47770 // LOC_Os01g48446 // LOC_Os03g10950 // LOC_Os05g41780 // LOC_Os01g48770 // LOC_Os01g53220 // LOC_Os08g36920 // LOC_Os08g15306 // LOC_Os01g66270 // LOC_Os02g32590 // LOC_Os04g24140 // LOC_Os04g58700 // LOC_Os03g60530 // LOC_Os05g27930 // …	GO:0010467	gene expression	4.2e-29	// LOC_Os06g43090 // LOC_Os06g41770 // LOC_Os03g21940 // LOC_Os04g16820 // LOC_Os09g36220 // LOC_Os11g05930 // LOC_Os02g45200 // LOC_Os09g35010 // LOC_Os03g09170 // LOC_Os08g25390 // LOC_Os02g43970 // LOC_Os06g06900 // LOC_Os01g43380 // LOC_Os11g37510 // LOC_Os01g64310 // LOC_Os01g48446 // LOC_Os04g46220 // LOC_Os02g40530 // LOC_Os06g10780 // LOC_Os02g57530 // LOC_Os01g66890 // LOC_Os01g64790 // …	GO:0006629	lipid metabolic process	1.7e-07	// LOC_Os02g09610 // LOC_Os10g08026 // LOC_Os02g50690 // LOC_Os02g37800 // LOC_Os01g65830 // LOC_Os03g25030 // LOC_Os08g09950 // LOC_Os09g39430 // LOC_Os07g23410 // LOC_Os09g04624 // LOC_Os02g37654 // LOC_Os05g44200 // LOC_Os01g11620 // LOC_Os02g37780 // LOC_Os03g19670 // LOC_Os01g52770 // LOC_Os10g30290 // LOC_Os03g17260 // LOC_Os01g11700 // LOC_Os06g05630 // LOC_Os05g11910 // LOC_Os01g61200 // …	GO:0010468	regulation of gene expression	4.9e-12	// LOC_Os10g08026 // LOC_Os01g58080 // LOC_Os08g33660 // LOC_Os08g26880 // LOC_Os01g74540 // LOC_Os12g43790 // LOC_Os01g55150 // LOC_Os05g48850 // LOC_Os06g10820 // LOC_Os09g32260 // LOC_Os08g07440 // LOC_Os06g44320 // LOC_Os02g33750 // LOC_Os05g28320 // LOC_Os08g38990 // LOC_Os01g72330 // LOC_Os08g33670 // LOC_Os08g37730 // LOC_Os01g70890 // LOC_Os06g09420 // LOC_Os11g01480 // LOC_Os10g35300 // …
GO:0044238	primary metabolic process	7.4e-32	// LOC_Os04g45810 // LOC_Os03g07940 // LOC_Os01g71320 // LOC_Os01g40070 // LOC_Os03g02750 // LOC_Os08g42550 // LOC_Os07g48290 // LOC_Os02g48210 // LOC_Os06g41770 // LOC_Os02g46090 // LOC_Os06g48160 // LOC_Os05g47770 // LOC_Os01g48446 // LOC_Os03g10950 // LOC_Os05g41780 // LOC_Os01g48770 // LOC_Os01g53220 // LOC_Os08g36920 // LOC_Os08g15306 // LOC_Os01g66270 // LOC_Os02g32590 // LOC_Os11g19340 // …	GO:0044249	cellular biosynthetic process	2e-28	// LOC_Os06g43090 // LOC_Os06g41770 // LOC_Os03g21940 // LOC_Os04g16820 // LOC_Os09g36220 // LOC_Os01g15900 // LOC_Os02g45200 // LOC_Os09g35010 // LOC_Os11g37510 // LOC_Os02g39790 // LOC_Os08g25390 // LOC_Os02g43970 // LOC_Os06g06900 // LOC_Os01g43380 // LOC_Os04g42090 // LOC_Os01g64310 // LOC_Os01g48446 // LOC_Os04g46220 // LOC_Os02g40530 // LOC_Os01g25440 // LOC_Os06g10780 // LOC_Os02g57530 // …	GO:0006810	transport	1.6e-07	// LOC_Os03g22490 // LOC_Os01g20830 // LOC_Os01g61190 // LOC_Os11g02330 // LOC_Os02g44310 // LOC_Os05g19040 // LOC_Os01g03490 // LOC_Os07g03910 // LOC_Os05g27304 // LOC_Os03g52650 // LOC_Os03g64340 // LOC_Os06g49190 // LOC_Os06g48810 // LOC_Os12g37360 // LOC_Os11g05010 // LOC_Os04g52310 // LOC_Os10g02240 // LOC_Os09g09520 // LOC_Os05g51610 // LOC_Os12g02310 // LOC_Os10g02260 // LOC_Os10g25830 // …	GO:0006350	transcription	1e-11	// LOC_Os01g58080 // LOC_Os08g33660 // LOC_Os08g26880 // LOC_Os01g74540 // LOC_Os06g07190 // LOC_Os12g43790 // LOC_Os01g55150 // LOC_Os05g48850 // LOC_Os06g10820 // LOC_Os09g32260 // LOC_Os08g07440 // LOC_Os06g44320 // LOC_Os02g33750 // LOC_Os05g28320 // LOC_Os08g38990 // LOC_Os01g72330 // LOC_Os08g33670 // LOC_Os04g41040 // LOC_Os08g37730 // LOC_Os01g70890 // LOC_Os06g09420 // LOC_Os11g01480 // …
GO:0044249	cellular biosynthetic process	1.3e-31	// LOC_Os06g43090 // LOC_Os09g28440 // LOC_Os04g45810 // LOC_Os06g41770 // LOC_Os03g21940 // LOC_Os07g30130 // LOC_Os03g07940 // LOC_Os04g16820 // LOC_Os01g15900 // LOC_Os03g12370 // LOC_Os02g45200 // LOC_Os01g74020 // LOC_Os08g42550 // LOC_Os09g35010 // LOC_Os11g37510 // LOC_Os02g39790 // LOC_Os08g25390 // LOC_Os02g43970 // LOC_Os03g64260 // LOC_Os06g06900 // LOC_Os03g08500 // LOC_Os01g43380 // …	GO:0008152	metabolic process	1.1e-27	// LOC_Os11g19340 // LOC_Os01g40070 // LOC_Os03g02750 // LOC_Os05g04510 // LOC_Os07g48290 // LOC_Os06g46435 // LOC_Os02g43970 // LOC_Os06g41770 // LOC_Os02g46090 // LOC_Os06g48160 // LOC_Os01g48446 // LOC_Os03g10950 // LOC_Os08g44280 // LOC_Os05g41780 // LOC_Os12g12260 // LOC_Os01g53220 // LOC_Os08g36920 // LOC_Os08g15306 // LOC_Os01g66270 // LOC_Os02g32590 // LOC_Os04g24140 // LOC_Os01g41550 // …	GO:0051234	establishment of localization	1.6e-07	// LOC_Os03g22490 // LOC_Os01g20830 // LOC_Os01g61190 // LOC_Os11g02330 // LOC_Os02g44310 // LOC_Os05g19040 // LOC_Os01g03490 // LOC_Os07g03910 // LOC_Os05g27304 // LOC_Os03g52650 // LOC_Os03g64340 // LOC_Os06g49190 // LOC_Os06g48810 // LOC_Os12g37360 // LOC_Os11g05010 // LOC_Os04g52310 // LOC_Os10g02240 // LOC_Os09g09520 // LOC_Os05g51610 // LOC_Os12g02310 // LOC_Os10g02260 // LOC_Os10g25830 // …	GO:0031323	regulation of cellular metabolic process	1.3e-11	// LOC_Os01g58080 // LOC_Os08g33660 // LOC_Os08g26880 // LOC_Os01g74540 // LOC_Os12g43790 // LOC_Os01g55150 // LOC_Os05g48850 // LOC_Os06g10820 // LOC_Os09g32260 // LOC_Os08g07440 // LOC_Os06g44320 // LOC_Os02g33750 // LOC_Os05g28320 // LOC_Os08g38990 // LOC_Os01g72330 // LOC_Os08g33670 // LOC_Os08g37730 // LOC_Os01g70890 // LOC_Os06g09420 // LOC_Os11g01480 // LOC_Os10g35300 // LOC_Os02g49480 // …
GO:0034645	cellular macromolecule biosynthetic process	2.1e-31	// LOC_Os06g43090 // LOC_Os09g28440 // LOC_Os04g45810 // LOC_Os06g41770 // LOC_Os03g21940 // LOC_Os07g30130 // LOC_Os03g07940 // LOC_Os04g16820 // LOC_Os11g05930 // LOC_Os03g12370 // LOC_Os02g45200 // LOC_Os01g74020 // LOC_Os08g42550 // LOC_Os09g35010 // LOC_Os03g09170 // LOC_Os08g25390 // LOC_Os02g43970 // LOC_Os03g64260 // LOC_Os06g06900 // LOC_Os03g08500 // LOC_Os01g43380 // LOC_Os11g37510 // …	GO:0034645	cellular macromolecule biosynthetic process	1.2e-27	// LOC_Os06g43090 // LOC_Os06g41770 // LOC_Os03g21940 // LOC_Os04g16820 // LOC_Os09g36220 // LOC_Os11g05930 // LOC_Os02g45200 // LOC_Os09g35010 // LOC_Os03g09170 // LOC_Os08g25390 // LOC_Os02g43970 // LOC_Os06g06900 // LOC_Os01g43380 // LOC_Os11g37510 // LOC_Os01g64310 // LOC_Os01g48446 // LOC_Os04g46220 // LOC_Os02g40530 // LOC_Os06g10780 // LOC_Os02g57530 // LOC_Os01g66890 // LOC_Os01g64790 // …	GO:0071554	cell wall organization or biogenesis	2.1e-07	// LOC_Os01g13320 // LOC_Os06g41700 // LOC_Os03g25990 // LOC_Os01g21034 // LOC_Os02g51040 // LOC_Os01g20980 // LOC_Os06g50400 // LOC_Os01g18400 // LOC_Os01g60770 // LOC_Os05g39990 // LOC_Os07g47830 // LOC_Os03g21820 // LOC_Os01g65790 // LOC_Os05g44600 // LOC_Os09g27890	GO:0043412	macromolecule modification	3.1e-11	// LOC_Os04g34270 // LOC_Os01g68870 // LOC_Os03g02190 // LOC_Os07g38810 // LOC_Os12g41780 // LOC_Os12g42070 // LOC_Os10g08026 // LOC_Os01g47900 // LOC_Os08g02440 // LOC_Os10g05250 // LOC_Os03g21730 // LOC_Os12g34320 // LOC_Os06g35200 // LOC_Os07g38640 // LOC_Os12g40419 // LOC_Os03g12470 // LOC_Os11g36090 // LOC_Os01g12400 // LOC_Os01g04580 // LOC_Os05g02500 // LOC_Os02g14480 // LOC_Os01g74200 // …
GO:0009058	biosynthetic process	2.8e-31	// LOC_Os06g43090 // LOC_Os09g28440 // LOC_Os04g45810 // LOC_Os06g41770 // LOC_Os03g21940 // LOC_Os07g30130 // LOC_Os03g07940 // LOC_Os04g16820 // LOC_Os01g15900 // LOC_Os03g12370 // LOC_Os02g45200 // LOC_Os01g74020 // LOC_Os08g42550 // LOC_Os09g35010 // LOC_Os11g37510 // LOC_Os02g39790 // LOC_Os08g25390 // LOC_Os02g43970 // LOC_Os03g64260 // LOC_Os06g06900 // LOC_Os03g08500 // LOC_Os01g43380 // …	GO:0009059	macromolecule biosynthetic process	1.4e-27	// LOC_Os06g43090 // LOC_Os06g41770 // LOC_Os03g21940 // LOC_Os04g16820 // LOC_Os09g36220 // LOC_Os11g05930 // LOC_Os02g45200 // LOC_Os09g35010 // LOC_Os03g09170 // LOC_Os08g25390 // LOC_Os02g43970 // LOC_Os06g06900 // LOC_Os01g43380 // LOC_Os11g37510 // LOC_Os01g64310 // LOC_Os01g48446 // LOC_Os04g46220 // LOC_Os02g40530 // LOC_Os06g10780 // LOC_Os02g57530 // LOC_Os01g66890 // LOC_Os01g64790 // …	GO:0019219	regulation of nucleobase, nucleoside, nucleotide and nucleic acid metabolic process	2.3e-07	// LOC_Os08g15020 // LOC_Os01g64020 // LOC_Os11g05740 // LOC_Os12g37970 // LOC_Os12g33070 // LOC_Os08g06370 // LOC_Os04g46060 // LOC_Os01g45570 // LOC_Os09g28200 // LOC_Os08g02300 // LOC_Os01g46870 // LOC_Os01g70110 // LOC_Os02g56130 // LOC_Os05g09480 // LOC_Os06g10880 // LOC_Os01g58080 // LOC_Os08g33660 // LOC_Os10g26460 // LOC_Os09g23200 // LOC_Os02g12790 // LOC_Os02g09830 // LOC_Os01g74540 // …	GO:0006464	protein modification process	3.1e-11	// LOC_Os04g34270 // LOC_Os01g68870 // LOC_Os03g02190 // LOC_Os07g38810 // LOC_Os12g41780 // LOC_Os12g42070 // LOC_Os01g47900 // LOC_Os08g02440 // LOC_Os10g05250 // LOC_Os03g21730 // LOC_Os12g34320 // LOC_Os06g35200 // LOC_Os07g38640 // LOC_Os12g40419 // LOC_Os03g12470 // LOC_Os11g36090 // LOC_Os01g12400 // LOC_Os01g04580 // LOC_Os05g02500 // LOC_Os02g14480 // LOC_Os01g74200 // LOC_Os04g35114 // …
GO:0009059	macromolecule biosynthetic process	2.7e-31	// LOC_Os06g43090 // LOC_Os09g28440 // LOC_Os04g45810 // LOC_Os06g41770 // LOC_Os03g21940 // LOC_Os07g30130 // LOC_Os03g07940 // LOC_Os04g16820 // LOC_Os11g05930 // LOC_Os03g12370 // LOC_Os02g45200 // LOC_Os01g74020 // LOC_Os08g42550 // LOC_Os09g35010 // LOC_Os03g09170 // LOC_Os08g25390 // LOC_Os02g43970 // LOC_Os03g64260 // LOC_Os06g06900 // LOC_Os03g08500 // LOC_Os01g43380 // LOC_Os11g37510 // …	GO:0044238	primary metabolic process	5.4e-26	// LOC_Os11g19340 // LOC_Os01g40070 // LOC_Os03g02750 // LOC_Os07g48290 // LOC_Os02g43970 // LOC_Os06g41770 // LOC_Os02g46090 // LOC_Os06g48160 // LOC_Os01g48446 // LOC_Os03g10950 // LOC_Os08g44280 // LOC_Os05g41780 // LOC_Os01g53220 // LOC_Os08g36920 // LOC_Os08g15306 // LOC_Os01g66270 // LOC_Os02g32590 // LOC_Os04g24140 // LOC_Os01g41550 // LOC_Os04g58700 // LOC_Os03g60530 // LOC_Os05g27930 // …	GO:0051171	regulation of nitrogen compound metabolic process	2.3e-07	// LOC_Os08g15020 // LOC_Os01g64020 // LOC_Os11g05740 // LOC_Os12g37970 // LOC_Os12g33070 // LOC_Os08g06370 // LOC_Os04g46060 // LOC_Os01g45570 // LOC_Os09g28200 // LOC_Os08g02300 // LOC_Os01g46870 // LOC_Os01g70110 // LOC_Os02g56130 // LOC_Os05g09480 // LOC_Os06g10880 // LOC_Os01g58080 // LOC_Os08g33660 // LOC_Os10g26460 // LOC_Os09g23200 // LOC_Os02g12790 // LOC_Os02g09830 // LOC_Os01g74540 // …	GO:0080090	regulation of primary metabolic process	4.6e-11	// LOC_Os01g58080 // LOC_Os08g33660 // LOC_Os08g26880 // LOC_Os01g74540 // LOC_Os12g43790 // LOC_Os01g55150 // LOC_Os05g48850 // LOC_Os06g10820 // LOC_Os09g32260 // LOC_Os08g07440 // LOC_Os06g44320 // LOC_Os02g33750 // LOC_Os05g28320 // LOC_Os08g38990 // LOC_Os01g72330 // LOC_Os08g33670 // LOC_Os08g37730 // LOC_Os01g70890 // LOC_Os06g09420 // LOC_Os11g01480 // LOC_Os10g35300 // LOC_Os02g49480 // …
GO:0006807	nitrogen compound metabolic process	6.3e-29	// LOC_Os06g43090 // LOC_Os09g28440 // LOC_Os04g45810 // LOC_Os06g41770 // LOC_Os01g64790 // LOC_Os07g30130 // LOC_Os03g07940 // LOC_Os04g16820 // LOC_Os11g05930 // LOC_Os03g12370 // LOC_Os02g45200 // LOC_Os01g74020 // LOC_Os08g42550 // LOC_Os09g35010 // LOC_Os03g09170 // LOC_Os02g39790 // LOC_Os08g25390 // LOC_Os02g43970 // LOC_Os03g64260 // LOC_Os06g06900 // LOC_Os03g08500 // LOC_Os01g43380 // …	GO:0006139	nucleobase, nucleoside, nucleotide and nucleic acid metabolic process	3.1e-25	// LOC_Os06g43090 // LOC_Os06g41770 // LOC_Os01g64790 // LOC_Os04g16820 // LOC_Os09g36220 // LOC_Os11g05930 // LOC_Os02g45200 // LOC_Os09g35010 // LOC_Os03g09170 // LOC_Os08g25390 // LOC_Os02g43970 // LOC_Os06g06900 // LOC_Os01g43380 // LOC_Os01g64310 // LOC_Os01g48446 // LOC_Os02g40530 // LOC_Os06g10780 // LOC_Os02g57530 // LOC_Os01g66890 // LOC_Os01g69920 // LOC_Os05g41780 // LOC_Os03g06630 // …	GO:0009889	regulation of biosynthetic process	4.5e-07	// LOC_Os08g15020 // LOC_Os01g64020 // LOC_Os11g05740 // LOC_Os12g37970 // LOC_Os12g33070 // LOC_Os08g06370 // LOC_Os04g46060 // LOC_Os01g45570 // LOC_Os09g28200 // LOC_Os08g02300 // LOC_Os01g46870 // LOC_Os01g70110 // LOC_Os02g56130 // LOC_Os05g09480 // LOC_Os06g10880 // LOC_Os01g58080 // LOC_Os08g33660 // LOC_Os10g26460 // LOC_Os09g23200 // LOC_Os02g12790 // LOC_Os02g09830 // LOC_Os01g74540 // …	GO:0060255	regulation of macromolecule metabolic process	4.6e-11	// LOC_Os10g08026 // LOC_Os01g58080 // LOC_Os08g33660 // LOC_Os08g26880 // LOC_Os01g74540 // LOC_Os12g43790 // LOC_Os01g55150 // LOC_Os05g48850 // LOC_Os06g10820 // LOC_Os09g32260 // LOC_Os08g07440 // LOC_Os06g44320 // LOC_Os02g33750 // LOC_Os05g28320 // LOC_Os08g38990 // LOC_Os01g72330 // LOC_Os08g33670 // LOC_Os08g37730 // LOC_Os01g70890 // LOC_Os06g09420 // LOC_Os11g01480 // LOC_Os10g35300 // …
GO:0043170	macromolecule metabolic process	8.8e-29	// LOC_Os04g45810 // LOC_Os03g07940 // LOC_Os01g71320 // LOC_Os03g02750 // LOC_Os08g42550 // LOC_Os07g48290 // LOC_Os02g48210 // LOC_Os02g46090 // LOC_Os06g48160 // LOC_Os05g47770 // LOC_Os01g48446 // LOC_Os03g10950 // LOC_Os05g41780 // LOC_Os01g48770 // LOC_Os01g53220 // LOC_Os08g36920 // LOC_Os08g15306 // LOC_Os01g66270 // LOC_Os02g32590 // LOC_Os04g24140 // LOC_Os01g41550 // LOC_Os04g58700 // …	GO:0044260	cellular macromolecule metabolic process	3.5e-25	// LOC_Os06g43090 // LOC_Os03g43440 // LOC_Os06g41770 // LOC_Os10g38238 // LOC_Os03g17700 // LOC_Os10g38820 // LOC_Os04g52840 // LOC_Os01g43550 // LOC_Os04g16820 // LOC_Os09g36220 // LOC_Os11g05930 // LOC_Os02g45200 // LOC_Os02g05930 // LOC_Os10g28240 // LOC_Os07g48290 // LOC_Os06g44160 // LOC_Os03g09170 // LOC_Os02g02870 // LOC_Os08g25390 // LOC_Os02g43970 // LOC_Os01g28730 // LOC_Os01g43380 // …	GO:0010556	regulation of macromolecule biosynthetic process	4.5e-07	// LOC_Os08g15020 // LOC_Os01g64020 // LOC_Os11g05740 // LOC_Os12g37970 // LOC_Os12g33070 // LOC_Os08g06370 // LOC_Os04g46060 // LOC_Os01g45570 // LOC_Os09g28200 // LOC_Os08g02300 // LOC_Os01g46870 // LOC_Os01g70110 // LOC_Os02g56130 // LOC_Os05g09480 // LOC_Os06g10880 // LOC_Os01g58080 // LOC_Os08g33660 // LOC_Os10g26460 // LOC_Os09g23200 // LOC_Os02g12790 // LOC_Os02g09830 // LOC_Os01g74540 // …	GO:0019222	regulation of metabolic process	8.7e-11	// LOC_Os10g08026 // LOC_Os01g58080 // LOC_Os08g33660 // LOC_Os08g26880 // LOC_Os01g74540 // LOC_Os12g43790 // LOC_Os01g55150 // LOC_Os05g48850 // LOC_Os06g10820 // LOC_Os09g32260 // LOC_Os08g07440 // LOC_Os06g44320 // LOC_Os02g33750 // LOC_Os05g28320 // LOC_Os08g38990 // LOC_Os01g72330 // LOC_Os08g33670 // LOC_Os08g37730 // LOC_Os01g70890 // LOC_Os06g09420 // LOC_Os11g01480 // LOC_Os10g35300 // …
GO:0006139	nucleobase, nucleoside, nucleotide and nucleic acid metabolic process	2.9e-28	// LOC_Os06g43090 // LOC_Os09g28440 // LOC_Os04g45810 // LOC_Os06g41770 // LOC_Os01g64790 // LOC_Os07g30130 // LOC_Os03g07940 // LOC_Os04g16820 // LOC_Os11g05930 // LOC_Os03g12370 // LOC_Os02g45200 // LOC_Os01g74020 // LOC_Os08g42550 // LOC_Os09g35010 // LOC_Os03g09170 // LOC_Os08g25390 // LOC_Os02g43970 // LOC_Os03g64260 // LOC_Os06g06900 // LOC_Os03g08500 // LOC_Os01g43380 // LOC_Os01g64310 // …	GO:0043170	macromolecule metabolic process	8.9e-23	// LOC_Os06g43090 // LOC_Os03g43440 // LOC_Os01g39260 // LOC_Os06g41770 // LOC_Os05g42424 // LOC_Os01g50420 // LOC_Os10g38238 // LOC_Os03g17700 // LOC_Os10g38820 // LOC_Os04g52840 // LOC_Os01g43550 // LOC_Os04g16820 // LOC_Os09g36220 // LOC_Os03g02750 // LOC_Os02g45200 // LOC_Os02g05930 // LOC_Os10g28240 // LOC_Os07g48290 // LOC_Os06g44160 // LOC_Os03g09170 // LOC_Os02g02870 // LOC_Os10g38278 // …	GO:0031326	regulation of cellular biosynthetic process	4.5e-07	// LOC_Os08g15020 // LOC_Os01g64020 // LOC_Os11g05740 // LOC_Os12g37970 // LOC_Os12g33070 // LOC_Os08g06370 // LOC_Os04g46060 // LOC_Os01g45570 // LOC_Os09g28200 // LOC_Os08g02300 // LOC_Os01g46870 // LOC_Os01g70110 // LOC_Os02g56130 // LOC_Os05g09480 // LOC_Os06g10880 // LOC_Os01g58080 // LOC_Os08g33660 // LOC_Os10g26460 // LOC_Os09g23200 // LOC_Os02g12790 // LOC_Os02g09830 // LOC_Os01g74540 // …	GO:0000003	reproduction	2.6e-10	// LOC_Os04g34270 // LOC_Os04g46630 // LOC_Os01g47840 // LOC_Os11g03820 // LOC_Os04g34250 // LOC_Os01g36130 // LOC_Os03g35600 // LOC_Os01g47900 // LOC_Os03g01270 // LOC_Os10g40710 // LOC_Os10g40700 // LOC_Os02g42650 // LOC_Os01g65030 // LOC_Os01g47820 // LOC_Os02g44108 // LOC_Os01g12420 // LOC_Os12g03640 // LOC_Os12g34320
GO:0006355	regulation of transcription, DNA-dependent	1.2e-19	// LOC_Os02g02870 // LOC_Os09g28440 // LOC_Os04g45810 // LOC_Os06g41770 // LOC_Os01g47730 // LOC_Os12g42400 // LOC_Os09g36220 // LOC_Os02g45450 // LOC_Os03g07940 // LOC_Os03g64260 // LOC_Os10g29660 // LOC_Os01g69920 // LOC_Os11g05930 // LOC_Os03g12370 // LOC_Os08g14450 // LOC_Os09g35030 // LOC_Os01g60270 // LOC_Os02g07840 // LOC_Os08g42550 // LOC_Os09g35010 // LOC_Os10g41230 // LOC_Os03g09170 // …	GO:0006355	regulation of transcription, DNA-dependent	3.2e-17	// LOC_Os02g02870 // LOC_Os10g38820 // LOC_Os09g28440 // LOC_Os01g46970 // LOC_Os06g41770 // LOC_Os01g64790 // LOC_Os09g36220 // LOC_Os07g39320 // LOC_Os02g45450 // LOC_Os01g21120 // LOC_Os06g35960 // LOC_Os11g05930 // LOC_Os09g35030 // LOC_Os03g10210 // LOC_Os02g49700 // LOC_Os09g35010 // LOC_Os10g41230 // LOC_Os04g57340 // LOC_Os04g46440 // LOC_Os02g43790 // LOC_Os04g52090 // LOC_Os10g41330 // …	GO:0065004	protein-DNA complex assembly	7.6e-07	// LOC_Os01g64640 // LOC_Os03g02780 // LOC_Os03g51200 // LOC_Os04g34240 // LOC_Os01g05900 // LOC_Os11g05730 // LOC_Os01g05970 // LOC_Os12g34510 // LOC_Os06g06510 // LOC_Os01g61920 // LOC_Os07g36500	GO:0050794	regulation of cellular process	4.2e-10	// LOC_Os01g58080 // LOC_Os08g33660 // LOC_Os08g26880 // LOC_Os01g74540 // LOC_Os12g43790 // LOC_Os01g55150 // LOC_Os05g48850 // LOC_Os01g27140 // LOC_Os06g10820 // LOC_Os09g32260 // LOC_Os08g07440 // LOC_Os06g44320 // LOC_Os02g33750 // LOC_Os05g28320 // LOC_Os08g38990 // LOC_Os01g72330 // LOC_Os08g33670 // LOC_Os08g37730 // LOC_Os01g70890 // LOC_Os06g09420 // LOC_Os11g01480 // LOC_Os10g35300 // …
GO:0051252	regulation of RNA metabolic process	1.7e-19	// LOC_Os02g02870 // LOC_Os09g28440 // LOC_Os04g45810 // LOC_Os06g41770 // LOC_Os01g47730 // LOC_Os12g42400 // LOC_Os09g36220 // LOC_Os02g45450 // LOC_Os03g07940 // LOC_Os03g64260 // LOC_Os10g29660 // LOC_Os01g69920 // LOC_Os11g05930 // LOC_Os03g12370 // LOC_Os08g14450 // LOC_Os09g35030 // LOC_Os01g60270 // LOC_Os02g07840 // LOC_Os08g42550 // LOC_Os09g35010 // LOC_Os10g41230 // LOC_Os03g09170 // …	GO:0051252	regulation of RNA metabolic process	4.4e-17	// LOC_Os02g02870 // LOC_Os10g38820 // LOC_Os09g28440 // LOC_Os01g46970 // LOC_Os06g41770 // LOC_Os01g64790 // LOC_Os09g36220 // LOC_Os07g39320 // LOC_Os02g45450 // LOC_Os01g21120 // LOC_Os06g35960 // LOC_Os11g05930 // LOC_Os09g35030 // LOC_Os03g10210 // LOC_Os02g49700 // LOC_Os09g35010 // LOC_Os10g41230 // LOC_Os04g57340 // LOC_Os04g46440 // LOC_Os02g43790 // LOC_Os04g52090 // LOC_Os10g41330 // …	GO:0034728	nucleosome organization	7.6e-07	// LOC_Os01g64640 // LOC_Os03g02780 // LOC_Os03g51200 // LOC_Os04g34240 // LOC_Os01g05900 // LOC_Os11g05730 // LOC_Os01g05970 // LOC_Os12g34510 // LOC_Os06g06510 // LOC_Os01g61920 // LOC_Os07g36500	GO:0044237	cellular metabolic process	4.5e-10	// LOC_Os04g34270 // LOC_Os01g68870 // LOC_Os03g02190 // LOC_Os07g38810 // LOC_Os01g38359 // LOC_Os12g41780 // LOC_Os12g42070 // LOC_Os10g08026 // LOC_Os01g47900 // LOC_Os08g02440 // LOC_Os10g05250 // LOC_Os12g09540 // LOC_Os01g58080 // LOC_Os07g44690 // LOC_Os08g33660 // LOC_Os08g26880 // LOC_Os04g59440 // LOC_Os01g74540 // LOC_Os06g07190 // LOC_Os12g34320 // LOC_Os12g43790 // LOC_Os01g55150 // …
GO:0006351	transcription, DNA-dependent	4.2e-19	// LOC_Os02g02870 // LOC_Os09g28440 // LOC_Os04g45810 // LOC_Os06g41770 // LOC_Os01g47730 // LOC_Os12g42400 // LOC_Os09g36220 // LOC_Os02g45450 // LOC_Os03g07940 // LOC_Os03g64260 // LOC_Os10g29660 // LOC_Os01g69920 // LOC_Os11g05930 // LOC_Os03g12370 // LOC_Os08g14450 // LOC_Os09g35030 // LOC_Os01g60270 // LOC_Os02g07840 // LOC_Os08g42550 // LOC_Os09g35010 // LOC_Os10g41230 // LOC_Os03g09170 // …	GO:0006351	transcription, DNA-dependent	2.5e-16	// LOC_Os02g02870 // LOC_Os10g38820 // LOC_Os09g28440 // LOC_Os01g46970 // LOC_Os06g41770 // LOC_Os01g64790 // LOC_Os09g36220 // LOC_Os07g39320 // LOC_Os02g45450 // LOC_Os01g21120 // LOC_Os06g35960 // LOC_Os11g05930 // LOC_Os09g35030 // LOC_Os03g10210 // LOC_Os02g49700 // LOC_Os09g35010 // LOC_Os10g41230 // LOC_Os04g57340 // LOC_Os04g46440 // LOC_Os02g43790 // LOC_Os04g52090 // LOC_Os10g41330 // …	GO:0031497	chromatin assembly	7.6e-07	// LOC_Os01g64640 // LOC_Os03g02780 // LOC_Os03g51200 // LOC_Os04g34240 // LOC_Os01g05900 // LOC_Os11g05730 // LOC_Os01g05970 // LOC_Os12g34510 // LOC_Os06g06510 // LOC_Os01g61920 // LOC_Os07g36500	GO:0030001	metal ion transport	6e-10	// LOC_Os03g02070 // LOC_Os09g26900 // LOC_Os05g45820 // LOC_Os04g39430 // LOC_Os03g64340 // LOC_Os01g52160 // LOC_Os02g57240 // LOC_Os08g31340 // LOC_Os04g32030 // LOC_Os01g41200 // LOC_Os02g27490 // LOC_Os01g03490 // LOC_Os07g23720 // LOC_Os03g02860 // LOC_Os08g31140 // LOC_Os09g12790 // LOC_Os10g38870 // LOC_Os09g24310 // LOC_Os05g39560 // LOC_Os03g26650 // LOC_Os03g22490 // LOC_Os07g47480 // …
GO:0032774	RNA biosynthetic process	5.2e-19	// LOC_Os02g02870 // LOC_Os09g28440 // LOC_Os04g45810 // LOC_Os06g41770 // LOC_Os01g47730 // LOC_Os12g42400 // LOC_Os09g36220 // LOC_Os02g45450 // LOC_Os03g07940 // LOC_Os03g64260 // LOC_Os10g29660 // LOC_Os01g69920 // LOC_Os11g05930 // LOC_Os03g12370 // LOC_Os08g14450 // LOC_Os09g35030 // LOC_Os01g60270 // LOC_Os02g07840 // LOC_Os08g42550 // LOC_Os09g35010 // LOC_Os10g41230 // LOC_Os03g09170 // …	GO:0032774	RNA biosynthetic process	3e-16	// LOC_Os02g02870 // LOC_Os10g38820 // LOC_Os09g28440 // LOC_Os01g46970 // LOC_Os06g41770 // LOC_Os01g64790 // LOC_Os09g36220 // LOC_Os07g39320 // LOC_Os02g45450 // LOC_Os01g21120 // LOC_Os06g35960 // LOC_Os11g05930 // LOC_Os09g35030 // LOC_Os03g10210 // LOC_Os02g49700 // LOC_Os09g35010 // LOC_Os10g41230 // LOC_Os04g57340 // LOC_Os04g46440 // LOC_Os02g43790 // LOC_Os04g52090 // LOC_Os10g41330 // …	GO:0006334	nucleosome assembly	7.6e-07	// LOC_Os01g64640 // LOC_Os03g02780 // LOC_Os03g51200 // LOC_Os04g34240 // LOC_Os01g05900 // LOC_Os11g05730 // LOC_Os01g05970 // LOC_Os12g34510 // LOC_Os06g06510 // LOC_Os01g61920 // LOC_Os07g36500	GO:0006118	electron transport	2.7e-09	// LOC_Os08g02110 // LOC_Os04g39100 // LOC_Os06g02019 // LOC_Os08g42030 // LOC_Os02g14090 // LOC_Os10g17260 // LOC_Os03g57120 // LOC_Os07g47990 // LOC_Os03g13200 // LOC_Os07g48010 // LOC_Os04g39430 // LOC_Os06g43430 // LOC_Os04g47270 // LOC_Os01g11340 // LOC_Os07g33440 // LOC_Os04g01140 // LOC_Os09g29390 // LOC_Os01g12770 // LOC_Os12g25690 // LOC_Os05g37140 // LOC_Os09g39940 // LOC_Os10g08474 // …
GO:0006796	phosphate metabolic process	1.5e-18	// LOC_Os04g34270 // LOC_Os03g43440 // LOC_Os03g17700 // LOC_Os04g52840 // LOC_Os10g28240 // LOC_Os07g48290 // LOC_Os06g46435 // LOC_Os02g48210 // LOC_Os01g28730 // LOC_Os09g38700 // LOC_Os02g46090 // LOC_Os05g47770 // LOC_Os08g40270 // LOC_Os03g10950 // LOC_Os12g01740 // LOC_Os02g57530 // LOC_Os06g22010 // LOC_Os01g69920 // LOC_Os12g12260 // LOC_Os04g54200 // LOC_Os05g04360 // LOC_Os01g54480 // …	GO:0006796	phosphate metabolic process	1.6e-14	// LOC_Os03g43440 // LOC_Os03g17700 // LOC_Os04g52840 // LOC_Os10g28240 // LOC_Os07g48290 // LOC_Os06g46435 // LOC_Os01g28730 // LOC_Os02g46090 // LOC_Os08g40270 // LOC_Os03g10950 // LOC_Os12g01740 // LOC_Os02g57530 // LOC_Os01g69920 // LOC_Os07g22496 // LOC_Os04g54200 // LOC_Os01g40094 // LOC_Os11g07040 // LOC_Os10g21266 // LOC_Os04g03530 // LOC_Os10g21264 // LOC_Os01g56580 // LOC_Os03g16740 // …	GO:0045449	regulation of transcription	6.9e-07	// LOC_Os08g15020 // LOC_Os01g64020 // LOC_Os11g05740 // LOC_Os12g33070 // LOC_Os08g06370 // LOC_Os04g46060 // LOC_Os01g45570 // LOC_Os09g28200 // LOC_Os08g02300 // LOC_Os01g46870 // LOC_Os01g70110 // LOC_Os05g09480 // LOC_Os06g10880 // LOC_Os01g58080 // LOC_Os08g33660 // LOC_Os10g26460 // LOC_Os09g23200 // LOC_Os02g12790 // LOC_Os02g09830 // LOC_Os01g74540 // LOC_Os01g64590 // LOC_Os09g33580 // …	GO:0050789	regulation of biological process	3e-09	// LOC_Os10g08026 // LOC_Os01g58080 // LOC_Os08g33660 // LOC_Os08g26880 // LOC_Os01g74540 // LOC_Os12g43790 // LOC_Os01g55150 // LOC_Os05g48850 // LOC_Os01g27140 // LOC_Os06g10820 // LOC_Os09g32260 // LOC_Os08g07440 // LOC_Os06g44320 // LOC_Os02g33750 // LOC_Os05g28320 // LOC_Os08g38990 // LOC_Os01g72330 // LOC_Os08g33670 // LOC_Os08g37730 // LOC_Os01g70890 // LOC_Os06g09420 // LOC_Os11g01480 // …
GO:0006793	phosphorus metabolic process	1.5e-18	// LOC_Os04g34270 // LOC_Os03g43440 // LOC_Os03g17700 // LOC_Os04g52840 // LOC_Os10g28240 // LOC_Os07g48290 // LOC_Os06g46435 // LOC_Os02g48210 // LOC_Os01g28730 // LOC_Os09g38700 // LOC_Os02g46090 // LOC_Os05g47770 // LOC_Os08g40270 // LOC_Os03g10950 // LOC_Os12g01740 // LOC_Os02g57530 // LOC_Os06g22010 // LOC_Os01g69920 // LOC_Os12g12260 // LOC_Os04g54200 // LOC_Os05g04360 // LOC_Os01g54480 // …	GO:0006793	phosphorus metabolic process	1.6e-14	// LOC_Os03g43440 // LOC_Os03g17700 // LOC_Os04g52840 // LOC_Os10g28240 // LOC_Os07g48290 // LOC_Os06g46435 // LOC_Os01g28730 // LOC_Os02g46090 // LOC_Os08g40270 // LOC_Os03g10950 // LOC_Os12g01740 // LOC_Os02g57530 // LOC_Os01g69920 // LOC_Os07g22496 // LOC_Os04g54200 // LOC_Os01g40094 // LOC_Os11g07040 // LOC_Os10g21266 // LOC_Os04g03530 // LOC_Os10g21264 // LOC_Os01g56580 // LOC_Os03g16740 // …	GO:0031323	regulation of cellular metabolic process	8.3e-07	// LOC_Os08g15020 // LOC_Os01g64020 // LOC_Os11g05740 // LOC_Os12g37970 // LOC_Os12g33070 // LOC_Os08g06370 // LOC_Os04g46060 // LOC_Os01g45570 // LOC_Os09g28200 // LOC_Os08g02300 // LOC_Os01g46870 // LOC_Os01g70110 // LOC_Os02g56130 // LOC_Os05g09480 // LOC_Os06g10880 // LOC_Os01g58080 // LOC_Os08g33660 // LOC_Os10g26460 // LOC_Os09g23200 // LOC_Os02g12790 // LOC_Os02g09830 // LOC_Os01g74540 // …	GO:0065007	biological regulation	3.8e-09	// LOC_Os10g25450 // LOC_Os10g08026 // LOC_Os01g58080 // LOC_Os08g33660 // LOC_Os08g26880 // LOC_Os01g74540 // LOC_Os12g43790 // LOC_Os01g55150 // LOC_Os05g48850 // LOC_Os01g27140 // LOC_Os06g10820 // LOC_Os09g32260 // LOC_Os08g07440 // LOC_Os06g44320 // LOC_Os02g33750 // LOC_Os05g28320 // LOC_Os08g38990 // LOC_Os01g72330 // LOC_Os08g33670 // LOC_Os08g37730 // LOC_Os01g70890 // LOC_Os06g09420 // …
GO:0016310	phosphorylation	4e-15	// LOC_Os04g34270 // LOC_Os03g43440 // LOC_Os03g17700 // LOC_Os04g52840 // LOC_Os10g28240 // LOC_Os07g48290 // LOC_Os06g46435 // LOC_Os02g48210 // LOC_Os01g28730 // LOC_Os09g38700 // LOC_Os02g46090 // LOC_Os05g47770 // LOC_Os08g40270 // LOC_Os12g01740 // LOC_Os02g57530 // LOC_Os06g22010 // LOC_Os01g69920 // LOC_Os12g12260 // LOC_Os04g54200 // LOC_Os01g54480 // LOC_Os12g23700 // LOC_Os07g47950 // …	GO:0022900	electron transport chain	6.3e-14	// LOC_Os06g46435 // LOC_Os10g21402 // LOC_Os08g14860 // LOC_Os08g15322 // LOC_Os12g10600 // LOC_Os10g21258 // LOC_Os10g38212 // LOC_Os07g22496 // LOC_Os01g58022 // LOC_Os12g19420 // LOC_Os10g21298 // LOC_Os06g22010 // LOC_Os10g21404 // LOC_Os07g22504 // LOC_Os10g21310	GO:0006323	DNA packaging	8.5e-07	// LOC_Os01g64640 // LOC_Os03g02780 // LOC_Os03g51200 // LOC_Os04g34240 // LOC_Os01g05900 // LOC_Os11g05730 // LOC_Os01g05970 // LOC_Os12g34510 // LOC_Os06g06510 // LOC_Os01g61920 // LOC_Os07g36500	GO:0006811	ion transport	4e-08	// LOC_Os03g02070 // LOC_Os09g26900 // LOC_Os05g45820 // LOC_Os04g39430 // LOC_Os03g64340 // LOC_Os01g52160 // LOC_Os02g57240 // LOC_Os05g51610 // LOC_Os08g31340 // LOC_Os04g32030 // LOC_Os01g41200 // LOC_Os11g05010 // LOC_Os06g05160 // LOC_Os05g35410 // LOC_Os01g03490 // LOC_Os07g23720 // LOC_Os03g02860 // LOC_Os09g12790 // LOC_Os01g51770 // LOC_Os08g31140 // LOC_Os01g52130 // LOC_Os10g38870 // …
GO:0016070	RNA metabolic process	1.2e-13	// LOC_Os04g45810 // LOC_Os06g41770 // LOC_Os01g64790 // LOC_Os03g07940 // LOC_Os11g05930 // LOC_Os03g12370 // LOC_Os08g42550 // LOC_Os09g35010 // LOC_Os03g09170 // LOC_Os08g25390 // LOC_Os02g43970 // LOC_Os03g08500 // LOC_Os01g43380 // LOC_Os06g10780 // LOC_Os02g57530 // LOC_Os01g66890 // LOC_Os01g69920 // LOC_Os03g53340 // LOC_Os05g41780 // LOC_Os01g53220 // LOC_Os08g36920 // LOC_Os01g66270 // …	GO:0055114	oxidation reduction	6.3e-14	// LOC_Os06g46435 // LOC_Os10g21402 // LOC_Os08g14860 // LOC_Os08g15322 // LOC_Os12g10600 // LOC_Os10g21258 // LOC_Os10g38212 // LOC_Os07g22496 // LOC_Os01g58022 // LOC_Os12g19420 // LOC_Os10g21298 // LOC_Os06g22010 // LOC_Os10g21404 // LOC_Os07g22504 // LOC_Os10g21310	GO:0010468	regulation of gene expression	1.3e-06	// LOC_Os08g15020 // LOC_Os01g64020 // LOC_Os11g05740 // LOC_Os12g33070 // LOC_Os08g06370 // LOC_Os04g46060 // LOC_Os01g45570 // LOC_Os10g08026 // LOC_Os08g02300 // LOC_Os01g46870 // LOC_Os01g70110 // LOC_Os05g09480 // LOC_Os06g10880 // LOC_Os01g58080 // LOC_Os08g33660 // LOC_Os10g26460 // LOC_Os09g23200 // LOC_Os02g12790 // LOC_Os02g09830 // LOC_Os01g74540 // LOC_Os01g64590 // LOC_Os09g33580 // …	GO:0006812	cation transport	9.9e-08	// LOC_Os03g02070 // LOC_Os09g26900 // LOC_Os05g45820 // LOC_Os04g39430 // LOC_Os03g64340 // LOC_Os01g52160 // LOC_Os02g57240 // LOC_Os05g51610 // LOC_Os08g31340 // LOC_Os04g32030 // LOC_Os01g41200 // LOC_Os11g05010 // LOC_Os01g03490 // LOC_Os07g23720 // LOC_Os03g02860 // LOC_Os08g31140 // LOC_Os09g12790 // LOC_Os10g38870 // LOC_Os09g24310 // LOC_Os05g39560 // LOC_Os03g26650 // LOC_Os05g03780 // …
GO:0043687	post-translational protein modification	1.7e-13	// LOC_Os04g34270 // LOC_Os03g43440 // LOC_Os03g17700 // LOC_Os04g52840 // LOC_Os05g38550 // LOC_Os10g28240 // LOC_Os07g48290 // LOC_Os02g48210 // LOC_Os01g28730 // LOC_Os09g38700 // LOC_Os02g46090 // LOC_Os05g47770 // LOC_Os08g40270 // LOC_Os03g10950 // LOC_Os12g01740 // LOC_Os02g57530 // LOC_Os07g07240 // LOC_Os01g69920 // LOC_Os06g30970 // LOC_Os05g04360 // LOC_Os01g54480 // LOC_Os05g39410 // …	GO:0006119	oxidative phosphorylation	6.1e-12	// LOC_Os06g46435 // LOC_Os10g21266 // LOC_Os08g14860 // LOC_Os07g22496 // LOC_Os10g21258 // LOC_Os10g38212 // LOC_Os10g21264 // LOC_Os12g19420 // LOC_Os01g58022 // LOC_Os05g47980 // LOC_Os12g19430 // LOC_Os06g22010 // LOC_Os10g21404 // LOC_Os07g22504 // LOC_Os10g21402 // LOC_Os12g10570 // LOC_Os01g08350 // LOC_Os09g08910	GO:0060255	regulation of macromolecule metabolic process	1.7e-06	// LOC_Os08g15020 // LOC_Os01g64020 // LOC_Os11g05740 // LOC_Os12g37970 // LOC_Os12g33070 // LOC_Os08g06370 // LOC_Os04g46060 // LOC_Os01g45570 // LOC_Os10g08026 // LOC_Os08g02300 // LOC_Os01g46870 // LOC_Os01g70110 // LOC_Os02g56130 // LOC_Os05g09480 // LOC_Os06g10880 // LOC_Os01g58080 // LOC_Os08g33660 // LOC_Os10g26460 // LOC_Os09g23200 // LOC_Os02g12790 // LOC_Os02g09830 // LOC_Os01g74540 // …	GO:0006139	nucleobase, nucleoside, nucleotide and nucleic acid metabolic process	1.7e-07	// LOC_Os12g09540 // LOC_Os10g08026 // LOC_Os01g58080 // LOC_Os08g33660 // LOC_Os08g26880 // LOC_Os01g74540 // LOC_Os06g07190 // LOC_Os12g43790 // LOC_Os01g55150 // LOC_Os05g48850 // LOC_Os06g10820 // LOC_Os09g32260 // LOC_Os08g07440 // LOC_Os06g44320 // LOC_Os02g33750 // LOC_Os05g28320 // LOC_Os08g38990 // LOC_Os01g72330 // LOC_Os08g33670 // LOC_Os04g41040 // LOC_Os08g37730 // LOC_Os01g70890 // …
GO:0006464	protein modification process	2.7e-13	// LOC_Os04g34270 // LOC_Os03g43440 // LOC_Os01g67950 // LOC_Os03g17700 // LOC_Os04g52840 // LOC_Os05g38550 // LOC_Os10g28240 // LOC_Os07g48290 // LOC_Os02g48210 // LOC_Os01g28730 // LOC_Os05g35266 // LOC_Os09g38700 // LOC_Os02g46090 // LOC_Os05g47770 // LOC_Os08g40270 // LOC_Os03g10950 // LOC_Os12g01740 // LOC_Os02g57530 // LOC_Os07g07240 // LOC_Os01g69920 // LOC_Os06g30970 // LOC_Os05g04360 // …	GO:0016070	RNA metabolic process	1.5e-11	// LOC_Os07g17770 // LOC_Os10g38820 // LOC_Os09g28440 // LOC_Os01g46970 // LOC_Os06g41770 // LOC_Os01g64790 // LOC_Os09g36220 // LOC_Os07g39320 // LOC_Os02g45450 // LOC_Os01g21120 // LOC_Os06g35960 // LOC_Os11g05930 // LOC_Os09g35030 // LOC_Os03g10210 // LOC_Os02g49700 // LOC_Os09g35010 // LOC_Os10g41230 // LOC_Os04g57340 // LOC_Os04g46440 // LOC_Os02g43790 // LOC_Os04g52090 // LOC_Os08g25390 // …	GO:0080090	regulation of primary metabolic process	1.9e-06	// LOC_Os08g15020 // LOC_Os01g64020 // LOC_Os11g05740 // LOC_Os12g37970 // LOC_Os12g33070 // LOC_Os08g06370 // LOC_Os04g46060 // LOC_Os01g45570 // LOC_Os09g28200 // LOC_Os08g02300 // LOC_Os01g46870 // LOC_Os01g70110 // LOC_Os02g56130 // LOC_Os05g09480 // LOC_Os06g10880 // LOC_Os01g58080 // LOC_Os08g33660 // LOC_Os10g26460 // LOC_Os09g23200 // LOC_Os02g12790 // LOC_Os02g09830 // LOC_Os01g74540 // …	GO:0006807	nitrogen compound metabolic process	4.6e-07	// LOC_Os12g09540 // LOC_Os10g08026 // LOC_Os01g58080 // LOC_Os08g33660 // LOC_Os08g26880 // LOC_Os01g74540 // LOC_Os06g07190 // LOC_Os12g43790 // LOC_Os01g55150 // LOC_Os05g48850 // LOC_Os06g10820 // LOC_Os09g32260 // LOC_Os08g07440 // LOC_Os06g44320 // LOC_Os02g33750 // LOC_Os05g28320 // LOC_Os08g38990 // LOC_Os01g72330 // LOC_Os08g33670 // LOC_Os04g41040 // LOC_Os08g37730 // LOC_Os01g70890 // …
GO:0006118	electron transport	9.4e-13	// LOC_Os12g04480 // LOC_Os11g05380 // LOC_Os05g42000 // LOC_Os10g34480 // LOC_Os03g50450 // LOC_Os12g25660 // LOC_Os01g57730 // LOC_Os08g15280 // LOC_Os09g28390 // LOC_Os04g16846 // LOC_Os04g57550 // LOC_Os06g24180 // LOC_Os04g03980 // LOC_Os04g59190 // LOC_Os10g37110 // LOC_Os05g37250 // LOC_Os10g21298 // LOC_Os08g37660 // LOC_Os03g55240 // LOC_Os02g02400 // LOC_Os10g38229 // LOC_Os01g43740 // …	GO:0016310	phosphorylation	4.5e-11	// LOC_Os03g43440 // LOC_Os03g17700 // LOC_Os04g52840 // LOC_Os10g28240 // LOC_Os07g48290 // LOC_Os06g46435 // LOC_Os01g28730 // LOC_Os02g46090 // LOC_Os08g40270 // LOC_Os12g01740 // LOC_Os02g57530 // LOC_Os01g69920 // LOC_Os07g22496 // LOC_Os04g54200 // LOC_Os12g23700 // LOC_Os11g07040 // LOC_Os10g21266 // LOC_Os04g03530 // LOC_Os10g21264 // LOC_Os01g56580 // LOC_Os03g16740 // LOC_Os08g14860 // …	GO:0015833	peptide transport	2e-06	// LOC_Os10g02260 // LOC_Os03g48180 // LOC_Os10g05780 // LOC_Os05g27304 // LOC_Os11g17970 // LOC_Os06g13210 // LOC_Os01g65100 // LOC_Os06g15370 // LOC_Os01g37590 // LOC_Os08g05910 // LOC_Os10g02240 // LOC_Os05g33960 // LOC_Os06g49220	GO:0019953	sexual reproduction	5.8e-07	// LOC_Os04g46630 // LOC_Os03g01270 // LOC_Os10g40710 // LOC_Os10g40700 // LOC_Os02g42650 // LOC_Os01g36130 // LOC_Os02g44108
GO:0043412	macromolecule modification	1.3e-12	// LOC_Os04g34270 // LOC_Os03g43440 // LOC_Os01g67950 // LOC_Os03g17700 // LOC_Os04g52840 // LOC_Os05g38550 // LOC_Os10g28240 // LOC_Os07g48290 // LOC_Os02g48210 // LOC_Os01g28730 // LOC_Os05g35266 // LOC_Os09g38700 // LOC_Os02g46090 // LOC_Os05g47770 // LOC_Os08g40270 // LOC_Os03g10950 // LOC_Os12g01740 // LOC_Os02g57530 // LOC_Os07g07240 // LOC_Os01g69920 // LOC_Os06g30970 // LOC_Os05g04360 // …	GO:0006091	generation of precursor metabolites and energy	7.8e-11	// LOC_Os08g14860 // LOC_Os12g19430 // LOC_Os07g22504 // LOC_Os01g08350 // LOC_Os06g46435 // LOC_Os10g21402 // LOC_Os02g10390 // LOC_Os07g22496 // LOC_Os10g21258 // LOC_Os08g35420 // LOC_Os03g39610 // LOC_Os01g58022 // LOC_Os10g21298 // LOC_Os06g22010 // LOC_Os10g21404 // LOC_Os12g10570 // LOC_Os10g21192 // LOC_Os08g15322 // LOC_Os12g10600 // LOC_Os12g33946 // LOC_Os09g17740 // LOC_Os12g19420 // …	GO:0006857	oligopeptide transport	2e-06	// LOC_Os10g02260 // LOC_Os03g48180 // LOC_Os10g05780 // LOC_Os05g27304 // LOC_Os11g17970 // LOC_Os06g13210 // LOC_Os01g65100 // LOC_Os06g15370 // LOC_Os01g37590 // LOC_Os08g05910 // LOC_Os10g02240 // LOC_Os05g33960 // LOC_Os06g49220	GO:0010876	lipid localization	6.4e-07	// LOC_Os10g36160 // LOC_Os12g02320 // LOC_Os11g02400 // LOC_Os10g40420 // LOC_Os02g44310 // LOC_Os10g40430 // LOC_Os10g40614 // LOC_Os03g09230 // LOC_Os11g02330 // LOC_Os06g49190 // LOC_Os05g47700 // LOC_Os11g02389 // LOC_Os10g20890 // LOC_Os12g02310
GO:0044267	cellular protein metabolic process	1.1e-11	// LOC_Os04g34270 // LOC_Os03g43440 // LOC_Os01g48770 // LOC_Os01g67950 // LOC_Os03g21940 // LOC_Os03g17700 // LOC_Os01g49920 // LOC_Os05g38550 // LOC_Os10g28240 // LOC_Os07g48290 // LOC_Os08g25390 // LOC_Os02g48210 // LOC_Os01g28730 // LOC_Os05g35266 // LOC_Os09g38700 // LOC_Os02g46090 // LOC_Os09g31090 // LOC_Os05g47770 // LOC_Os08g40270 // LOC_Os03g10950 // LOC_Os12g01740 // LOC_Os02g57530 // …	GO:0022904	respiratory electron transport chain	1.5e-10	// LOC_Os06g46435 // LOC_Os10g21402 // LOC_Os08g14860 // LOC_Os07g22496 // LOC_Os10g21258 // LOC_Os10g38212 // LOC_Os01g58022 // LOC_Os12g19420 // LOC_Os06g22010 // LOC_Os10g21404 // LOC_Os07g22504	GO:0019222	regulation of metabolic process	2.6e-06	// LOC_Os08g15020 // LOC_Os01g64020 // LOC_Os11g05740 // LOC_Os12g37970 // LOC_Os12g33070 // LOC_Os08g06370 // LOC_Os04g46060 // LOC_Os01g45570 // LOC_Os10g08026 // LOC_Os08g02300 // LOC_Os01g46870 // LOC_Os01g70110 // LOC_Os02g56130 // LOC_Os05g09480 // LOC_Os06g10880 // LOC_Os01g58080 // LOC_Os08g33660 // LOC_Os10g26460 // LOC_Os09g23200 // LOC_Os02g12790 // LOC_Os02g09830 // LOC_Os01g74540 // …	GO:0006869	lipid transport	6.4e-07	// LOC_Os10g36160 // LOC_Os12g02320 // LOC_Os11g02400 // LOC_Os10g40420 // LOC_Os02g44310 // LOC_Os10g40430 // LOC_Os10g40614 // LOC_Os03g09230 // LOC_Os11g02330 // LOC_Os06g49190 // LOC_Os05g47700 // LOC_Os11g02389 // LOC_Os10g20890 // LOC_Os12g02310
GO:0006119	oxidative phosphorylation	2e-10	// LOC_Os06g46435 // LOC_Os10g21266 // LOC_Os07g22496 // LOC_Os10g21258 // LOC_Os12g07140 // LOC_Os10g38212 // LOC_Os10g21264 // LOC_Os12g19420 // LOC_Os01g58022 // LOC_Os05g47980 // LOC_Os12g19430 // LOC_Os06g22010 // LOC_Os10g21404 // LOC_Os07g22504 // LOC_Os10g21402 // LOC_Os12g10570 // LOC_Os01g08350 // LOC_Os09g08910	GO:0042773	ATP synthesis coupled electron transport	1.5e-10	// LOC_Os06g46435 // LOC_Os10g21402 // LOC_Os08g14860 // LOC_Os07g22496 // LOC_Os10g21258 // LOC_Os10g38212 // LOC_Os01g58022 // LOC_Os12g19420 // LOC_Os06g22010 // LOC_Os10g21404 // LOC_Os07g22504	GO:0071103	DNA conformation change	2.6e-06	// LOC_Os01g64640 // LOC_Os03g02780 // LOC_Os03g51200 // LOC_Os04g34240 // LOC_Os01g05900 // LOC_Os11g05730 // LOC_Os01g05970 // LOC_Os08g34240 // LOC_Os12g34510 // LOC_Os06g06510 // LOC_Os01g61920 // LOC_Os07g36500	GO:0006979	response to oxidative stress	7.6e-07	// LOC_Os08g02110 // LOC_Os04g39100 // LOC_Os08g42030 // LOC_Os10g02070 // LOC_Os06g20150 // LOC_Os07g48060 // LOC_Os02g14160 // LOC_Os03g25330 // LOC_Os02g58720 // LOC_Os10g39170 // LOC_Os07g47990 // LOC_Os03g13200 // LOC_Os03g13210 // LOC_Os06g35520 // LOC_Os11g18170 // LOC_Os07g48030 // LOC_Os07g48010 // LOC_Os07g48020 // LOC_Os01g22249
GO:0006468	protein amino acid phosphorylation	3.9e-10	// LOC_Os04g34270 // LOC_Os03g43440 // LOC_Os03g17700 // LOC_Os04g52840 // LOC_Os10g28240 // LOC_Os07g48290 // LOC_Os02g48210 // LOC_Os01g28730 // LOC_Os09g38700 // LOC_Os02g46090 // LOC_Os05g47770 // LOC_Os08g40270 // LOC_Os12g01740 // LOC_Os02g57530 // LOC_Os01g69920 // LOC_Os01g54480 // LOC_Os12g23700 // LOC_Os07g47950 // LOC_Os11g07040 // LOC_Os01g66860 // LOC_Os01g50400 // LOC_Os01g56580 // …	GO:0006120	mitochondrial electron transport, NADH to ubiquinone	1e-09	// LOC_Os10g21402 // LOC_Os07g22496 // LOC_Os10g21258 // LOC_Os10g38212 // LOC_Os01g58022 // LOC_Os12g19420 // LOC_Os06g22010 // LOC_Os10g21404	GO:0071669	plant-type cell wall organization or biogenesis	2.9e-06	// LOC_Os06g41700 // LOC_Os03g25990 // LOC_Os02g51040 // LOC_Os06g50400 // LOC_Os01g60770 // LOC_Os05g39990 // LOC_Os03g21820	GO:0044267	cellular protein metabolic process	9.2e-07	// LOC_Os04g34270 // LOC_Os01g68870 // LOC_Os03g02190 // LOC_Os07g38810 // LOC_Os12g41780 // LOC_Os12g42070 // LOC_Os01g47900 // LOC_Os08g02440 // LOC_Os10g05250 // LOC_Os03g21730 // LOC_Os12g34320 // LOC_Os06g35200 // LOC_Os07g38640 // LOC_Os12g40419 // LOC_Os03g12470 // LOC_Os03g63410 // LOC_Os11g36090 // LOC_Os01g12400 // LOC_Os01g04580 // LOC_Os05g02500 // LOC_Os02g14480 // LOC_Os05g48050 // …
GO:0022900	electron transport chain	3.9e-09	// LOC_Os06g46435 // LOC_Os10g21402 // LOC_Os08g15322 // LOC_Os07g22496 // LOC_Os10g21258 // LOC_Os10g38212 // LOC_Os01g58022 // LOC_Os12g19420 // LOC_Os10g21298 // LOC_Os06g22010 // LOC_Os10g21404 // LOC_Os07g22504	GO:0042775	mitochondrial ATP synthesis coupled electron transport	3.1e-09	// LOC_Os10g21402 // LOC_Os08g14860 // LOC_Os07g22496 // LOC_Os10g21258 // LOC_Os10g38212 // LOC_Os01g58022 // LOC_Os12g19420 // LOC_Os06g22010 // LOC_Os10g21404	GO:0009664	plant-type cell wall organization	2.9e-06	// LOC_Os06g41700 // LOC_Os03g25990 // LOC_Os02g51040 // LOC_Os06g50400 // LOC_Os01g60770 // LOC_Os05g39990 // LOC_Os03g21820	GO:0034645	cellular macromolecule biosynthetic process	1.2e-06	// LOC_Os12g41780 // LOC_Os05g48050 // LOC_Os01g58080 // LOC_Os08g33660 // LOC_Os08g26880 // LOC_Os01g74540 // LOC_Os06g07190 // LOC_Os12g43790 // LOC_Os01g55150 // LOC_Os06g35200 // LOC_Os05g48850 // LOC_Os06g10820 // LOC_Os09g32260 // LOC_Os03g63410 // LOC_Os08g07440 // LOC_Os06g44320 // LOC_Os02g33750 // LOC_Os05g28320 // LOC_Os08g38990 // LOC_Os01g72330 // LOC_Os08g33670 // LOC_Os04g41040 // …
GO:0055114	oxidation reduction	3.9e-09	// LOC_Os06g46435 // LOC_Os10g21402 // LOC_Os08g15322 // LOC_Os07g22496 // LOC_Os10g21258 // LOC_Os10g38212 // LOC_Os01g58022 // LOC_Os12g19420 // LOC_Os10g21298 // LOC_Os06g22010 // LOC_Os10g21404 // LOC_Os07g22504	GO:0015979	photosynthesis	2.5e-08	// LOC_Os01g17170 // LOC_Os02g10390 // LOC_Os08g15322 // LOC_Os12g10600 // LOC_Os10g38229 // LOC_Os09g17740 // LOC_Os08g15280 // LOC_Os03g39610 // LOC_Os10g21250 // LOC_Os08g35420 // LOC_Os10g21298 // LOC_Os10g41696 // LOC_Os10g21290 // LOC_Os10g21192 // LOC_Os10g21310	GO:0006350	transcription	3.4e-06	// LOC_Os08g15020 // LOC_Os01g64020 // LOC_Os11g05740 // LOC_Os12g33070 // LOC_Os08g06370 // LOC_Os04g46060 // LOC_Os01g45570 // LOC_Os09g28200 // LOC_Os08g02300 // LOC_Os01g46870 // LOC_Os01g70110 // LOC_Os05g09480 // LOC_Os06g10880 // LOC_Os01g58080 // LOC_Os08g33660 // LOC_Os10g26460 // LOC_Os09g23200 // LOC_Os02g12790 // LOC_Os02g09830 // LOC_Os01g74540 // LOC_Os01g64590 // LOC_Os09g33580 // …	GO:0009059	macromolecule biosynthetic process	1.3e-06	// LOC_Os12g41780 // LOC_Os05g48050 // LOC_Os01g58080 // LOC_Os08g33660 // LOC_Os08g26880 // LOC_Os01g74540 // LOC_Os06g07190 // LOC_Os12g43790 // LOC_Os01g55150 // LOC_Os06g35200 // LOC_Os05g48850 // LOC_Os06g10820 // LOC_Os09g32260 // LOC_Os03g63410 // LOC_Os08g07440 // LOC_Os06g44320 // LOC_Os02g33750 // LOC_Os05g28320 // LOC_Os08g38990 // LOC_Os01g72330 // LOC_Os08g33670 // LOC_Os04g41040 // …
GO:0006120	mitochondrial electron transport, NADH to ubiquinone	5.5e-09	// LOC_Os10g21402 // LOC_Os07g22496 // LOC_Os10g21258 // LOC_Os10g38212 // LOC_Os01g58022 // LOC_Os12g19420 // LOC_Os06g22010 // LOC_Os10g21404	GO:0045333	cellular respiration	3.3e-08	// LOC_Os06g46435 // LOC_Os10g21402 // LOC_Os08g14860 // LOC_Os07g22496 // LOC_Os10g21258 // LOC_Os12g33946 // LOC_Os10g38212 // LOC_Os01g58022 // LOC_Os12g19420 // LOC_Os06g22010 // LOC_Os10g21404 // LOC_Os07g22504	GO:0006333	chromatin assembly or disassembly	3.6e-06	// LOC_Os01g64640 // LOC_Os03g02780 // LOC_Os03g51200 // LOC_Os04g34240 // LOC_Os01g05900 // LOC_Os11g05730 // LOC_Os01g05970 // LOC_Os12g34510 // LOC_Os06g06510 // LOC_Os01g61920 // LOC_Os07g36500	GO:0010467	gene expression	2e-06	// LOC_Os10g08026 // LOC_Os05g48050 // LOC_Os01g58080 // LOC_Os08g33660 // LOC_Os08g26880 // LOC_Os01g74540 // LOC_Os06g07190 // LOC_Os12g43790 // LOC_Os01g55150 // LOC_Os06g35200 // LOC_Os05g48850 // LOC_Os06g10820 // LOC_Os09g32260 // LOC_Os03g63410 // LOC_Os08g07440 // LOC_Os06g44320 // LOC_Os02g33750 // LOC_Os05g28320 // LOC_Os08g38990 // LOC_Os01g72330 // LOC_Os08g33670 // LOC_Os04g41040 // …
GO:0019538	protein metabolic process	1.8e-08	// LOC_Os04g34270 // LOC_Os03g43440 // LOC_Os01g48770 // LOC_Os01g67950 // LOC_Os03g21940 // LOC_Os03g17700 // LOC_Os01g49920 // LOC_Os03g02750 // LOC_Os05g38550 // LOC_Os10g28240 // LOC_Os07g48290 // LOC_Os10g38278 // LOC_Os08g25390 // LOC_Os02g48210 // LOC_Os01g28730 // LOC_Os05g35266 // LOC_Os09g38700 // LOC_Os02g46090 // LOC_Os11g44560 // LOC_Os05g47770 // LOC_Os08g40270 // LOC_Os03g10950 // …	GO:0006118	electron transport	5e-08	// LOC_Os03g50450 // LOC_Os12g04480 // LOC_Os11g05380 // LOC_Os05g42000 // LOC_Os04g59190 // LOC_Os01g17170 // LOC_Os01g57730 // LOC_Os08g15280 // LOC_Os09g28390 // LOC_Os01g16450 // LOC_Os08g14860 // LOC_Os05g37250 // LOC_Os04g03980 // LOC_Os10g21298 // LOC_Os02g02400 // LOC_Os10g38229 // LOC_Os08g43560 // LOC_Os10g21250 // LOC_Os01g58022 // LOC_Os07g23570 // LOC_Os01g29150 // LOC_Os10g21324 // …	GO:0006950	response to stress	5.3e-06	// LOC_Os08g02110 // LOC_Os06g49360 // LOC_Os11g43980 // LOC_Os05g28740 // LOC_Os01g22336 // LOC_Os03g48320 // LOC_Os08g16120 // LOC_Os04g56180 // LOC_Os02g30150 // LOC_Os07g48010 // LOC_Os01g73170 // LOC_Os07g48030 // LOC_Os01g22352 // LOC_Os01g65440 // LOC_Os04g34630 // LOC_Os02g52460 // LOC_Os11g13410 // LOC_Os11g18170 // LOC_Os11g10460 // LOC_Os06g36670 // LOC_Os07g02440 // LOC_Os10g30150 // …	GO:0022414	reproductive process	2.5e-06	// LOC_Os04g34270 // LOC_Os01g47840 // LOC_Os11g03820 // LOC_Os04g34250 // LOC_Os01g36130 // LOC_Os03g35600 // LOC_Os01g47900 // LOC_Os01g65030 // LOC_Os01g47820 // LOC_Os01g12420 // LOC_Os12g03640 // LOC_Os12g34320
GO:0022904	respiratory electron transport chain	2.3e-08	// LOC_Os06g46435 // LOC_Os10g21402 // LOC_Os07g22496 // LOC_Os10g21258 // LOC_Os10g38212 // LOC_Os01g58022 // LOC_Os12g19420 // LOC_Os06g22010 // LOC_Os10g21404 // LOC_Os07g22504	GO:0043687	post-translational protein modification	8.3e-08	// LOC_Os07g48090 // LOC_Os03g50450 // LOC_Os07g48760 // LOC_Os01g13170 // LOC_Os07g11010 // LOC_Os03g15770 // LOC_Os01g49529 // LOC_Os03g17700 // LOC_Os03g14710 // LOC_Os03g20380 // LOC_Os04g52840 // LOC_Os02g58520 // LOC_Os09g29170 // LOC_Os11g44560 // LOC_Os01g62760 // LOC_Os01g39970 // LOC_Os05g44990 // LOC_Os03g12390 // LOC_Os02g56310 // LOC_Os07g48290 // LOC_Os03g15570 // LOC_Os05g03620 // …	GO:0050794	regulation of cellular process	7.4e-06	// LOC_Os01g45570 // LOC_Os02g56130 // LOC_Os01g58080 // LOC_Os08g33660 // LOC_Os01g74540 // LOC_Os12g43790 // LOC_Os01g55150 // LOC_Os02g52460 // LOC_Os06g10820 // LOC_Os06g44320 // LOC_Os01g72330 // LOC_Os03g06930 // LOC_Os01g70890 // LOC_Os06g09420 // LOC_Os08g15020 // LOC_Os02g09830 // LOC_Os06g08440 // LOC_Os01g70110 // LOC_Os06g10880 // LOC_Os12g37360 // LOC_Os02g12790 // LOC_Os04g56990 // …	GO:0019538	protein metabolic process	4.9e-06	// LOC_Os04g34270 // LOC_Os10g25450 // LOC_Os01g68870 // LOC_Os03g02190 // LOC_Os07g38810 // LOC_Os12g41780 // LOC_Os12g42070 // LOC_Os02g48900 // LOC_Os01g47900 // LOC_Os08g02440 // LOC_Os10g05250 // LOC_Os03g21730 // LOC_Os12g34320 // LOC_Os03g58890 // LOC_Os06g35200 // LOC_Os06g05320 // LOC_Os07g38640 // LOC_Os12g40419 // LOC_Os03g12470 // LOC_Os03g63410 // LOC_Os11g27329 // LOC_Os11g36090 // …
GO:0042773	ATP synthesis coupled electron transport	2.3e-08	// LOC_Os06g46435 // LOC_Os10g21402 // LOC_Os07g22496 // LOC_Os10g21258 // LOC_Os10g38212 // LOC_Os01g58022 // LOC_Os12g19420 // LOC_Os06g22010 // LOC_Os10g21404 // LOC_Os07g22504	GO:0006464	protein modification process	9.7e-08	// LOC_Os03g43440 // LOC_Os03g17700 // LOC_Os04g52840 // LOC_Os10g28240 // LOC_Os07g48290 // LOC_Os01g28730 // LOC_Os02g46090 // LOC_Os08g40270 // LOC_Os03g10950 // LOC_Os12g01740 // LOC_Os08g44280 // LOC_Os07g07240 // LOC_Os01g69920 // LOC_Os01g40094 // LOC_Os11g07040 // LOC_Os01g50400 // LOC_Os04g03530 // LOC_Os01g56580 // LOC_Os06g03640 // LOC_Os03g16740 // LOC_Os07g11010 // LOC_Os01g13170 // …	GO:0006812	cation transport	1.1e-05	// LOC_Os05g39560 // LOC_Os01g20830 // LOC_Os09g26900 // LOC_Os03g64340 // LOC_Os06g48810 // LOC_Os06g15910 // LOC_Os01g41200 // LOC_Os02g27490 // LOC_Os04g52310 // LOC_Os04g39300 // LOC_Os05g30570 // LOC_Os01g03490 // LOC_Os03g02860 // LOC_Os09g12790 // LOC_Os08g31340 // LOC_Os12g05040 // LOC_Os04g42310 // LOC_Os03g22490 // LOC_Os02g07830 // LOC_Os07g47480 // LOC_Os11g05010 // LOC_Os05g51610 // …	GO:0042221	response to chemical stimulus	5.7e-06	// LOC_Os08g02110 // LOC_Os04g39100 // LOC_Os08g42030 // LOC_Os07g47990 // LOC_Os03g13200 // LOC_Os07g48010 // LOC_Os07g48030 // LOC_Os04g30490 // LOC_Os11g18170 // LOC_Os10g02070 // LOC_Os02g58720 // LOC_Os03g13210 // LOC_Os01g31980 // LOC_Os07g48060 // LOC_Os03g64150 // LOC_Os08g43654 // LOC_Os07g48020 // LOC_Os01g22249 // LOC_Os08g43250 // LOC_Os06g20150 // LOC_Os10g39170 // LOC_Os02g14160 // …
GO:0006091	generation of precursor metabolites and energy	1.3e-07	// LOC_Os01g09570 // LOC_Os01g71320 // LOC_Os12g19430 // LOC_Os07g22504 // LOC_Os01g08350 // LOC_Os06g46435 // LOC_Os10g21402 // LOC_Os02g10390 // LOC_Os10g21258 // LOC_Os08g35420 // LOC_Os01g58022 // LOC_Os10g21298 // LOC_Os12g07140 // LOC_Os10g21404 // LOC_Os12g10570 // LOC_Os09g17740 // LOC_Os06g22010 // LOC_Os08g15322 // LOC_Os07g22496 // LOC_Os12g33946 // LOC_Os10g21192 // LOC_Os12g19420 // …	GO:0006558	L-phenylalanine metabolic process	1.6e-07	// LOC_Os05g35290 // LOC_Os02g41630 // LOC_Os02g41680 // LOC_Os02g41670 // LOC_Os10g37980 // LOC_Os04g33390 // LOC_Os02g41650	GO:0006811	ion transport	1.8e-05	// LOC_Os01g20830 // LOC_Os09g26900 // LOC_Os03g64340 // LOC_Os06g48810 // LOC_Os05g51610 // LOC_Os06g15910 // LOC_Os01g41200 // LOC_Os11g05010 // LOC_Os06g05160 // LOC_Os04g52310 // LOC_Os04g39300 // LOC_Os05g30570 // LOC_Os01g03490 // LOC_Os03g02860 // LOC_Os09g12790 // LOC_Os12g25200 // LOC_Os08g31340 // LOC_Os05g39560 // LOC_Os04g42310 // LOC_Os03g22490 // LOC_Os02g07830 // LOC_Os07g47480 // …	GO:0044249	cellular biosynthetic process	7.1e-06	// LOC_Os12g09540 // LOC_Os12g41780 // LOC_Os05g48050 // LOC_Os01g58080 // LOC_Os08g33660 // LOC_Os08g26880 // LOC_Os01g74540 // LOC_Os06g07190 // LOC_Os12g43790 // LOC_Os01g55150 // LOC_Os06g35200 // LOC_Os05g48850 // LOC_Os06g10820 // LOC_Os09g32260 // LOC_Os03g15050 // LOC_Os03g63410 // LOC_Os08g07440 // LOC_Os06g44320 // LOC_Os02g33750 // LOC_Os05g28320 // LOC_Os08g38990 // LOC_Os01g72330 // …
GO:0042775	mitochondrial ATP synthesis coupled electron transport	3.4e-07	// LOC_Os10g21402 // LOC_Os07g22496 // LOC_Os10g21258 // LOC_Os10g38212 // LOC_Os01g58022 // LOC_Os12g19420 // LOC_Os06g22010 // LOC_Os10g21404	GO:0034622	cellular macromolecular complex assembly	1.8e-07	// LOC_Os08g38300 // LOC_Os06g46434 // LOC_Os12g25120 // LOC_Os06g46000 // LOC_Os03g56810 // LOC_Os02g06480 // LOC_Os06g48630 // LOC_Os05g34170 // LOC_Os02g07060 // LOC_Os02g45940 // LOC_Os05g46230 // LOC_Os05g39050 // LOC_Os12g38110 // LOC_Os01g06010 // LOC_Os05g47550 // LOC_Os01g18050	GO:0065007	biological regulation	2.1e-05	// LOC_Os10g25450 // LOC_Os01g45570 // LOC_Os10g08026 // LOC_Os02g56130 // LOC_Os01g58080 // LOC_Os08g33660 // LOC_Os01g74540 // LOC_Os12g43790 // LOC_Os01g55150 // LOC_Os02g52460 // LOC_Os06g10820 // LOC_Os06g44320 // LOC_Os01g72330 // LOC_Os03g06930 // LOC_Os01g70890 // LOC_Os06g09420 // LOC_Os08g15020 // LOC_Os02g09830 // LOC_Os05g09480 // LOC_Os01g70110 // LOC_Os06g10880 // LOC_Os12g37360 // …	GO:0006950	response to stress	7.7e-06	// LOC_Os08g02110 // LOC_Os04g39100 // LOC_Os08g42030 // LOC_Os08g10260 // LOC_Os09g20020 // LOC_Os07g47990 // LOC_Os11g44580 // LOC_Os05g28740 // LOC_Os03g13200 // LOC_Os03g48320 // LOC_Os01g23380 // LOC_Os06g22460 // LOC_Os02g30150 // LOC_Os07g48010 // LOC_Os07g48030 // LOC_Os02g35210 // LOC_Os01g65440 // LOC_Os11g18170 // LOC_Os09g20030 // LOC_Os07g38600 // LOC_Os11g39190 // LOC_Os01g19820 // …
GO:0045333	cellular respiration	2.5e-06	// LOC_Os06g46435 // LOC_Os10g21402 // LOC_Os07g22496 // LOC_Os10g21258 // LOC_Os12g33946 // LOC_Os10g38212 // LOC_Os01g58022 // LOC_Os12g19420 // LOC_Os06g22010 // LOC_Os10g21404 // LOC_Os07g22504	GO:0015980	energy derivation by oxidation of organic compounds	2.4e-07	// LOC_Os06g46435 // LOC_Os10g21402 // LOC_Os08g14860 // LOC_Os07g22496 // LOC_Os10g21258 // LOC_Os12g33946 // LOC_Os10g38212 // LOC_Os01g58022 // LOC_Os12g19420 // LOC_Os06g22010 // LOC_Os10g21404 // LOC_Os07g22504	GO:0050789	regulation of biological process	2.5e-05	// LOC_Os01g45570 // LOC_Os10g08026 // LOC_Os02g56130 // LOC_Os01g58080 // LOC_Os08g33660 // LOC_Os01g74540 // LOC_Os12g43790 // LOC_Os01g55150 // LOC_Os02g52460 // LOC_Os06g10820 // LOC_Os06g44320 // LOC_Os01g72330 // LOC_Os03g06930 // LOC_Os01g70890 // LOC_Os06g09420 // LOC_Os08g15020 // LOC_Os02g09830 // LOC_Os06g08440 // LOC_Os01g70110 // LOC_Os06g10880 // LOC_Os12g37360 // LOC_Os02g12790 // …	GO:0050896	response to stimulus	1e-05	// LOC_Os08g02110 // LOC_Os04g39100 // LOC_Os08g42030 // LOC_Os08g10260 // LOC_Os09g20020 // LOC_Os07g47990 // LOC_Os11g44580 // LOC_Os05g28740 // LOC_Os03g13200 // LOC_Os03g48320 // LOC_Os01g23380 // LOC_Os06g22460 // LOC_Os02g30150 // LOC_Os07g48010 // LOC_Os07g48030 // LOC_Os02g35210 // LOC_Os01g65440 // LOC_Os04g30490 // LOC_Os11g18170 // LOC_Os09g20030 // LOC_Os07g38600 // LOC_Os11g39190 // …
GO:0051179	localization	2.6e-06	// LOC_Os02g37040 // LOC_Os03g02050 // LOC_Os02g13870 // LOC_Os08g37370 // LOC_Os10g28240 // LOC_Os02g10740 // LOC_Os01g70800 // LOC_Os06g42030 // LOC_Os07g47350 // LOC_Os06g39875 // LOC_Os06g22960 // LOC_Os07g41330 // LOC_Os04g46830 // LOC_Os02g06480 // LOC_Os07g37320 // LOC_Os04g16450 // LOC_Os10g21266 // LOC_Os10g21264 // LOC_Os03g60530 // LOC_Os07g39350 // LOC_Os06g14450 // LOC_Os09g32968 // …	GO:0043412	macromolecule modification	2.6e-07	// LOC_Os03g43440 // LOC_Os03g17700 // LOC_Os04g52840 // LOC_Os10g28240 // LOC_Os07g48290 // LOC_Os01g28730 // LOC_Os02g46090 // LOC_Os08g40270 // LOC_Os03g10950 // LOC_Os12g01740 // LOC_Os08g44280 // LOC_Os07g07240 // LOC_Os01g69920 // LOC_Os01g40094 // LOC_Os11g07040 // LOC_Os01g50400 // LOC_Os04g03530 // LOC_Os01g56580 // LOC_Os06g03640 // LOC_Os03g16740 // LOC_Os07g11010 // LOC_Os01g13170 // …	GO:0000003	reproduction	3.1e-05	// LOC_Os01g47840 // LOC_Os04g46630 // LOC_Os11g03820 // LOC_Os03g01270 // LOC_Os10g40700 // LOC_Os05g07420 // LOC_Os01g65030 // LOC_Os01g47820 // LOC_Os01g12420 // LOC_Os12g03640 // LOC_Os02g44108	GO:0009875	pollen-pistil interaction	1.1e-05	// LOC_Os04g34270 // LOC_Os01g47840 // LOC_Os11g03820 // LOC_Os04g34250 // LOC_Os03g35600 // LOC_Os01g47900 // LOC_Os01g65030 // LOC_Os01g47820 // LOC_Os01g12420 // LOC_Os12g03640 // LOC_Os12g34320
GO:0034622	cellular macromolecular complex assembly	3e-06	// LOC_Os02g55970 // LOC_Os06g46434 // LOC_Os05g02140 // LOC_Os12g25120 // LOC_Os06g46000 // LOC_Os03g56810 // LOC_Os02g06480 // LOC_Os05g34170 // LOC_Os02g45940 // LOC_Os05g46230 // LOC_Os05g39050 // LOC_Os12g38110 // LOC_Os06g04020 // LOC_Os01g06010 // LOC_Os05g47550 // LOC_Os01g18050	GO:0009063	cellular amino acid catabolic process	5.4e-07	// LOC_Os05g35290 // LOC_Os02g41680 // LOC_Os02g41670 // LOC_Os02g41630 // LOC_Os02g41650 // LOC_Os06g04070 // LOC_Os08g33620	GO:0050896	response to stimulus	4.2e-05	// LOC_Os08g02110 // LOC_Os06g49360 // LOC_Os11g43980 // LOC_Os05g28740 // LOC_Os01g22336 // LOC_Os03g48320 // LOC_Os08g16120 // LOC_Os04g56180 // LOC_Os02g30150 // LOC_Os07g48010 // LOC_Os01g73170 // LOC_Os07g48030 // LOC_Os01g22352 // LOC_Os01g65440 // LOC_Os04g34630 // LOC_Os02g52460 // LOC_Os11g13410 // LOC_Os11g18170 // LOC_Os11g10460 // LOC_Os06g36670 // LOC_Os07g02440 // LOC_Os10g30150 // …	GO:0008037	cell recognition	1.1e-05	// LOC_Os04g34270 // LOC_Os01g47840 // LOC_Os11g03820 // LOC_Os04g34250 // LOC_Os03g35600 // LOC_Os01g47900 // LOC_Os01g65030 // LOC_Os01g47820 // LOC_Os01g12420 // LOC_Os12g03640 // LOC_Os12g34320
GO:0034621	cellular macromolecular complex subunit organization	1.2e-05	// LOC_Os02g55970 // LOC_Os06g46434 // LOC_Os05g02140 // LOC_Os12g25120 // LOC_Os06g46000 // LOC_Os03g56810 // LOC_Os02g06480 // LOC_Os05g34170 // LOC_Os02g45940 // LOC_Os05g46230 // LOC_Os05g39050 // LOC_Os12g38110 // LOC_Os06g04020 // LOC_Os01g06010 // LOC_Os05g47550 // LOC_Os01g18050	GO:0009310	amine catabolic process	5.4e-07	// LOC_Os05g35290 // LOC_Os02g41680 // LOC_Os02g41670 // LOC_Os02g41630 // LOC_Os02g41650 // LOC_Os06g04070 // LOC_Os08g33620	GO:0044237	cellular metabolic process	4.9e-05	// LOC_Os01g68870 // LOC_Os03g02190 // LOC_Os07g38810 // LOC_Os12g41780 // LOC_Os01g45570 // LOC_Os10g08026 // LOC_Os09g19160 // LOC_Os12g37970 // LOC_Os08g02440 // LOC_Os02g56130 // LOC_Os01g58080 // LOC_Os08g33660 // LOC_Os01g74540 // LOC_Os04g39610 // LOC_Os12g43790 // LOC_Os01g55150 // LOC_Os05g16430 // LOC_Os06g35200 // LOC_Os01g05960 // LOC_Os07g38640 // LOC_Os12g40419 // LOC_Os04g38910 // …	GO:0048544	recognition of pollen	1.1e-05	// LOC_Os04g34270 // LOC_Os01g47840 // LOC_Os11g03820 // LOC_Os04g34250 // LOC_Os03g35600 // LOC_Os01g47900 // LOC_Os01g65030 // LOC_Os01g47820 // LOC_Os01g12420 // LOC_Os12g03640 // LOC_Os12g34320
GO:0065003	macromolecular complex assembly	1.4e-05	// LOC_Os02g55970 // LOC_Os06g46434 // LOC_Os05g02140 // LOC_Os12g25120 // LOC_Os06g46000 // LOC_Os03g56810 // LOC_Os02g06480 // LOC_Os05g39050 // LOC_Os05g34170 // LOC_Os02g45940 // LOC_Os01g73890 // LOC_Os10g29660 // LOC_Os12g38110 // LOC_Os06g04020 // LOC_Os08g14450 // LOC_Os01g06010 // LOC_Os05g46230 // LOC_Os01g18050 // LOC_Os05g47550 // LOC_Os03g50340 // LOC_Os06g07090	GO:0034621	cellular macromolecular complex subunit organization	8.2e-07	// LOC_Os08g38300 // LOC_Os06g46434 // LOC_Os12g25120 // LOC_Os06g46000 // LOC_Os03g56810 // LOC_Os02g06480 // LOC_Os06g48630 // LOC_Os05g34170 // LOC_Os02g07060 // LOC_Os02g45940 // LOC_Os05g46230 // LOC_Os05g39050 // LOC_Os12g38110 // LOC_Os01g06010 // LOC_Os05g47550 // LOC_Os01g18050	GO:0006325	chromatin organization	6.4e-05	// LOC_Os01g64640 // LOC_Os03g02780 // LOC_Os03g51200 // LOC_Os04g34240 // LOC_Os01g05900 // LOC_Os11g05730 // LOC_Os01g05970 // LOC_Os12g34510 // LOC_Os06g06510 // LOC_Os01g61920 // LOC_Os07g36500	GO:0009856	pollination	1.1e-05	// LOC_Os04g34270 // LOC_Os01g47840 // LOC_Os11g03820 // LOC_Os04g34250 // LOC_Os03g35600 // LOC_Os01g47900 // LOC_Os01g65030 // LOC_Os01g47820 // LOC_Os01g12420 // LOC_Os12g03640 // LOC_Os12g34320
GO:0015980	energy derivation by oxidation of organic compounds	1.4e-05	// LOC_Os06g46435 // LOC_Os10g21402 // LOC_Os07g22496 // LOC_Os10g21258 // LOC_Os12g33946 // LOC_Os10g38212 // LOC_Os01g58022 // LOC_Os12g19420 // LOC_Os06g22010 // LOC_Os10g21404 // LOC_Os07g22504	GO:0006559	L-phenylalanine catabolic process	1e-06	// LOC_Os02g41650 // LOC_Os02g41670 // LOC_Os05g35290 // LOC_Os02g41630 // LOC_Os02g41680	GO:0044267	cellular protein metabolic process	7.1e-05	// LOC_Os01g68870 // LOC_Os03g02190 // LOC_Os07g38810 // LOC_Os12g41780 // LOC_Os09g19160 // LOC_Os08g02440 // LOC_Os03g21730 // LOC_Os05g16430 // LOC_Os06g35200 // LOC_Os07g38640 // LOC_Os12g40419 // LOC_Os11g24610 // LOC_Os01g04230 // LOC_Os01g04580 // LOC_Os05g02500 // LOC_Os07g05370 // LOC_Os04g35114 // LOC_Os01g33090 // LOC_Os04g38910 // LOC_Os06g17490 // LOC_Os05g48660 // LOC_Os02g01730 // …	GO:0012501	programmed cell death	3.1e-05	// LOC_Os09g20020 // LOC_Os08g10260 // LOC_Os05g19040 // LOC_Os11g44580 // LOC_Os01g52330 // LOC_Os09g20030 // LOC_Os03g48320 // LOC_Os01g23380 // LOC_Os06g22460 // LOC_Os02g30150 // LOC_Os02g35210 // LOC_Os07g02620 // LOC_Os11g39190 // LOC_Os07g19070 // LOC_Os10g07534 // LOC_Os11g13940 // LOC_Os07g40810 // LOC_Os02g02670 // LOC_Os11g42060 // LOC_Os08g43270 // LOC_Os07g08890 // LOC_Os01g52340 // …
GO:0043623	cellular protein complex assembly	1.5e-05	// LOC_Os02g55970 // LOC_Os06g46434 // LOC_Os05g02140 // LOC_Os06g46000 // LOC_Os03g56810 // LOC_Os02g06480 // LOC_Os05g34170 // LOC_Os12g38110 // LOC_Os05g47550 // LOC_Os01g18050	GO:0009074	aromatic amino acid family catabolic process	1e-06	// LOC_Os02g41650 // LOC_Os02g41670 // LOC_Os05g35290 // LOC_Os02g41630 // LOC_Os02g41680	GO:0005975	carbohydrate metabolic process	8.1e-05	// LOC_Os01g71474 // LOC_Os10g39840 // LOC_Os01g04300 // LOC_Os10g07290 // LOC_Os02g57770 // LOC_Os12g41780 // LOC_Os01g43220 // LOC_Os04g33740 // LOC_Os09g31270 // LOC_Os04g58555 // LOC_Os04g58200 // LOC_Os04g39610 // LOC_Os09g23220 // LOC_Os05g50260 // LOC_Os10g32980 // LOC_Os08g06380 // LOC_Os04g38530 // LOC_Os07g26900 // LOC_Os02g50040 // LOC_Os12g05550 // LOC_Os01g51570 // LOC_Os03g63760 // …	GO:0006915	apoptosis	3.1e-05	// LOC_Os09g20020 // LOC_Os08g10260 // LOC_Os05g19040 // LOC_Os11g44580 // LOC_Os01g52330 // LOC_Os09g20030 // LOC_Os03g48320 // LOC_Os01g23380 // LOC_Os06g22460 // LOC_Os02g30150 // LOC_Os02g35210 // LOC_Os07g02620 // LOC_Os11g39190 // LOC_Os07g19070 // LOC_Os10g07534 // LOC_Os11g13940 // LOC_Os07g40810 // LOC_Os02g02670 // LOC_Os11g42060 // LOC_Os08g43270 // LOC_Os07g08890 // LOC_Os01g52340 // …
GO:0022607	cellular component assembly	1.5e-05	// LOC_Os02g55970 // LOC_Os06g46434 // LOC_Os05g02140 // LOC_Os12g25120 // LOC_Os06g46000 // LOC_Os03g56810 // LOC_Os02g06480 // LOC_Os05g39050 // LOC_Os05g34170 // LOC_Os02g45940 // LOC_Os01g73890 // LOC_Os10g29660 // LOC_Os12g38110 // LOC_Os06g04020 // LOC_Os08g14450 // LOC_Os01g06010 // LOC_Os05g46230 // LOC_Os01g18050 // LOC_Os05g47550 // LOC_Os03g50340 // LOC_Os06g07090	GO:0019439	aromatic compound catabolic process	1e-06	// LOC_Os02g41650 // LOC_Os02g41670 // LOC_Os05g35290 // LOC_Os02g41630 // LOC_Os02g41680	GO:0019538	protein metabolic process	8.6e-05	// LOC_Os10g25450 // LOC_Os01g68870 // LOC_Os03g02190 // LOC_Os07g38810 // LOC_Os12g41780 // LOC_Os02g48900 // LOC_Os09g19160 // LOC_Os08g02440 // LOC_Os03g21730 // LOC_Os06g04370 // LOC_Os03g58890 // LOC_Os05g16430 // LOC_Os06g35200 // LOC_Os06g05320 // LOC_Os07g38640 // LOC_Os12g40419 // LOC_Os11g24610 // LOC_Os11g27329 // LOC_Os02g46260 // LOC_Os01g04230 // LOC_Os01g04580 // LOC_Os01g71130 // …	GO:0006629	lipid metabolic process	3.3e-05	// LOC_Os02g09610 // LOC_Os03g02740 // LOC_Os03g02710 // LOC_Os10g08026 // LOC_Os01g11650 // LOC_Os06g24404 // LOC_Os01g46260 // LOC_Os06g06290 // LOC_Os02g50000 // LOC_Os01g12320 // LOC_Os02g37654 // LOC_Os05g44200 // LOC_Os01g11620 // LOC_Os01g52770 // LOC_Os10g30290 // LOC_Os03g17260 // LOC_Os02g09620 // LOC_Os06g05630 // LOC_Os05g11910 // LOC_Os01g61200 // LOC_Os02g58500 // LOC_Os02g57110 // …
GO:0051234	establishment of localization	2.4e-05	// LOC_Os08g15460 // LOC_Os04g32920 // LOC_Os01g70940 // LOC_Os12g06870 // LOC_Os07g39350 // LOC_Os02g37040 // LOC_Os06g48060 // LOC_Os03g02050 // LOC_Os09g32968 // LOC_Os01g50100 // LOC_Os12g10570 // LOC_Os01g22600 // LOC_Os04g43210 // LOC_Os12g19430 // LOC_Os01g59790 // LOC_Os08g37370 // LOC_Os03g02390 // LOC_Os07g48130 // LOC_Os06g07090 // LOC_Os05g47550 // LOC_Os10g28240 // LOC_Os01g08350 // …	GO:0044267	cellular protein metabolic process	1.1e-06	// LOC_Os03g43440 // LOC_Os01g48770 // LOC_Os03g21940 // LOC_Os03g17700 // LOC_Os04g52840 // LOC_Os10g28240 // LOC_Os07g48290 // LOC_Os08g25390 // LOC_Os01g28730 // LOC_Os02g46090 // LOC_Os08g40270 // LOC_Os03g10950 // LOC_Os12g01740 // LOC_Os02g57530 // LOC_Os07g07240 // LOC_Os01g69920 // LOC_Os08g15308 // LOC_Os06g39718 // LOC_Os08g15306 // LOC_Os10g38278 // LOC_Os01g40094 // LOC_Os11g07040 // …	GO:0051276	chromosome organization	9.6e-05	// LOC_Os01g64640 // LOC_Os03g02780 // LOC_Os03g51200 // LOC_Os04g34240 // LOC_Os01g05900 // LOC_Os11g05730 // LOC_Os01g05970 // LOC_Os12g34510 // LOC_Os06g06510 // LOC_Os01g61920 // LOC_Os07g36500	GO:0051704	multi-organism process	3.4e-05	// LOC_Os04g34270 // LOC_Os01g47840 // LOC_Os11g03820 // LOC_Os04g34250 // LOC_Os03g35600 // LOC_Os01g47900 // LOC_Os01g65030 // LOC_Os01g47820 // LOC_Os01g12420 // LOC_Os12g03640 // LOC_Os12g34320
GO:0006810	transport	2.4e-05	// LOC_Os08g15460 // LOC_Os04g32920 // LOC_Os01g70940 // LOC_Os12g06870 // LOC_Os07g39350 // LOC_Os02g37040 // LOC_Os06g48060 // LOC_Os03g02050 // LOC_Os09g32968 // LOC_Os01g50100 // LOC_Os12g10570 // LOC_Os01g22600 // LOC_Os04g43210 // LOC_Os12g19430 // LOC_Os01g59790 // LOC_Os08g37370 // LOC_Os03g02390 // LOC_Os07g48130 // LOC_Os06g07090 // LOC_Os05g47550 // LOC_Os10g28240 // LOC_Os01g08350 // …	GO:0019684	photosynthesis, light reaction	1.2e-06	// LOC_Os02g10390 // LOC_Os08g15322 // LOC_Os12g10600 // LOC_Os09g17740 // LOC_Os03g39610 // LOC_Os08g35420 // LOC_Os10g21298 // LOC_Os10g21192 // LOC_Os10g21310	GO:0009987	cellular process	0.00013	// LOC_Os01g64640 // LOC_Os01g68870 // LOC_Os03g02190 // LOC_Os02g20850 // LOC_Os07g38810 // LOC_Os12g41780 // LOC_Os01g45570 // LOC_Os10g08026 // LOC_Os09g19160 // LOC_Os12g37970 // LOC_Os08g02440 // LOC_Os02g56130 // LOC_Os07g30300 // LOC_Os01g58080 // LOC_Os06g06510 // LOC_Os02g30150 // LOC_Os06g04370 // LOC_Os01g74540 // LOC_Os04g39610 // LOC_Os12g43790 // LOC_Os01g55150 // LOC_Os05g16430 // …	GO:0009058	biosynthetic process	3.5e-05	// LOC_Os12g09540 // LOC_Os12g41780 // LOC_Os05g48050 // LOC_Os01g58080 // LOC_Os08g33660 // LOC_Os08g26880 // LOC_Os01g74540 // LOC_Os06g07190 // LOC_Os12g43790 // LOC_Os01g55150 // LOC_Os06g35200 // LOC_Os05g48850 // LOC_Os06g10820 // LOC_Os09g32260 // LOC_Os03g15050 // LOC_Os03g63410 // LOC_Os08g07440 // LOC_Os06g44320 // LOC_Os02g33750 // LOC_Os05g28320 // LOC_Os08g38990 // LOC_Os01g72330 // …
GO:0043933	macromolecular complex subunit organization	3.5e-05	// LOC_Os02g55970 // LOC_Os06g46434 // LOC_Os05g02140 // LOC_Os12g25120 // LOC_Os06g46000 // LOC_Os03g56810 // LOC_Os02g06480 // LOC_Os05g39050 // LOC_Os05g34170 // LOC_Os02g45940 // LOC_Os01g73890 // LOC_Os10g29660 // LOC_Os12g38110 // LOC_Os06g04020 // LOC_Os08g14450 // LOC_Os01g06010 // LOC_Os05g46230 // LOC_Os01g18050 // LOC_Os05g47550 // LOC_Os03g50340 // LOC_Os06g07090	GO:0016054	organic acid catabolic process	1.5e-06	// LOC_Os05g35290 // LOC_Os02g41680 // LOC_Os02g41670 // LOC_Os02g41630 // LOC_Os02g41650 // LOC_Os06g04070 // LOC_Os08g33620	GO:0034622	cellular macromolecular complex assembly	0.00013	// LOC_Os01g64640 // LOC_Os03g02780 // LOC_Os03g51200 // LOC_Os04g34240 // LOC_Os01g05900 // LOC_Os11g05730 // LOC_Os01g05970 // LOC_Os03g18350 // LOC_Os12g34510 // LOC_Os06g06510 // LOC_Os01g61920 // LOC_Os07g36500	GO:0016265	death	4.8e-05	// LOC_Os09g20020 // LOC_Os08g10260 // LOC_Os05g19040 // LOC_Os11g44580 // LOC_Os01g52330 // LOC_Os09g20030 // LOC_Os03g48320 // LOC_Os01g23380 // LOC_Os06g22460 // LOC_Os02g30150 // LOC_Os02g35210 // LOC_Os07g02620 // LOC_Os11g39190 // LOC_Os07g19070 // LOC_Os10g07534 // LOC_Os11g13940 // LOC_Os07g40810 // LOC_Os02g02670 // LOC_Os11g42060 // LOC_Os08g43270 // LOC_Os07g08890 // LOC_Os01g52340 // …
GO:0016311	dephosphorylation	5.8e-05	// LOC_Os03g55320 // LOC_Os07g11010 // LOC_Os03g18150 // LOC_Os01g19130 // LOC_Os05g04360 // LOC_Os02g55560 // LOC_Os03g10950 // LOC_Os01g62760 // LOC_Os03g16170 // LOC_Os01g40094 // LOC_Os05g38290 // LOC_Os06g10650	GO:0046395	carboxylic acid catabolic process	1.5e-06	// LOC_Os05g35290 // LOC_Os02g41680 // LOC_Os02g41670 // LOC_Os02g41630 // LOC_Os02g41650 // LOC_Os06g04070 // LOC_Os08g33620	GO:0042545	cell wall modification	0.00037	// LOC_Os01g13320 // LOC_Os01g65790 // LOC_Os01g21034 // LOC_Os01g20980 // LOC_Os07g47830 // LOC_Os05g44600	GO:0008219	cell death	4.8e-05	// LOC_Os09g20020 // LOC_Os08g10260 // LOC_Os05g19040 // LOC_Os11g44580 // LOC_Os01g52330 // LOC_Os09g20030 // LOC_Os03g48320 // LOC_Os01g23380 // LOC_Os06g22460 // LOC_Os02g30150 // LOC_Os02g35210 // LOC_Os07g02620 // LOC_Os11g39190 // LOC_Os07g19070 // LOC_Os10g07534 // LOC_Os11g13940 // LOC_Os07g40810 // LOC_Os02g02670 // LOC_Os11g42060 // LOC_Os08g43270 // LOC_Os07g08890 // LOC_Os01g52340 // …
GO:0006576	cellular biogenic amine metabolic process	0.00011	// LOC_Os02g39790 // LOC_Os02g39795 // LOC_Os08g33620 // LOC_Os03g58290 // LOC_Os04g42090 // LOC_Os06g40180 // LOC_Os06g40170 // LOC_Os06g04070	GO:0065003	macromolecular complex assembly	2e-06	// LOC_Os08g38300 // LOC_Os06g46434 // LOC_Os12g25120 // LOC_Os06g46000 // LOC_Os03g56810 // LOC_Os02g06480 // LOC_Os06g48630 // LOC_Os05g34170 // LOC_Os02g07060 // LOC_Os02g45940 // LOC_Os05g46230 // LOC_Os05g39050 // LOC_Os12g38110 // LOC_Os01g53930 // LOC_Os08g14450 // LOC_Os01g06010 // LOC_Os05g47550 // LOC_Os01g18050 // LOC_Os03g50340 // LOC_Os06g07090	GO:0034621	cellular macromolecular complex subunit organization	0.00037	// LOC_Os01g64640 // LOC_Os03g02780 // LOC_Os03g51200 // LOC_Os04g34240 // LOC_Os01g05900 // LOC_Os11g05730 // LOC_Os01g05970 // LOC_Os03g18350 // LOC_Os12g34510 // LOC_Os06g06510 // LOC_Os01g61920 // LOC_Os07g36500	GO:0032501	multicellular organismal process	6e-05	// LOC_Os04g34270 // LOC_Os01g47840 // LOC_Os08g42620 // LOC_Os11g03820 // LOC_Os04g34250 // LOC_Os01g36130 // LOC_Os03g35600 // LOC_Os01g47900 // LOC_Os01g65030 // LOC_Os01g47820 // LOC_Os01g12420 // LOC_Os12g03640 // LOC_Os12g34320
GO:0006470	protein amino acid dephosphorylation	0.00013	// LOC_Os03g55320 // LOC_Os07g11010 // LOC_Os03g18150 // LOC_Os01g19130 // LOC_Os05g04360 // LOC_Os02g55560 // LOC_Os03g10950 // LOC_Os01g62760 // LOC_Os03g16170 // LOC_Os01g40094 // LOC_Os05g38290	GO:0022607	cellular component assembly	2.2e-06	// LOC_Os08g38300 // LOC_Os06g46434 // LOC_Os12g25120 // LOC_Os06g46000 // LOC_Os03g56810 // LOC_Os02g06480 // LOC_Os06g48630 // LOC_Os05g34170 // LOC_Os02g07060 // LOC_Os02g45940 // LOC_Os05g46230 // LOC_Os05g39050 // LOC_Os12g38110 // LOC_Os01g53930 // LOC_Os08g14450 // LOC_Os01g06010 // LOC_Os05g47550 // LOC_Os01g18050 // LOC_Os03g50340 // LOC_Os06g07090	GO:0033036	macromolecule localization	0.0009	// LOC_Os02g44310 // LOC_Os05g19040 // LOC_Os06g49190 // LOC_Os12g37360 // LOC_Os12g02310 // LOC_Os10g36160 // LOC_Os10g40420 // LOC_Os03g09230 // LOC_Os11g02330 // LOC_Os02g20850 // LOC_Os05g47700 // LOC_Os07g44040 // LOC_Os05g44070 // LOC_Os11g24070 // LOC_Os10g20890 // LOC_Os10g36170 // LOC_Os11g02400 // LOC_Os12g02320 // LOC_Os10g40430 // LOC_Os03g52650 // LOC_Os11g02424 // LOC_Os03g18350 // …	GO:0071554	cell wall organization or biogenesis	9.6e-05	// LOC_Os01g13320 // LOC_Os03g25990 // LOC_Os09g27890 // LOC_Os01g60770 // LOC_Os02g51040 // LOC_Os06g10920 // LOC_Os01g20980 // LOC_Os01g18400 // LOC_Os08g24750 // LOC_Os09g37600 // LOC_Os03g21820 // LOC_Os01g65790
GO:0008216	spermidine metabolic process	0.00013	// LOC_Os02g39790 // LOC_Os08g33620 // LOC_Os06g04070 // LOC_Os04g42090 // LOC_Os02g39795	GO:0006468	protein amino acid phosphorylation	2.1e-06	// LOC_Os07g48090 // LOC_Os03g50450 // LOC_Os07g48760 // LOC_Os03g15570 // LOC_Os01g49529 // LOC_Os03g17700 // LOC_Os03g14710 // LOC_Os03g20380 // LOC_Os04g52840 // LOC_Os02g58520 // LOC_Os09g29170 // LOC_Os01g39970 // LOC_Os05g44990 // LOC_Os03g12390 // LOC_Os02g56310 // LOC_Os07g48290 // LOC_Os11g44560 // LOC_Os09g23570 // LOC_Os10g28240 // LOC_Os07g39520 // LOC_Os02g56380 // LOC_Os02g35010 // …	GO:0006355	regulation of transcription, DNA-dependent	0.0011	// LOC_Os01g64020 // LOC_Os11g05740 // LOC_Os01g47360 // LOC_Os02g09830 // LOC_Os01g45570 // LOC_Os01g46870 // LOC_Os06g10880 // LOC_Os01g58080 // LOC_Os02g12790 // LOC_Os01g74540 // LOC_Os09g28354 // LOC_Os12g43790 // LOC_Os01g55150 // LOC_Os09g29460 // LOC_Os05g29810 // LOC_Os07g44690 // LOC_Os06g04850 // LOC_Os06g08440 // LOC_Os05g44400 // LOC_Os09g28200 // LOC_Os12g42120 // LOC_Os01g72330 // …	GO:0033036	macromolecule localization	0.00017	// LOC_Os02g44310 // LOC_Os05g19040 // LOC_Os05g28510 // LOC_Os10g42724 // LOC_Os05g43390 // LOC_Os06g49190 // LOC_Os12g37360 // LOC_Os11g02389 // LOC_Os12g02310 // LOC_Os10g36160 // LOC_Os10g40420 // LOC_Os05g47700 // LOC_Os10g40614 // LOC_Os03g09230 // LOC_Os11g02330 // LOC_Os07g19070 // LOC_Os02g20850 // LOC_Os11g28340 // LOC_Os07g44040 // LOC_Os09g35860 // LOC_Os10g20890 // LOC_Os11g02400 // …
GO:0008295	spermidine biosynthetic process	0.00013	// LOC_Os02g39790 // LOC_Os08g33620 // LOC_Os06g04070 // LOC_Os04g42090 // LOC_Os02g39795	GO:0043623	cellular protein complex assembly	2.3e-06	// LOC_Os06g46434 // LOC_Os06g46000 // LOC_Os03g56810 // LOC_Os02g06480 // LOC_Os06g48630 // LOC_Os05g34170 // LOC_Os02g07060 // LOC_Os12g38110 // LOC_Os05g47550 // LOC_Os01g18050	GO:0005976	polysaccharide metabolic process	0.0011	// LOC_Os10g39840 // LOC_Os02g57770 // LOC_Os08g06380 // LOC_Os07g29750 // LOC_Os01g18400 // LOC_Os10g02770 // LOC_Os03g01800 // LOC_Os03g63760 // LOC_Os11g27400 // LOC_Os10g32980 // LOC_Os09g23220	GO:0015833	peptide transport	0.00064	// LOC_Os01g04950 // LOC_Os10g05780 // LOC_Os01g65100 // LOC_Os03g60850 // LOC_Os06g15370 // LOC_Os01g37590 // LOC_Os08g05910 // LOC_Os10g02240 // LOC_Os06g49220 // LOC_Os12g44110
GO:0006461	protein complex assembly	0.00017	// LOC_Os02g55970 // LOC_Os06g46434 // LOC_Os05g02140 // LOC_Os06g46000 // LOC_Os03g56810 // LOC_Os02g06480 // LOC_Os05g34170 // LOC_Os06g07090 // LOC_Os10g29660 // LOC_Os12g38110 // LOC_Os08g14450 // LOC_Os01g73890 // LOC_Os05g47550 // LOC_Os01g18050 // LOC_Os03g50340	GO:0043933	macromolecular complex subunit organization	5.1e-06	// LOC_Os08g38300 // LOC_Os06g46434 // LOC_Os12g25120 // LOC_Os06g46000 // LOC_Os03g56810 // LOC_Os02g06480 // LOC_Os06g48630 // LOC_Os05g34170 // LOC_Os02g07060 // LOC_Os02g45940 // LOC_Os05g46230 // LOC_Os05g39050 // LOC_Os12g38110 // LOC_Os01g53930 // LOC_Os08g14450 // LOC_Os01g06010 // LOC_Os05g47550 // LOC_Os01g18050 // LOC_Os03g50340 // LOC_Os06g07090	GO:0051252	regulation of RNA metabolic process	0.0012	// LOC_Os01g64020 // LOC_Os11g05740 // LOC_Os01g47360 // LOC_Os02g09830 // LOC_Os01g45570 // LOC_Os01g46870 // LOC_Os06g10880 // LOC_Os01g58080 // LOC_Os02g12790 // LOC_Os01g74540 // LOC_Os09g28354 // LOC_Os12g43790 // LOC_Os01g55150 // LOC_Os09g29460 // LOC_Os05g29810 // LOC_Os07g44690 // LOC_Os06g04850 // LOC_Os06g08440 // LOC_Os05g44400 // LOC_Os09g28200 // LOC_Os12g42120 // LOC_Os01g72330 // …	GO:0006857	oligopeptide transport	0.00064	// LOC_Os01g04950 // LOC_Os10g05780 // LOC_Os01g65100 // LOC_Os03g60850 // LOC_Os06g15370 // LOC_Os01g37590 // LOC_Os08g05910 // LOC_Os10g02240 // LOC_Os06g49220 // LOC_Os12g44110
GO:0070271	protein complex biogenesis	0.00017	// LOC_Os02g55970 // LOC_Os06g46434 // LOC_Os05g02140 // LOC_Os06g46000 // LOC_Os03g56810 // LOC_Os02g06480 // LOC_Os05g34170 // LOC_Os06g07090 // LOC_Os10g29660 // LOC_Os12g38110 // LOC_Os08g14450 // LOC_Os01g73890 // LOC_Os05g47550 // LOC_Os01g18050 // LOC_Os03g50340	GO:0009056	catabolic process	9.8e-06	// LOC_Os01g39260 // LOC_Os01g09220 // LOC_Os01g74000 // LOC_Os01g40070 // LOC_Os06g04070 // LOC_Os03g22790 // LOC_Os10g25020 // LOC_Os07g49150 // LOC_Os09g32020 // LOC_Os08g33620 // LOC_Os11g34270 // LOC_Os05g35290 // LOC_Os02g41680 // LOC_Os09g32080 // LOC_Os10g41550 // LOC_Os05g33140 // LOC_Os03g02685 // LOC_Os04g24140 // LOC_Os02g41650 // LOC_Os05g41590 // LOC_Os02g41670 // LOC_Os01g13370 // …	GO:0006073	cellular glucan metabolic process	0.0015	// LOC_Os10g39840 // LOC_Os02g57770 // LOC_Os08g06380 // LOC_Os07g29750 // LOC_Os10g02770 // LOC_Os03g01800 // LOC_Os03g63760 // LOC_Os10g32980 // LOC_Os09g23220	GO:0008643	carbohydrate transport	0.00092	// LOC_Os11g40540 // LOC_Os03g10100 // LOC_Os07g03910 // LOC_Os05g02500 // LOC_Os02g36414 // LOC_Os04g37980 // LOC_Os03g10090 // LOC_Os09g09520 // LOC_Os03g07480
GO:0006812	cation transport	0.0002	// LOC_Os04g32920 // LOC_Os12g19430 // LOC_Os07g48130 // LOC_Os10g28240 // LOC_Os01g08350 // LOC_Os12g01530 // LOC_Os06g35060 // LOC_Os01g70940 // LOC_Os12g44150 // LOC_Os12g07140 // LOC_Os12g10570 // LOC_Os06g42030 // LOC_Os03g06080 // LOC_Os01g03914 // LOC_Os07g47350 // LOC_Os05g47980 // LOC_Os04g57200 // LOC_Os09g08910 // LOC_Os10g30450 // LOC_Os03g60480 // LOC_Os02g06480 // LOC_Os10g21266 // …	GO:0009308	amine metabolic process	2.4e-05	// LOC_Os07g17770 // LOC_Os03g58290 // LOC_Os08g33620 // LOC_Os10g37980 // LOC_Os04g45970 // LOC_Os06g04070 // LOC_Os03g10050 // LOC_Os02g39790 // LOC_Os08g25390 // LOC_Os02g39795 // LOC_Os04g42090 // LOC_Os03g13300 // LOC_Os10g34230 // LOC_Os05g35290 // LOC_Os02g41680 // LOC_Os09g32080 // LOC_Os04g38950 // LOC_Os01g52260 // LOC_Os01g71310 // LOC_Os04g33390 // LOC_Os06g40180 // LOC_Os05g33140 // …	GO:0044042	glucan metabolic process	0.0015	// LOC_Os10g39840 // LOC_Os02g57770 // LOC_Os08g06380 // LOC_Os07g29750 // LOC_Os10g02770 // LOC_Os03g01800 // LOC_Os03g63760 // LOC_Os10g32980 // LOC_Os09g23220	GO:0005975	carbohydrate metabolic process	0.0015	// LOC_Os07g35510 // LOC_Os01g71474 // LOC_Os10g39840 // LOC_Os01g04300 // LOC_Os10g07290 // LOC_Os02g57770 // LOC_Os12g41780 // LOC_Os04g40990 // LOC_Os06g22919 // LOC_Os04g33740 // LOC_Os09g31270 // LOC_Os04g58555 // LOC_Os03g14540 // LOC_Os03g12140 // LOC_Os05g50260 // LOC_Os06g21570 // LOC_Os10g13700 // LOC_Os12g05550 // LOC_Os01g51570 // LOC_Os03g15050 // LOC_Os09g30120 // LOC_Os04g41810 // …
GO:0006596	polyamine biosynthetic process	0.00025	// LOC_Os02g39790 // LOC_Os08g33620 // LOC_Os06g04070 // LOC_Os04g42090 // LOC_Os02g39795	GO:0019538	protein metabolic process	3.7e-05	// LOC_Os03g43440 // LOC_Os01g39260 // LOC_Os01g48770 // LOC_Os03g21940 // LOC_Os03g17700 // LOC_Os04g52840 // LOC_Os03g02750 // LOC_Os10g28240 // LOC_Os07g48290 // LOC_Os01g18050 // LOC_Os08g25390 // LOC_Os01g28730 // LOC_Os02g46090 // LOC_Os08g40270 // LOC_Os03g10950 // LOC_Os12g01740 // LOC_Os08g44280 // LOC_Os07g07240 // LOC_Os01g69920 // LOC_Os08g15308 // LOC_Os06g39718 // LOC_Os08g15306 // …	GO:0034645	cellular macromolecule biosynthetic process	0.0021	// LOC_Os12g41780 // LOC_Os01g45570 // LOC_Os02g56130 // LOC_Os01g58080 // LOC_Os08g33660 // LOC_Os01g74540 // LOC_Os12g43790 // LOC_Os01g55150 // LOC_Os06g35200 // LOC_Os02g52460 // LOC_Os06g10820 // LOC_Os11g24610 // LOC_Os06g44320 // LOC_Os01g72330 // LOC_Os04g41040 // LOC_Os03g06930 // LOC_Os01g70890 // LOC_Os06g09420 // LOC_Os08g15020 // LOC_Os02g09830 // LOC_Os05g09480 // LOC_Os01g70110 // …	GO:0071555	cell wall organization	0.0021	// LOC_Os01g13320 // LOC_Os03g25990 // LOC_Os02g51040 // LOC_Os01g20980 // LOC_Os01g60770 // LOC_Os03g21820 // LOC_Os01g65790
GO:0006595	polyamine metabolic process	0.00025	// LOC_Os02g39790 // LOC_Os08g33620 // LOC_Os06g04070 // LOC_Os04g42090 // LOC_Os02g39795	GO:0016311	dephosphorylation	3.8e-05	// LOC_Os03g55320 // LOC_Os07g11010 // LOC_Os03g18150 // LOC_Os01g19130 // LOC_Os04g56450 // LOC_Os02g55560 // LOC_Os03g10950 // LOC_Os01g62760 // LOC_Os03g16170 // LOC_Os01g40094 // LOC_Os06g10650	GO:0006351	transcription, DNA-dependent	0.0021	// LOC_Os01g64020 // LOC_Os11g05740 // LOC_Os01g47360 // LOC_Os02g09830 // LOC_Os01g45570 // LOC_Os01g46870 // LOC_Os06g10880 // LOC_Os01g58080 // LOC_Os02g12790 // LOC_Os01g74540 // LOC_Os09g28354 // LOC_Os12g43790 // LOC_Os01g55150 // LOC_Os09g29460 // LOC_Os05g29810 // LOC_Os07g44690 // LOC_Os06g04850 // LOC_Os06g08440 // LOC_Os05g44400 // LOC_Os09g28200 // LOC_Os12g42120 // LOC_Os01g72330 // …	GO:0065004	protein-DNA complex assembly	0.0024	// LOC_Os01g64640 // LOC_Os03g02780 // LOC_Os03g51200 // LOC_Os01g05900 // LOC_Os11g05730 // LOC_Os01g05970 // LOC_Os01g61920
GO:0006575	cellular amino acid derivative metabolic process	0.00027	// LOC_Os02g39790 // LOC_Os02g39795 // LOC_Os08g33620 // LOC_Os03g58290 // LOC_Os04g42090 // LOC_Os05g03820 // LOC_Os06g40180 // LOC_Os06g40170 // LOC_Os06g04070	GO:0008216	spermidine metabolic process	4.8e-05	// LOC_Os02g39790 // LOC_Os08g33620 // LOC_Os06g04070 // LOC_Os04g42090 // LOC_Os02g39795	GO:0044264	cellular polysaccharide metabolic process	0.0022	// LOC_Os10g39840 // LOC_Os02g57770 // LOC_Os08g06380 // LOC_Os07g29750 // LOC_Os10g02770 // LOC_Os03g01800 // LOC_Os03g63760 // LOC_Os10g32980 // LOC_Os09g23220	GO:0034728	nucleosome organization	0.0024	// LOC_Os01g64640 // LOC_Os03g02780 // LOC_Os03g51200 // LOC_Os01g05900 // LOC_Os11g05730 // LOC_Os01g05970 // LOC_Os01g61920
GO:0046034	ATP metabolic process	0.00032	// LOC_Os10g21264 // LOC_Os10g21266 // LOC_Os05g47980 // LOC_Os12g19430 // LOC_Os12g07140 // LOC_Os12g10570 // LOC_Os01g08350 // LOC_Os09g08910	GO:0008295	spermidine biosynthetic process	4.8e-05	// LOC_Os02g39790 // LOC_Os08g33620 // LOC_Os06g04070 // LOC_Os04g42090 // LOC_Os02g39795	GO:0032774	RNA biosynthetic process	0.0022	// LOC_Os01g64020 // LOC_Os11g05740 // LOC_Os01g47360 // LOC_Os02g09830 // LOC_Os01g45570 // LOC_Os01g46870 // LOC_Os06g10880 // LOC_Os01g58080 // LOC_Os02g12790 // LOC_Os01g74540 // LOC_Os09g28354 // LOC_Os12g43790 // LOC_Os01g55150 // LOC_Os09g29460 // LOC_Os05g29810 // LOC_Os07g44690 // LOC_Os06g04850 // LOC_Os06g08440 // LOC_Os05g44400 // LOC_Os09g28200 // LOC_Os12g42120 // LOC_Os01g72330 // …	GO:0031497	chromatin assembly	0.0024	// LOC_Os01g64640 // LOC_Os03g02780 // LOC_Os03g51200 // LOC_Os01g05900 // LOC_Os11g05730 // LOC_Os01g05970 // LOC_Os01g61920
GO:0034220	ion transmembrane transport	0.00032	// LOC_Os10g21264 // LOC_Os10g21266 // LOC_Os05g47980 // LOC_Os12g19430 // LOC_Os12g07140 // LOC_Os12g10570 // LOC_Os01g08350 // LOC_Os09g08910	GO:0044085	cellular component biogenesis	5.2e-05	// LOC_Os08g38300 // LOC_Os06g46434 // LOC_Os12g25120 // LOC_Os06g46000 // LOC_Os03g56810 // LOC_Os02g06480 // LOC_Os06g48630 // LOC_Os05g34170 // LOC_Os02g07060 // LOC_Os02g45940 // LOC_Os05g46230 // LOC_Os05g39050 // LOC_Os12g38110 // LOC_Os01g53930 // LOC_Os08g14450 // LOC_Os01g06010 // LOC_Os05g47550 // LOC_Os01g18050 // LOC_Os03g50340 // LOC_Os06g07090	GO:0009059	macromolecule biosynthetic process	0.0022	// LOC_Os12g41780 // LOC_Os01g45570 // LOC_Os02g56130 // LOC_Os01g58080 // LOC_Os08g33660 // LOC_Os01g74540 // LOC_Os12g43790 // LOC_Os01g55150 // LOC_Os06g35200 // LOC_Os02g52460 // LOC_Os06g10820 // LOC_Os11g24610 // LOC_Os06g44320 // LOC_Os01g72330 // LOC_Os04g41040 // LOC_Os03g06930 // LOC_Os01g70890 // LOC_Os06g09420 // LOC_Os08g15020 // LOC_Os02g09830 // LOC_Os05g09480 // LOC_Os01g70110 // …	GO:0006334	nucleosome assembly	0.0024	// LOC_Os01g64640 // LOC_Os03g02780 // LOC_Os03g51200 // LOC_Os01g05900 // LOC_Os11g05730 // LOC_Os01g05970 // LOC_Os01g61920
GO:0015985	energy coupled proton transport, down electrochemical gradient	0.00032	// LOC_Os10g21264 // LOC_Os10g21266 // LOC_Os05g47980 // LOC_Os12g19430 // LOC_Os12g07140 // LOC_Os12g10570 // LOC_Os01g08350 // LOC_Os09g08910	GO:0006812	cation transport	5.9e-05	// LOC_Os04g39350 // LOC_Os04g32920 // LOC_Os12g19430 // LOC_Os10g28240 // LOC_Os01g08350 // LOC_Os12g01530 // LOC_Os12g10570 // LOC_Os03g06080 // LOC_Os01g03914 // LOC_Os07g47350 // LOC_Os07g01810 // LOC_Os02g37330 // LOC_Os05g47980 // LOC_Os04g57200 // LOC_Os09g08910 // LOC_Os10g30450 // LOC_Os03g60480 // LOC_Os02g06480 // LOC_Os04g51830 // LOC_Os10g21266 // LOC_Os10g21264 // LOC_Os09g20000	GO:0006139	nucleobase, nucleoside, nucleotide and nucleic acid metabolic process	0.003	// LOC_Os01g45570 // LOC_Os10g08026 // LOC_Os02g56130 // LOC_Os01g58080 // LOC_Os08g33660 // LOC_Os01g74540 // LOC_Os12g43790 // LOC_Os01g55150 // LOC_Os02g52460 // LOC_Os06g10820 // LOC_Os06g44320 // LOC_Os01g72330 // LOC_Os04g41040 // LOC_Os03g06930 // LOC_Os01g70890 // LOC_Os06g09420 // LOC_Os08g15020 // LOC_Os02g09830 // LOC_Os05g09480 // LOC_Os01g70110 // LOC_Os08g06620 // LOC_Os06g10880 // …	GO:0046148	pigment biosynthetic process	0.0026	// LOC_Os04g42520 // LOC_Os12g09540 // LOC_Os09g12560 // LOC_Os07g30150 // LOC_Os02g40010
GO:0015986	ATP synthesis coupled proton transport	0.00032	// LOC_Os10g21264 // LOC_Os10g21266 // LOC_Os05g47980 // LOC_Os12g19430 // LOC_Os12g07140 // LOC_Os12g10570 // LOC_Os01g08350 // LOC_Os09g08910	GO:0070271	protein complex biogenesis	6.2e-05	// LOC_Os06g46434 // LOC_Os06g46000 // LOC_Os03g56810 // LOC_Os02g06480 // LOC_Os06g48630 // LOC_Os05g34170 // LOC_Os02g07060 // LOC_Os12g38110 // LOC_Os01g53930 // LOC_Os08g14450 // LOC_Os06g07090 // LOC_Os05g47550 // LOC_Os01g18050 // LOC_Os03g50340	GO:0009875	pollen-pistil interaction	0.0033	// LOC_Os01g47840 // LOC_Os11g03820 // LOC_Os05g07420 // LOC_Os01g65030 // LOC_Os01g47820 // LOC_Os01g12420 // LOC_Os12g03640	GO:0006323	DNA packaging	0.0026	// LOC_Os01g64640 // LOC_Os03g02780 // LOC_Os03g51200 // LOC_Os01g05900 // LOC_Os11g05730 // LOC_Os01g05970 // LOC_Os01g61920
GO:0006754	ATP biosynthetic process	0.00032	// LOC_Os10g21264 // LOC_Os10g21266 // LOC_Os05g47980 // LOC_Os12g19430 // LOC_Os12g07140 // LOC_Os12g10570 // LOC_Os01g08350 // LOC_Os09g08910	GO:0006461	protein complex assembly	6.2e-05	// LOC_Os06g46434 // LOC_Os06g46000 // LOC_Os03g56810 // LOC_Os02g06480 // LOC_Os06g48630 // LOC_Os05g34170 // LOC_Os02g07060 // LOC_Os12g38110 // LOC_Os01g53930 // LOC_Os08g14450 // LOC_Os06g07090 // LOC_Os05g47550 // LOC_Os01g18050 // LOC_Os03g50340	GO:0008037	cell recognition	0.0033	// LOC_Os01g47840 // LOC_Os11g03820 // LOC_Os05g07420 // LOC_Os01g65030 // LOC_Os01g47820 // LOC_Os01g12420 // LOC_Os12g03640	GO:0006325	chromatin organization	0.0027	// LOC_Os01g64640 // LOC_Os03g02780 // LOC_Os03g51200 // LOC_Os01g05900 // LOC_Os11g05730 // LOC_Os01g05970 // LOC_Os08g45130 // LOC_Os01g61920 // LOC_Os01g59620
GO:0016043	cellular component organization	0.00033	// LOC_Os05g46230 // LOC_Os10g29660 // LOC_Os01g06010 // LOC_Os05g47550 // LOC_Os12g25120 // LOC_Os02g55970 // LOC_Os06g46434 // LOC_Os06g46000 // LOC_Os01g65850 // LOC_Os05g34170 // LOC_Os02g45940 // LOC_Os12g38110 // LOC_Os08g14450 // LOC_Os06g07090 // LOC_Os03g02590 // LOC_Os08g30910 // LOC_Os03g56810 // LOC_Os08g33430 // LOC_Os05g39050 // LOC_Os01g73890 // LOC_Os01g18050 // LOC_Os05g02140 // …	GO:0006596	polyamine biosynthetic process	9.2e-05	// LOC_Os02g39790 // LOC_Os08g33620 // LOC_Os06g04070 // LOC_Os04g42090 // LOC_Os02g39795	GO:0048544	recognition of pollen	0.0033	// LOC_Os01g47840 // LOC_Os11g03820 // LOC_Os05g07420 // LOC_Os01g65030 // LOC_Os01g47820 // LOC_Os01g12420 // LOC_Os12g03640	GO:0005976	polysaccharide metabolic process	0.0028	// LOC_Os02g57770 // LOC_Os09g30120 // LOC_Os07g29750 // LOC_Os01g18400 // LOC_Os10g02770 // LOC_Os03g01800 // LOC_Os06g22919 // LOC_Os07g36610 // LOC_Os11g27400 // LOC_Os07g36630 // LOC_Os10g39840
GO:0009056	catabolic process	0.00033	// LOC_Os01g09220 // LOC_Os08g33620 // LOC_Os09g36710 // LOC_Os01g40070 // LOC_Os06g04070 // LOC_Os03g22790 // LOC_Os10g38040 // LOC_Os05g09280 // LOC_Os02g39330 // LOC_Os07g49150 // LOC_Os09g32020 // LOC_Os01g09570 // LOC_Os01g74000 // LOC_Os02g41680 // LOC_Os09g32080 // LOC_Os06g51360 // LOC_Os05g38400 // LOC_Os10g41550 // LOC_Os03g02685 // LOC_Os04g24140 // LOC_Os01g71320 // LOC_Os02g41650 // …	GO:0006595	polyamine metabolic process	9.2e-05	// LOC_Os02g39790 // LOC_Os08g33620 // LOC_Os06g04070 // LOC_Os04g42090 // LOC_Os02g39795	GO:0009856	pollination	0.0033	// LOC_Os01g47840 // LOC_Os11g03820 // LOC_Os05g07420 // LOC_Os01g65030 // LOC_Os01g47820 // LOC_Os01g12420 // LOC_Os12g03640	GO:0006073	cellular glucan metabolic process	0.0033	// LOC_Os02g57770 // LOC_Os09g30120 // LOC_Os07g29750 // LOC_Os10g02770 // LOC_Os03g01800 // LOC_Os06g22919 // LOC_Os07g36610 // LOC_Os07g36630 // LOC_Os10g39840
GO:0044085	cellular component biogenesis	0.00033	// LOC_Os02g55970 // LOC_Os06g46434 // LOC_Os05g02140 // LOC_Os12g25120 // LOC_Os06g46000 // LOC_Os03g56810 // LOC_Os02g06480 // LOC_Os05g39050 // LOC_Os05g34170 // LOC_Os02g45940 // LOC_Os01g73890 // LOC_Os10g29660 // LOC_Os12g38110 // LOC_Os06g04020 // LOC_Os08g14450 // LOC_Os01g06010 // LOC_Os05g46230 // LOC_Os01g18050 // LOC_Os05g47550 // LOC_Os03g50340 // LOC_Os06g07090	GO:0006470	protein amino acid dephosphorylation	0.0001	// LOC_Os04g56450 // LOC_Os07g11010 // LOC_Os03g18150 // LOC_Os01g19130 // LOC_Os03g55320 // LOC_Os02g55560 // LOC_Os03g10950 // LOC_Os01g62760 // LOC_Os03g16170 // LOC_Os01g40094	GO:0022414	reproductive process	0.0039	// LOC_Os01g47840 // LOC_Os11g03820 // LOC_Os05g07420 // LOC_Os01g65030 // LOC_Os01g47820 // LOC_Os01g12420 // LOC_Os12g03640	GO:0044042	glucan metabolic process	0.0033	// LOC_Os02g57770 // LOC_Os09g30120 // LOC_Os07g29750 // LOC_Os10g02770 // LOC_Os03g01800 // LOC_Os06g22919 // LOC_Os07g36610 // LOC_Os07g36630 // LOC_Os10g39840
GO:0009063	cellular amino acid catabolic process	0.00037	// LOC_Os02g41670 // LOC_Os06g04070 // LOC_Os02g41650 // LOC_Os08g33620 // LOC_Os02g41680	GO:0009072	aromatic amino acid family metabolic process	0.00018	// LOC_Os05g35290 // LOC_Os04g33390 // LOC_Os02g41680 // LOC_Os02g41670 // LOC_Os03g58290 // LOC_Os10g37980 // LOC_Os02g41630 // LOC_Os02g41650	GO:0006807	nitrogen compound metabolic process	0.0052	// LOC_Os01g45570 // LOC_Os10g08026 // LOC_Os02g56130 // LOC_Os01g58080 // LOC_Os08g33660 // LOC_Os01g74540 // LOC_Os12g43790 // LOC_Os01g47360 // LOC_Os02g52460 // LOC_Os06g10820 // LOC_Os06g44320 // LOC_Os01g72330 // LOC_Os04g41040 // LOC_Os03g06930 // LOC_Os01g70890 // LOC_Os06g09420 // LOC_Os08g15020 // LOC_Os02g09830 // LOC_Os05g09480 // LOC_Os01g70110 // LOC_Os08g06620 // LOC_Os06g10880 // …	GO:0051276	chromosome organization	0.0036	// LOC_Os01g64640 // LOC_Os03g02780 // LOC_Os03g51200 // LOC_Os01g05900 // LOC_Os11g05730 // LOC_Os01g05970 // LOC_Os08g45130 // LOC_Os01g61920 // LOC_Os01g59620
GO:0009310	amine catabolic process	0.00037	// LOC_Os02g41670 // LOC_Os06g04070 // LOC_Os02g41650 // LOC_Os08g33620 // LOC_Os02g41680	GO:0006576	cellular biogenic amine metabolic process	0.00019	// LOC_Os02g39790 // LOC_Os02g39795 // LOC_Os08g33620 // LOC_Os03g58290 // LOC_Os04g42090 // LOC_Os06g40180 // LOC_Os06g04070	GO:0051704	multi-organism process	0.0061	// LOC_Os01g47840 // LOC_Os11g03820 // LOC_Os05g07420 // LOC_Os01g65030 // LOC_Os01g47820 // LOC_Os01g12420 // LOC_Os12g03640	GO:0007154	cell communication	0.004	// LOC_Os04g34270 // LOC_Os01g47840 // LOC_Os11g03820 // LOC_Os04g34250 // LOC_Os03g35600 // LOC_Os01g47900 // LOC_Os01g65030 // LOC_Os01g47820 // LOC_Os01g12420 // LOC_Os12g03640 // LOC_Os12g34320
GO:0023052	signaling	0.00042	// LOC_Os07g48090 // LOC_Os04g34270 // LOC_Os03g43440 // LOC_Os09g36220 // LOC_Os03g25400 // LOC_Os02g06570 // LOC_Os01g59790 // LOC_Os11g05930 // LOC_Os01g66130 // LOC_Os03g20720 // LOC_Os11g04720 // LOC_Os02g40510 // LOC_Os01g57420 // LOC_Os02g57530 // LOC_Os01g47730 // LOC_Os07g05620 // LOC_Os01g69920 // LOC_Os12g12260 // LOC_Os01g07376 // LOC_Os06g39875 // LOC_Os02g43690 // LOC_Os04g54200 // …	GO:0034641	cellular nitrogen compound metabolic process	0.00019	// LOC_Os01g17170 // LOC_Os03g58290 // LOC_Os08g33620 // LOC_Os10g37980 // LOC_Os04g45970 // LOC_Os06g04070 // LOC_Os03g10050 // LOC_Os02g39790 // LOC_Os10g25020 // LOC_Os08g25390 // LOC_Os02g39795 // LOC_Os04g42090 // LOC_Os07g17770 // LOC_Os03g20700 // LOC_Os03g13300 // LOC_Os01g25440 // LOC_Os05g35290 // LOC_Os02g41680 // LOC_Os04g38950 // LOC_Os01g52260 // LOC_Os04g33390 // LOC_Os06g40180 // …	GO:0006996	organelle organization	0.0061	// LOC_Os01g64640 // LOC_Os03g02780 // LOC_Os03g51200 // LOC_Os04g34240 // LOC_Os01g05900 // LOC_Os11g05730 // LOC_Os01g05970 // LOC_Os12g34510 // LOC_Os06g06510 // LOC_Os11g03710 // LOC_Os01g61920 // LOC_Os07g36500	GO:0044264	cellular polysaccharide metabolic process	0.0047	// LOC_Os02g57770 // LOC_Os09g30120 // LOC_Os07g29750 // LOC_Os10g02770 // LOC_Os03g01800 // LOC_Os06g22919 // LOC_Os07g36610 // LOC_Os07g36630 // LOC_Os10g39840
GO:0015672	monovalent inorganic cation transport	0.00045	// LOC_Os04g32920 // LOC_Os07g47350 // LOC_Os12g07140 // LOC_Os01g70940 // LOC_Os10g21264 // LOC_Os10g21266 // LOC_Os05g47980 // LOC_Os12g19430 // LOC_Os12g44150 // LOC_Os06g42030 // LOC_Os07g48130 // LOC_Os10g28240 // LOC_Os12g10570 // LOC_Os01g08350 // LOC_Os09g08910	GO:0016043	cellular component organization	0.00023	// LOC_Os06g48630 // LOC_Os06g07090 // LOC_Os01g06010 // LOC_Os05g47550 // LOC_Os12g25120 // LOC_Os06g46434 // LOC_Os06g46000 // LOC_Os02g07060 // LOC_Os05g34170 // LOC_Os02g45940 // LOC_Os12g38110 // LOC_Os08g14450 // LOC_Os03g02590 // LOC_Os03g56810 // LOC_Os08g33430 // LOC_Os05g39050 // LOC_Os05g46230 // LOC_Os01g18050 // LOC_Os08g38300 // LOC_Os02g06480 // LOC_Os01g53930 // LOC_Os03g50340	GO:0010467	gene expression	0.0069	// LOC_Os08g15020 // LOC_Os01g64020 // LOC_Os11g05740 // LOC_Os12g37970 // LOC_Os12g33070 // LOC_Os08g06370 // LOC_Os04g46060 // LOC_Os01g45570 // LOC_Os10g08026 // LOC_Os08g02300 // LOC_Os01g46870 // LOC_Os01g70110 // LOC_Os05g09480 // LOC_Os06g10880 // LOC_Os01g58080 // LOC_Os08g33660 // LOC_Os10g26460 // LOC_Os09g23200 // LOC_Os02g12790 // LOC_Os02g09830 // LOC_Os01g74540 // LOC_Os01g64590 // …	GO:0042440	pigment metabolic process	0.0054	// LOC_Os04g42520 // LOC_Os12g09540 // LOC_Os09g12560 // LOC_Os07g30150 // LOC_Os02g40010
GO:0019637	organophosphate metabolic process	0.00046	// LOC_Os05g09280 // LOC_Os01g09220 // LOC_Os12g01480 // LOC_Os05g41590 // LOC_Os01g74000 // LOC_Os03g01216 // LOC_Os01g40070 // LOC_Os06g40180 // LOC_Os02g05320 // LOC_Os06g40170	GO:0044106	cellular amine metabolic process	0.00025	// LOC_Os07g17770 // LOC_Os03g58290 // LOC_Os08g33620 // LOC_Os10g37980 // LOC_Os04g45970 // LOC_Os06g04070 // LOC_Os03g10050 // LOC_Os02g39790 // LOC_Os08g25390 // LOC_Os02g39795 // LOC_Os04g42090 // LOC_Os03g13300 // LOC_Os05g35290 // LOC_Os02g41680 // LOC_Os04g38950 // LOC_Os01g52260 // LOC_Os04g33390 // LOC_Os06g40180 // LOC_Os10g37340 // LOC_Os02g41650 // LOC_Os02g41670 // LOC_Os12g04440 // …	GO:0008643	carbohydrate transport	0.007	// LOC_Os11g38160 // LOC_Os05g02500 // LOC_Os07g03910 // LOC_Os03g10090 // LOC_Os04g38220 // LOC_Os02g36450 // LOC_Os09g09520	GO:0006333	chromatin assembly or disassembly	0.0057	// LOC_Os01g64640 // LOC_Os03g02780 // LOC_Os03g51200 // LOC_Os01g05900 // LOC_Os11g05730 // LOC_Os01g05970 // LOC_Os01g61920
GO:0016054	organic acid catabolic process	0.00072	// LOC_Os02g41670 // LOC_Os06g04070 // LOC_Os02g41650 // LOC_Os08g33620 // LOC_Os02g41680	GO:0006725	cellular aromatic compound metabolic process	0.00037	// LOC_Os10g34230 // LOC_Os05g35290 // LOC_Os04g33390 // LOC_Os03g58290 // LOC_Os02g41670 // LOC_Os02g41680 // LOC_Os10g37980 // LOC_Os07g25540 // LOC_Os01g71310 // LOC_Os02g41630 // LOC_Os01g25440 // LOC_Os02g41650	GO:0065003	macromolecular complex assembly	0.017	// LOC_Os01g64640 // LOC_Os03g02780 // LOC_Os03g51200 // LOC_Os04g34240 // LOC_Os01g05900 // LOC_Os11g05730 // LOC_Os01g05970 // LOC_Os03g18350 // LOC_Os12g34510 // LOC_Os06g06510 // LOC_Os01g61920 // LOC_Os07g36500	GO:0006355	regulation of transcription, DNA-dependent	0.0066	// LOC_Os01g64020 // LOC_Os08g43600 // LOC_Os02g09830 // LOC_Os09g29820 // LOC_Os03g08370 // LOC_Os01g46870 // LOC_Os06g10880 // LOC_Os01g58080 // LOC_Os08g26880 // LOC_Os02g12790 // LOC_Os01g74540 // LOC_Os09g11460 // LOC_Os12g43790 // LOC_Os01g55150 // LOC_Os05g29810 // LOC_Os07g44690 // LOC_Os05g47650 // LOC_Os06g04850 // LOC_Os02g34830 // LOC_Os07g48560 // LOC_Os06g08440 // LOC_Os09g28200 // …
GO:0046395	carboxylic acid catabolic process	0.00072	// LOC_Os02g41670 // LOC_Os06g04070 // LOC_Os02g41650 // LOC_Os08g33620 // LOC_Os02g41680	GO:0046034	ATP metabolic process	0.00047	// LOC_Os10g21264 // LOC_Os10g21266 // LOC_Os05g47980 // LOC_Os12g19430 // LOC_Os12g10570 // LOC_Os01g08350 // LOC_Os09g08910	GO:0022607	cellular component assembly	0.017	// LOC_Os01g64640 // LOC_Os03g02780 // LOC_Os03g51200 // LOC_Os04g34240 // LOC_Os01g05900 // LOC_Os11g05730 // LOC_Os01g05970 // LOC_Os03g18350 // LOC_Os12g34510 // LOC_Os06g06510 // LOC_Os01g61920 // LOC_Os07g36500	GO:0051252	regulation of RNA metabolic process	0.0072	// LOC_Os01g64020 // LOC_Os08g43600 // LOC_Os02g09830 // LOC_Os09g29820 // LOC_Os03g08370 // LOC_Os01g46870 // LOC_Os06g10880 // LOC_Os01g58080 // LOC_Os08g26880 // LOC_Os02g12790 // LOC_Os01g74540 // LOC_Os09g11460 // LOC_Os12g43790 // LOC_Os01g55150 // LOC_Os05g29810 // LOC_Os07g44690 // LOC_Os05g47650 // LOC_Os06g04850 // LOC_Os02g34830 // LOC_Os07g48560 // LOC_Os06g08440 // LOC_Os09g28200 // …
GO:0009199	ribonucleoside triphosphate metabolic process	0.00082	// LOC_Os10g21264 // LOC_Os10g21266 // LOC_Os05g47980 // LOC_Os12g19430 // LOC_Os12g07140 // LOC_Os12g10570 // LOC_Os01g08350 // LOC_Os09g08910	GO:0015986	ATP synthesis coupled proton transport	0.00047	// LOC_Os10g21264 // LOC_Os10g21266 // LOC_Os05g47980 // LOC_Os12g19430 // LOC_Os12g10570 // LOC_Os01g08350 // LOC_Os09g08910	GO:0044085	cellular component biogenesis	0.018	// LOC_Os01g64640 // LOC_Os03g02780 // LOC_Os03g51200 // LOC_Os04g34240 // LOC_Os01g05900 // LOC_Os11g05730 // LOC_Os01g05970 // LOC_Os03g18350 // LOC_Os12g34510 // LOC_Os06g06510 // LOC_Os12g01430 // LOC_Os05g49130 // LOC_Os01g61920 // LOC_Os07g36500	GO:0006952	defense response	0.0078	// LOC_Os09g20030 // LOC_Os09g20020 // LOC_Os10g07534 // LOC_Os11g44580 // LOC_Os11g16470 // LOC_Os08g10260 // LOC_Os08g09110 // LOC_Os01g23380 // LOC_Os11g13940 // LOC_Os12g18374 // LOC_Os03g48320 // LOC_Os11g39190 // LOC_Os05g15040 // LOC_Os12g13550 // LOC_Os06g22460 // LOC_Os02g30150 // LOC_Os07g40810 // LOC_Os07g08890 // LOC_Os02g35210 // LOC_Os02g02670
GO:0009206	purine ribonucleoside triphosphate biosynthetic process	0.00082	// LOC_Os10g21264 // LOC_Os10g21266 // LOC_Os05g47980 // LOC_Os12g19430 // LOC_Os12g07140 // LOC_Os12g10570 // LOC_Os01g08350 // LOC_Os09g08910	GO:0006754	ATP biosynthetic process	0.00047	// LOC_Os10g21264 // LOC_Os10g21266 // LOC_Os05g47980 // LOC_Os12g19430 // LOC_Os12g10570 // LOC_Os01g08350 // LOC_Os09g08910	GO:0023052	signaling	0.026	// LOC_Os01g47840 // LOC_Os05g44570 // LOC_Os06g08440 // LOC_Os07g30300 // LOC_Os07g26720 // LOC_Os02g20850 // LOC_Os05g44070 // LOC_Os05g26940 // LOC_Os01g72330 // LOC_Os07g44040 // LOC_Os08g34240 // LOC_Os02g27490 // LOC_Os12g41090 // LOC_Os05g07420 // LOC_Os12g37360 // LOC_Os01g65030 // LOC_Os01g47820 // LOC_Os01g10890 // LOC_Os01g12420 // LOC_Os12g03640 // LOC_Os11g03820	GO:0023052	signaling	0.0083	// LOC_Os04g34270 // LOC_Os07g30300 // LOC_Os04g34250 // LOC_Os01g47900 // LOC_Os05g45820 // LOC_Os12g37360 // LOC_Os12g34320 // LOC_Os12g41090 // LOC_Os05g04550 // LOC_Os01g65030 // LOC_Os01g47820 // LOC_Os01g12420 // LOC_Os12g03640 // LOC_Os01g10890 // LOC_Os01g47840 // LOC_Os06g08440 // LOC_Os02g20850 // LOC_Os07g44040 // LOC_Os01g72330 // LOC_Os09g35860 // LOC_Os03g40700 // LOC_Os12g44250 // …
GO:0009205	purine ribonucleoside triphosphate metabolic process	0.00082	// LOC_Os10g21264 // LOC_Os10g21266 // LOC_Os05g47980 // LOC_Os12g19430 // LOC_Os12g07140 // LOC_Os12g10570 // LOC_Os01g08350 // LOC_Os09g08910	GO:0015985	energy coupled proton transport, down electrochemical gradient	0.00047	// LOC_Os10g21264 // LOC_Os10g21266 // LOC_Os05g47980 // LOC_Os12g19430 // LOC_Os12g10570 // LOC_Os01g08350 // LOC_Os09g08910	GO:0043933	macromolecular complex subunit organization	0.026	// LOC_Os01g64640 // LOC_Os03g02780 // LOC_Os03g51200 // LOC_Os04g34240 // LOC_Os01g05900 // LOC_Os11g05730 // LOC_Os01g05970 // LOC_Os03g18350 // LOC_Os12g34510 // LOC_Os06g06510 // LOC_Os01g61920 // LOC_Os07g36500	GO:0006351	transcription, DNA-dependent	0.012	// LOC_Os01g64020 // LOC_Os08g43600 // LOC_Os02g09830 // LOC_Os09g29820 // LOC_Os03g08370 // LOC_Os01g46870 // LOC_Os06g10880 // LOC_Os01g58080 // LOC_Os08g26880 // LOC_Os02g12790 // LOC_Os01g74540 // LOC_Os09g11460 // LOC_Os12g43790 // LOC_Os01g55150 // LOC_Os05g29810 // LOC_Os07g44690 // LOC_Os05g47650 // LOC_Os06g04850 // LOC_Os02g34830 // LOC_Os07g48560 // LOC_Os06g08440 // LOC_Os09g28200 // …
GO:0009201	ribonucleoside triphosphate biosynthetic process	0.00082	// LOC_Os10g21264 // LOC_Os10g21266 // LOC_Os05g47980 // LOC_Os12g19430 // LOC_Os12g07140 // LOC_Os12g10570 // LOC_Os01g08350 // LOC_Os09g08910	GO:0034220	ion transmembrane transport	0.00047	// LOC_Os10g21264 // LOC_Os10g21266 // LOC_Os05g47980 // LOC_Os12g19430 // LOC_Os12g10570 // LOC_Os01g08350 // LOC_Os09g08910	GO:0032501	multicellular organismal process	0.039	// LOC_Os01g47840 // LOC_Os11g03820 // LOC_Os05g07420 // LOC_Os01g65030 // LOC_Os01g47820 // LOC_Os01g12420 // LOC_Os12g03640	GO:0034622	cellular macromolecular complex assembly	0.012	// LOC_Os01g64640 // LOC_Os03g02780 // LOC_Os03g51200 // LOC_Os01g05900 // LOC_Os05g28510 // LOC_Os11g05730 // LOC_Os01g05970 // LOC_Os03g18350 // LOC_Os01g61920
GO:0009145	purine nucleoside triphosphate biosynthetic process	0.00082	// LOC_Os10g21264 // LOC_Os10g21266 // LOC_Os05g47980 // LOC_Os12g19430 // LOC_Os12g07140 // LOC_Os12g10570 // LOC_Os01g08350 // LOC_Os09g08910	GO:0051258	protein polymerization	0.00048	// LOC_Os01g18050 // LOC_Os06g46000 // LOC_Os02g07060 // LOC_Os05g34170 // LOC_Os03g56810	GO:0016070	RNA metabolic process	0.049	// LOC_Os01g64020 // LOC_Os11g05740 // LOC_Os01g47360 // LOC_Os02g09830 // LOC_Os01g45570 // LOC_Os01g46870 // LOC_Os06g10880 // LOC_Os01g58080 // LOC_Os02g12790 // LOC_Os01g74540 // LOC_Os09g28354 // LOC_Os12g43790 // LOC_Os01g55150 // LOC_Os09g29460 // LOC_Os05g29810 // LOC_Os07g44690 // LOC_Os06g04850 // LOC_Os07g07220 // LOC_Os06g08440 // LOC_Os05g44400 // LOC_Os08g03310 // LOC_Os09g28200 // …	GO:0071103	DNA conformation change	0.013	// LOC_Os01g64640 // LOC_Os03g02780 // LOC_Os03g51200 // LOC_Os01g05900 // LOC_Os11g05730 // LOC_Os01g05970 // LOC_Os01g61920
GO:0006811	ion transport	0.00081	// LOC_Os04g32920 // LOC_Os12g19430 // LOC_Os07g48130 // LOC_Os10g28240 // LOC_Os01g08350 // LOC_Os12g01530 // LOC_Os06g35060 // LOC_Os01g70940 // LOC_Os06g48060 // LOC_Os12g44150 // LOC_Os12g07140 // LOC_Os12g10570 // LOC_Os06g42030 // LOC_Os03g06080 // LOC_Os01g03914 // LOC_Os05g45950 // LOC_Os07g47350 // LOC_Os05g47980 // LOC_Os04g57200 // LOC_Os09g08910 // LOC_Os09g20000 // LOC_Os03g60480 // …	GO:0006519	cellular amino acid and derivative metabolic process	0.00055	// LOC_Os07g17770 // LOC_Os03g58290 // LOC_Os08g33620 // LOC_Os10g37980 // LOC_Os04g45970 // LOC_Os06g04070 // LOC_Os03g10050 // LOC_Os02g39790 // LOC_Os08g25390 // LOC_Os02g39795 // LOC_Os04g42090 // LOC_Os03g13300 // LOC_Os05g35290 // LOC_Os02g41680 // LOC_Os04g38950 // LOC_Os01g52260 // LOC_Os04g33390 // LOC_Os06g40180 // LOC_Os10g37340 // LOC_Os02g41650 // LOC_Os02g41670 // LOC_Os12g04440 // …					GO:0032774	RNA biosynthetic process	0.013	// LOC_Os01g64020 // LOC_Os08g43600 // LOC_Os02g09830 // LOC_Os09g29820 // LOC_Os03g08370 // LOC_Os01g46870 // LOC_Os06g10880 // LOC_Os01g58080 // LOC_Os08g26880 // LOC_Os02g12790 // LOC_Os01g74540 // LOC_Os09g11460 // LOC_Os12g43790 // LOC_Os01g55150 // LOC_Os05g29810 // LOC_Os07g44690 // LOC_Os05g47650 // LOC_Os06g04850 // LOC_Os02g34830 // LOC_Os07g48560 // LOC_Os06g08440 // LOC_Os09g28200 // …
GO:0009144	purine nucleoside triphosphate metabolic process	0.00082	// LOC_Os10g21264 // LOC_Os10g21266 // LOC_Os05g47980 // LOC_Os12g19430 // LOC_Os12g07140 // LOC_Os12g10570 // LOC_Os01g08350 // LOC_Os09g08910	GO:0044281	small molecule metabolic process	0.00063	// LOC_Os07g17770 // LOC_Os03g58290 // LOC_Os01g74000 // LOC_Os06g40180 // LOC_Os10g37980 // LOC_Os04g45970 // LOC_Os12g19430 // LOC_Os06g04070 // LOC_Os01g08350 // LOC_Os03g10050 // LOC_Os02g39790 // LOC_Os05g04510 // LOC_Os08g25390 // LOC_Os02g39795 // LOC_Os04g42090 // LOC_Os01g14580 // LOC_Os03g13300 // LOC_Os01g25440 // LOC_Os09g08910 // LOC_Os12g10570 // LOC_Os08g33620 // LOC_Os01g53930 // …					GO:0044085	cellular component biogenesis	0.021	// LOC_Os01g64640 // LOC_Os03g02780 // LOC_Os03g51200 // LOC_Os10g39770 // LOC_Os11g05730 // LOC_Os05g28510 // LOC_Os01g05900 // LOC_Os06g10920 // LOC_Os01g05970 // LOC_Os08g24750 // LOC_Os06g16290 // LOC_Os03g18350 // LOC_Os12g01430 // LOC_Os01g01510 // LOC_Os01g61920
GO:0015979	photosynthesis	0.00093	// LOC_Os02g10390 // LOC_Os08g15322 // LOC_Os10g38229 // LOC_Os09g17740 // LOC_Os08g15280 // LOC_Os10g21250 // LOC_Os08g35420 // LOC_Os10g21298 // LOC_Os10g21290 // LOC_Os10g21192	GO:0051179	localization	0.00065	// LOC_Os04g39350 // LOC_Os04g32920 // LOC_Os06g14450 // LOC_Os01g52250 // LOC_Os01g50100 // LOC_Os10g30450 // LOC_Os12g19430 // LOC_Os01g59790 // LOC_Os08g37370 // LOC_Os03g02390 // LOC_Os06g07090 // LOC_Os05g47550 // LOC_Os10g28240 // LOC_Os01g08350 // LOC_Os12g01530 // LOC_Os07g26490 // LOC_Os05g31620 // LOC_Os09g20000 // LOC_Os02g10740 // LOC_Os06g48630 // LOC_Os02g13870 // LOC_Os12g38110 // …					GO:0034621	cellular macromolecular complex subunit organization	0.024	// LOC_Os01g64640 // LOC_Os03g02780 // LOC_Os03g51200 // LOC_Os01g05900 // LOC_Os05g28510 // LOC_Os11g05730 // LOC_Os01g05970 // LOC_Os03g18350 // LOC_Os01g61920
GO:0044281	small molecule metabolic process	0.00099	// LOC_Os07g17770 // LOC_Os03g58290 // LOC_Os01g09570 // LOC_Os02g31030 // LOC_Os10g37980 // LOC_Os09g21110 // LOC_Os04g45970 // LOC_Os01g71320 // LOC_Os12g19430 // LOC_Os05g03820 // LOC_Os05g04510 // LOC_Os01g08350 // LOC_Os03g10050 // LOC_Os02g39790 // LOC_Os06g04070 // LOC_Os08g25390 // LOC_Os02g39795 // LOC_Os07g04690 // LOC_Os04g42090 // LOC_Os01g14580 // LOC_Os12g07140 // LOC_Os01g25440 // …	GO:0042401	cellular biogenic amine biosynthetic process	0.00071	// LOC_Os02g39790 // LOC_Os08g33620 // LOC_Os06g04070 // LOC_Os04g42090 // LOC_Os02g39795					GO:0006855	multidrug transport	0.031	// LOC_Os08g43250 // LOC_Os08g43654 // LOC_Os04g30490 // LOC_Os01g31980 // LOC_Os03g64150
GO:0009141	nucleoside triphosphate metabolic process	0.001	// LOC_Os10g21264 // LOC_Os10g21266 // LOC_Os05g47980 // LOC_Os12g19430 // LOC_Os12g07140 // LOC_Os12g10570 // LOC_Os01g08350 // LOC_Os09g08910	GO:0005975	carbohydrate metabolic process	0.00098	// LOC_Os02g54890 // LOC_Os08g36910 // LOC_Os01g74000 // LOC_Os01g52250 // LOC_Os06g13040 // LOC_Os02g44230 // LOC_Os02g44235 // LOC_Os05g33140 // LOC_Os03g22790 // LOC_Os01g14580 // LOC_Os07g34580 // LOC_Os06g48160 // LOC_Os02g50600 // LOC_Os03g57880 // LOC_Os11g47560 // LOC_Os10g35070 // LOC_Os01g54560 // LOC_Os03g18310 // LOC_Os04g40150 // LOC_Os09g32080 // LOC_Os06g34020 // LOC_Os03g11980 // …					GO:0006996	organelle organization	0.032	// LOC_Os01g64640 // LOC_Os03g02780 // LOC_Os03g51200 // LOC_Os08g45130 // LOC_Os01g05900 // LOC_Os11g05730 // LOC_Os01g05970 // LOC_Os11g03710 // LOC_Os04g38810 // LOC_Os01g61920 // LOC_Os01g59620
GO:0009142	nucleoside triphosphate biosynthetic process	0.001	// LOC_Os10g21264 // LOC_Os10g21266 // LOC_Os05g47980 // LOC_Os12g19430 // LOC_Os12g07140 // LOC_Os12g10570 // LOC_Os01g08350 // LOC_Os09g08910	GO:0044282	small molecule catabolic process	0.0011	// LOC_Os05g35290 // LOC_Os02g41680 // LOC_Os05g41590 // LOC_Os01g74000 // LOC_Os01g53930 // LOC_Os02g41630 // LOC_Os02g41650 // LOC_Os08g33620 // LOC_Os06g04070 // LOC_Os02g41670 // LOC_Os04g24140					GO:0042493	response to drug	0.035	// LOC_Os08g43250 // LOC_Os08g43654 // LOC_Os04g30490 // LOC_Os01g31980 // LOC_Os03g64150
GO:0015992	proton transport	0.001	// LOC_Os10g21264 // LOC_Os10g21266 // LOC_Os05g47980 // LOC_Os12g19430 // LOC_Os12g44150 // LOC_Os12g07140 // LOC_Os10g28240 // LOC_Os12g10570 // LOC_Os01g08350 // LOC_Os09g08910	GO:0009199	ribonucleoside triphosphate metabolic process	0.0011	// LOC_Os10g21264 // LOC_Os10g21266 // LOC_Os05g47980 // LOC_Os12g19430 // LOC_Os12g10570 // LOC_Os01g08350 // LOC_Os09g08910					GO:0015893	drug transport	0.035	// LOC_Os08g43250 // LOC_Os08g43654 // LOC_Os04g30490 // LOC_Os01g31980 // LOC_Os03g64150
GO:0006818	hydrogen transport	0.001	// LOC_Os10g21264 // LOC_Os10g21266 // LOC_Os05g47980 // LOC_Os12g19430 // LOC_Os12g44150 // LOC_Os12g07140 // LOC_Os10g28240 // LOC_Os12g10570 // LOC_Os01g08350 // LOC_Os09g08910	GO:0009206	purine ribonucleoside triphosphate biosynthetic process	0.0011	// LOC_Os10g21264 // LOC_Os10g21266 // LOC_Os05g47980 // LOC_Os12g19430 // LOC_Os12g10570 // LOC_Os01g08350 // LOC_Os09g08910
GO:0005975	carbohydrate metabolic process	0.0013	// LOC_Os02g54890 // LOC_Os08g36910 // LOC_Os04g33640 // LOC_Os09g27950 // LOC_Os01g09570 // LOC_Os02g31030 // LOC_Os01g71320 // LOC_Os02g44230 // LOC_Os02g44235 // LOC_Os08g20420 // LOC_Os06g25010 // LOC_Os03g22790 // LOC_Os01g14580 // LOC_Os02g39330 // LOC_Os07g34580 // LOC_Os07g04690 // LOC_Os05g35266 // LOC_Os05g37700 // LOC_Os02g09170 // LOC_Os06g48160 // LOC_Os02g50600 // LOC_Os03g57880 // …	GO:0009205	purine ribonucleoside triphosphate metabolic process	0.0011	// LOC_Os10g21264 // LOC_Os10g21266 // LOC_Os05g47980 // LOC_Os12g19430 // LOC_Os12g10570 // LOC_Os01g08350 // LOC_Os09g08910
GO:0023046	signaling process	0.0015	// LOC_Os07g48090 // LOC_Os03g43440 // LOC_Os09g36220 // LOC_Os03g25400 // LOC_Os02g06570 // LOC_Os01g59790 // LOC_Os11g05930 // LOC_Os03g20720 // LOC_Os11g04720 // LOC_Os02g40510 // LOC_Os02g57530 // LOC_Os01g47730 // LOC_Os07g05620 // LOC_Os01g69920 // LOC_Os12g12260 // LOC_Os01g07376 // LOC_Os06g39875 // LOC_Os02g43690 // LOC_Os07g44330 // LOC_Os03g60530 // LOC_Os11g34460 // LOC_Os07g13530 // …	GO:0009201	ribonucleoside triphosphate biosynthetic process	0.0011	// LOC_Os10g21264 // LOC_Os10g21266 // LOC_Os05g47980 // LOC_Os12g19430 // LOC_Os12g10570 // LOC_Os01g08350 // LOC_Os09g08910
GO:0023060	signal transmission	0.0015	// LOC_Os07g48090 // LOC_Os03g43440 // LOC_Os09g36220 // LOC_Os03g25400 // LOC_Os02g06570 // LOC_Os01g59790 // LOC_Os11g05930 // LOC_Os03g20720 // LOC_Os11g04720 // LOC_Os02g40510 // LOC_Os02g57530 // LOC_Os01g47730 // LOC_Os07g05620 // LOC_Os01g69920 // LOC_Os12g12260 // LOC_Os01g07376 // LOC_Os06g39875 // LOC_Os02g43690 // LOC_Os07g44330 // LOC_Os03g60530 // LOC_Os11g34460 // LOC_Os07g13530 // …	GO:0009145	purine nucleoside triphosphate biosynthetic process	0.0011	// LOC_Os10g21264 // LOC_Os10g21266 // LOC_Os05g47980 // LOC_Os12g19430 // LOC_Os12g10570 // LOC_Os01g08350 // LOC_Os09g08910
GO:0042401	cellular biogenic amine biosynthetic process	0.0019	// LOC_Os02g39790 // LOC_Os08g33620 // LOC_Os06g04070 // LOC_Os04g42090 // LOC_Os02g39795	GO:0006811	ion transport	0.0011	// LOC_Os04g39350 // LOC_Os04g32920 // LOC_Os12g19430 // LOC_Os10g28240 // LOC_Os01g08350 // LOC_Os12g01530 // LOC_Os12g10570 // LOC_Os03g06080 // LOC_Os01g03914 // LOC_Os07g47350 // LOC_Os07g01810 // LOC_Os02g37330 // LOC_Os05g47980 // LOC_Os04g57200 // LOC_Os09g08910 // LOC_Os10g30450 // LOC_Os03g60480 // LOC_Os02g06480 // LOC_Os04g51830 // LOC_Os10g21266 // LOC_Os10g21264 // LOC_Os09g20000
GO:0000160	two-component signal transduction system (phosphorelay)	0.0019	// LOC_Os01g69920 // LOC_Os01g07376 // LOC_Os09g36220 // LOC_Os11g04720 // LOC_Os02g40510 // LOC_Os11g05930 // LOC_Os02g57530	GO:0009144	purine nucleoside triphosphate metabolic process	0.0011	// LOC_Os10g21264 // LOC_Os10g21266 // LOC_Os05g47980 // LOC_Os12g19430 // LOC_Os12g10570 // LOC_Os01g08350 // LOC_Os09g08910
GO:0042398	cellular amino acid derivative biosynthetic process	0.0022	// LOC_Os02g39790 // LOC_Os02g39795 // LOC_Os08g33620 // LOC_Os04g42090 // LOC_Os05g03820 // LOC_Os06g04070	GO:0009141	nucleoside triphosphate metabolic process	0.0013	// LOC_Os10g21264 // LOC_Os10g21266 // LOC_Os05g47980 // LOC_Os12g19430 // LOC_Os12g10570 // LOC_Os01g08350 // LOC_Os09g08910
GO:0009260	ribonucleotide biosynthetic process	0.0022	// LOC_Os10g21264 // LOC_Os10g21266 // LOC_Os05g47980 // LOC_Os12g19430 // LOC_Os06g41360 // LOC_Os12g07140 // LOC_Os12g10570 // LOC_Os01g08350 // LOC_Os09g08910	GO:0009142	nucleoside triphosphate biosynthetic process	0.0013	// LOC_Os10g21264 // LOC_Os10g21266 // LOC_Os05g47980 // LOC_Os12g19430 // LOC_Os12g10570 // LOC_Os01g08350 // LOC_Os09g08910
GO:0009259	ribonucleotide metabolic process	0.0022	// LOC_Os10g21264 // LOC_Os10g21266 // LOC_Os05g47980 // LOC_Os12g19430 // LOC_Os06g41360 // LOC_Os12g07140 // LOC_Os12g10570 // LOC_Os01g08350 // LOC_Os09g08910	GO:0006575	cellular amino acid derivative metabolic process	0.0016	// LOC_Os02g39790 // LOC_Os02g39795 // LOC_Os08g33620 // LOC_Os03g58290 // LOC_Os04g42090 // LOC_Os06g40180 // LOC_Os06g04070
GO:0019684	photosynthesis, light reaction	0.0022	// LOC_Os02g10390 // LOC_Os08g15322 // LOC_Os09g17740 // LOC_Os08g35420 // LOC_Os10g21298 // LOC_Os10g21192	GO:0019637	organophosphate metabolic process	0.0018	// LOC_Os03g49510 // LOC_Os02g05320 // LOC_Os01g09220 // LOC_Os05g41590 // LOC_Os01g74000 // LOC_Os03g24160 // LOC_Os01g40070 // LOC_Os06g40180
GO:0009308	amine metabolic process	0.003	// LOC_Os07g17770 // LOC_Os03g58290 // LOC_Os08g33620 // LOC_Os10g37980 // LOC_Os09g21110 // LOC_Os04g45970 // LOC_Os06g04070 // LOC_Os03g10050 // LOC_Os02g39790 // LOC_Os08g25390 // LOC_Os02g39795 // LOC_Os02g39330 // LOC_Os04g42090 // LOC_Os10g34230 // LOC_Os02g41680 // LOC_Os09g32080 // LOC_Os04g38950 // LOC_Os01g52260 // LOC_Os01g71310 // LOC_Os06g40180 // LOC_Os10g37340 // LOC_Os02g41650 // …	GO:0006520	cellular amino acid metabolic process	0.0025	// LOC_Os07g17770 // LOC_Os10g37340 // LOC_Os05g35290 // LOC_Os08g25390 // LOC_Os03g58290 // LOC_Os02g41670 // LOC_Os02g41680 // LOC_Os10g37980 // LOC_Os04g45970 // LOC_Os04g38950 // LOC_Os01g52260 // LOC_Os03g13300 // LOC_Os12g04440 // LOC_Os02g41630 // LOC_Os04g33390 // LOC_Os02g41650 // LOC_Os08g33620 // LOC_Os06g04070 // LOC_Os03g10050
GO:0016998	cell wall macromolecule catabolic process	0.004	// LOC_Os02g39330 // LOC_Os10g38040 // LOC_Os09g32080 // LOC_Os06g51360 // LOC_Os03g02685	GO:0006810	transport	0.0029	// LOC_Os04g39350 // LOC_Os04g32920 // LOC_Os06g14450 // LOC_Os01g52250 // LOC_Os01g50100 // LOC_Os10g30450 // LOC_Os12g19430 // LOC_Os01g59790 // LOC_Os08g37370 // LOC_Os03g02390 // LOC_Os06g07090 // LOC_Os05g47550 // LOC_Os10g28240 // LOC_Os01g08350 // LOC_Os12g01530 // LOC_Os07g26490 // LOC_Os09g20000 // LOC_Os02g10740 // LOC_Os06g48630 // LOC_Os02g13870 // LOC_Os12g38110 // LOC_Os08g06010 // …
GO:0006644	phospholipid metabolic process	0.0043	// LOC_Os05g09280 // LOC_Os12g01480 // LOC_Os01g09220 // LOC_Os03g01216 // LOC_Os01g40070 // LOC_Os06g40180 // LOC_Os02g05320 // LOC_Os06g40170	GO:0051234	establishment of localization	0.0029	// LOC_Os04g39350 // LOC_Os04g32920 // LOC_Os06g14450 // LOC_Os01g52250 // LOC_Os01g50100 // LOC_Os10g30450 // LOC_Os12g19430 // LOC_Os01g59790 // LOC_Os08g37370 // LOC_Os03g02390 // LOC_Os06g07090 // LOC_Os05g47550 // LOC_Os10g28240 // LOC_Os01g08350 // LOC_Os12g01530 // LOC_Os07g26490 // LOC_Os09g20000 // LOC_Os02g10740 // LOC_Os06g48630 // LOC_Os02g13870 // LOC_Os12g38110 // LOC_Os08g06010 // …
GO:0006629	lipid metabolic process	0.0049	// LOC_Os08g40590 // LOC_Os01g09220 // LOC_Os01g11710 // LOC_Os08g04800 // LOC_Os11g19340 // LOC_Os01g40070 // LOC_Os06g06250 // LOC_Os03g18070 // LOC_Os05g09280 // LOC_Os07g39750 // LOC_Os07g47250 // LOC_Os12g01480 // LOC_Os03g01216 // LOC_Os08g20420 // LOC_Os11g09010 // LOC_Os06g40180 // LOC_Os02g05320 // LOC_Os06g14490 // LOC_Os02g44780 // LOC_Os01g15000 // LOC_Os07g09190 // LOC_Os06g50950 // …	GO:0005976	polysaccharide metabolic process	0.0031	// LOC_Os07g34580 // LOC_Os01g52250 // LOC_Os09g32080 // LOC_Os06g13040 // LOC_Os06g48160 // LOC_Os10g41550 // LOC_Os02g46910 // LOC_Os04g51460 // LOC_Os05g33140 // LOC_Os03g22790
GO:0009152	purine ribonucleotide biosynthetic process	0.005	// LOC_Os10g21264 // LOC_Os10g21266 // LOC_Os05g47980 // LOC_Os12g19430 // LOC_Os12g07140 // LOC_Os12g10570 // LOC_Os01g08350 // LOC_Os09g08910	GO:0009309	amine biosynthetic process	0.0032	// LOC_Os03g10050 // LOC_Os02g39790 // LOC_Os08g25390 // LOC_Os02g39795 // LOC_Os08g33620 // LOC_Os10g37980 // LOC_Os04g42090 // LOC_Os01g52260 // LOC_Os12g04440 // LOC_Os04g33390 // LOC_Os06g04070
GO:0009150	purine ribonucleotide metabolic process	0.005	// LOC_Os10g21264 // LOC_Os10g21266 // LOC_Os05g47980 // LOC_Os12g19430 // LOC_Os12g07140 // LOC_Os12g10570 // LOC_Os01g08350 // LOC_Os09g08910	GO:0043436	oxoacid metabolic process	0.0034	// LOC_Os07g17770 // LOC_Os03g58290 // LOC_Os08g33620 // LOC_Os10g37980 // LOC_Os04g45970 // LOC_Os06g04070 // LOC_Os03g10050 // LOC_Os08g25390 // LOC_Os01g14580 // LOC_Os03g13300 // LOC_Os05g35290 // LOC_Os01g54030 // LOC_Os02g41680 // LOC_Os04g38950 // LOC_Os01g52260 // LOC_Os04g33390 // LOC_Os10g37340 // LOC_Os02g41650 // LOC_Os08g44810 // LOC_Os02g41670 // LOC_Os01g09320 // LOC_Os12g04440 // …
GO:0044036	cell wall macromolecule metabolic process	0.0052	// LOC_Os02g39330 // LOC_Os10g38040 // LOC_Os09g32080 // LOC_Os06g51360 // LOC_Os03g02685	GO:0015992	proton transport	0.0034	// LOC_Os10g21264 // LOC_Os10g21266 // LOC_Os05g47980 // LOC_Os12g19430 // LOC_Os10g28240 // LOC_Os12g10570 // LOC_Os01g08350 // LOC_Os09g08910
GO:0009165	nucleotide biosynthetic process	0.0054	// LOC_Os10g21264 // LOC_Os01g52530 // LOC_Os10g21266 // LOC_Os05g47980 // LOC_Os12g19430 // LOC_Os06g41360 // LOC_Os12g07140 // LOC_Os12g10570 // LOC_Os01g08350 // LOC_Os09g08910	GO:0019752	carboxylic acid metabolic process	0.0034	// LOC_Os07g17770 // LOC_Os03g58290 // LOC_Os08g33620 // LOC_Os10g37980 // LOC_Os04g45970 // LOC_Os06g04070 // LOC_Os03g10050 // LOC_Os08g25390 // LOC_Os01g14580 // LOC_Os03g13300 // LOC_Os05g35290 // LOC_Os01g54030 // LOC_Os02g41680 // LOC_Os04g38950 // LOC_Os01g52260 // LOC_Os04g33390 // LOC_Os10g37340 // LOC_Os02g41650 // LOC_Os08g44810 // LOC_Os02g41670 // LOC_Os01g09320 // LOC_Os12g04440 // …
GO:0006979	response to oxidative stress	0.0077	// LOC_Os03g50450 // LOC_Os05g04380 // LOC_Os05g42000 // LOC_Os02g02400 // LOC_Os04g51300 // LOC_Os05g41590 // LOC_Os04g59260 // LOC_Os01g57730 // LOC_Os08g43560 // LOC_Os01g16450 // LOC_Os04g59190 // LOC_Os06g35480	GO:0006818	hydrogen transport	0.0034	// LOC_Os10g21264 // LOC_Os10g21266 // LOC_Os05g47980 // LOC_Os12g19430 // LOC_Os10g28240 // LOC_Os12g10570 // LOC_Os01g08350 // LOC_Os09g08910
GO:0006519	cellular amino acid and derivative metabolic process	0.0078	// LOC_Os07g17770 // LOC_Os03g58290 // LOC_Os08g33620 // LOC_Os10g37980 // LOC_Os09g21110 // LOC_Os04g45970 // LOC_Os06g04070 // LOC_Os03g10050 // LOC_Os02g39790 // LOC_Os08g25390 // LOC_Os02g39795 // LOC_Os04g42090 // LOC_Os02g41680 // LOC_Os04g38950 // LOC_Os01g52260 // LOC_Os06g40180 // LOC_Os10g37340 // LOC_Os02g41650 // LOC_Os08g04540 // LOC_Os02g41670 // LOC_Os05g03820 // LOC_Os12g04440 // …	GO:0006082	organic acid metabolic process	0.0035	// LOC_Os07g17770 // LOC_Os03g58290 // LOC_Os08g33620 // LOC_Os10g37980 // LOC_Os04g45970 // LOC_Os06g04070 // LOC_Os03g10050 // LOC_Os08g25390 // LOC_Os01g14580 // LOC_Os03g13300 // LOC_Os05g35290 // LOC_Os01g54030 // LOC_Os02g41680 // LOC_Os04g38950 // LOC_Os01g52260 // LOC_Os04g33390 // LOC_Os10g37340 // LOC_Os02g41650 // LOC_Os08g44810 // LOC_Os02g41670 // LOC_Os01g09320 // LOC_Os12g04440 // …
GO:0006163	purine nucleotide metabolic process	0.0079	// LOC_Os10g21264 // LOC_Os10g21266 // LOC_Os05g47980 // LOC_Os12g19430 // LOC_Os12g07140 // LOC_Os12g10570 // LOC_Os01g08350 // LOC_Os09g08910	GO:0044248	cellular catabolic process	0.0038	// LOC_Os05g35290 // LOC_Os02g41680 // LOC_Os05g41590 // LOC_Os01g74000 // LOC_Os02g41650 // LOC_Os08g33620 // LOC_Os06g43570 // LOC_Os01g13370 // LOC_Os01g53930 // LOC_Os02g41630 // LOC_Os03g09260 // LOC_Os10g25020 // LOC_Os09g32020 // LOC_Os06g04070 // LOC_Os02g41670 // LOC_Os11g34270 // LOC_Os04g24140
GO:0006164	purine nucleotide biosynthetic process	0.0079	// LOC_Os10g21264 // LOC_Os10g21266 // LOC_Os05g47980 // LOC_Os12g19430 // LOC_Os12g07140 // LOC_Os12g10570 // LOC_Os01g08350 // LOC_Os09g08910	GO:0042180	cellular ketone metabolic process	0.0038	// LOC_Os07g17770 // LOC_Os03g58290 // LOC_Os08g33620 // LOC_Os10g37980 // LOC_Os04g45970 // LOC_Os06g04070 // LOC_Os03g10050 // LOC_Os08g25390 // LOC_Os01g14580 // LOC_Os03g13300 // LOC_Os05g35290 // LOC_Os01g54030 // LOC_Os02g41680 // LOC_Os04g38950 // LOC_Os01g52260 // LOC_Os04g33390 // LOC_Os10g37340 // LOC_Os02g41650 // LOC_Os08g44810 // LOC_Os02g41670 // LOC_Os01g09320 // LOC_Os12g04440 // …
GO:0006333	chromatin assembly or disassembly	0.0084	// LOC_Os01g65850 // LOC_Os06g04020 // LOC_Os02g45940 // LOC_Os05g46230 // LOC_Os05g39050 // LOC_Os01g06010 // LOC_Os12g25120	GO:0006979	response to oxidative stress	0.0042	// LOC_Os03g50450 // LOC_Os05g42000 // LOC_Os02g02400 // LOC_Os05g41590 // LOC_Os01g57730 // LOC_Os08g43560 // LOC_Os09g29490 // LOC_Os01g16450 // LOC_Os04g53640 // LOC_Os04g59190 // LOC_Os06g35480
GO:0009117	nucleotide metabolic process	0.0097	// LOC_Os10g21264 // LOC_Os01g52530 // LOC_Os10g21266 // LOC_Os05g47980 // LOC_Os12g19430 // LOC_Os06g41360 // LOC_Os12g07140 // LOC_Os04g24140 // LOC_Os12g10570 // LOC_Os01g08350 // LOC_Os09g08910	GO:0030001	metal ion transport	0.0043	// LOC_Os04g39350 // LOC_Os03g06080 // LOC_Os04g32920 // LOC_Os09g20000 // LOC_Os03g60480 // LOC_Os07g47350 // LOC_Os02g06480 // LOC_Os07g01810 // LOC_Os02g37330 // LOC_Os10g30450 // LOC_Os04g57200 // LOC_Os10g28240 // LOC_Os12g01530
GO:0006753	nucleoside phosphate metabolic process	0.0097	// LOC_Os10g21264 // LOC_Os01g52530 // LOC_Os10g21266 // LOC_Os05g47980 // LOC_Os12g19430 // LOC_Os06g41360 // LOC_Os12g07140 // LOC_Os04g24140 // LOC_Os12g10570 // LOC_Os01g08350 // LOC_Os09g08910	GO:0042398	cellular amino acid derivative biosynthetic process	0.0044	// LOC_Os02g39790 // LOC_Os08g33620 // LOC_Os06g04070 // LOC_Os04g42090 // LOC_Os02g39795
GO:0051169	nuclear transport	0.01	// LOC_Os03g60530 // LOC_Os06g39875 // LOC_Os02g43690 // LOC_Os07g13530 // LOC_Os12g38110 // LOC_Os01g47730	GO:0015672	monovalent inorganic cation transport	0.005	// LOC_Os04g32920 // LOC_Os07g47350 // LOC_Os07g01810 // LOC_Os10g21264 // LOC_Os10g21266 // LOC_Os05g47980 // LOC_Os12g19430 // LOC_Os10g28240 // LOC_Os12g10570 // LOC_Os01g08350 // LOC_Os09g08910
GO:0006913	nucleocytoplasmic transport	0.01	// LOC_Os03g60530 // LOC_Os06g39875 // LOC_Os02g43690 // LOC_Os07g13530 // LOC_Os12g38110 // LOC_Os01g47730	GO:0031497	chromatin assembly	0.0052	// LOC_Os08g38300 // LOC_Os02g45940 // LOC_Os05g46230 // LOC_Os05g39050 // LOC_Os01g06010 // LOC_Os12g25120
GO:0030001	metal ion transport	0.01	// LOC_Os03g06080 // LOC_Os04g32920 // LOC_Os10g28240 // LOC_Os06g35060 // LOC_Os03g60480 // LOC_Os07g47350 // LOC_Os09g20000 // LOC_Os02g06480 // LOC_Os01g70940 // LOC_Os04g57200 // LOC_Os06g42030 // LOC_Os07g48130 // LOC_Os10g30450 // LOC_Os12g01530	GO:0065004	protein-DNA complex assembly	0.0052	// LOC_Os08g38300 // LOC_Os02g45940 // LOC_Os05g46230 // LOC_Os05g39050 // LOC_Os01g06010 // LOC_Os12g25120
GO:0006996	organelle organization	0.01	// LOC_Os02g55970 // LOC_Os08g30910 // LOC_Os05g02140 // LOC_Os01g65850 // LOC_Os06g04020 // LOC_Os08g33430 // LOC_Os02g45940 // LOC_Os05g46230 // LOC_Os05g39050 // LOC_Os01g06010 // LOC_Os05g47550 // LOC_Os12g25120 // LOC_Os03g02590	GO:0034728	nucleosome organization	0.0052	// LOC_Os08g38300 // LOC_Os02g45940 // LOC_Os05g46230 // LOC_Os05g39050 // LOC_Os01g06010 // LOC_Os12g25120
GO:0055085	transmembrane transport	0.01	// LOC_Os10g20470 // LOC_Os10g21264 // LOC_Os10g21266 // LOC_Os05g47980 // LOC_Os12g19430 // LOC_Os12g07140 // LOC_Os12g10570 // LOC_Os01g08350 // LOC_Os09g08910	GO:0006334	nucleosome assembly	0.0052	// LOC_Os08g38300 // LOC_Os02g45940 // LOC_Os05g46230 // LOC_Os05g39050 // LOC_Os01g06010 // LOC_Os12g25120
GO:0006325	chromatin organization	0.014	// LOC_Os08g30910 // LOC_Os01g65850 // LOC_Os06g04020 // LOC_Os02g45940 // LOC_Os05g46230 // LOC_Os05g39050 // LOC_Os01g06010 // LOC_Os12g25120	GO:0007017	microtubule-based process	0.0055	// LOC_Os06g46000 // LOC_Os03g56810 // LOC_Os01g55510 // LOC_Os02g07060 // LOC_Os05g34170 // LOC_Os08g39890 // LOC_Os01g18050
GO:0065004	protein-DNA complex assembly	0.014	// LOC_Os06g04020 // LOC_Os02g45940 // LOC_Os05g46230 // LOC_Os05g39050 // LOC_Os01g06010 // LOC_Os12g25120	GO:0009152	purine ribonucleotide biosynthetic process	0.0055	// LOC_Os10g21264 // LOC_Os10g21266 // LOC_Os05g47980 // LOC_Os12g19430 // LOC_Os12g10570 // LOC_Os01g08350 // LOC_Os09g08910
GO:0034728	nucleosome organization	0.014	// LOC_Os06g04020 // LOC_Os02g45940 // LOC_Os05g46230 // LOC_Os05g39050 // LOC_Os01g06010 // LOC_Os12g25120	GO:0006323	DNA packaging	0.0055	// LOC_Os08g38300 // LOC_Os02g45940 // LOC_Os05g46230 // LOC_Os05g39050 // LOC_Os01g06010 // LOC_Os12g25120
GO:0031497	chromatin assembly	0.014	// LOC_Os06g04020 // LOC_Os02g45940 // LOC_Os05g46230 // LOC_Os05g39050 // LOC_Os01g06010 // LOC_Os12g25120	GO:0009150	purine ribonucleotide metabolic process	0.0055	// LOC_Os10g21264 // LOC_Os10g21266 // LOC_Os05g47980 // LOC_Os12g19430 // LOC_Os12g10570 // LOC_Os01g08350 // LOC_Os09g08910
GO:0006334	nucleosome assembly	0.014	// LOC_Os06g04020 // LOC_Os02g45940 // LOC_Os05g46230 // LOC_Os05g39050 // LOC_Os01g06010 // LOC_Os12g25120	GO:0071103	DNA conformation change	0.0061	// LOC_Os08g38300 // LOC_Os02g45940 // LOC_Os05g46230 // LOC_Os05g39050 // LOC_Os01g06010 // LOC_Os12g25120 // LOC_Os11g34270
GO:0044282	small molecule catabolic process	0.015	// LOC_Os02g41650 // LOC_Os02g41680 // LOC_Os05g41590 // LOC_Os01g09570 // LOC_Os02g41670 // LOC_Os01g71320 // LOC_Os06g04070 // LOC_Os08g33620 // LOC_Os01g74000 // LOC_Os04g24140	GO:0044271	cellular nitrogen compound biosynthetic process	0.0062	// LOC_Os01g17170 // LOC_Os02g39790 // LOC_Os08g25390 // LOC_Os03g10050 // LOC_Os08g33620 // LOC_Os02g39795 // LOC_Os10g37980 // LOC_Os04g42090 // LOC_Os03g20700 // LOC_Os01g52260 // LOC_Os12g04440 // LOC_Os04g33390 // LOC_Os01g25440 // LOC_Os06g04070
GO:0044106	cellular amine metabolic process	0.015	// LOC_Os02g41680 // LOC_Os07g17770 // LOC_Os10g37340 // LOC_Os02g41650 // LOC_Os08g25390 // LOC_Os03g10050 // LOC_Os02g39795 // LOC_Os02g41670 // LOC_Os03g58290 // LOC_Os10g37980 // LOC_Os04g42090 // LOC_Os09g21110 // LOC_Os04g45970 // LOC_Os04g38950 // LOC_Os01g52260 // LOC_Os02g39790 // LOC_Os12g04440 // LOC_Os06g40180 // LOC_Os06g40170 // LOC_Os06g04070 // LOC_Os08g33620	GO:0009057	macromolecule catabolic process	0.0068	// LOC_Os01g39260 // LOC_Os05g33140 // LOC_Os05g41590 // LOC_Os01g74000 // LOC_Os09g32080 // LOC_Os06g43570 // LOC_Os01g13370 // LOC_Os10g41550 // LOC_Os01g53930 // LOC_Os07g49150 // LOC_Os03g09260 // LOC_Os04g55710 // LOC_Os03g22790 // LOC_Os09g32020 // LOC_Os11g34270 // LOC_Os04g24140
GO:0006323	DNA packaging	0.015	// LOC_Os06g04020 // LOC_Os02g45940 // LOC_Os05g46230 // LOC_Os05g39050 // LOC_Os01g06010 // LOC_Os12g25120	GO:0044262	cellular carbohydrate metabolic process	0.0075	// LOC_Os02g38140 // LOC_Os05g41590 // LOC_Os04g24430 // LOC_Os04g40150 // LOC_Os02g44230 // LOC_Os01g54560 // LOC_Os07g34580 // LOC_Os01g74000 // LOC_Os01g52250 // LOC_Os06g13040 // LOC_Os06g48160 // LOC_Os01g14580 // LOC_Os02g44235 // LOC_Os01g53930 // LOC_Os02g31030 // LOC_Os08g34580 // LOC_Os04g51460 // LOC_Os02g46910 // LOC_Os03g18310 // LOC_Os04g24140
GO:0007017	microtubule-based process	0.017	// LOC_Os06g46000 // LOC_Os03g56810 // LOC_Os01g55510 // LOC_Os05g34170 // LOC_Os08g39890 // LOC_Os11g44880 // LOC_Os01g18050	GO:0009260	ribonucleotide biosynthetic process	0.008	// LOC_Os10g21264 // LOC_Os10g21266 // LOC_Os05g47980 // LOC_Os12g19430 // LOC_Os12g10570 // LOC_Os01g08350 // LOC_Os09g08910
GO:0051276	chromosome organization	0.017	// LOC_Os08g30910 // LOC_Os01g65850 // LOC_Os06g04020 // LOC_Os02g45940 // LOC_Os05g46230 // LOC_Os05g39050 // LOC_Os01g06010 // LOC_Os12g25120	GO:0009259	ribonucleotide metabolic process	0.008	// LOC_Os10g21264 // LOC_Os10g21266 // LOC_Os05g47980 // LOC_Os12g19430 // LOC_Os12g10570 // LOC_Os01g08350 // LOC_Os09g08910
GO:0071103	DNA conformation change	0.018	// LOC_Os04g45810 // LOC_Os06g04020 // LOC_Os02g45940 // LOC_Os05g46230 // LOC_Os05g39050 // LOC_Os01g06010 // LOC_Os12g25120	GO:0006163	purine nucleotide metabolic process	0.0083	// LOC_Os10g21264 // LOC_Os10g21266 // LOC_Os05g47980 // LOC_Os12g19430 // LOC_Os12g10570 // LOC_Os01g08350 // LOC_Os09g08910
GO:0044262	cellular carbohydrate metabolic process	0.019	// LOC_Os01g09570 // LOC_Os01g54560 // LOC_Os01g71320 // LOC_Os02g44230 // LOC_Os02g44235 // LOC_Os01g14580 // LOC_Os07g34580 // LOC_Os07g04690 // LOC_Os05g35266 // LOC_Os09g27950 // LOC_Os02g09170 // LOC_Os06g48160 // LOC_Os01g74000 // LOC_Os03g51610 // LOC_Os02g31030 // LOC_Os02g46910 // LOC_Os04g51460 // LOC_Os04g24140 // LOC_Os02g38140 // LOC_Os05g41590 // LOC_Os08g34580 // LOC_Os03g18310	GO:0006164	purine nucleotide biosynthetic process	0.0083	// LOC_Os10g21264 // LOC_Os10g21266 // LOC_Os05g47980 // LOC_Os12g19430 // LOC_Os12g10570 // LOC_Os01g08350 // LOC_Os09g08910
GO:0042221	response to chemical stimulus	0.02	// LOC_Os10g20470 // LOC_Os03g50450 // LOC_Os05g04380 // LOC_Os05g42000 // LOC_Os02g02400 // LOC_Os04g51300 // LOC_Os05g41590 // LOC_Os04g59260 // LOC_Os01g57730 // LOC_Os08g43560 // LOC_Os06g47150 // LOC_Os01g16450 // LOC_Os05g50710 // LOC_Os04g59190 // LOC_Os06g35480 // LOC_Os02g57530	GO:0055085	transmembrane transport	0.0089	// LOC_Os09g35600 // LOC_Os10g21264 // LOC_Os10g21266 // LOC_Os05g47980 // LOC_Os12g19430 // LOC_Os12g10570 // LOC_Os01g08350 // LOC_Os09g08910
GO:0044255	cellular lipid metabolic process	0.022	// LOC_Os05g09280 // LOC_Os01g09220 // LOC_Os12g01480 // LOC_Os02g44780 // LOC_Os07g09190 // LOC_Os03g01216 // LOC_Os08g20420 // LOC_Os01g40070 // LOC_Os06g40180 // LOC_Os02g05320 // LOC_Os06g40170	GO:0046483	heterocycle metabolic process	0.01	// LOC_Os01g17170 // LOC_Os10g34230 // LOC_Os10g25020 // LOC_Os03g58290 // LOC_Os10g21264 // LOC_Os03g20700 // LOC_Os10g21266 // LOC_Os05g47980 // LOC_Os12g19430 // LOC_Os01g71310 // LOC_Os01g25440 // LOC_Os12g10570 // LOC_Os01g08350 // LOC_Os09g08910
GO:0006950	response to stress	0.022	// LOC_Os03g50450 // LOC_Os05g42000 // LOC_Os04g59190 // LOC_Os09g20020 // LOC_Os01g57730 // LOC_Os01g16450 // LOC_Os01g58550 // LOC_Os01g39970 // LOC_Os08g43050 // LOC_Os02g02400 // LOC_Os11g14380 // LOC_Os01g56940 // LOC_Os08g43560 // LOC_Os01g07590 // LOC_Os03g20840 // LOC_Os01g25720 // LOC_Os09g09490 // LOC_Os11g11960 // LOC_Os06g43670 // LOC_Os08g14850 // LOC_Os05g34220 // LOC_Os05g37970 // …	GO:0006333	chromatin assembly or disassembly	0.011	// LOC_Os08g38300 // LOC_Os02g45940 // LOC_Os05g46230 // LOC_Os05g39050 // LOC_Os01g06010 // LOC_Os12g25120
GO:0051246	regulation of protein metabolic process	0.027	// LOC_Os07g07240 // LOC_Os05g14300 // LOC_Os01g13170 // LOC_Os06g30970 // LOC_Os02g42314 // LOC_Os03g03130 // LOC_Os05g38550	GO:0000160	two-component signal transduction system (phosphorelay)	0.014	// LOC_Os02g57530 // LOC_Os01g69920 // LOC_Os09g36220 // LOC_Os11g05930 // LOC_Os11g04720
GO:0055086	nucleobase, nucleoside and nucleotide metabolic process	0.029	// LOC_Os10g21264 // LOC_Os01g52530 // LOC_Os10g21266 // LOC_Os05g47980 // LOC_Os12g19430 // LOC_Os06g41360 // LOC_Os12g07140 // LOC_Os04g24140 // LOC_Os12g10570 // LOC_Os01g08350 // LOC_Os09g08910	GO:0005984	disaccharide metabolic process	0.014	// LOC_Os02g44230 // LOC_Os08g34580 // LOC_Os01g54560 // LOC_Os02g44235 // LOC_Os04g24430
GO:0007165	signal transduction	0.031	// LOC_Os07g48090 // LOC_Os07g05620 // LOC_Os03g43440 // LOC_Os12g12260 // LOC_Os01g47730 // LOC_Os03g60530 // LOC_Os06g39875 // LOC_Os11g34460 // LOC_Os03g20720 // LOC_Os03g25400 // LOC_Os07g13530 // LOC_Os02g06570 // LOC_Os01g59790 // LOC_Os02g43690 // LOC_Os02g57530 // LOC_Os03g22050 // LOC_Os07g44330	GO:0016137	glycoside metabolic process	0.014	// LOC_Os02g44230 // LOC_Os08g34580 // LOC_Os01g54560 // LOC_Os02g44235 // LOC_Os04g24430
GO:0005984	disaccharide metabolic process	0.032	// LOC_Os02g44230 // LOC_Os08g34580 // LOC_Os01g54560 // LOC_Os02g44235 // LOC_Os02g09170	GO:0007018	microtubule-based movement	0.015	// LOC_Os01g18050 // LOC_Os06g46000 // LOC_Os02g07060 // LOC_Os05g34170 // LOC_Os03g56810
GO:0016137	glycoside metabolic process	0.032	// LOC_Os02g44230 // LOC_Os08g34580 // LOC_Os01g54560 // LOC_Os02g44235 // LOC_Os02g09170	GO:0042221	response to chemical stimulus	0.015	// LOC_Os03g50450 // LOC_Os05g42000 // LOC_Os02g02400 // LOC_Os05g41590 // LOC_Os09g35600 // LOC_Os08g43560 // LOC_Os09g29490 // LOC_Os01g16450 // LOC_Os04g53640 // LOC_Os05g50710 // LOC_Os04g59190 // LOC_Os06g35480 // LOC_Os01g57730 // LOC_Os02g57530
GO:0006813	potassium ion transport	0.033	// LOC_Os04g32920 // LOC_Os01g70940 // LOC_Os06g42030 // LOC_Os07g47350 // LOC_Os07g48130	GO:0009311	oligosaccharide metabolic process	0.016	// LOC_Os02g44230 // LOC_Os08g34580 // LOC_Os01g54560 // LOC_Os02g44235 // LOC_Os04g24430
GO:0007018	microtubule-based movement	0.033	// LOC_Os01g18050 // LOC_Os06g46000 // LOC_Os05g34170 // LOC_Os11g44880 // LOC_Os03g56810	GO:0009117	nucleotide metabolic process	0.017	// LOC_Os09g27050 // LOC_Os10g21264 // LOC_Os10g21266 // LOC_Os05g47980 // LOC_Os12g19430 // LOC_Os04g24140 // LOC_Os12g10570 // LOC_Os01g08350 // LOC_Os09g08910
GO:0043436	oxoacid metabolic process	0.034	// LOC_Os07g17770 // LOC_Os03g58290 // LOC_Os08g33620 // LOC_Os10g37980 // LOC_Os09g21110 // LOC_Os04g45970 // LOC_Os07g22720 // LOC_Os06g04070 // LOC_Os03g10050 // LOC_Os08g25390 // LOC_Os01g14580 // LOC_Os01g54030 // LOC_Os02g41680 // LOC_Os04g38950 // LOC_Os01g52260 // LOC_Os08g33720 // LOC_Os10g37340 // LOC_Os02g41650 // LOC_Os08g04540 // LOC_Os08g44810 // LOC_Os02g41670 // LOC_Os01g09320 // …	GO:0006753	nucleoside phosphate metabolic process	0.017	// LOC_Os09g27050 // LOC_Os10g21264 // LOC_Os10g21266 // LOC_Os05g47980 // LOC_Os12g19430 // LOC_Os04g24140 // LOC_Os12g10570 // LOC_Os01g08350 // LOC_Os09g08910
GO:0009309	amine biosynthetic process	0.034	// LOC_Os03g10050 // LOC_Os02g39790 // LOC_Os08g25390 // LOC_Os02g39795 // LOC_Os08g33620 // LOC_Os10g37980 // LOC_Os04g42090 // LOC_Os01g52260 // LOC_Os12g04440 // LOC_Os06g04070	GO:0006644	phospholipid metabolic process	0.018	// LOC_Os03g49510 // LOC_Os02g05320 // LOC_Os01g09220 // LOC_Os03g24160 // LOC_Os01g40070 // LOC_Os06g40180
GO:0019752	carboxylic acid metabolic process	0.034	// LOC_Os07g17770 // LOC_Os03g58290 // LOC_Os08g33620 // LOC_Os10g37980 // LOC_Os09g21110 // LOC_Os04g45970 // LOC_Os07g22720 // LOC_Os06g04070 // LOC_Os03g10050 // LOC_Os08g25390 // LOC_Os01g14580 // LOC_Os01g54030 // LOC_Os02g41680 // LOC_Os04g38950 // LOC_Os01g52260 // LOC_Os08g33720 // LOC_Os10g37340 // LOC_Os02g41650 // LOC_Os08g04540 // LOC_Os08g44810 // LOC_Os02g41670 // LOC_Os01g09320 // …	GO:0006629	lipid metabolic process	0.025	// LOC_Os03g49510 // LOC_Os07g39750 // LOC_Os02g05320 // LOC_Os01g09220 // LOC_Os01g11710 // LOC_Os02g44780 // LOC_Os03g25000 // LOC_Os01g15000 // LOC_Os08g04800 // LOC_Os08g40590 // LOC_Os07g09190 // LOC_Os11g19340 // LOC_Os03g24160 // LOC_Os07g47250 // LOC_Os01g40070 // LOC_Os06g06250 // LOC_Os11g09010 // LOC_Os06g40180
GO:0006082	organic acid metabolic process	0.035	// LOC_Os07g17770 // LOC_Os03g58290 // LOC_Os08g33620 // LOC_Os10g37980 // LOC_Os09g21110 // LOC_Os04g45970 // LOC_Os07g22720 // LOC_Os06g04070 // LOC_Os03g10050 // LOC_Os08g25390 // LOC_Os01g14580 // LOC_Os01g54030 // LOC_Os02g41680 // LOC_Os04g38950 // LOC_Os01g52260 // LOC_Os08g33720 // LOC_Os10g37340 // LOC_Os02g41650 // LOC_Os08g04540 // LOC_Os08g44810 // LOC_Os02g41670 // LOC_Os01g09320 // …	GO:0023046	signaling process	0.025	// LOC_Os07g48090 // LOC_Os07g48760 // LOC_Os01g69920 // LOC_Os02g43690 // LOC_Os12g12260 // LOC_Os03g60530 // LOC_Os01g47730 // LOC_Os09g36220 // LOC_Os03g43440 // LOC_Os03g20380 // LOC_Os11g04720 // LOC_Os01g59790 // LOC_Os03g25400 // LOC_Os02g57530 // LOC_Os07g44330 // LOC_Os11g05930
GO:0009311	oligosaccharide metabolic process	0.037	// LOC_Os02g44230 // LOC_Os08g34580 // LOC_Os01g54560 // LOC_Os02g44235 // LOC_Os02g09170	GO:0023060	signal transmission	0.025	// LOC_Os07g48090 // LOC_Os07g48760 // LOC_Os01g69920 // LOC_Os02g43690 // LOC_Os12g12260 // LOC_Os03g60530 // LOC_Os01g47730 // LOC_Os09g36220 // LOC_Os03g43440 // LOC_Os03g20380 // LOC_Os11g04720 // LOC_Os01g59790 // LOC_Os03g25400 // LOC_Os02g57530 // LOC_Os07g44330 // LOC_Os11g05930
GO:0042180	cellular ketone metabolic process	0.037	// LOC_Os07g17770 // LOC_Os03g58290 // LOC_Os08g33620 // LOC_Os10g37980 // LOC_Os09g21110 // LOC_Os04g45970 // LOC_Os07g22720 // LOC_Os06g04070 // LOC_Os03g10050 // LOC_Os08g25390 // LOC_Os01g14580 // LOC_Os01g54030 // LOC_Os02g41680 // LOC_Os04g38950 // LOC_Os01g52260 // LOC_Os08g33720 // LOC_Os10g37340 // LOC_Os02g41650 // LOC_Os08g04540 // LOC_Os08g44810 // LOC_Os02g41670 // LOC_Os01g09320 // …	GO:0043648	dicarboxylic acid metabolic process	0.026	// LOC_Os01g09320 // LOC_Os10g37980 // LOC_Os01g54030 // LOC_Os04g33390 // LOC_Os08g44810
GO:0034641	cellular nitrogen compound metabolic process	0.039	// LOC_Os07g17770 // LOC_Os03g58290 // LOC_Os08g33620 // LOC_Os10g37980 // LOC_Os09g21110 // LOC_Os04g45970 // LOC_Os06g04070 // LOC_Os03g10050 // LOC_Os02g39790 // LOC_Os08g25390 // LOC_Os02g39795 // LOC_Os04g42090 // LOC_Os03g20700 // LOC_Os01g25440 // LOC_Os02g41680 // LOC_Os04g38950 // LOC_Os01g52260 // LOC_Os06g40180 // LOC_Os04g24140 // LOC_Os10g37340 // LOC_Os02g41650 // LOC_Os02g41670 // …	GO:0006996	organelle organization	0.03	// LOC_Os08g38300 // LOC_Os06g48630 // LOC_Os08g33430 // LOC_Os02g45940 // LOC_Os05g46230 // LOC_Os05g39050 // LOC_Os01g06010 // LOC_Os05g47550 // LOC_Os12g25120 // LOC_Os03g02590
GO:0009057	macromolecule catabolic process	0.04	// LOC_Os09g36710 // LOC_Os04g24140 // LOC_Os10g41550 // LOC_Os02g39330 // LOC_Os01g09570 // LOC_Os09g32080 // LOC_Os01g71320 // LOC_Os05g41590 // LOC_Os05g38400 // LOC_Os01g13370 // LOC_Os07g49150 // LOC_Os12g42600 // LOC_Os09g32020 // LOC_Os06g43570 // LOC_Os01g74000 // LOC_Os03g22790	GO:0016052	carbohydrate catabolic process	0.034	// LOC_Os05g41590 // LOC_Os01g74000 // LOC_Os09g32080 // LOC_Os01g53930 // LOC_Os10g41550 // LOC_Os05g33140 // LOC_Os04g24140 // LOC_Os03g22790
GO:0006725	cellular aromatic compound metabolic process	0.041	// LOC_Os10g34230 // LOC_Os02g41650 // LOC_Os03g58290 // LOC_Os02g41670 // LOC_Os02g41680 // LOC_Os10g37980 // LOC_Os07g30960 // LOC_Os01g71310 // LOC_Os01g25440	GO:0009165	nucleotide biosynthetic process	0.036	// LOC_Os10g21264 // LOC_Os10g21266 // LOC_Os05g47980 // LOC_Os12g19430 // LOC_Os12g10570 // LOC_Os01g08350 // LOC_Os09g08910
GO:0016052	carbohydrate catabolic process	0.043	// LOC_Os02g39330 // LOC_Os01g09570 // LOC_Os09g32080 // LOC_Os01g71320 // LOC_Os05g41590 // LOC_Os10g41550 // LOC_Os04g24140 // LOC_Os01g74000 // LOC_Os03g22790	GO:0006325	chromatin organization	0.041	// LOC_Os08g38300 // LOC_Os02g45940 // LOC_Os05g46230 // LOC_Os05g39050 // LOC_Os01g06010 // LOC_Os12g25120
GO:0009072	aromatic amino acid family metabolic process	0.046	// LOC_Os02g41650 // LOC_Os02g41670 // LOC_Os02g41680 // LOC_Os10g37980 // LOC_Os03g58290	GO:0055086	nucleobase, nucleoside and nucleotide metabolic process	0.042	// LOC_Os09g27050 // LOC_Os10g21264 // LOC_Os10g21266 // LOC_Os05g47980 // LOC_Os12g19430 // LOC_Os04g24140 // LOC_Os12g10570 // LOC_Os01g08350 // LOC_Os09g08910
				GO:0006073	cellular glucan metabolic process	0.046	// LOC_Os07g34580 // LOC_Os01g52250 // LOC_Os06g13040 // LOC_Os06g48160 // LOC_Os02g46910 // LOC_Os04g51460
				GO:0044042	glucan metabolic process	0.046	// LOC_Os07g34580 // LOC_Os01g52250 // LOC_Os06g13040 // LOC_Os06g48160 // LOC_Os02g46910 // LOC_Os04g51460
				GO:0051276	chromosome organization	0.049	// LOC_Os08g38300 // LOC_Os02g45940 // LOC_Os05g46230 // LOC_Os05g39050 // LOC_Os01g06010 // LOC_Os12g25120

## Sheet: recovery
GSEA results of up-regulated DEGs								GSEA results of down-regulated DEGs
TNG67				TCN1				TNG67				TCN1
GO_acc	Term	pvalue	entries	GO_acc	Term	pvalue	entries	GO_acc	Term	pvalue	entries	GO_acc	Term	pvalue	entries
GO:0006022	aminoglycan metabolic process	5.9e-12	// LOC_Os06g51050 // LOC_Os07g49110 // LOC_Os04g41620 // LOC_Os04g41680 // LOC_Os05g33140 // LOC_Os06g51060 // LOC_Os05g33130	GO:0008152	metabolic process	1.8e-21	// LOC_Os02g50690 // LOC_Os09g25090 // LOC_Os12g40550 // LOC_Os02g32660 // LOC_Os11g46950 // LOC_Os08g40680 // LOC_Os12g40419 // LOC_Os01g53630 // LOC_Os05g47770 // LOC_Os03g18130 // LOC_Os05g46040 // LOC_Os05g38150 // LOC_Os08g15308 // LOC_Os01g16350 // LOC_Os12g12580 // LOC_Os03g58330 // LOC_Os05g27930 // LOC_Os01g02400 // LOC_Os06g14670 // LOC_Os01g02760 // LOC_Os10g40490 // LOC_Os11g10980 // …	GO:0031323	regulation of cellular metabolic process	0.00027	// LOC_Os07g48450 // LOC_Os01g46800 // LOC_Os01g58760 // LOC_Os07g49460 // LOC_Os12g40920 // LOC_Os12g41060 // LOC_Os01g21120 // LOC_Os01g60600 // LOC_Os09g11480 // LOC_Os03g08460 // LOC_Os03g08470 // LOC_Os02g09480 // LOC_Os01g64310 // LOC_Os09g26420 // LOC_Os01g68020	GO:0006118	electron transport	1.2e-16	// LOC_Os06g02019 // LOC_Os12g26880 // LOC_Os03g25500 // LOC_Os03g57120 // LOC_Os01g53020 // LOC_Os01g61880 // LOC_Os02g14440 // LOC_Os09g26980 // LOC_Os06g27850 // LOC_Os09g36080 // LOC_Os06g23780 // LOC_Os06g01850 // LOC_Os03g55800 // LOC_Os02g17760 // LOC_Os08g41090 // LOC_Os05g31040 // LOC_Os01g43740 // LOC_Os05g41990 // LOC_Os05g04490 // LOC_Os01g29150 // LOC_Os07g02200 // LOC_Os06g23870 // …
GO:0044036	cell wall macromolecule metabolic process	2.6e-10	// LOC_Os06g51050 // LOC_Os07g49110 // LOC_Os04g41620 // LOC_Os04g41680 // LOC_Os05g33140 // LOC_Os06g51060 // LOC_Os05g33130	GO:0044238	primary metabolic process	1.2e-16	// LOC_Os03g21260 // LOC_Os02g52390 // LOC_Os07g38810 // LOC_Os02g50690 // LOC_Os06g06470 // LOC_Os02g36880 // LOC_Os09g29710 // LOC_Os09g31270 // LOC_Os09g25090 // LOC_Os04g39900 // LOC_Os12g40550 // LOC_Os10g27340 // LOC_Os11g47610 // LOC_Os02g32660 // LOC_Os05g16430 // LOC_Os05g20020 // LOC_Os11g46950 // LOC_Os02g19924 // LOC_Os08g40680 // LOC_Os12g40419 // LOC_Os02g35770 // LOC_Os01g33420 // …	GO:0045449	regulation of transcription	0.00018	// LOC_Os07g48450 // LOC_Os01g46800 // LOC_Os01g58760 // LOC_Os07g49460 // LOC_Os12g40920 // LOC_Os12g41060 // LOC_Os01g21120 // LOC_Os01g60600 // LOC_Os09g11480 // LOC_Os03g08460 // LOC_Os03g08470 // LOC_Os02g09480 // LOC_Os01g64310 // LOC_Os09g26420 // LOC_Os01g68020	GO:0008152	metabolic process	4.2e-12	// LOC_Os04g34270 // LOC_Os03g43440 // LOC_Os05g40770 // LOC_Os01g38229 // LOC_Os10g01044 // LOC_Os04g41510 // LOC_Os12g42070 // LOC_Os10g08026 // LOC_Os01g47900 // LOC_Os01g56330 // LOC_Os08g36910 // LOC_Os04g39610 // LOC_Os07g31960 // LOC_Os07g35260 // LOC_Os03g03260 // LOC_Os06g21570 // LOC_Os01g67950 // LOC_Os01g57420 // LOC_Os01g55950 // LOC_Os08g14200 // LOC_Os01g53020 // LOC_Os06g09240 // …
GO:0006030	chitin metabolic process	2.6e-10	// LOC_Os06g51050 // LOC_Os06g51060 // LOC_Os04g41620 // LOC_Os04g41680 // LOC_Os05g33140 // LOC_Os05g33130	GO:0006118	electron transport	1.2e-12	// LOC_Os08g02110 // LOC_Os09g11170 // LOC_Os11g18570 // LOC_Os03g63310 // LOC_Os08g36860 // LOC_Os07g49360 // LOC_Os05g43910 // LOC_Os05g06970 // LOC_Os07g47820 // LOC_Os06g24180 // LOC_Os01g59020 // LOC_Os11g02100 // LOC_Os05g45350 // LOC_Os02g09250 // LOC_Os03g40540 // LOC_Os01g22352 // LOC_Os05g25640 // LOC_Os09g39940 // LOC_Os08g35420 // LOC_Os06g43304 // LOC_Os04g40470 // LOC_Os10g21298 // …	GO:0050789	regulation of biological process	0.00022	// LOC_Os07g48450 // LOC_Os03g43440 // LOC_Os01g46800 // LOC_Os01g58760 // LOC_Os07g49460 // LOC_Os12g40920 // LOC_Os09g11480 // LOC_Os12g41060 // LOC_Os01g64310 // LOC_Os01g60600 // LOC_Os01g54050 // LOC_Os03g08460 // LOC_Os03g08470 // LOC_Os05g10930 // LOC_Os02g09480 // LOC_Os01g21120 // LOC_Os09g26420 // LOC_Os01g68020	GO:0009987	cellular process	2.8e-10	// LOC_Os04g34270 // LOC_Os03g43440 // LOC_Os05g40770 // LOC_Os01g38229 // LOC_Os10g01044 // LOC_Os04g41510 // LOC_Os12g42070 // LOC_Os10g08026 // LOC_Os01g47900 // LOC_Os01g54350 // LOC_Os03g11380 // LOC_Os04g39610 // LOC_Os07g35260 // LOC_Os03g03260 // LOC_Os07g05010 // LOC_Os01g67950 // LOC_Os01g57420 // LOC_Os05g49860 // LOC_Os08g14200 // LOC_Os01g53020 // LOC_Os12g16200 // LOC_Os05g51150 // …
GO:0006032	chitin catabolic process	2.6e-10	// LOC_Os06g51050 // LOC_Os06g51060 // LOC_Os04g41620 // LOC_Os04g41680 // LOC_Os05g33140 // LOC_Os05g33130	GO:0005975	carbohydrate metabolic process	8.8e-13	// LOC_Os05g51670 // LOC_Os05g50380 // LOC_Os03g10478 // LOC_Os04g40990 // LOC_Os04g41620 // LOC_Os09g26310 // LOC_Os09g31270 // LOC_Os11g47600 // LOC_Os04g39900 // LOC_Os06g25010 // LOC_Os04g41640 // LOC_Os01g71670 // LOC_Os02g32660 // LOC_Os01g71830 // LOC_Os05g20020 // LOC_Os05g33140 // LOC_Os08g40680 // LOC_Os06g07905 // LOC_Os01g33420 // LOC_Os01g34880 // LOC_Os06g45710 // LOC_Os07g46280 // …	GO:0080090	regulation of primary metabolic process	0.00034	// LOC_Os07g48450 // LOC_Os01g46800 // LOC_Os01g58760 // LOC_Os07g49460 // LOC_Os12g40920 // LOC_Os12g41060 // LOC_Os01g21120 // LOC_Os01g60600 // LOC_Os09g11480 // LOC_Os03g08460 // LOC_Os03g08470 // LOC_Os02g09480 // LOC_Os01g64310 // LOC_Os09g26420 // LOC_Os01g68020	GO:0044238	primary metabolic process	2.9e-10	// LOC_Os04g34270 // LOC_Os03g43440 // LOC_Os05g40770 // LOC_Os01g38229 // LOC_Os01g67950 // LOC_Os04g41510 // LOC_Os12g42070 // LOC_Os10g08026 // LOC_Os01g47900 // LOC_Os01g54350 // LOC_Os08g36910 // LOC_Os04g39610 // LOC_Os07g35260 // LOC_Os03g03260 // LOC_Os06g21570 // LOC_Os07g38790 // LOC_Os07g05010 // LOC_Os08g14200 // LOC_Os01g53020 // LOC_Os12g16200 // LOC_Os05g51150 // LOC_Os12g40920 // …
GO:0006026	aminoglycan catabolic process	2.6e-10	// LOC_Os06g51050 // LOC_Os06g51060 // LOC_Os04g41620 // LOC_Os04g41680 // LOC_Os05g33140 // LOC_Os05g33130	GO:0045449	regulation of transcription	1.1e-10	// LOC_Os05g48010 // LOC_Os02g36880 // LOC_Os07g48550 // LOC_Os01g46970 // LOC_Os01g06640 // LOC_Os06g35960 // LOC_Os12g37690 // LOC_Os05g07120 // LOC_Os02g13670 // LOC_Os04g35660 // LOC_Os11g08210 // LOC_Os02g58670 // LOC_Os12g03040 // LOC_Os05g02420 // LOC_Os09g28354 // LOC_Os09g31390 // LOC_Os05g34830 // LOC_Os03g21060 // LOC_Os04g48070 // LOC_Os07g48870 // LOC_Os09g28440 // LOC_Os02g35770 // …	GO:0060255	regulation of macromolecule metabolic process	0.00039	// LOC_Os07g48450 // LOC_Os01g46800 // LOC_Os01g58760 // LOC_Os07g49460 // LOC_Os12g40920 // LOC_Os12g41060 // LOC_Os01g21120 // LOC_Os01g60600 // LOC_Os09g11480 // LOC_Os03g08460 // LOC_Os03g08470 // LOC_Os02g09480 // LOC_Os01g64310 // LOC_Os09g26420 // LOC_Os01g68020	GO:0044237	cellular metabolic process	1.8e-10	// LOC_Os04g34270 // LOC_Os03g43440 // LOC_Os05g40770 // LOC_Os01g38229 // LOC_Os10g01044 // LOC_Os04g41510 // LOC_Os12g42070 // LOC_Os10g08026 // LOC_Os01g47900 // LOC_Os01g54350 // LOC_Os04g39610 // LOC_Os07g35260 // LOC_Os03g03260 // LOC_Os07g05010 // LOC_Os01g67950 // LOC_Os01g57420 // LOC_Os08g14200 // LOC_Os01g53020 // LOC_Os12g16200 // LOC_Os05g51150 // LOC_Os12g40920 // LOC_Os04g29680 // …
GO:0000272	polysaccharide catabolic process	2.2e-09	// LOC_Os06g51050 // LOC_Os06g51060 // LOC_Os04g41620 // LOC_Os04g41680 // LOC_Os05g33140 // LOC_Os05g33130	GO:0019219	regulation of nucleobase, nucleoside, nucleotide and nucleic acid metabolic process	1.3e-10	// LOC_Os05g48010 // LOC_Os02g36880 // LOC_Os07g48550 // LOC_Os01g46970 // LOC_Os01g06640 // LOC_Os06g35960 // LOC_Os12g37690 // LOC_Os05g07120 // LOC_Os02g13670 // LOC_Os04g35660 // LOC_Os11g08210 // LOC_Os02g58670 // LOC_Os12g03040 // LOC_Os05g02420 // LOC_Os09g28354 // LOC_Os09g31390 // LOC_Os05g34830 // LOC_Os03g21060 // LOC_Os04g48070 // LOC_Os07g48870 // LOC_Os09g28440 // LOC_Os02g35770 // …	GO:0065007	biological regulation	5.2e-05	// LOC_Os07g48450 // LOC_Os03g43440 // LOC_Os01g46800 // LOC_Os01g58760 // LOC_Os07g49460 // LOC_Os05g31040 // LOC_Os12g40920 // LOC_Os09g11480 // LOC_Os12g41060 // LOC_Os06g21360 // LOC_Os01g64310 // LOC_Os01g60600 // LOC_Os01g54050 // LOC_Os03g08460 // LOC_Os03g08470 // LOC_Os05g10930 // LOC_Os02g09480 // LOC_Os01g21120 // LOC_Os09g26420 // LOC_Os01g68020	GO:0006796	phosphate metabolic process	3.2e-09	// LOC_Os04g34270 // LOC_Os03g43440 // LOC_Os11g06780 // LOC_Os07g35260 // LOC_Os04g41510 // LOC_Os12g42070 // LOC_Os01g47900 // LOC_Os07g42940 // LOC_Os01g56330 // LOC_Os10g04720 // LOC_Os05g40770 // LOC_Os03g12250 // LOC_Os04g30240 // LOC_Os03g12390 // LOC_Os12g16520 // LOC_Os09g16950 // LOC_Os02g42620 // LOC_Os06g06940 // LOC_Os01g60280 // LOC_Os07g32880 // LOC_Os01g70970 // LOC_Os04g05580 // …
GO:0016998	cell wall macromolecule catabolic process	8.8e-09	// LOC_Os06g51050 // LOC_Os06g51060 // LOC_Os04g41620 // LOC_Os04g41680 // LOC_Os05g33140 // LOC_Os05g33130	GO:0051171	regulation of nitrogen compound metabolic process	1.3e-10	// LOC_Os05g48010 // LOC_Os02g36880 // LOC_Os07g48550 // LOC_Os01g46970 // LOC_Os01g06640 // LOC_Os06g35960 // LOC_Os12g37690 // LOC_Os05g07120 // LOC_Os02g13670 // LOC_Os04g35660 // LOC_Os11g08210 // LOC_Os02g58670 // LOC_Os12g03040 // LOC_Os05g02420 // LOC_Os09g28354 // LOC_Os09g31390 // LOC_Os05g34830 // LOC_Os03g21060 // LOC_Os04g48070 // LOC_Os07g48870 // LOC_Os09g28440 // LOC_Os02g35770 // …	GO:0031326	regulation of cellular biosynthetic process	0.00022	// LOC_Os07g48450 // LOC_Os01g46800 // LOC_Os01g58760 // LOC_Os07g49460 // LOC_Os12g40920 // LOC_Os12g41060 // LOC_Os01g21120 // LOC_Os01g60600 // LOC_Os09g11480 // LOC_Os03g08460 // LOC_Os03g08470 // LOC_Os02g09480 // LOC_Os01g64310 // LOC_Os09g26420 // LOC_Os01g68020	GO:0006793	phosphorus metabolic process	3.2e-09	// LOC_Os04g34270 // LOC_Os03g43440 // LOC_Os11g06780 // LOC_Os07g35260 // LOC_Os04g41510 // LOC_Os12g42070 // LOC_Os01g47900 // LOC_Os07g42940 // LOC_Os01g56330 // LOC_Os10g04720 // LOC_Os05g40770 // LOC_Os03g12250 // LOC_Os04g30240 // LOC_Os03g12390 // LOC_Os12g16520 // LOC_Os09g16950 // LOC_Os02g42620 // LOC_Os06g06940 // LOC_Os01g60280 // LOC_Os07g32880 // LOC_Os01g70970 // LOC_Os04g05580 // …
GO:0071554	cell wall organization or biogenesis	3.8e-08	// LOC_Os06g51050 // LOC_Os07g49110 // LOC_Os04g41620 // LOC_Os08g24750 // LOC_Os04g41680 // LOC_Os05g33140 // LOC_Os06g51060 // LOC_Os05g33130	GO:0009889	regulation of biosynthetic process	2.8e-10	// LOC_Os05g48010 // LOC_Os02g36880 // LOC_Os07g48550 // LOC_Os01g46970 // LOC_Os01g06640 // LOC_Os06g35960 // LOC_Os12g37690 // LOC_Os05g07120 // LOC_Os02g13670 // LOC_Os04g35660 // LOC_Os11g08210 // LOC_Os02g58670 // LOC_Os12g03040 // LOC_Os05g02420 // LOC_Os09g28354 // LOC_Os09g31390 // LOC_Os05g34830 // LOC_Os03g21060 // LOC_Os04g48070 // LOC_Os07g48870 // LOC_Os09g28440 // LOC_Os02g35770 // …	GO:0010468	regulation of gene expression	0.00026	// LOC_Os07g48450 // LOC_Os01g46800 // LOC_Os01g58760 // LOC_Os07g49460 // LOC_Os12g40920 // LOC_Os12g41060 // LOC_Os01g21120 // LOC_Os01g60600 // LOC_Os09g11480 // LOC_Os03g08460 // LOC_Os03g08470 // LOC_Os02g09480 // LOC_Os01g64310 // LOC_Os09g26420 // LOC_Os01g68020	GO:0016310	phosphorylation	1.9e-08	// LOC_Os04g34270 // LOC_Os03g43440 // LOC_Os11g06780 // LOC_Os07g35260 // LOC_Os04g41510 // LOC_Os12g42070 // LOC_Os01g47900 // LOC_Os07g42940 // LOC_Os01g54350 // LOC_Os10g04720 // LOC_Os05g40770 // LOC_Os03g12250 // LOC_Os03g12390 // LOC_Os12g16520 // LOC_Os09g16950 // LOC_Os02g42620 // LOC_Os06g06940 // LOC_Os01g60280 // LOC_Os07g32880 // LOC_Os04g05580 // LOC_Os01g57420 // LOC_Os01g53840 // …
GO:0006118	electron transport	8.7e-08	// LOC_Os08g02110 // LOC_Os02g02000 // LOC_Os09g11170 // LOC_Os04g55740 // LOC_Os03g39760 // LOC_Os01g17170 // LOC_Os09g27500 // LOC_Os09g39940 // LOC_Os05g43910 // LOC_Os05g06970 // LOC_Os01g12770 // LOC_Os08g39660 // LOC_Os08g39730 // LOC_Os01g59000 // LOC_Os04g40470 // LOC_Os06g46740 // LOC_Os07g48010 // LOC_Os11g02100 // LOC_Os05g46480	GO:0010556	regulation of macromolecule biosynthetic process	2.8e-10	// LOC_Os05g48010 // LOC_Os02g36880 // LOC_Os07g48550 // LOC_Os01g46970 // LOC_Os01g06640 // LOC_Os06g35960 // LOC_Os12g37690 // LOC_Os05g07120 // LOC_Os02g13670 // LOC_Os04g35660 // LOC_Os11g08210 // LOC_Os02g58670 // LOC_Os12g03040 // LOC_Os05g02420 // LOC_Os09g28354 // LOC_Os09g31390 // LOC_Os05g34830 // LOC_Os03g21060 // LOC_Os04g48070 // LOC_Os07g48870 // LOC_Os09g28440 // LOC_Os02g35770 // …	GO:0019219	regulation of nucleobase, nucleoside, nucleotide and nucleic acid metabolic process	0.00019	// LOC_Os07g48450 // LOC_Os01g46800 // LOC_Os01g58760 // LOC_Os07g49460 // LOC_Os12g40920 // LOC_Os12g41060 // LOC_Os01g21120 // LOC_Os01g60600 // LOC_Os09g11480 // LOC_Os03g08460 // LOC_Os03g08470 // LOC_Os02g09480 // LOC_Os01g64310 // LOC_Os09g26420 // LOC_Os01g68020	GO:0006468	protein amino acid phosphorylation	2.1e-08	// LOC_Os04g34270 // LOC_Os03g43440 // LOC_Os11g06780 // LOC_Os07g35260 // LOC_Os04g41510 // LOC_Os12g42070 // LOC_Os01g47900 // LOC_Os07g42940 // LOC_Os01g54350 // LOC_Os10g04720 // LOC_Os05g40770 // LOC_Os03g12250 // LOC_Os03g12390 // LOC_Os12g16520 // LOC_Os09g16950 // LOC_Os02g42620 // LOC_Os06g06940 // LOC_Os01g60280 // LOC_Os04g05580 // LOC_Os01g53840 // LOC_Os06g12120 // LOC_Os07g03870 // …
GO:0005976	polysaccharide metabolic process	3.3e-06	// LOC_Os06g51050 // LOC_Os07g49110 // LOC_Os04g41620 // LOC_Os04g41680 // LOC_Os05g33140 // LOC_Os06g51060 // LOC_Os05g33130	GO:0031326	regulation of cellular biosynthetic process	2.8e-10	// LOC_Os05g48010 // LOC_Os02g36880 // LOC_Os07g48550 // LOC_Os01g46970 // LOC_Os01g06640 // LOC_Os06g35960 // LOC_Os12g37690 // LOC_Os05g07120 // LOC_Os02g13670 // LOC_Os04g35660 // LOC_Os11g08210 // LOC_Os02g58670 // LOC_Os12g03040 // LOC_Os05g02420 // LOC_Os09g28354 // LOC_Os09g31390 // LOC_Os05g34830 // LOC_Os03g21060 // LOC_Os04g48070 // LOC_Os07g48870 // LOC_Os09g28440 // LOC_Os02g35770 // …	GO:0009889	regulation of biosynthetic process	0.00022	// LOC_Os07g48450 // LOC_Os01g46800 // LOC_Os01g58760 // LOC_Os07g49460 // LOC_Os12g40920 // LOC_Os12g41060 // LOC_Os01g21120 // LOC_Os01g60600 // LOC_Os09g11480 // LOC_Os03g08460 // LOC_Os03g08470 // LOC_Os02g09480 // LOC_Os01g64310 // LOC_Os09g26420 // LOC_Os01g68020	GO:0006979	response to oxidative stress	2.5e-08	// LOC_Os05g04490 // LOC_Os08g41090 // LOC_Os06g20150 // LOC_Os01g36240 // LOC_Os02g58720 // LOC_Os07g48040 // LOC_Os05g41990 // LOC_Os12g08920 // LOC_Os09g29490 // LOC_Os02g14440 // LOC_Os01g19020 // LOC_Os06g27850 // LOC_Os06g35480 // LOC_Os05g04500 // LOC_Os07g48030
GO:0000160	two-component signal transduction system (phosphorelay)	5.2e-06	// LOC_Os04g36070 // LOC_Os01g72330 // LOC_Os02g35180 // LOC_Os04g57720 // LOC_Os11g04720	GO:0043170	macromolecule metabolic process	4.5e-10	// LOC_Os03g21260 // LOC_Os02g52390 // LOC_Os07g38810 // LOC_Os06g06470 // LOC_Os02g36880 // LOC_Os09g29710 // LOC_Os09g25090 // LOC_Os12g40550 // LOC_Os05g33140 // LOC_Os05g16430 // LOC_Os11g46950 // LOC_Os12g40419 // LOC_Os02g35770 // LOC_Os01g53630 // LOC_Os03g42240 // LOC_Os06g10820 // LOC_Os05g47770 // LOC_Os05g46750 // LOC_Os03g27280 // LOC_Os02g34970 // LOC_Os05g46040 // LOC_Os08g15308 // …	GO:0050794	regulation of cellular process	0.00012	// LOC_Os07g48450 // LOC_Os03g43440 // LOC_Os01g46800 // LOC_Os01g58760 // LOC_Os07g49460 // LOC_Os12g40920 // LOC_Os09g11480 // LOC_Os12g41060 // LOC_Os01g64310 // LOC_Os01g60600 // LOC_Os01g54050 // LOC_Os03g08460 // LOC_Os03g08470 // LOC_Os05g10930 // LOC_Os02g09480 // LOC_Os01g21120 // LOC_Os09g26420 // LOC_Os01g68020	GO:0042221	response to chemical stimulus	4.3e-08	// LOC_Os05g04490 // LOC_Os07g48040 // LOC_Os06g48950 // LOC_Os06g20150 // LOC_Os01g36240 // LOC_Os02g58720 // LOC_Os09g35600 // LOC_Os05g41990 // LOC_Os12g08920 // LOC_Os09g29490 // LOC_Os02g14440 // LOC_Os01g19020 // LOC_Os06g27850 // LOC_Os08g43654 // LOC_Os08g41090 // LOC_Os03g45280 // LOC_Os05g04500 // LOC_Os06g35480 // LOC_Os07g48030
GO:0009308	amine metabolic process	2.8e-05	// LOC_Os06g51050 // LOC_Os07g49110 // LOC_Os04g41620 // LOC_Os09g25620 // LOC_Os09g12290 // LOC_Os09g25625 // LOC_Os04g41680 // LOC_Os05g33140 // LOC_Os06g51060 // LOC_Os05g33130	GO:0010468	regulation of gene expression	4.8e-10	// LOC_Os05g48010 // LOC_Os02g36880 // LOC_Os07g48550 // LOC_Os01g46970 // LOC_Os01g06640 // LOC_Os06g35960 // LOC_Os12g37690 // LOC_Os05g07120 // LOC_Os02g13670 // LOC_Os04g35660 // LOC_Os11g08210 // LOC_Os02g58670 // LOC_Os12g03040 // LOC_Os05g02420 // LOC_Os09g28354 // LOC_Os09g31390 // LOC_Os05g34830 // LOC_Os03g21060 // LOC_Os04g48070 // LOC_Os07g48870 // LOC_Os09g28440 // LOC_Os02g35770 // …	GO:0051171	regulation of nitrogen compound metabolic process	0.00019	// LOC_Os07g48450 // LOC_Os01g46800 // LOC_Os01g58760 // LOC_Os07g49460 // LOC_Os12g40920 // LOC_Os12g41060 // LOC_Os01g21120 // LOC_Os01g60600 // LOC_Os09g11480 // LOC_Os03g08460 // LOC_Os03g08470 // LOC_Os02g09480 // LOC_Os01g64310 // LOC_Os09g26420 // LOC_Os01g68020	GO:0044260	cellular macromolecule metabolic process	1.1e-07	// LOC_Os04g34270 // LOC_Os03g43440 // LOC_Os05g40770 // LOC_Os01g38229 // LOC_Os01g67950 // LOC_Os04g41510 // LOC_Os12g42070 // LOC_Os10g08026 // LOC_Os01g47900 // LOC_Os01g54350 // LOC_Os07g35260 // LOC_Os03g03260 // LOC_Os07g05010 // LOC_Os08g14200 // LOC_Os01g53020 // LOC_Os05g51150 // LOC_Os12g40920 // LOC_Os04g29680 // LOC_Os08g10290 // LOC_Os09g18360 // LOC_Os01g04800 // LOC_Os01g04130 // …
GO:0006807	nitrogen compound metabolic process	5.3e-05	// LOC_Os01g17170 // LOC_Os05g07120 // LOC_Os01g38610 // LOC_Os01g06640 // LOC_Os09g25620 // LOC_Os12g37690 // LOC_Os09g12290 // LOC_Os04g57720 // LOC_Os07g30150 // LOC_Os05g33130 // LOC_Os05g34830 // LOC_Os06g51060 // LOC_Os11g04720 // LOC_Os06g10780 // LOC_Os05g47840 // LOC_Os04g41620 // LOC_Os05g06920 // LOC_Os08g43334 // LOC_Os01g72330 // LOC_Os02g35180 // LOC_Os05g33140 // LOC_Os06g10420 // …	GO:0031323	regulation of cellular metabolic process	5.6e-10	// LOC_Os05g48010 // LOC_Os02g36880 // LOC_Os07g48550 // LOC_Os01g46970 // LOC_Os01g06640 // LOC_Os06g35960 // LOC_Os12g37690 // LOC_Os05g07120 // LOC_Os02g13670 // LOC_Os04g35660 // LOC_Os11g08210 // LOC_Os02g58670 // LOC_Os12g03040 // LOC_Os05g02420 // LOC_Os09g28354 // LOC_Os09g31390 // LOC_Os05g34830 // LOC_Os03g21060 // LOC_Os04g48070 // LOC_Os07g48870 // LOC_Os09g28440 // LOC_Os02g35770 // …	GO:0008152	metabolic process	0.00039	// LOC_Os07g48450 // LOC_Os03g43440 // LOC_Os05g40770 // LOC_Os07g35260 // LOC_Os02g56370 // LOC_Os09g19160 // LOC_Os01g21120 // LOC_Os07g34260 // LOC_Os09g16950 // LOC_Os04g51450 // LOC_Os01g58760 // LOC_Os02g39330 // LOC_Os05g31040 // LOC_Os05g25370 // LOC_Os04g24220 // LOC_Os01g64310 // LOC_Os09g26420 // LOC_Os01g57540 // LOC_Os03g08460 // LOC_Os05g37520 // LOC_Os01g46800 // LOC_Os09g36300 // …	GO:0043687	post-translational protein modification	1.1e-07	// LOC_Os04g34270 // LOC_Os03g43440 // LOC_Os11g06780 // LOC_Os07g35260 // LOC_Os04g41510 // LOC_Os12g42070 // LOC_Os01g47900 // LOC_Os07g42940 // LOC_Os01g54350 // LOC_Os10g04720 // LOC_Os05g40770 // LOC_Os03g12250 // LOC_Os01g16650 // LOC_Os03g12390 // LOC_Os12g16520 // LOC_Os09g16950 // LOC_Os02g42620 // LOC_Os06g06940 // LOC_Os01g60280 // LOC_Os04g05580 // LOC_Os01g53840 // LOC_Os06g12120 // …
GO:0016052	carbohydrate catabolic process	5.2e-05	// LOC_Os06g51050 // LOC_Os06g51060 // LOC_Os04g41620 // LOC_Os04g41680 // LOC_Os05g33140 // LOC_Os05g33130	GO:0080090	regulation of primary metabolic process	6.4e-10	// LOC_Os05g48010 // LOC_Os02g36880 // LOC_Os07g48550 // LOC_Os01g46970 // LOC_Os01g13280 // LOC_Os01g06640 // LOC_Os06g35960 // LOC_Os12g37690 // LOC_Os05g07120 // LOC_Os02g13670 // LOC_Os04g35660 // LOC_Os11g08210 // LOC_Os02g58670 // LOC_Os12g03040 // LOC_Os05g02420 // LOC_Os09g28354 // LOC_Os09g31390 // LOC_Os05g34830 // LOC_Os03g21060 // LOC_Os04g48070 // LOC_Os07g48870 // LOC_Os09g28440 // …	GO:0051252	regulation of RNA metabolic process	0.00038	// LOC_Os01g58760 // LOC_Os07g49460 // LOC_Os12g40920 // LOC_Os12g41060 // LOC_Os01g21120 // LOC_Os09g11480 // LOC_Os03g08460 // LOC_Os03g08470 // LOC_Os09g26420 // LOC_Os01g68020	GO:0019222	regulation of metabolic process	1.2e-07	// LOC_Os11g05740 // LOC_Os06g48950 // LOC_Os10g08026 // LOC_Os01g04750 // LOC_Os02g39140 // LOC_Os05g38120 // LOC_Os04g56990 // LOC_Os01g16650 // LOC_Os09g11460 // LOC_Os03g08930 // LOC_Os10g40740 // LOC_Os05g40960 // LOC_Os05g04820 // LOC_Os01g58760 // LOC_Os01g68020 // LOC_Os02g14910 // LOC_Os02g26430 // LOC_Os04g54900 // LOC_Os03g53150 // LOC_Os03g03260 // LOC_Os07g05010 // LOC_Os01g57420 // …
GO:0005975	carbohydrate metabolic process	0.00041	// LOC_Os01g71830 // LOC_Os01g44970 // LOC_Os06g51050 // LOC_Os05g31140 // LOC_Os05g15770 // LOC_Os07g49110 // LOC_Os04g41620 // LOC_Os11g38810 // LOC_Os04g41680 // LOC_Os05g33140 // LOC_Os06g51060 // LOC_Os01g71670 // LOC_Os05g33130	GO:0060255	regulation of macromolecule metabolic process	1.1e-09	// LOC_Os05g48010 // LOC_Os02g36880 // LOC_Os07g48550 // LOC_Os01g46970 // LOC_Os01g13280 // LOC_Os01g06640 // LOC_Os06g35960 // LOC_Os12g37690 // LOC_Os05g07120 // LOC_Os02g13670 // LOC_Os04g35660 // LOC_Os11g08210 // LOC_Os02g58670 // LOC_Os12g03040 // LOC_Os05g02420 // LOC_Os09g28354 // LOC_Os09g31390 // LOC_Os05g34830 // LOC_Os03g21060 // LOC_Os04g48070 // LOC_Os07g48870 // LOC_Os09g28440 // …	GO:0043170	macromolecule metabolic process	0.00023	// LOC_Os07g48450 // LOC_Os03g43440 // LOC_Os05g40770 // LOC_Os07g35260 // LOC_Os02g56370 // LOC_Os09g19160 // LOC_Os01g21120 // LOC_Os09g16950 // LOC_Os04g51450 // LOC_Os01g58760 // LOC_Os02g39330 // LOC_Os04g24220 // LOC_Os01g64310 // LOC_Os09g26420 // LOC_Os01g57540 // LOC_Os03g08460 // LOC_Os05g37520 // LOC_Os01g46800 // LOC_Os09g36300 // LOC_Os07g35940 // LOC_Os07g09630 // LOC_Os07g49460 // …	GO:0060255	regulation of macromolecule metabolic process	1.9e-07	// LOC_Os11g05740 // LOC_Os06g48950 // LOC_Os10g08026 // LOC_Os01g04750 // LOC_Os02g39140 // LOC_Os05g38120 // LOC_Os04g56990 // LOC_Os01g16650 // LOC_Os09g11460 // LOC_Os03g08930 // LOC_Os10g40740 // LOC_Os05g40960 // LOC_Os05g04820 // LOC_Os01g58760 // LOC_Os02g14910 // LOC_Os02g26430 // LOC_Os04g54900 // LOC_Os03g53150 // LOC_Os03g03260 // LOC_Os07g05010 // LOC_Os06g04870 // LOC_Os06g44010 // …
GO:0008152	metabolic process	0.00087	// LOC_Os01g17170 // LOC_Os05g07120 // LOC_Os07g46520 // LOC_Os04g41620 // LOC_Os01g06640 // LOC_Os05g43910 // LOC_Os04g12960 // LOC_Os09g25620 // LOC_Os12g37690 // LOC_Os01g02080 // LOC_Os04g57720 // LOC_Os05g06660 // LOC_Os05g47840 // LOC_Os01g71670 // LOC_Os05g33130 // LOC_Os01g71830 // LOC_Os05g34830 // LOC_Os05g45090 // LOC_Os07g49110 // LOC_Os08g43334 // LOC_Os06g49120 // LOC_Os02g51910 // …	GO:0006350	transcription	1.4e-09	// LOC_Os05g48010 // LOC_Os02g36880 // LOC_Os07g48550 // LOC_Os01g46970 // LOC_Os01g06640 // LOC_Os06g35960 // LOC_Os12g37690 // LOC_Os05g07120 // LOC_Os02g13670 // LOC_Os04g35660 // LOC_Os11g08210 // LOC_Os02g58670 // LOC_Os12g03040 // LOC_Os05g02420 // LOC_Os09g28354 // LOC_Os09g31390 // LOC_Os05g34830 // LOC_Os03g21060 // LOC_Os04g48070 // LOC_Os07g48870 // LOC_Os09g28440 // LOC_Os02g35770 // …	GO:0006355	regulation of transcription, DNA-dependent	0.00036	// LOC_Os01g58760 // LOC_Os07g49460 // LOC_Os12g40920 // LOC_Os12g41060 // LOC_Os01g21120 // LOC_Os09g11480 // LOC_Os03g08460 // LOC_Os03g08470 // LOC_Os09g26420 // LOC_Os01g68020	GO:0005975	carbohydrate metabolic process	2.2e-07	// LOC_Os08g36910 // LOC_Os06g04510 // LOC_Os01g59819 // LOC_Os10g07290 // LOC_Os07g38790 // LOC_Os07g09890 // LOC_Os02g44230 // LOC_Os02g44235 // LOC_Os04g33740 // LOC_Os04g38600 // LOC_Os10g32980 // LOC_Os04g39610 // LOC_Os02g17920 // LOC_Os05g44100 // LOC_Os06g21570 // LOC_Os06g40640 // LOC_Os10g42100 // LOC_Os06g28194 // LOC_Os12g36810 // LOC_Os04g41810 // LOC_Os07g35560 // LOC_Os01g54620 // …
GO:0006979	response to oxidative stress	0.00094	// LOC_Os08g02110 // LOC_Os11g02100 // LOC_Os04g55740 // LOC_Os07g48010 // LOC_Os05g06970	GO:0019222	regulation of metabolic process	1.8e-09	// LOC_Os05g48010 // LOC_Os02g36880 // LOC_Os07g48550 // LOC_Os01g46970 // LOC_Os01g13280 // LOC_Os01g06640 // LOC_Os06g35960 // LOC_Os12g37690 // LOC_Os05g07120 // LOC_Os02g13670 // LOC_Os04g35660 // LOC_Os11g08210 // LOC_Os02g58670 // LOC_Os12g03040 // LOC_Os05g02420 // LOC_Os09g28354 // LOC_Os09g31390 // LOC_Os05g34830 // LOC_Os03g21060 // LOC_Os04g48070 // LOC_Os07g48870 // LOC_Os09g28440 // …	GO:0010556	regulation of macromolecule biosynthetic process	0.00022	// LOC_Os07g48450 // LOC_Os01g46800 // LOC_Os01g58760 // LOC_Os07g49460 // LOC_Os12g40920 // LOC_Os12g41060 // LOC_Os01g21120 // LOC_Os01g60600 // LOC_Os09g11480 // LOC_Os03g08460 // LOC_Os03g08470 // LOC_Os02g09480 // LOC_Os01g64310 // LOC_Os09g26420 // LOC_Os01g68020	GO:0010468	regulation of gene expression	2.9e-07	// LOC_Os11g05740 // LOC_Os06g48950 // LOC_Os10g08026 // LOC_Os01g04750 // LOC_Os02g39140 // LOC_Os05g38120 // LOC_Os04g56990 // LOC_Os09g11460 // LOC_Os03g08930 // LOC_Os10g40740 // LOC_Os05g40960 // LOC_Os05g04820 // LOC_Os01g58760 // LOC_Os02g14910 // LOC_Os02g26430 // LOC_Os04g54900 // LOC_Os03g53150 // LOC_Os03g03260 // LOC_Os07g05010 // LOC_Os06g04870 // LOC_Os06g04850 // LOC_Os01g47730 // …
GO:0065007	biological regulation	0.0023	// LOC_Os01g38610 // LOC_Os02g10520 // LOC_Os07g41370 // LOC_Os08g43334 // LOC_Os04g36070 // LOC_Os09g30458 // LOC_Os02g32140 // LOC_Os01g27140 // LOC_Os06g49120 // LOC_Os01g06640 // LOC_Os05g07120 // LOC_Os01g72330 // LOC_Os05g34830 // LOC_Os06g10780 // LOC_Os04g57720 // LOC_Os12g35330 // LOC_Os12g37690 // LOC_Os11g04720 // LOC_Os04g03810 // LOC_Os02g35180	GO:0006807	nitrogen compound metabolic process	9.7e-09	// LOC_Os05g33140 // LOC_Os02g50350 // LOC_Os02g35770 // LOC_Os03g42240 // LOC_Os06g10820 // LOC_Os03g18130 // LOC_Os02g34970 // LOC_Os05g38150 // LOC_Os01g06640 // LOC_Os01g52260 // LOC_Os08g33670 // LOC_Os02g47810 // LOC_Os06g10420 // LOC_Os03g58330 // LOC_Os05g27930 // LOC_Os06g14670 // LOC_Os10g35300 // LOC_Os04g41680 // LOC_Os02g10990 // LOC_Os04g41620 // LOC_Os08g33150 // LOC_Os05g06890 // …	GO:0006350	transcription	0.00034	// LOC_Os07g48450 // LOC_Os01g46800 // LOC_Os01g58760 // LOC_Os07g49460 // LOC_Os12g40920 // LOC_Os12g41060 // LOC_Os01g21120 // LOC_Os01g60600 // LOC_Os09g11480 // LOC_Os03g08460 // LOC_Os03g08470 // LOC_Os02g09480 // LOC_Os01g64310 // LOC_Os09g26420 // LOC_Os01g68020	GO:0050789	regulation of biological process	4.8e-07	// LOC_Os11g05740 // LOC_Os06g48950 // LOC_Os10g08026 // LOC_Os01g04750 // LOC_Os02g39140 // LOC_Os05g38120 // LOC_Os04g56990 // LOC_Os01g16650 // LOC_Os09g11460 // LOC_Os03g08930 // LOC_Os10g40740 // LOC_Os05g40960 // LOC_Os05g04820 // LOC_Os01g58760 // LOC_Os01g68020 // LOC_Os02g14910 // LOC_Os02g26430 // LOC_Os04g54900 // LOC_Os03g53150 // LOC_Os03g03260 // LOC_Os07g05010 // LOC_Os01g57420 // …
GO:0009057	macromolecule catabolic process	0.0027	// LOC_Os06g51050 // LOC_Os06g51060 // LOC_Os04g41620 // LOC_Os04g41680 // LOC_Os05g33140 // LOC_Os05g33130	GO:0044237	cellular metabolic process	1.3e-08	// LOC_Os07g38810 // LOC_Os06g06470 // LOC_Os02g47810 // LOC_Os01g01080 // LOC_Os02g36880 // LOC_Os09g25090 // LOC_Os05g16430 // LOC_Os11g46950 // LOC_Os02g19924 // LOC_Os12g40419 // LOC_Os02g35770 // LOC_Os01g34880 // LOC_Os03g42240 // LOC_Os06g10820 // LOC_Os05g47770 // LOC_Os10g21298 // LOC_Os03g18130 // LOC_Os08g04560 // LOC_Os03g27280 // LOC_Os02g34970 // LOC_Os05g46040 // LOC_Os05g38150 // …	GO:0019222	regulation of metabolic process	0.00044	// LOC_Os07g48450 // LOC_Os01g46800 // LOC_Os01g58760 // LOC_Os07g49460 // LOC_Os12g40920 // LOC_Os12g41060 // LOC_Os01g21120 // LOC_Os01g60600 // LOC_Os09g11480 // LOC_Os03g08460 // LOC_Os03g08470 // LOC_Os02g09480 // LOC_Os01g64310 // LOC_Os09g26420 // LOC_Os01g68020	GO:0045449	regulation of transcription	5.4e-07	// LOC_Os11g05740 // LOC_Os06g48950 // LOC_Os01g11350 // LOC_Os01g04750 // LOC_Os02g39140 // LOC_Os05g38120 // LOC_Os04g56990 // LOC_Os09g11460 // LOC_Os03g08930 // LOC_Os10g40740 // LOC_Os05g04820 // LOC_Os01g58760 // LOC_Os02g14910 // LOC_Os02g26430 // LOC_Os04g54900 // LOC_Os03g53150 // LOC_Os03g03260 // LOC_Os07g05010 // LOC_Os06g04870 // LOC_Os06g04850 // LOC_Os01g47730 // LOC_Os05g49310 // …
GO:0044271	cellular nitrogen compound biosynthetic process	0.0055	// LOC_Os09g25620 // LOC_Os01g17170 // LOC_Os09g12290 // LOC_Os09g25625 // LOC_Os07g30150	GO:0050794	regulation of cellular process	3.6e-08	// LOC_Os01g13480 // LOC_Os05g48010 // LOC_Os02g36880 // LOC_Os07g48550 // LOC_Os01g46970 // LOC_Os08g31580 // LOC_Os01g06640 // LOC_Os01g36220 // LOC_Os06g35960 // LOC_Os12g37690 // LOC_Os05g07120 // LOC_Os09g25090 // LOC_Os04g35660 // LOC_Os11g08210 // LOC_Os02g58670 // LOC_Os12g03040 // LOC_Os05g02420 // LOC_Os09g28354 // LOC_Os09g31390 // LOC_Os05g34830 // LOC_Os03g21060 // LOC_Os04g48070 // …	GO:0032774	RNA biosynthetic process	0.00051	// LOC_Os01g58760 // LOC_Os07g49460 // LOC_Os12g40920 // LOC_Os12g41060 // LOC_Os01g21120 // LOC_Os09g11480 // LOC_Os03g08460 // LOC_Os03g08470 // LOC_Os09g26420 // LOC_Os01g68020	GO:0080090	regulation of primary metabolic process	6.3e-07	// LOC_Os11g05740 // LOC_Os06g48950 // LOC_Os01g11350 // LOC_Os01g04750 // LOC_Os02g39140 // LOC_Os05g38120 // LOC_Os04g56990 // LOC_Os01g16650 // LOC_Os09g11460 // LOC_Os03g08930 // LOC_Os10g40740 // LOC_Os05g04820 // LOC_Os01g58760 // LOC_Os02g14910 // LOC_Os02g26430 // LOC_Os04g54900 // LOC_Os03g53150 // LOC_Os03g03260 // LOC_Os07g05010 // LOC_Os06g04870 // LOC_Os06g04850 // LOC_Os01g47730 // …
GO:0031326	regulation of cellular biosynthetic process	0.01	// LOC_Os05g34830 // LOC_Os07g41370 // LOC_Os08g43334 // LOC_Os04g36070 // LOC_Os02g32140 // LOC_Os01g38610 // LOC_Os01g06640 // LOC_Os11g04720 // LOC_Os05g07120 // LOC_Os01g72330 // LOC_Os02g35180 // LOC_Os06g10780 // LOC_Os04g57720 // LOC_Os12g37690	GO:0000272	polysaccharide catabolic process	3.5e-08	// LOC_Os10g32810 // LOC_Os06g51060 // LOC_Os04g41620 // LOC_Os01g18400 // LOC_Os04g41680 // LOC_Os05g33140 // LOC_Os04g41640 // LOC_Os05g33130	GO:0006351	transcription, DNA-dependent	0.0005	// LOC_Os01g58760 // LOC_Os07g49460 // LOC_Os12g40920 // LOC_Os12g41060 // LOC_Os01g21120 // LOC_Os09g11480 // LOC_Os03g08460 // LOC_Os03g08470 // LOC_Os09g26420 // LOC_Os01g68020	GO:0019219	regulation of nucleobase, nucleoside, nucleotide and nucleic acid metabolic process	6.2e-07	// LOC_Os11g05740 // LOC_Os06g48950 // LOC_Os01g11350 // LOC_Os01g04750 // LOC_Os02g39140 // LOC_Os05g38120 // LOC_Os04g56990 // LOC_Os09g11460 // LOC_Os03g08930 // LOC_Os10g40740 // LOC_Os05g04820 // LOC_Os01g58760 // LOC_Os02g14910 // LOC_Os02g26430 // LOC_Os04g54900 // LOC_Os03g53150 // LOC_Os03g03260 // LOC_Os07g05010 // LOC_Os06g04870 // LOC_Os06g04850 // LOC_Os01g47730 // LOC_Os05g49310 // …
GO:0045449	regulation of transcription	0.0085	// LOC_Os05g34830 // LOC_Os07g41370 // LOC_Os08g43334 // LOC_Os04g36070 // LOC_Os02g32140 // LOC_Os01g38610 // LOC_Os01g06640 // LOC_Os11g04720 // LOC_Os05g07120 // LOC_Os01g72330 // LOC_Os02g35180 // LOC_Os06g10780 // LOC_Os04g57720 // LOC_Os12g37690	GO:0050789	regulation of biological process	6.2e-08	// LOC_Os01g13480 // LOC_Os05g48010 // LOC_Os02g36880 // LOC_Os07g48550 // LOC_Os01g46970 // LOC_Os08g31580 // LOC_Os01g06640 // LOC_Os01g36220 // LOC_Os06g35960 // LOC_Os12g37690 // LOC_Os05g07120 // LOC_Os09g25090 // LOC_Os04g35660 // LOC_Os11g08210 // LOC_Os02g58670 // LOC_Os12g03040 // LOC_Os05g02420 // LOC_Os09g28354 // LOC_Os01g07376 // LOC_Os09g31390 // LOC_Os05g34830 // LOC_Os03g21060 // …	GO:0044260	cellular macromolecule metabolic process	0.00061	// LOC_Os07g48450 // LOC_Os03g43440 // LOC_Os05g40770 // LOC_Os07g35260 // LOC_Os02g56370 // LOC_Os09g19160 // LOC_Os01g21120 // LOC_Os09g16950 // LOC_Os04g51450 // LOC_Os01g58760 // LOC_Os04g24220 // LOC_Os01g64310 // LOC_Os09g26420 // LOC_Os01g57540 // LOC_Os03g08460 // LOC_Os05g37520 // LOC_Os01g46800 // LOC_Os07g49460 // LOC_Os12g40920 // LOC_Os08g10290 // LOC_Os01g60600 // LOC_Os11g46860 // …	GO:0051171	regulation of nitrogen compound metabolic process	6.2e-07	// LOC_Os11g05740 // LOC_Os06g48950 // LOC_Os01g11350 // LOC_Os01g04750 // LOC_Os02g39140 // LOC_Os05g38120 // LOC_Os04g56990 // LOC_Os09g11460 // LOC_Os03g08930 // LOC_Os10g40740 // LOC_Os05g04820 // LOC_Os01g58760 // LOC_Os02g14910 // LOC_Os02g26430 // LOC_Os04g54900 // LOC_Os03g53150 // LOC_Os03g03260 // LOC_Os07g05010 // LOC_Os06g04870 // LOC_Os06g04850 // LOC_Os01g47730 // LOC_Os05g49310 // …
GO:0009056	catabolic process	0.0097	// LOC_Os06g51050 // LOC_Os06g51060 // LOC_Os04g41620 // LOC_Os04g41680 // LOC_Os05g33140 // LOC_Os05g33130	GO:0065007	biological regulation	6e-08	// LOC_Os01g13480 // LOC_Os05g48010 // LOC_Os02g36880 // LOC_Os07g48550 // LOC_Os01g46970 // LOC_Os08g31580 // LOC_Os01g06640 // LOC_Os01g36220 // LOC_Os06g35960 // LOC_Os12g37690 // LOC_Os05g07120 // LOC_Os09g25090 // LOC_Os04g35660 // LOC_Os11g08210 // LOC_Os02g58670 // LOC_Os12g03040 // LOC_Os05g02420 // LOC_Os09g28354 // LOC_Os01g07376 // LOC_Os09g31390 // LOC_Os05g34830 // LOC_Os03g21060 // …	GO:0006468	protein amino acid phosphorylation	0.00057	// LOC_Os09g16950 // LOC_Os03g43440 // LOC_Os05g40770 // LOC_Os07g35260 // LOC_Os08g10290 // LOC_Os02g56370 // LOC_Os09g19160 // LOC_Os04g24220 // LOC_Os04g52840 // LOC_Os05g25370 // LOC_Os01g57540 // LOC_Os11g46860 // LOC_Os03g56250 // LOC_Os08g35600	GO:0043412	macromolecule modification	6.6e-07	// LOC_Os04g34270 // LOC_Os03g43440 // LOC_Os11g06780 // LOC_Os07g35260 // LOC_Os01g67950 // LOC_Os04g41510 // LOC_Os12g42070 // LOC_Os10g08026 // LOC_Os01g47900 // LOC_Os07g42940 // LOC_Os01g56330 // LOC_Os10g04720 // LOC_Os05g40770 // LOC_Os03g12250 // LOC_Os01g16650 // LOC_Os03g12390 // LOC_Os12g16520 // LOC_Os09g16950 // LOC_Os02g42620 // LOC_Os06g06940 // LOC_Os01g60280 // LOC_Os04g05580 // …
GO:0019219	regulation of nucleobase, nucleoside, nucleotide and nucleic acid metabolic process	0.0089	// LOC_Os05g34830 // LOC_Os07g41370 // LOC_Os08g43334 // LOC_Os04g36070 // LOC_Os02g32140 // LOC_Os01g38610 // LOC_Os01g06640 // LOC_Os11g04720 // LOC_Os05g07120 // LOC_Os01g72330 // LOC_Os02g35180 // LOC_Os06g10780 // LOC_Os04g57720 // LOC_Os12g37690	GO:0006026	aminoglycan catabolic process	6.1e-08	// LOC_Os06g51060 // LOC_Os04g41620 // LOC_Os01g18400 // LOC_Os04g41680 // LOC_Os05g33140 // LOC_Os04g41640 // LOC_Os05g33130	GO:0016070	RNA metabolic process	0.00062	// LOC_Os01g58760 // LOC_Os07g49460 // LOC_Os12g40920 // LOC_Os12g41060 // LOC_Os10g40600 // LOC_Os01g21120 // LOC_Os09g11480 // LOC_Os03g08460 // LOC_Os03g08470 // LOC_Os05g37520 // LOC_Os09g26420 // LOC_Os01g68020	GO:0031323	regulation of cellular metabolic process	7.2e-07	// LOC_Os11g05740 // LOC_Os06g48950 // LOC_Os01g11350 // LOC_Os01g04750 // LOC_Os02g39140 // LOC_Os05g38120 // LOC_Os04g56990 // LOC_Os09g11460 // LOC_Os03g08930 // LOC_Os10g40740 // LOC_Os05g04820 // LOC_Os01g58760 // LOC_Os01g68020 // LOC_Os02g14910 // LOC_Os02g26430 // LOC_Os04g54900 // LOC_Os03g53150 // LOC_Os03g03260 // LOC_Os07g05010 // LOC_Os01g57420 // LOC_Os06g04850 // LOC_Os01g47730 // …
GO:0009889	regulation of biosynthetic process	0.01	// LOC_Os05g34830 // LOC_Os07g41370 // LOC_Os08g43334 // LOC_Os04g36070 // LOC_Os02g32140 // LOC_Os01g38610 // LOC_Os01g06640 // LOC_Os11g04720 // LOC_Os05g07120 // LOC_Os01g72330 // LOC_Os02g35180 // LOC_Os06g10780 // LOC_Os04g57720 // LOC_Os12g37690	GO:0006030	chitin metabolic process	6.1e-08	// LOC_Os06g51060 // LOC_Os04g41620 // LOC_Os01g18400 // LOC_Os04g41680 // LOC_Os05g33140 // LOC_Os04g41640 // LOC_Os05g33130	GO:0006796	phosphate metabolic process	0.00088	// LOC_Os09g16950 // LOC_Os03g43440 // LOC_Os05g40770 // LOC_Os07g35260 // LOC_Os02g56370 // LOC_Os08g10290 // LOC_Os03g27120 // LOC_Os09g19160 // LOC_Os04g24220 // LOC_Os04g52840 // LOC_Os05g25370 // LOC_Os01g57540 // LOC_Os11g46860 // LOC_Os03g56250 // LOC_Os08g35600	GO:0009889	regulation of biosynthetic process	1e-06	// LOC_Os11g05740 // LOC_Os06g48950 // LOC_Os01g11350 // LOC_Os01g04750 // LOC_Os02g39140 // LOC_Os05g38120 // LOC_Os04g56990 // LOC_Os09g11460 // LOC_Os03g08930 // LOC_Os10g40740 // LOC_Os05g04820 // LOC_Os01g58760 // LOC_Os02g14910 // LOC_Os02g26430 // LOC_Os04g54900 // LOC_Os03g53150 // LOC_Os03g03260 // LOC_Os07g05010 // LOC_Os06g04870 // LOC_Os06g04850 // LOC_Os01g47730 // LOC_Os05g49310 // …
GO:0051171	regulation of nitrogen compound metabolic process	0.0089	// LOC_Os05g34830 // LOC_Os07g41370 // LOC_Os08g43334 // LOC_Os04g36070 // LOC_Os02g32140 // LOC_Os01g38610 // LOC_Os01g06640 // LOC_Os11g04720 // LOC_Os05g07120 // LOC_Os01g72330 // LOC_Os02g35180 // LOC_Os06g10780 // LOC_Os04g57720 // LOC_Os12g37690	GO:0006032	chitin catabolic process	6.1e-08	// LOC_Os06g51060 // LOC_Os04g41620 // LOC_Os01g18400 // LOC_Os04g41680 // LOC_Os05g33140 // LOC_Os04g41640 // LOC_Os05g33130	GO:0006793	phosphorus metabolic process	0.00088	// LOC_Os09g16950 // LOC_Os03g43440 // LOC_Os05g40770 // LOC_Os07g35260 // LOC_Os02g56370 // LOC_Os08g10290 // LOC_Os03g27120 // LOC_Os09g19160 // LOC_Os04g24220 // LOC_Os04g52840 // LOC_Os05g25370 // LOC_Os01g57540 // LOC_Os11g46860 // LOC_Os03g56250 // LOC_Os08g35600	GO:0010556	regulation of macromolecule biosynthetic process	1e-06	// LOC_Os11g05740 // LOC_Os06g48950 // LOC_Os01g11350 // LOC_Os01g04750 // LOC_Os02g39140 // LOC_Os05g38120 // LOC_Os04g56990 // LOC_Os09g11460 // LOC_Os03g08930 // LOC_Os10g40740 // LOC_Os05g04820 // LOC_Os01g58760 // LOC_Os02g14910 // LOC_Os02g26430 // LOC_Os04g54900 // LOC_Os03g53150 // LOC_Os03g03260 // LOC_Os07g05010 // LOC_Os06g04870 // LOC_Os06g04850 // LOC_Os01g47730 // LOC_Os05g49310 // …
GO:0042221	response to chemical stimulus	0.0088	// LOC_Os08g02110 // LOC_Os11g02100 // LOC_Os04g55740 // LOC_Os07g48010 // LOC_Os05g06970	GO:0006022	aminoglycan metabolic process	1.4e-07	// LOC_Os06g51060 // LOC_Os04g41620 // LOC_Os01g18400 // LOC_Os04g41680 // LOC_Os05g33140 // LOC_Os04g41640 // LOC_Os05g33130	GO:0044238	primary metabolic process	0.001	// LOC_Os07g48450 // LOC_Os03g43440 // LOC_Os05g40770 // LOC_Os07g35260 // LOC_Os02g56370 // LOC_Os09g19160 // LOC_Os01g21120 // LOC_Os09g16950 // LOC_Os04g51450 // LOC_Os01g58760 // LOC_Os02g39330 // LOC_Os05g25370 // LOC_Os04g24220 // LOC_Os01g64310 // LOC_Os09g26420 // LOC_Os01g57540 // LOC_Os03g08460 // LOC_Os05g37520 // LOC_Os01g46800 // LOC_Os09g36300 // LOC_Os07g35940 // LOC_Os01g64110 // …	GO:0031326	regulation of cellular biosynthetic process	1e-06	// LOC_Os11g05740 // LOC_Os06g48950 // LOC_Os01g11350 // LOC_Os01g04750 // LOC_Os02g39140 // LOC_Os05g38120 // LOC_Os04g56990 // LOC_Os09g11460 // LOC_Os03g08930 // LOC_Os10g40740 // LOC_Os05g04820 // LOC_Os01g58760 // LOC_Os02g14910 // LOC_Os02g26430 // LOC_Os04g54900 // LOC_Os03g53150 // LOC_Os03g03260 // LOC_Os07g05010 // LOC_Os06g04870 // LOC_Os06g04850 // LOC_Os01g47730 // LOC_Os05g49310 // …
GO:0009058	biosynthetic process	0.0087	// LOC_Os01g17170 // LOC_Os05g07120 // LOC_Os01g38610 // LOC_Os01g06640 // LOC_Os09g25620 // LOC_Os12g37690 // LOC_Os09g12290 // LOC_Os04g57720 // LOC_Os07g30150 // LOC_Os05g34830 // LOC_Os07g49110 // LOC_Os11g04720 // LOC_Os12g17320 // LOC_Os06g10780 // LOC_Os05g33840 // LOC_Os08g43334 // LOC_Os01g72330 // LOC_Os02g35180 // LOC_Os12g43130 // LOC_Os07g41370 // LOC_Os04g36070 // LOC_Os06g51290 // …	GO:0016052	carbohydrate catabolic process	1.9e-07	// LOC_Os05g10650 // LOC_Os08g02700 // LOC_Os06g51060 // LOC_Os04g41620 // LOC_Os01g18400 // LOC_Os06g45710 // LOC_Os10g26570 // LOC_Os03g21260 // LOC_Os10g32810 // LOC_Os08g03290 // LOC_Os04g41680 // LOC_Os05g33140 // LOC_Os04g41640 // LOC_Os11g10980 // LOC_Os05g33130	GO:0016310	phosphorylation	0.0012	// LOC_Os09g16950 // LOC_Os03g43440 // LOC_Os05g40770 // LOC_Os07g35260 // LOC_Os08g10290 // LOC_Os02g56370 // LOC_Os09g19160 // LOC_Os04g24220 // LOC_Os04g52840 // LOC_Os05g25370 // LOC_Os01g57540 // LOC_Os11g46860 // LOC_Os03g56250 // LOC_Os08g35600	GO:0065007	biological regulation	1.1e-06	// LOC_Os11g05740 // LOC_Os06g48950 // LOC_Os10g08026 // LOC_Os01g04750 // LOC_Os02g39140 // LOC_Os05g38120 // LOC_Os04g56990 // LOC_Os01g16650 // LOC_Os09g11460 // LOC_Os03g08930 // LOC_Os10g40740 // LOC_Os05g40960 // LOC_Os05g04820 // LOC_Os01g58760 // LOC_Os01g68020 // LOC_Os02g14910 // LOC_Os02g26430 // LOC_Os04g54900 // LOC_Os03g53150 // LOC_Os03g03260 // LOC_Os07g05010 // LOC_Os01g57420 // …
GO:0010556	regulation of macromolecule biosynthetic process	0.01	// LOC_Os05g34830 // LOC_Os07g41370 // LOC_Os08g43334 // LOC_Os04g36070 // LOC_Os02g32140 // LOC_Os01g38610 // LOC_Os01g06640 // LOC_Os11g04720 // LOC_Os05g07120 // LOC_Os01g72330 // LOC_Os02g35180 // LOC_Os06g10780 // LOC_Os04g57720 // LOC_Os12g37690	GO:0044260	cellular macromolecule metabolic process	7.3e-07	// LOC_Os07g38810 // LOC_Os06g06470 // LOC_Os02g36880 // LOC_Os09g25090 // LOC_Os05g16430 // LOC_Os11g46950 // LOC_Os06g07905 // LOC_Os02g35770 // LOC_Os01g34880 // LOC_Os03g42240 // LOC_Os06g10820 // LOC_Os05g47770 // LOC_Os05g46750 // LOC_Os03g27280 // LOC_Os02g34970 // LOC_Os05g46040 // LOC_Os08g15308 // LOC_Os07g48730 // LOC_Os01g06640 // LOC_Os02g32860 // LOC_Os08g33670 // LOC_Os01g13280 // …	GO:0044237	cellular metabolic process	0.0011	// LOC_Os07g48450 // LOC_Os03g43440 // LOC_Os05g40770 // LOC_Os07g35260 // LOC_Os02g56370 // LOC_Os09g19160 // LOC_Os01g21120 // LOC_Os09g16950 // LOC_Os04g51450 // LOC_Os01g58760 // LOC_Os05g31040 // LOC_Os04g24220 // LOC_Os01g64310 // LOC_Os09g26420 // LOC_Os01g57540 // LOC_Os03g08460 // LOC_Os05g37520 // LOC_Os01g46800 // LOC_Os07g49460 // LOC_Os12g40920 // LOC_Os08g10290 // LOC_Os08g17500 // …	GO:0006464	protein modification process	1.4e-06	// LOC_Os04g34270 // LOC_Os03g43440 // LOC_Os11g06780 // LOC_Os07g35260 // LOC_Os01g67950 // LOC_Os04g41510 // LOC_Os12g42070 // LOC_Os01g47900 // LOC_Os07g42940 // LOC_Os01g54350 // LOC_Os10g04720 // LOC_Os05g40770 // LOC_Os03g12250 // LOC_Os01g16650 // LOC_Os03g12390 // LOC_Os12g16520 // LOC_Os09g16950 // LOC_Os02g42620 // LOC_Os06g06940 // LOC_Os01g60280 // LOC_Os04g05580 // LOC_Os01g53840 // …
GO:0006355	regulation of transcription, DNA-dependent	0.011	// LOC_Os07g41370 // LOC_Os08g43334 // LOC_Os04g36070 // LOC_Os02g32140 // LOC_Os11g04720 // LOC_Os01g72330 // LOC_Os02g35180 // LOC_Os06g10780 // LOC_Os04g57720	GO:0071554	cell wall organization or biogenesis	1.5e-06	// LOC_Os02g51040 // LOC_Os06g51060 // LOC_Os04g41620 // LOC_Os01g18400 // LOC_Os08g24750 // LOC_Os06g50400 // LOC_Os03g28090 // LOC_Os04g41680 // LOC_Os05g33140 // LOC_Os04g41640 // LOC_Os01g57854 // LOC_Os05g33130	GO:0006807	nitrogen compound metabolic process	0.002	// LOC_Os07g48450 // LOC_Os01g46800 // LOC_Os01g58760 // LOC_Os07g49460 // LOC_Os02g39330 // LOC_Os05g31040 // LOC_Os12g40920 // LOC_Os12g41060 // LOC_Os10g40600 // LOC_Os01g64310 // LOC_Os01g60600 // LOC_Os03g08470 // LOC_Os09g11480 // LOC_Os03g08460 // LOC_Os05g06940 // LOC_Os05g37520 // LOC_Os02g09480 // LOC_Os01g21120 // LOC_Os09g26420 // LOC_Os01g68020	GO:0043170	macromolecule metabolic process	1.9e-06	// LOC_Os04g34270 // LOC_Os03g43440 // LOC_Os05g40770 // LOC_Os01g38229 // LOC_Os01g67950 // LOC_Os04g41510 // LOC_Os12g42070 // LOC_Os10g08026 // LOC_Os01g47900 // LOC_Os01g54350 // LOC_Os07g35260 // LOC_Os03g03260 // LOC_Os07g05010 // LOC_Os08g14200 // LOC_Os01g53020 // LOC_Os05g51150 // LOC_Os12g40920 // LOC_Os04g29680 // LOC_Os08g10290 // LOC_Os09g18360 // LOC_Os01g04800 // LOC_Os01g04130 // …
GO:0010468	regulation of gene expression	0.011	// LOC_Os05g34830 // LOC_Os07g41370 // LOC_Os08g43334 // LOC_Os04g36070 // LOC_Os02g32140 // LOC_Os01g38610 // LOC_Os01g06640 // LOC_Os11g04720 // LOC_Os05g07120 // LOC_Os01g72330 // LOC_Os02g35180 // LOC_Os06g10780 // LOC_Os04g57720 // LOC_Os12g37690	GO:0034645	cellular macromolecule biosynthetic process	1.6e-06	// LOC_Os05g31020 // LOC_Os05g48010 // LOC_Os09g28440 // LOC_Os07g48550 // LOC_Os01g46970 // LOC_Os09g35910 // LOC_Os08g31580 // LOC_Os01g06640 // LOC_Os06g35960 // LOC_Os10g38238 // LOC_Os02g36880 // LOC_Os05g07120 // LOC_Os01g34880 // LOC_Os05g49700 // LOC_Os09g30210 // LOC_Os04g35660 // LOC_Os11g08210 // LOC_Os02g58670 // LOC_Os12g03040 // LOC_Os04g51700 // LOC_Os09g28354 // LOC_Os07g34589 // …	GO:0009987	cellular process	0.0019	// LOC_Os07g48450 // LOC_Os03g43440 // LOC_Os05g40770 // LOC_Os07g35260 // LOC_Os01g57340 // LOC_Os02g56370 // LOC_Os09g19160 // LOC_Os01g21120 // LOC_Os11g45130 // LOC_Os05g10930 // LOC_Os09g16950 // LOC_Os04g51450 // LOC_Os01g58760 // LOC_Os05g31040 // LOC_Os04g24220 // LOC_Os01g64310 // LOC_Os01g54050 // LOC_Os01g57540 // LOC_Os03g08460 // LOC_Os05g37520 // LOC_Os01g46800 // LOC_Os01g04330 // …	GO:0006350	transcription	2.9e-06	// LOC_Os11g05740 // LOC_Os06g48950 // LOC_Os01g11350 // LOC_Os01g04750 // LOC_Os02g39140 // LOC_Os05g38120 // LOC_Os04g56990 // LOC_Os09g11460 // LOC_Os03g08930 // LOC_Os10g40740 // LOC_Os05g04820 // LOC_Os01g58760 // LOC_Os02g14910 // LOC_Os02g26430 // LOC_Os04g54900 // LOC_Os03g53150 // LOC_Os03g03260 // LOC_Os07g05010 // LOC_Os06g04870 // LOC_Os06g04850 // LOC_Os01g47730 // LOC_Os05g49310 // …
GO:0031323	regulation of cellular metabolic process	0.012	// LOC_Os05g34830 // LOC_Os07g41370 // LOC_Os08g43334 // LOC_Os04g36070 // LOC_Os02g32140 // LOC_Os01g38610 // LOC_Os01g06640 // LOC_Os11g04720 // LOC_Os05g07120 // LOC_Os01g72330 // LOC_Os02g35180 // LOC_Os06g10780 // LOC_Os04g57720 // LOC_Os12g37690	GO:0009059	macromolecule biosynthetic process	1.7e-06	// LOC_Os05g31020 // LOC_Os05g48010 // LOC_Os09g28440 // LOC_Os07g48550 // LOC_Os01g46970 // LOC_Os09g35910 // LOC_Os08g31580 // LOC_Os01g06640 // LOC_Os06g35960 // LOC_Os10g38238 // LOC_Os02g36880 // LOC_Os05g07120 // LOC_Os01g34880 // LOC_Os05g49700 // LOC_Os09g30210 // LOC_Os04g35660 // LOC_Os11g08210 // LOC_Os02g58670 // LOC_Os12g03040 // LOC_Os04g51700 // LOC_Os09g28354 // LOC_Os07g34589 // …	GO:0006139	nucleobase, nucleoside, nucleotide and nucleic acid metabolic process	0.0019	// LOC_Os07g48450 // LOC_Os01g46800 // LOC_Os01g58760 // LOC_Os07g49460 // LOC_Os03g08470 // LOC_Os12g40920 // LOC_Os12g41060 // LOC_Os10g40600 // LOC_Os01g64310 // LOC_Os01g60600 // LOC_Os09g11480 // LOC_Os03g08460 // LOC_Os05g06940 // LOC_Os05g37520 // LOC_Os02g09480 // LOC_Os01g21120 // LOC_Os09g26420 // LOC_Os01g68020	GO:0006355	regulation of transcription, DNA-dependent	3.3e-06	// LOC_Os11g05740 // LOC_Os06g48950 // LOC_Os01g04750 // LOC_Os05g38120 // LOC_Os09g11460 // LOC_Os01g58760 // LOC_Os02g14910 // LOC_Os03g03260 // LOC_Os06g04870 // LOC_Os06g04850 // LOC_Os01g47730 // LOC_Os07g49460 // LOC_Os05g51150 // LOC_Os12g40920 // LOC_Os02g45250 // LOC_Os01g73770 // LOC_Os08g07740 // LOC_Os01g04800 // LOC_Os01g11350 // LOC_Os10g39130 // LOC_Os05g02730 // LOC_Os01g68020 // …
GO:0051252	regulation of RNA metabolic process	0.011	// LOC_Os07g41370 // LOC_Os08g43334 // LOC_Os04g36070 // LOC_Os02g32140 // LOC_Os11g04720 // LOC_Os01g72330 // LOC_Os02g35180 // LOC_Os06g10780 // LOC_Os04g57720	GO:0010876	lipid localization	1.9e-06	// LOC_Os10g36160 // LOC_Os10g36170 // LOC_Os12g02320 // LOC_Os10g36100 // LOC_Os03g02050 // LOC_Os07g07930 // LOC_Os11g02330 // LOC_Os06g49190 // LOC_Os05g47700 // LOC_Os11g02389 // LOC_Os05g47730	GO:0043687	post-translational protein modification	0.002	// LOC_Os09g16950 // LOC_Os03g43440 // LOC_Os05g40770 // LOC_Os07g35260 // LOC_Os08g10290 // LOC_Os02g56370 // LOC_Os09g19160 // LOC_Os04g24220 // LOC_Os04g52840 // LOC_Os05g25370 // LOC_Os01g57540 // LOC_Os11g46860 // LOC_Os03g56250 // LOC_Os08g35600	GO:0050794	regulation of cellular process	3.8e-06	// LOC_Os11g05740 // LOC_Os06g48950 // LOC_Os01g11350 // LOC_Os01g04750 // LOC_Os02g39140 // LOC_Os05g38120 // LOC_Os04g56990 // LOC_Os09g11460 // LOC_Os03g08930 // LOC_Os10g40740 // LOC_Os05g04820 // LOC_Os01g58760 // LOC_Os01g68020 // LOC_Os02g14910 // LOC_Os02g26430 // LOC_Os04g54900 // LOC_Os03g53150 // LOC_Os03g03260 // LOC_Os07g05010 // LOC_Os01g57420 // LOC_Os03g43440 // LOC_Os06g44010 // …
GO:0050789	regulation of biological process	0.012	// LOC_Os01g38610 // LOC_Os07g41370 // LOC_Os08g43334 // LOC_Os04g36070 // LOC_Os02g32140 // LOC_Os01g27140 // LOC_Os06g49120 // LOC_Os01g06640 // LOC_Os05g07120 // LOC_Os01g72330 // LOC_Os05g34830 // LOC_Os06g10780 // LOC_Os04g57720 // LOC_Os12g35330 // LOC_Os12g37690 // LOC_Os11g04720 // LOC_Os02g35180	GO:0006869	lipid transport	1.9e-06	// LOC_Os10g36160 // LOC_Os10g36170 // LOC_Os12g02320 // LOC_Os10g36100 // LOC_Os03g02050 // LOC_Os07g07930 // LOC_Os11g02330 // LOC_Os06g49190 // LOC_Os05g47700 // LOC_Os11g02389 // LOC_Os05g47730	GO:0010467	gene expression	0.0032	// LOC_Os07g48450 // LOC_Os01g46800 // LOC_Os01g58760 // LOC_Os07g49460 // LOC_Os12g40920 // LOC_Os12g41060 // LOC_Os10g40600 // LOC_Os01g21120 // LOC_Os01g60600 // LOC_Os09g11480 // LOC_Os03g08460 // LOC_Os03g08470 // LOC_Os05g37520 // LOC_Os02g09480 // LOC_Os01g64310 // LOC_Os09g26420 // LOC_Os01g68020	GO:0051252	regulation of RNA metabolic process	3.7e-06	// LOC_Os11g05740 // LOC_Os06g48950 // LOC_Os01g04750 // LOC_Os05g38120 // LOC_Os09g11460 // LOC_Os01g58760 // LOC_Os02g14910 // LOC_Os03g03260 // LOC_Os06g04870 // LOC_Os06g04850 // LOC_Os01g47730 // LOC_Os07g49460 // LOC_Os05g51150 // LOC_Os12g40920 // LOC_Os02g45250 // LOC_Os01g73770 // LOC_Os08g07740 // LOC_Os01g04800 // LOC_Os01g11350 // LOC_Os10g39130 // LOC_Os05g02730 // LOC_Os01g68020 // …
GO:0032774	RNA biosynthetic process	0.014	// LOC_Os07g41370 // LOC_Os08g43334 // LOC_Os04g36070 // LOC_Os02g32140 // LOC_Os11g04720 // LOC_Os01g72330 // LOC_Os02g35180 // LOC_Os06g10780 // LOC_Os04g57720	GO:0016998	cell wall macromolecule catabolic process	3.3e-06	// LOC_Os06g51060 // LOC_Os04g41620 // LOC_Os01g18400 // LOC_Os04g41680 // LOC_Os05g33140 // LOC_Os04g41640 // LOC_Os05g33130	GO:0051179	localization	0.0033	// LOC_Os07g39350 // LOC_Os01g45990 // LOC_Os12g40920 // LOC_Os04g39010 // LOC_Os01g11160 // LOC_Os10g40600 // LOC_Os06g21360 // LOC_Os04g39300 // LOC_Os05g14240 // LOC_Os05g40010 // LOC_Os02g36450 // LOC_Os10g42960 // LOC_Os01g04330	GO:0006351	transcription, DNA-dependent	7.2e-06	// LOC_Os11g05740 // LOC_Os06g48950 // LOC_Os01g04750 // LOC_Os05g38120 // LOC_Os09g11460 // LOC_Os01g58760 // LOC_Os02g14910 // LOC_Os03g03260 // LOC_Os06g04870 // LOC_Os06g04850 // LOC_Os01g47730 // LOC_Os07g49460 // LOC_Os05g51150 // LOC_Os12g40920 // LOC_Os02g45250 // LOC_Os01g73770 // LOC_Os08g07740 // LOC_Os01g04800 // LOC_Os01g11350 // LOC_Os10g39130 // LOC_Os05g02730 // LOC_Os01g68020 // …
GO:0080090	regulation of primary metabolic process	0.014	// LOC_Os05g34830 // LOC_Os07g41370 // LOC_Os08g43334 // LOC_Os04g36070 // LOC_Os02g32140 // LOC_Os01g38610 // LOC_Os01g06640 // LOC_Os11g04720 // LOC_Os05g07120 // LOC_Os01g72330 // LOC_Os02g35180 // LOC_Os06g10780 // LOC_Os04g57720 // LOC_Os12g37690	GO:0009987	cellular process	3.9e-06	// LOC_Os05g31020 // LOC_Os07g38810 // LOC_Os06g06470 // LOC_Os02g47810 // LOC_Os01g01080 // LOC_Os02g36880 // LOC_Os09g25090 // LOC_Os05g16430 // LOC_Os11g46950 // LOC_Os02g19924 // LOC_Os12g40419 // LOC_Os02g35770 // LOC_Os08g24750 // LOC_Os03g42240 // LOC_Os06g10820 // LOC_Os05g47770 // LOC_Os10g21298 // LOC_Os03g18130 // LOC_Os08g04560 // LOC_Os03g27280 // LOC_Os02g34970 // LOC_Os05g46040 // …	GO:0006464	protein modification process	0.005	// LOC_Os09g16950 // LOC_Os03g43440 // LOC_Os05g40770 // LOC_Os07g35260 // LOC_Os08g10290 // LOC_Os02g56370 // LOC_Os09g19160 // LOC_Os04g24220 // LOC_Os04g52840 // LOC_Os05g25370 // LOC_Os01g57540 // LOC_Os11g46860 // LOC_Os03g56250 // LOC_Os08g35600	GO:0032774	RNA biosynthetic process	7.6e-06	// LOC_Os11g05740 // LOC_Os06g48950 // LOC_Os01g04750 // LOC_Os05g38120 // LOC_Os09g11460 // LOC_Os01g58760 // LOC_Os02g14910 // LOC_Os03g03260 // LOC_Os06g04870 // LOC_Os06g04850 // LOC_Os01g47730 // LOC_Os07g49460 // LOC_Os05g51150 // LOC_Os12g40920 // LOC_Os02g45250 // LOC_Os01g73770 // LOC_Os08g07740 // LOC_Os01g04800 // LOC_Os01g11350 // LOC_Os10g39130 // LOC_Os05g02730 // LOC_Os01g68020 // …
GO:0006350	transcription	0.014	// LOC_Os05g34830 // LOC_Os07g41370 // LOC_Os08g43334 // LOC_Os04g36070 // LOC_Os02g32140 // LOC_Os01g38610 // LOC_Os01g06640 // LOC_Os11g04720 // LOC_Os05g07120 // LOC_Os01g72330 // LOC_Os02g35180 // LOC_Os06g10780 // LOC_Os04g57720 // LOC_Os12g37690	GO:0010467	gene expression	4.8e-06	// LOC_Os05g31020 // LOC_Os05g48010 // LOC_Os02g36880 // LOC_Os07g48550 // LOC_Os01g46970 // LOC_Os09g35910 // LOC_Os08g31580 // LOC_Os03g49430 // LOC_Os06g35960 // LOC_Os10g38238 // LOC_Os05g07120 // LOC_Os05g49700 // LOC_Os09g30210 // LOC_Os04g35660 // LOC_Os11g08210 // LOC_Os02g58670 // LOC_Os12g03040 // LOC_Os05g02420 // LOC_Os09g28354 // LOC_Os07g34589 // LOC_Os09g31390 // LOC_Os05g34830 // …	GO:0043412	macromolecule modification	0.0061	// LOC_Os09g16950 // LOC_Os03g43440 // LOC_Os05g40770 // LOC_Os07g35260 // LOC_Os08g10290 // LOC_Os02g56370 // LOC_Os09g19160 // LOC_Os04g24220 // LOC_Os04g52840 // LOC_Os05g25370 // LOC_Os01g57540 // LOC_Os11g46860 // LOC_Os03g56250 // LOC_Os08g35600	GO:0050896	response to stimulus	8.3e-06	// LOC_Os06g48950 // LOC_Os08g43654 // LOC_Os02g14440 // LOC_Os06g27850 // LOC_Os03g45280 // LOC_Os07g48030 // LOC_Os03g18600 // LOC_Os08g41090 // LOC_Os06g49390 // LOC_Os11g14380 // LOC_Os05g41990 // LOC_Os05g04490 // LOC_Os11g12330 // LOC_Os06g47800 // LOC_Os08g38170 // LOC_Os09g35600 // LOC_Os02g58720 // LOC_Os07g48040 // LOC_Os09g29490 // LOC_Os01g19020 // LOC_Os04g02860 // LOC_Os02g38120 // …
GO:0006351	transcription, DNA-dependent	0.013	// LOC_Os07g41370 // LOC_Os08g43334 // LOC_Os04g36070 // LOC_Os02g32140 // LOC_Os11g04720 // LOC_Os01g72330 // LOC_Os02g35180 // LOC_Os06g10780 // LOC_Os04g57720	GO:0044036	cell wall macromolecule metabolic process	5.1e-06	// LOC_Os06g51060 // LOC_Os04g41620 // LOC_Os01g18400 // LOC_Os04g41680 // LOC_Os05g33140 // LOC_Os04g41640 // LOC_Os05g33130	GO:0006810	transport	0.0077	// LOC_Os04g39010 // LOC_Os01g45990 // LOC_Os12g40920 // LOC_Os07g39350 // LOC_Os01g11160 // LOC_Os10g40600 // LOC_Os06g21360 // LOC_Os04g39300 // LOC_Os05g14240 // LOC_Os05g40010 // LOC_Os02g36450 // LOC_Os10g42960	GO:0006950	response to stress	1.3e-05	// LOC_Os02g14440 // LOC_Os06g27850 // LOC_Os06g35480 // LOC_Os07g48030 // LOC_Os03g18600 // LOC_Os08g41090 // LOC_Os06g49390 // LOC_Os11g14380 // LOC_Os05g41990 // LOC_Os05g04490 // LOC_Os11g12330 // LOC_Os06g47800 // LOC_Os08g38170 // LOC_Os02g58720 // LOC_Os07g48040 // LOC_Os09g29490 // LOC_Os01g19020 // LOC_Os04g02860 // LOC_Os03g45280 // LOC_Os05g04500 // LOC_Os06g20150 // LOC_Os01g36240 // …
GO:0060255	regulation of macromolecule metabolic process	0.015	// LOC_Os05g34830 // LOC_Os07g41370 // LOC_Os08g43334 // LOC_Os04g36070 // LOC_Os02g32140 // LOC_Os01g38610 // LOC_Os01g06640 // LOC_Os11g04720 // LOC_Os05g07120 // LOC_Os01g72330 // LOC_Os02g35180 // LOC_Os06g10780 // LOC_Os04g57720 // LOC_Os12g37690	GO:0044281	small molecule metabolic process	6.4e-06	// LOC_Os01g46380 // LOC_Os05g51670 // LOC_Os05g50380 // LOC_Os03g12890 // LOC_Os02g35590 // LOC_Os04g40990 // LOC_Os03g29180 // LOC_Os09g25620 // LOC_Os09g30200 // LOC_Os01g01080 // LOC_Os09g25625 // LOC_Os09g30210 // LOC_Os05g06890 // LOC_Os06g45710 // LOC_Os01g54030 // LOC_Os01g36790 // LOC_Os05g35440 // LOC_Os05g10650 // LOC_Os02g19924 // LOC_Os02g07160 // LOC_Os02g50350 // LOC_Os03g18130 // …	GO:0051234	establishment of localization	0.0077	// LOC_Os04g39010 // LOC_Os01g45990 // LOC_Os12g40920 // LOC_Os07g39350 // LOC_Os01g11160 // LOC_Os10g40600 // LOC_Os06g21360 // LOC_Os04g39300 // LOC_Os05g14240 // LOC_Os05g40010 // LOC_Os02g36450 // LOC_Os10g42960	GO:0006807	nitrogen compound metabolic process	2.6e-05	// LOC_Os06g38980 // LOC_Os11g05740 // LOC_Os06g48950 // LOC_Os03g02740 // LOC_Os03g25500 // LOC_Os10g08026 // LOC_Os01g04750 // LOC_Os02g39140 // LOC_Os05g38120 // LOC_Os04g56990 // LOC_Os09g11460 // LOC_Os03g08930 // LOC_Os10g40740 // LOC_Os05g40960 // LOC_Os05g04820 // LOC_Os01g58760 // LOC_Os02g51470 // LOC_Os02g14910 // LOC_Os02g26430 // LOC_Os04g54900 // LOC_Os03g53150 // LOC_Os03g03260 // …
GO:0050794	regulation of cellular process	0.016	// LOC_Os01g38610 // LOC_Os07g41370 // LOC_Os08g43334 // LOC_Os04g36070 // LOC_Os02g32140 // LOC_Os01g27140 // LOC_Os01g06640 // LOC_Os11g04720 // LOC_Os05g07120 // LOC_Os01g72330 // LOC_Os05g34830 // LOC_Os06g10780 // LOC_Os04g57720 // LOC_Os12g35330 // LOC_Os12g37690 // LOC_Os02g35180	GO:0009058	biosynthetic process	7.9e-06	// LOC_Os02g19924 // LOC_Os06g07905 // LOC_Os02g35770 // LOC_Os01g34880 // LOC_Os03g42240 // LOC_Os06g10820 // LOC_Os03g18130 // LOC_Os02g34970 // LOC_Os05g38150 // LOC_Os08g15308 // LOC_Os01g52260 // LOC_Os08g33670 // LOC_Os02g47810 // LOC_Os03g58330 // LOC_Os05g27930 // LOC_Os06g14670 // LOC_Os10g35300 // LOC_Os05g07120 // LOC_Os08g33150 // LOC_Os09g28354 // LOC_Os07g34589 // LOC_Os09g31390 // …	GO:0034645	cellular macromolecule biosynthetic process	0.009	// LOC_Os07g48450 // LOC_Os01g46800 // LOC_Os01g58760 // LOC_Os07g49460 // LOC_Os12g40920 // LOC_Os12g41060 // LOC_Os10g40600 // LOC_Os01g21120 // LOC_Os01g60600 // LOC_Os09g11480 // LOC_Os03g08460 // LOC_Os03g08470 // LOC_Os02g09480 // LOC_Os01g64310 // LOC_Os09g26420 // LOC_Os01g68020	GO:0016070	RNA metabolic process	3.1e-05	// LOC_Os06g38980 // LOC_Os11g05740 // LOC_Os06g48950 // LOC_Os01g04750 // LOC_Os05g38120 // LOC_Os09g11460 // LOC_Os01g58760 // LOC_Os02g14910 // LOC_Os03g03260 // LOC_Os06g04870 // LOC_Os05g37520 // LOC_Os06g04850 // LOC_Os01g47730 // LOC_Os08g03310 // LOC_Os07g49460 // LOC_Os05g51150 // LOC_Os12g40920 // LOC_Os01g62950 // LOC_Os02g45250 // LOC_Os01g73770 // LOC_Os08g07740 // LOC_Os01g04800 // …
GO:0019222	regulation of metabolic process	0.017	// LOC_Os05g34830 // LOC_Os07g41370 // LOC_Os08g43334 // LOC_Os04g36070 // LOC_Os02g32140 // LOC_Os01g38610 // LOC_Os01g06640 // LOC_Os11g04720 // LOC_Os05g07120 // LOC_Os01g72330 // LOC_Os02g35180 // LOC_Os06g10780 // LOC_Os04g57720 // LOC_Os12g37690	GO:0006139	nucleobase, nucleoside, nucleotide and nucleic acid metabolic process	8.3e-06	// LOC_Os05g48010 // LOC_Os02g36880 // LOC_Os07g48550 // LOC_Os01g46970 // LOC_Os03g10210 // LOC_Os08g31580 // LOC_Os03g49430 // LOC_Os06g35960 // LOC_Os12g37690 // LOC_Os05g07120 // LOC_Os05g49700 // LOC_Os09g30210 // LOC_Os04g35660 // LOC_Os11g08210 // LOC_Os02g58670 // LOC_Os12g03040 // LOC_Os09g35910 // LOC_Os09g28354 // LOC_Os02g13670 // LOC_Os09g31390 // LOC_Os05g34830 // LOC_Os03g21060 // …	GO:0009059	macromolecule biosynthetic process	0.0092	// LOC_Os07g48450 // LOC_Os01g46800 // LOC_Os01g58760 // LOC_Os07g49460 // LOC_Os12g40920 // LOC_Os12g41060 // LOC_Os10g40600 // LOC_Os01g21120 // LOC_Os01g60600 // LOC_Os09g11480 // LOC_Os03g08460 // LOC_Os03g08470 // LOC_Os02g09480 // LOC_Os01g64310 // LOC_Os09g26420 // LOC_Os01g68020	GO:0005992	trehalose biosynthetic process	7.6e-05	// LOC_Os05g44210 // LOC_Os02g44230 // LOC_Os02g44235 // LOC_Os09g23350 // LOC_Os05g44100
GO:0044238	primary metabolic process	0.017	// LOC_Os05g07120 // LOC_Os01g38610 // LOC_Os01g06640 // LOC_Os09g25620 // LOC_Os12g37690 // LOC_Os01g02080 // LOC_Os04g57720 // LOC_Os05g47840 // LOC_Os01g71670 // LOC_Os05g33130 // LOC_Os01g71830 // LOC_Os05g34830 // LOC_Os07g49110 // LOC_Os08g43334 // LOC_Os11g04720 // LOC_Os06g10780 // LOC_Os07g30150 // LOC_Os11g38810 // LOC_Os12g17320 // LOC_Os04g03810 // LOC_Os05g33840 // LOC_Os07g49310 // …	GO:0044249	cellular biosynthetic process	9.3e-06	// LOC_Os09g35910 // LOC_Os02g35770 // LOC_Os01g34880 // LOC_Os03g42240 // LOC_Os06g10820 // LOC_Os03g18130 // LOC_Os02g34970 // LOC_Os05g38150 // LOC_Os08g15308 // LOC_Os01g52260 // LOC_Os08g33670 // LOC_Os02g47810 // LOC_Os03g58330 // LOC_Os05g27930 // LOC_Os06g14670 // LOC_Os10g35300 // LOC_Os06g07905 // LOC_Os05g07120 // LOC_Os08g33150 // LOC_Os09g28354 // LOC_Os07g34589 // LOC_Os09g31390 // …	GO:0006118	electron transport	0.011	// LOC_Os07g26870 // LOC_Os06g20150 // LOC_Os05g31040 // LOC_Os04g57560 // LOC_Os05g04490 // LOC_Os04g57550 // LOC_Os12g39310 // LOC_Os02g30080	GO:0016138	glycoside biosynthetic process	7.6e-05	// LOC_Os05g44210 // LOC_Os02g44230 // LOC_Os02g44235 // LOC_Os09g23350 // LOC_Os05g44100
GO:0016070	RNA metabolic process	0.018	// LOC_Os07g41370 // LOC_Os08g43334 // LOC_Os04g36070 // LOC_Os02g32140 // LOC_Os11g04720 // LOC_Os01g72330 // LOC_Os09g12290 // LOC_Os06g10780 // LOC_Os04g57720 // LOC_Os05g47840 // LOC_Os02g35180	GO:0009308	amine metabolic process	1.5e-05	// LOC_Os01g46380 // LOC_Os03g12890 // LOC_Os02g35590 // LOC_Os03g50880 // LOC_Os04g41620 // LOC_Os09g25620 // LOC_Os09g25625 // LOC_Os09g30210 // LOC_Os04g41640 // LOC_Os05g33130 // LOC_Os05g35440 // LOC_Os11g14040 // LOC_Os02g07160 // LOC_Os06g51060 // LOC_Os03g18130 // LOC_Os05g38150 // LOC_Os01g52260 // LOC_Os01g71310 // LOC_Os09g30200 // LOC_Os05g33140 // LOC_Os05g45710 // LOC_Os01g18400 // …	GO:0009058	biosynthetic process	0.024	// LOC_Os07g48450 // LOC_Os01g46800 // LOC_Os01g58760 // LOC_Os07g49460 // LOC_Os12g41060 // LOC_Os12g40920 // LOC_Os01g14630 // LOC_Os07g34260 // LOC_Os10g40600 // LOC_Os01g64310 // LOC_Os01g60600 // LOC_Os09g11480 // LOC_Os03g08460 // LOC_Os03g08470 // LOC_Os02g09480 // LOC_Os01g21120 // LOC_Os09g26420 // LOC_Os01g68020	GO:0046351	disaccharide biosynthetic process	7.6e-05	// LOC_Os05g44210 // LOC_Os02g44230 // LOC_Os02g44235 // LOC_Os09g23350 // LOC_Os05g44100
GO:0006139	nucleobase, nucleoside, nucleotide and nucleic acid metabolic process	0.019	// LOC_Os05g34830 // LOC_Os05g06920 // LOC_Os07g41370 // LOC_Os08g43334 // LOC_Os04g36070 // LOC_Os02g32140 // LOC_Os01g38610 // LOC_Os01g06640 // LOC_Os11g04720 // LOC_Os05g07120 // LOC_Os01g72330 // LOC_Os09g12290 // LOC_Os06g10780 // LOC_Os04g57720 // LOC_Os02g35180 // LOC_Os05g47840 // LOC_Os12g37690 // LOC_Os02g10990 // LOC_Os07g30150	GO:0051179	localization	0.00012	// LOC_Os04g39350 // LOC_Os03g37840 // LOC_Os03g02070 // LOC_Os06g13720 // LOC_Os02g37040 // LOC_Os03g02050 // LOC_Os05g43390 // LOC_Os06g49190 // LOC_Os12g32760 // LOC_Os07g10920 // LOC_Os11g02389 // LOC_Os10g36200 // LOC_Os10g36160 // LOC_Os11g38160 // LOC_Os11g04104 // LOC_Os05g31620 // LOC_Os09g25314 // LOC_Os02g55890 // LOC_Os06g30179 // LOC_Os05g47700 // LOC_Os05g47730 // LOC_Os03g42830 // …	GO:0044249	cellular biosynthetic process	0.024	// LOC_Os07g48450 // LOC_Os01g46800 // LOC_Os01g58760 // LOC_Os07g49460 // LOC_Os12g40920 // LOC_Os01g14630 // LOC_Os12g41060 // LOC_Os10g40600 // LOC_Os01g64310 // LOC_Os01g60600 // LOC_Os09g11480 // LOC_Os03g08460 // LOC_Os03g08470 // LOC_Os02g09480 // LOC_Os01g21120 // LOC_Os09g26420 // LOC_Os01g68020	GO:0009312	oligosaccharide biosynthetic process	8.5e-05	// LOC_Os05g44210 // LOC_Os02g44230 // LOC_Os02g44235 // LOC_Os09g23350 // LOC_Os05g44100
GO:0044249	cellular biosynthetic process	0.022	// LOC_Os01g17170 // LOC_Os05g07120 // LOC_Os01g38610 // LOC_Os01g06640 // LOC_Os09g25620 // LOC_Os12g37690 // LOC_Os09g12290 // LOC_Os04g57720 // LOC_Os07g30150 // LOC_Os05g34830 // LOC_Os07g49110 // LOC_Os11g04720 // LOC_Os12g17320 // LOC_Os06g10780 // LOC_Os05g33840 // LOC_Os08g43334 // LOC_Os01g72330 // LOC_Os02g35180 // LOC_Os07g41370 // LOC_Os04g36070 // LOC_Os02g32140 // LOC_Os09g25625	GO:0006810	transport	0.00028	// LOC_Os04g39350 // LOC_Os03g37840 // LOC_Os03g02070 // LOC_Os06g13720 // LOC_Os02g37040 // LOC_Os03g02050 // LOC_Os05g43390 // LOC_Os06g49190 // LOC_Os12g32760 // LOC_Os07g10920 // LOC_Os11g02389 // LOC_Os10g36200 // LOC_Os10g36160 // LOC_Os11g38160 // LOC_Os11g04104 // LOC_Os04g13210 // LOC_Os09g25314 // LOC_Os02g55890 // LOC_Os06g30179 // LOC_Os05g47730 // LOC_Os03g42830 // LOC_Os03g48310 // …					GO:0005991	trehalose metabolic process	8.5e-05	// LOC_Os05g44210 // LOC_Os02g44230 // LOC_Os02g44235 // LOC_Os09g23350 // LOC_Os05g44100
GO:0023046	signaling process	0.022	// LOC_Os04g36070 // LOC_Os01g72330 // LOC_Os02g35180 // LOC_Os04g57720 // LOC_Os11g04720	GO:0051234	establishment of localization	0.00028	// LOC_Os04g39350 // LOC_Os03g37840 // LOC_Os03g02070 // LOC_Os06g13720 // LOC_Os02g37040 // LOC_Os03g02050 // LOC_Os05g43390 // LOC_Os06g49190 // LOC_Os12g32760 // LOC_Os07g10920 // LOC_Os11g02389 // LOC_Os10g36200 // LOC_Os10g36160 // LOC_Os11g38160 // LOC_Os11g04104 // LOC_Os04g13210 // LOC_Os09g25314 // LOC_Os02g55890 // LOC_Os06g30179 // LOC_Os05g47730 // LOC_Os03g42830 // LOC_Os03g48310 // …					GO:0034637	cellular carbohydrate biosynthetic process	9.9e-05	// LOC_Os05g44100 // LOC_Os01g54620 // LOC_Os02g44230 // LOC_Os02g44235 // LOC_Os12g36890 // LOC_Os05g44210 // LOC_Os07g36630 // LOC_Os10g32980 // LOC_Os09g23350
GO:0023060	signal transmission	0.022	// LOC_Os04g36070 // LOC_Os01g72330 // LOC_Os02g35180 // LOC_Os04g57720 // LOC_Os11g04720	GO:0005976	polysaccharide metabolic process	0.00037	// LOC_Os05g50380 // LOC_Os10g32810 // LOC_Os06g51060 // LOC_Os04g41620 // LOC_Os01g18400 // LOC_Os01g34880 // LOC_Os04g41680 // LOC_Os05g33140 // LOC_Os04g41640 // LOC_Os05g33130					GO:0006139	nucleobase, nucleoside, nucleotide and nucleic acid metabolic process	0.00013	// LOC_Os06g38980 // LOC_Os11g05740 // LOC_Os06g48950 // LOC_Os10g08026 // LOC_Os01g04750 // LOC_Os02g39140 // LOC_Os05g38120 // LOC_Os04g56990 // LOC_Os09g11460 // LOC_Os03g08930 // LOC_Os10g40740 // LOC_Os05g40960 // LOC_Os05g04820 // LOC_Os01g58760 // LOC_Os02g14910 // LOC_Os02g26430 // LOC_Os04g54900 // LOC_Os03g53150 // LOC_Os03g03260 // LOC_Os07g05010 // LOC_Os06g04870 // LOC_Os08g38170 // …
				GO:0009057	macromolecule catabolic process	0.00041	// LOC_Os05g10650 // LOC_Os08g02700 // LOC_Os06g51060 // LOC_Os04g41620 // LOC_Os01g18400 // LOC_Os06g45710 // LOC_Os01g03730 // LOC_Os10g26570 // LOC_Os03g21260 // LOC_Os10g32810 // LOC_Os08g03290 // LOC_Os04g41680 // LOC_Os05g33140 // LOC_Os04g41640 // LOC_Os11g10980 // LOC_Os05g33130					GO:0044262	cellular carbohydrate metabolic process	0.00016	// LOC_Os10g32980 // LOC_Os06g04510 // LOC_Os06g40640 // LOC_Os07g09890 // LOC_Os05g44100 // LOC_Os05g44210 // LOC_Os01g54620 // LOC_Os02g44230 // LOC_Os02g44235 // LOC_Os12g36890 // LOC_Os10g42100 // LOC_Os04g38600 // LOC_Os02g37590 // LOC_Os07g36630 // LOC_Os04g39610 // LOC_Os09g23350 // LOC_Os08g14200
				GO:0006979	response to oxidative stress	0.00045	// LOC_Os08g02110 // LOC_Os05g06970 // LOC_Os10g02070 // LOC_Os04g55740 // LOC_Os04g46960 // LOC_Os03g13210 // LOC_Os07g49360 // LOC_Os06g48020 // LOC_Os11g02100 // LOC_Os06g30640 // LOC_Os01g22352					GO:0016051	carbohydrate biosynthetic process	0.00017	// LOC_Os05g44100 // LOC_Os01g54620 // LOC_Os02g44230 // LOC_Os02g44235 // LOC_Os01g52710 // LOC_Os12g36890 // LOC_Os05g44210 // LOC_Os07g36630 // LOC_Os10g32980 // LOC_Os09g23350
				GO:0042221	response to chemical stimulus	0.00049	// LOC_Os08g02110 // LOC_Os05g06970 // LOC_Os11g04030 // LOC_Os10g02070 // LOC_Os04g55740 // LOC_Os04g46960 // LOC_Os03g13210 // LOC_Os07g49360 // LOC_Os01g50700 // LOC_Os06g48020 // LOC_Os11g02100 // LOC_Os03g37490 // LOC_Os06g30640 // LOC_Os03g42830 // LOC_Os01g22352					GO:0046486	glycerolipid metabolic process	0.00028	// LOC_Os06g40170 // LOC_Os01g49024 // LOC_Os03g02740 // LOC_Os07g46490 // LOC_Os06g40180
				GO:0019538	protein metabolic process	0.00053	// LOC_Os07g38810 // LOC_Os06g06470 // LOC_Os09g29710 // LOC_Os09g25090 // LOC_Os12g40550 // LOC_Os05g16430 // LOC_Os11g46950 // LOC_Os12g40419 // LOC_Os02g35770 // LOC_Os01g53630 // LOC_Os05g47770 // LOC_Os05g46750 // LOC_Os03g27280 // LOC_Os05g46040 // LOC_Os08g15308 // LOC_Os07g48730 // LOC_Os02g32860 // LOC_Os10g01110 // LOC_Os04g40600 // LOC_Os01g13280 // LOC_Os02g52390 // LOC_Os11g07120 // …					GO:0006650	glycerophospholipid metabolic process	0.00028	// LOC_Os06g40170 // LOC_Os01g49024 // LOC_Os03g02740 // LOC_Os07g46490 // LOC_Os06g40180
				GO:0006519	cellular amino acid and derivative metabolic process	0.00055	// LOC_Os01g46380 // LOC_Os05g35440 // LOC_Os05g45710 // LOC_Os05g38150 // LOC_Os08g04540 // LOC_Os02g19924 // LOC_Os02g07160 // LOC_Os03g50880 // LOC_Os03g12890 // LOC_Os01g52260 // LOC_Os09g25620 // LOC_Os02g35590 // LOC_Os11g42510 // LOC_Os09g25625 // LOC_Os03g18130 // LOC_Os09g30210 // LOC_Os09g30200 // LOC_Os11g14040 // LOC_Os08g04560					GO:0006629	lipid metabolic process	0.00043	// LOC_Os01g14630 // LOC_Os01g65830 // LOC_Os09g27210 // LOC_Os01g52770 // LOC_Os07g46490 // LOC_Os06g40180 // LOC_Os01g51360 // LOC_Os10g08026 // LOC_Os01g11730 // LOC_Os01g61200 // LOC_Os03g02740 // LOC_Os05g44200 // LOC_Os01g49024 // LOC_Os06g40170 // LOC_Os03g29150 // LOC_Os06g34120
				GO:0019318	hexose metabolic process	0.00092	// LOC_Os05g51670 // LOC_Os05g50380 // LOC_Os05g10650 // LOC_Os08g02700 // LOC_Os11g32260 // LOC_Os10g26570 // LOC_Os03g21260 // LOC_Os08g03290 // LOC_Os06g45710 // LOC_Os11g10980					GO:0010467	gene expression	0.0005	// LOC_Os11g05740 // LOC_Os06g48950 // LOC_Os10g08026 // LOC_Os01g04750 // LOC_Os02g39140 // LOC_Os05g38120 // LOC_Os04g56990 // LOC_Os09g11460 // LOC_Os03g08930 // LOC_Os10g40740 // LOC_Os05g40960 // LOC_Os05g04820 // LOC_Os01g58760 // LOC_Os02g14910 // LOC_Os02g26430 // LOC_Os04g54900 // LOC_Os03g53150 // LOC_Os03g03260 // LOC_Os07g05010 // LOC_Os06g04870 // LOC_Os05g37520 // LOC_Os06g44010 // …
				GO:0042180	cellular ketone metabolic process	0.0014	// LOC_Os01g46380 // LOC_Os05g35440 // LOC_Os05g45710 // LOC_Os05g38150 // LOC_Os08g04540 // LOC_Os03g12890 // LOC_Os02g07160 // LOC_Os04g40990 // LOC_Os11g14040 // LOC_Os01g01080 // LOC_Os03g29180 // LOC_Os02g35590 // LOC_Os01g52260 // LOC_Os03g18130 // LOC_Os09g30210 // LOC_Os09g30200 // LOC_Os01g54030 // LOC_Os07g34520 // LOC_Os03g50880 // LOC_Os08g04560					GO:0044249	cellular biosynthetic process	0.001	// LOC_Os11g05740 // LOC_Os01g14630 // LOC_Os06g48950 // LOC_Os05g44100 // LOC_Os12g36890 // LOC_Os01g04750 // LOC_Os02g44230 // LOC_Os02g39140 // LOC_Os02g44235 // LOC_Os05g38120 // LOC_Os04g56990 // LOC_Os10g32980 // LOC_Os09g11460 // LOC_Os03g08930 // LOC_Os10g40740 // LOC_Os05g40960 // LOC_Os05g04820 // LOC_Os01g58760 // LOC_Os02g14910 // LOC_Os02g26430 // LOC_Os04g54900 // LOC_Os03g53150 // …
				GO:0006091	generation of precursor metabolites and energy	0.0019	// LOC_Os10g21402 // LOC_Os08g15322 // LOC_Os08g02700 // LOC_Os10g21192 // LOC_Os05g50380 // LOC_Os10g26570 // LOC_Os08g35420 // LOC_Os10g21298 // LOC_Os08g03290 // LOC_Os05g45730 // LOC_Os06g45710 // LOC_Os11g10980 // LOC_Os05g10650					GO:0034645	cellular macromolecule biosynthetic process	0.00098	// LOC_Os11g05740 // LOC_Os06g48950 // LOC_Os12g36890 // LOC_Os01g04750 // LOC_Os02g39140 // LOC_Os05g38120 // LOC_Os04g56990 // LOC_Os10g32980 // LOC_Os09g11460 // LOC_Os03g08930 // LOC_Os10g40740 // LOC_Os05g40960 // LOC_Os05g04820 // LOC_Os01g58760 // LOC_Os02g14910 // LOC_Os02g26430 // LOC_Os04g54900 // LOC_Os03g53150 // LOC_Os03g03260 // LOC_Os07g05010 // LOC_Os06g04870 // LOC_Os06g44010 // …
				GO:0005996	monosaccharide metabolic process	0.0022	// LOC_Os05g51670 // LOC_Os05g50380 // LOC_Os05g10650 // LOC_Os08g02700 // LOC_Os11g32260 // LOC_Os10g26570 // LOC_Os03g21260 // LOC_Os08g03290 // LOC_Os06g45710 // LOC_Os11g10980					GO:0009058	biosynthetic process	0.00099	// LOC_Os11g05740 // LOC_Os01g14630 // LOC_Os06g48950 // LOC_Os05g44100 // LOC_Os12g36890 // LOC_Os01g04750 // LOC_Os02g44230 // LOC_Os02g39140 // LOC_Os02g44235 // LOC_Os05g38120 // LOC_Os04g56990 // LOC_Os10g32980 // LOC_Os01g09700 // LOC_Os03g08930 // LOC_Os10g40740 // LOC_Os05g40960 // LOC_Os05g04820 // LOC_Os01g58760 // LOC_Os10g39130 // LOC_Os02g14910 // LOC_Os02g26430 // LOC_Os04g54900 // …
				GO:0043436	oxoacid metabolic process	0.0028	// LOC_Os01g46380 // LOC_Os05g35440 // LOC_Os05g45710 // LOC_Os05g38150 // LOC_Os08g04540 // LOC_Os03g12890 // LOC_Os02g07160 // LOC_Os04g40990 // LOC_Os11g14040 // LOC_Os01g01080 // LOC_Os02g35590 // LOC_Os01g52260 // LOC_Os03g18130 // LOC_Os09g30210 // LOC_Os09g30200 // LOC_Os01g54030 // LOC_Os07g34520 // LOC_Os03g50880 // LOC_Os08g04560					GO:0009059	macromolecule biosynthetic process	0.001	// LOC_Os11g05740 // LOC_Os06g48950 // LOC_Os12g36890 // LOC_Os01g04750 // LOC_Os02g39140 // LOC_Os05g38120 // LOC_Os04g56990 // LOC_Os10g32980 // LOC_Os09g11460 // LOC_Os03g08930 // LOC_Os10g40740 // LOC_Os05g40960 // LOC_Os05g04820 // LOC_Os01g58760 // LOC_Os02g14910 // LOC_Os02g26430 // LOC_Os04g54900 // LOC_Os03g53150 // LOC_Os03g03260 // LOC_Os07g05010 // LOC_Os06g04870 // LOC_Os06g44010 // …
				GO:0006082	organic acid metabolic process	0.0029	// LOC_Os01g46380 // LOC_Os05g35440 // LOC_Os05g45710 // LOC_Os05g38150 // LOC_Os08g04540 // LOC_Os03g12890 // LOC_Os02g07160 // LOC_Os04g40990 // LOC_Os11g14040 // LOC_Os01g01080 // LOC_Os02g35590 // LOC_Os01g52260 // LOC_Os03g18130 // LOC_Os09g30210 // LOC_Os09g30200 // LOC_Os01g54030 // LOC_Os07g34520 // LOC_Os03g50880 // LOC_Os08g04560					GO:0005984	disaccharide metabolic process	0.0012	// LOC_Os05g44210 // LOC_Os02g44230 // LOC_Os02g44235 // LOC_Os09g23350 // LOC_Os05g44100
				GO:0019752	carboxylic acid metabolic process	0.0028	// LOC_Os01g46380 // LOC_Os05g35440 // LOC_Os05g45710 // LOC_Os05g38150 // LOC_Os08g04540 // LOC_Os03g12890 // LOC_Os02g07160 // LOC_Os04g40990 // LOC_Os11g14040 // LOC_Os01g01080 // LOC_Os02g35590 // LOC_Os01g52260 // LOC_Os03g18130 // LOC_Os09g30210 // LOC_Os09g30200 // LOC_Os01g54030 // LOC_Os07g34520 // LOC_Os03g50880 // LOC_Os08g04560					GO:0016137	glycoside metabolic process	0.0012	// LOC_Os05g44210 // LOC_Os02g44230 // LOC_Os02g44235 // LOC_Os09g23350 // LOC_Os05g44100
				GO:0006066	alcohol metabolic process	0.0039	// LOC_Os05g51670 // LOC_Os05g50380 // LOC_Os05g10650 // LOC_Os08g02700 // LOC_Os11g32260 // LOC_Os10g26570 // LOC_Os02g26720 // LOC_Os03g21260 // LOC_Os08g03290 // LOC_Os06g45710 // LOC_Os11g10980					GO:0006066	alcohol metabolic process	0.0013	// LOC_Os06g04510 // LOC_Os07g09890 // LOC_Os04g39610 // LOC_Os06g40640 // LOC_Os03g02740 // LOC_Os06g40180 // LOC_Os10g42100 // LOC_Os04g38600 // LOC_Os02g37590 // LOC_Os06g40170
				GO:0043687	post-translational protein modification	0.0041	// LOC_Os05g49730 // LOC_Os07g38810 // LOC_Os12g38610 // LOC_Os06g06470 // LOC_Os12g07800 // LOC_Os07g47820 // LOC_Os09g25090 // LOC_Os01g62760 // LOC_Os01g36790 // LOC_Os05g16430 // LOC_Os06g48300 // LOC_Os11g46950 // LOC_Os06g35160 // LOC_Os12g40419 // LOC_Os01g49920 // LOC_Os05g46750 // LOC_Os05g47770 // LOC_Os11g44430 // LOC_Os01g40094 // LOC_Os02g42780 // LOC_Os03g27280 // LOC_Os04g01310 // …					GO:0009311	oligosaccharide metabolic process	0.0014	// LOC_Os05g44210 // LOC_Os02g44230 // LOC_Os02g44235 // LOC_Os09g23350 // LOC_Os05g44100
				GO:0006006	glucose metabolic process	0.0043	// LOC_Os05g10650 // LOC_Os08g02700 // LOC_Os05g50380 // LOC_Os10g26570 // LOC_Os03g21260 // LOC_Os08g03290 // LOC_Os06g45710 // LOC_Os11g10980					GO:0044267	cellular protein metabolic process	0.0021	// LOC_Os04g34270 // LOC_Os03g43440 // LOC_Os11g06780 // LOC_Os01g38229 // LOC_Os01g67950 // LOC_Os04g41510 // LOC_Os12g42070 // LOC_Os01g53020 // LOC_Os01g47900 // LOC_Os02g39560 // LOC_Os07g42940 // LOC_Os01g56330 // LOC_Os10g04720 // LOC_Os05g40770 // LOC_Os03g12250 // LOC_Os01g16650 // LOC_Os03g12390 // LOC_Os12g16520 // LOC_Os09g16950 // LOC_Os02g42620 // LOC_Os06g06940 // LOC_Os07g35260 // …
				GO:0006355	regulation of transcription, DNA-dependent	0.0047	// LOC_Os09g35910 // LOC_Os01g46970 // LOC_Os06g35960 // LOC_Os03g10210 // LOC_Os09g28354 // LOC_Os09g31390 // LOC_Os09g28440 // LOC_Os02g35770 // LOC_Os02g32140 // LOC_Os03g42240 // LOC_Os04g48070 // LOC_Os09g21180 // LOC_Os01g39020 // LOC_Os05g49700 // LOC_Os08g43334 // LOC_Os01g07376 // LOC_Os02g58670 // LOC_Os06g49840 // LOC_Os01g36220 // LOC_Os01g64730 // LOC_Os03g06850 // LOC_Os03g56010 // …					GO:0006810	transport	0.0027	// LOC_Os05g49260 // LOC_Os02g44310 // LOC_Os08g41820 // LOC_Os02g36414 // LOC_Os01g20830 // LOC_Os01g52160 // LOC_Os03g11380 // LOC_Os03g06860 // LOC_Os08g41590 // LOC_Os08g40850 // LOC_Os01g41200 // LOC_Os11g17970 // LOC_Os04g39300 // LOC_Os01g37590 // LOC_Os03g02860 // LOC_Os01g47730 // LOC_Os04g59480 // LOC_Os01g11160 // LOC_Os12g40920 // LOC_Os09g35600 // LOC_Os10g14870 // LOC_Os08g43654 // …
				GO:0051252	regulation of RNA metabolic process	0.0051	// LOC_Os09g35910 // LOC_Os01g46970 // LOC_Os06g35960 // LOC_Os03g10210 // LOC_Os09g28354 // LOC_Os09g31390 // LOC_Os09g28440 // LOC_Os02g35770 // LOC_Os02g32140 // LOC_Os03g42240 // LOC_Os04g48070 // LOC_Os09g21180 // LOC_Os01g39020 // LOC_Os05g49700 // LOC_Os08g43334 // LOC_Os01g07376 // LOC_Os02g58670 // LOC_Os06g49840 // LOC_Os01g36220 // LOC_Os01g64730 // LOC_Os03g06850 // LOC_Os03g56010 // …					GO:0051234	establishment of localization	0.0027	// LOC_Os05g49260 // LOC_Os02g44310 // LOC_Os08g41820 // LOC_Os02g36414 // LOC_Os01g20830 // LOC_Os01g52160 // LOC_Os03g11380 // LOC_Os03g06860 // LOC_Os08g41590 // LOC_Os08g40850 // LOC_Os01g41200 // LOC_Os11g17970 // LOC_Os04g39300 // LOC_Os01g37590 // LOC_Os03g02860 // LOC_Os01g47730 // LOC_Os04g59480 // LOC_Os01g11160 // LOC_Os12g40920 // LOC_Os09g35600 // LOC_Os10g14870 // LOC_Os08g43654 // …
				GO:0006464	protein modification process	0.0057	// LOC_Os05g49730 // LOC_Os12g40419 // LOC_Os07g38810 // LOC_Os12g38610 // LOC_Os06g06470 // LOC_Os12g07800 // LOC_Os07g47820 // LOC_Os09g26310 // LOC_Os09g25090 // LOC_Os01g62760 // LOC_Os01g36790 // LOC_Os05g16430 // LOC_Os06g48300 // LOC_Os11g46950 // LOC_Os06g35160 // LOC_Os06g07905 // LOC_Os01g49920 // LOC_Os05g46750 // LOC_Os05g47770 // LOC_Os11g44430 // LOC_Os05g38830 // LOC_Os01g40094 // …					GO:0051179	localization	0.0032	// LOC_Os05g49260 // LOC_Os02g44310 // LOC_Os08g41820 // LOC_Os02g36414 // LOC_Os01g20830 // LOC_Os01g52160 // LOC_Os03g11380 // LOC_Os03g06860 // LOC_Os08g41590 // LOC_Os08g40850 // LOC_Os01g41200 // LOC_Os11g17970 // LOC_Os04g39300 // LOC_Os01g37590 // LOC_Os03g02860 // LOC_Os01g47730 // LOC_Os04g59480 // LOC_Os01g11160 // LOC_Os12g40920 // LOC_Os09g35600 // LOC_Os10g14870 // LOC_Os08g43654 // …
				GO:0009056	catabolic process	0.0061	// LOC_Os05g10650 // LOC_Os08g02700 // LOC_Os06g51060 // LOC_Os04g41620 // LOC_Os01g18400 // LOC_Os06g45710 // LOC_Os01g03730 // LOC_Os10g26570 // LOC_Os03g21260 // LOC_Os10g32810 // LOC_Os08g03290 // LOC_Os04g41680 // LOC_Os05g33140 // LOC_Os04g41640 // LOC_Os11g10980 // LOC_Os05g33130					GO:0009875	pollen-pistil interaction	0.0039	// LOC_Os04g34270 // LOC_Os01g65030 // LOC_Os01g57560 // LOC_Os01g47900 // LOC_Os05g07300
				GO:0019320	hexose catabolic process	0.0065	// LOC_Os05g10650 // LOC_Os08g02700 // LOC_Os10g26570 // LOC_Os03g21260 // LOC_Os08g03290 // LOC_Os06g45710 // LOC_Os11g10980					GO:0008037	cell recognition	0.0039	// LOC_Os04g34270 // LOC_Os01g65030 // LOC_Os01g57560 // LOC_Os01g47900 // LOC_Os05g07300
				GO:0006811	ion transport	0.0066	// LOC_Os04g39350 // LOC_Os03g37840 // LOC_Os01g74490 // LOC_Os03g02070 // LOC_Os03g48310 // LOC_Os09g25314 // LOC_Os10g38870 // LOC_Os01g37690 // LOC_Os07g12890 // LOC_Os04g10750 // LOC_Os02g55890 // LOC_Os03g06520 // LOC_Os10g30450 // LOC_Os10g36200 // LOC_Os04g36560 // LOC_Os06g48810					GO:0048544	recognition of pollen	0.0039	// LOC_Os04g34270 // LOC_Os01g65030 // LOC_Os01g57560 // LOC_Os01g47900 // LOC_Os05g07300
				GO:0006007	glucose catabolic process	0.0065	// LOC_Os05g10650 // LOC_Os08g02700 // LOC_Os10g26570 // LOC_Os03g21260 // LOC_Os08g03290 // LOC_Os06g45710 // LOC_Os11g10980					GO:0009856	pollination	0.0039	// LOC_Os04g34270 // LOC_Os01g65030 // LOC_Os01g57560 // LOC_Os01g47900 // LOC_Os05g07300
				GO:0046365	monosaccharide catabolic process	0.0065	// LOC_Os05g10650 // LOC_Os08g02700 // LOC_Os10g26570 // LOC_Os03g21260 // LOC_Os08g03290 // LOC_Os06g45710 // LOC_Os11g10980					GO:0044282	small molecule catabolic process	0.0041	// LOC_Os04g41810 // LOC_Os06g04510 // LOC_Os07g09890 // LOC_Os06g40640 // LOC_Os10g42100 // LOC_Os04g38600 // LOC_Os04g53230
				GO:0044275	cellular carbohydrate catabolic process	0.008	// LOC_Os05g10650 // LOC_Os08g02700 // LOC_Os10g26570 // LOC_Os03g21260 // LOC_Os08g03290 // LOC_Os06g45710 // LOC_Os11g10980					GO:0022414	reproductive process	0.0044	// LOC_Os04g34270 // LOC_Os01g65030 // LOC_Os01g57560 // LOC_Os01g47900 // LOC_Os05g07300
				GO:0006351	transcription, DNA-dependent	0.0079	// LOC_Os09g35910 // LOC_Os01g46970 // LOC_Os06g35960 // LOC_Os03g10210 // LOC_Os09g28354 // LOC_Os09g31390 // LOC_Os09g28440 // LOC_Os02g35770 // LOC_Os02g32140 // LOC_Os03g42240 // LOC_Os04g48070 // LOC_Os09g21180 // LOC_Os01g39020 // LOC_Os05g49700 // LOC_Os08g43334 // LOC_Os01g07376 // LOC_Os02g58670 // LOC_Os06g49840 // LOC_Os01g36220 // LOC_Os01g64730 // LOC_Os03g06850 // LOC_Os03g56010 // …					GO:0006091	generation of precursor metabolites and energy	0.0044	// LOC_Os06g04510 // LOC_Os11g13890 // LOC_Os02g51470 // LOC_Os01g11054 // LOC_Os07g09890 // LOC_Os06g40640 // LOC_Os10g42100 // LOC_Os04g38600 // LOC_Os07g32880 // LOC_Os07g37550
				GO:0046164	alcohol catabolic process	0.008	// LOC_Os05g10650 // LOC_Os08g02700 // LOC_Os10g26570 // LOC_Os03g21260 // LOC_Os08g03290 // LOC_Os06g45710 // LOC_Os11g10980					GO:0016052	carbohydrate catabolic process	0.0048	// LOC_Os04g41810 // LOC_Os06g04510 // LOC_Os07g09890 // LOC_Os06g40640 // LOC_Os11g27400 // LOC_Os10g42100 // LOC_Os04g38600
				GO:0032774	RNA biosynthetic process	0.0083	// LOC_Os09g35910 // LOC_Os01g46970 // LOC_Os06g35960 // LOC_Os03g10210 // LOC_Os09g28354 // LOC_Os09g31390 // LOC_Os09g28440 // LOC_Os02g35770 // LOC_Os02g32140 // LOC_Os03g42240 // LOC_Os04g48070 // LOC_Os09g21180 // LOC_Os01g39020 // LOC_Os05g49700 // LOC_Os08g43334 // LOC_Os01g07376 // LOC_Os02g58670 // LOC_Os06g49840 // LOC_Os01g36220 // LOC_Os01g64730 // LOC_Os03g06850 // LOC_Os03g56010 // …					GO:0006644	phospholipid metabolic process	0.0059	// LOC_Os06g40170 // LOC_Os01g49024 // LOC_Os03g02740 // LOC_Os07g46490 // LOC_Os06g40180
				GO:0006629	lipid metabolic process	0.0085	// LOC_Os01g46080 // LOC_Os05g49200 // LOC_Os09g33820 // LOC_Os08g37210 // LOC_Os07g23430 // LOC_Os11g43760 // LOC_Os06g06520 // LOC_Os07g47250 // LOC_Os02g50690 // LOC_Os06g47910 // LOC_Os01g46290 // LOC_Os08g37180 // LOC_Os04g59540 // LOC_Os07g31140 // LOC_Os05g49840 // LOC_Os01g50050					GO:0006811	ion transport	0.0062	// LOC_Os01g20830 // LOC_Os02g07830 // LOC_Os03g42020 // LOC_Os01g41200 // LOC_Os10g14870 // LOC_Os02g51470 // LOC_Os04g36740 // LOC_Os04g39300 // LOC_Os01g52160 // LOC_Os05g39560 // LOC_Os03g02860 // LOC_Os03g09930 // LOC_Os07g32880
				GO:0043412	macromolecule modification	0.0087	// LOC_Os05g49730 // LOC_Os12g40419 // LOC_Os07g38810 // LOC_Os12g38610 // LOC_Os06g06470 // LOC_Os12g07800 // LOC_Os07g47820 // LOC_Os09g26310 // LOC_Os09g25090 // LOC_Os01g62760 // LOC_Os01g36790 // LOC_Os05g16430 // LOC_Os06g48300 // LOC_Os11g46950 // LOC_Os06g35160 // LOC_Os06g07905 // LOC_Os01g49920 // LOC_Os05g46750 // LOC_Os05g47770 // LOC_Os11g44430 // LOC_Os05g38830 // LOC_Os01g40094 // …					GO:0051704	multi-organism process	0.0063	// LOC_Os04g34270 // LOC_Os01g65030 // LOC_Os01g57560 // LOC_Os01g47900 // LOC_Os05g07300
				GO:0044262	cellular carbohydrate metabolic process	0.0093	// LOC_Os05g51670 // LOC_Os11g32260 // LOC_Os05g10650 // LOC_Os08g02700 // LOC_Os04g40990 // LOC_Os06g07905 // LOC_Os01g34880 // LOC_Os10g26570 // LOC_Os02g26720 // LOC_Os10g37660 // LOC_Os03g21260 // LOC_Os08g03290 // LOC_Os05g50380 // LOC_Os06g45710 // LOC_Os11g10980 // LOC_Os09g26310					GO:0032501	multicellular organismal process	0.0072	// LOC_Os04g34270 // LOC_Os01g47900 // LOC_Os05g36090 // LOC_Os01g65030 // LOC_Os01g57560 // LOC_Os05g07300
				GO:0044106	cellular amine metabolic process	0.0098	// LOC_Os01g46380 // LOC_Os05g35440 // LOC_Os05g45710 // LOC_Os05g38150 // LOC_Os03g12890 // LOC_Os02g07160 // LOC_Os03g50880 // LOC_Os11g14040 // LOC_Os09g25620 // LOC_Os02g35590 // LOC_Os01g52260 // LOC_Os09g25625 // LOC_Os03g18130 // LOC_Os09g30210 // LOC_Os09g30200					GO:0019637	organophosphate metabolic process	0.0078	// LOC_Os06g40170 // LOC_Os01g49024 // LOC_Os03g02740 // LOC_Os07g46490 // LOC_Os06g40180
				GO:0030001	metal ion transport	0.0099	// LOC_Os04g39350 // LOC_Os03g37840 // LOC_Os03g02070 // LOC_Os09g25314 // LOC_Os10g38870 // LOC_Os07g12890 // LOC_Os06g48810 // LOC_Os10g30450 // LOC_Os10g36200 // LOC_Os01g74490					GO:0006812	cation transport	0.0081	// LOC_Os01g20830 // LOC_Os02g07830 // LOC_Os03g42020 // LOC_Os01g41200 // LOC_Os10g14870 // LOC_Os02g51470 // LOC_Os04g39300 // LOC_Os01g52160 // LOC_Os05g39560 // LOC_Os03g02860 // LOC_Os07g32880
				GO:0006096	glycolysis	0.01	// LOC_Os05g10650 // LOC_Os08g02700 // LOC_Os10g26570 // LOC_Os08g03290 // LOC_Os06g45710 // LOC_Os11g10980					GO:0000003	reproduction	0.0096	// LOC_Os04g34270 // LOC_Os01g65030 // LOC_Os01g57560 // LOC_Os01g47900 // LOC_Os05g07300
				GO:0006812	cation transport	0.013	// LOC_Os04g39350 // LOC_Os03g37840 // LOC_Os03g02070 // LOC_Os03g48310 // LOC_Os09g25314 // LOC_Os10g38870 // LOC_Os01g37690 // LOC_Os07g12890 // LOC_Os06g48810 // LOC_Os02g55890 // LOC_Os10g30450 // LOC_Os10g36200 // LOC_Os01g74490					GO:0044255	cellular lipid metabolic process	0.011	// LOC_Os01g65830 // LOC_Os01g49024 // LOC_Os07g46490 // LOC_Os01g14630 // LOC_Os03g02740 // LOC_Os06g40180 // LOC_Os06g40170
				GO:0006508	proteolysis	0.016	// LOC_Os02g50730 // LOC_Os03g42820 // LOC_Os05g49200 // LOC_Os01g06490 // LOC_Os04g01710 // LOC_Os09g29710 // LOC_Os01g71160 // LOC_Os08g44270 // LOC_Os12g40550 // LOC_Os02g43010 // LOC_Os03g25270 // LOC_Os09g38920 // LOC_Os01g53630 // LOC_Os03g54130 // LOC_Os05g43830 // LOC_Os04g13140 // LOC_Os10g01134 // LOC_Os10g01110 // LOC_Os01g43890 // LOC_Os02g52390 // LOC_Os01g58290 // LOC_Os02g27360 // …					GO:0006096	glycolysis	0.011	// LOC_Os10g42100 // LOC_Os04g38600 // LOC_Os07g09890 // LOC_Os06g04510 // LOC_Os06g40640
				GO:0033036	macromolecule localization	0.017	// LOC_Os05g02060 // LOC_Os10g36170 // LOC_Os12g02320 // LOC_Os10g36100 // LOC_Os03g19290 // LOC_Os10g36160 // LOC_Os03g02050 // LOC_Os07g07930 // LOC_Os05g43390 // LOC_Os11g02330 // LOC_Os06g49190 // LOC_Os05g47700 // LOC_Os06g30179 // LOC_Os11g02389 // LOC_Os05g47730					GO:0015833	peptide transport	0.012	// LOC_Os08g41590 // LOC_Os01g37590 // LOC_Os10g40600 // LOC_Os04g59480 // LOC_Os11g17970
				GO:0006796	phosphate metabolic process	0.019	// LOC_Os05g49730 // LOC_Os07g38810 // LOC_Os12g38610 // LOC_Os12g07800 // LOC_Os07g47820 // LOC_Os09g25090 // LOC_Os01g62760 // LOC_Os01g36790 // LOC_Os05g16430 // LOC_Os06g48300 // LOC_Os11g46950 // LOC_Os11g07120 // LOC_Os12g40419 // LOC_Os01g49920 // LOC_Os10g21402 // LOC_Os05g46750 // LOC_Os05g47770 // LOC_Os11g44430 // LOC_Os01g40094 // LOC_Os02g42780 // LOC_Os03g27280 // LOC_Os04g01310 // …					GO:0006857	oligopeptide transport	0.012	// LOC_Os08g41590 // LOC_Os01g37590 // LOC_Os10g40600 // LOC_Os04g59480 // LOC_Os11g17970
				GO:0006793	phosphorus metabolic process	0.019	// LOC_Os05g49730 // LOC_Os07g38810 // LOC_Os12g38610 // LOC_Os12g07800 // LOC_Os07g47820 // LOC_Os09g25090 // LOC_Os01g62760 // LOC_Os01g36790 // LOC_Os05g16430 // LOC_Os06g48300 // LOC_Os11g46950 // LOC_Os11g07120 // LOC_Os12g40419 // LOC_Os01g49920 // LOC_Os10g21402 // LOC_Os05g46750 // LOC_Os05g47770 // LOC_Os11g44430 // LOC_Os01g40094 // LOC_Os02g42780 // LOC_Os03g27280 // LOC_Os04g01310 // …					GO:0019538	protein metabolic process	0.013	// LOC_Os04g34270 // LOC_Os03g43440 // LOC_Os11g06780 // LOC_Os01g38229 // LOC_Os01g67950 // LOC_Os04g41510 // LOC_Os12g42070 // LOC_Os01g42790 // LOC_Os09g25570 // LOC_Os01g47900 // LOC_Os02g39560 // LOC_Os01g22980 // LOC_Os01g56330 // LOC_Os10g04720 // LOC_Os05g40770 // LOC_Os03g12250 // LOC_Os01g16650 // LOC_Os03g12390 // LOC_Os12g16520 // LOC_Os06g03080 // LOC_Os09g16950 // LOC_Os05g40960 // …
				GO:0044282	small molecule catabolic process	0.02	// LOC_Os05g10650 // LOC_Os08g02700 // LOC_Os10g26570 // LOC_Os03g21260 // LOC_Os08g03290 // LOC_Os06g45710 // LOC_Os11g10980					GO:0030001	metal ion transport	0.013	// LOC_Os01g20830 // LOC_Os03g42020 // LOC_Os01g41200 // LOC_Os10g14870 // LOC_Os04g39300 // LOC_Os01g52160 // LOC_Os05g39560 // LOC_Os03g02860
				GO:0044267	cellular protein metabolic process	0.021	// LOC_Os05g49730 // LOC_Os12g40419 // LOC_Os07g38810 // LOC_Os12g38610 // LOC_Os01g13280 // LOC_Os06g06470 // LOC_Os12g07800 // LOC_Os02g02780 // LOC_Os04g59540 // LOC_Os07g47820 // LOC_Os09g26310 // LOC_Os09g25090 // LOC_Os01g62760 // LOC_Os05g45350 // LOC_Os12g32986 // LOC_Os07g34589 // LOC_Os05g16430 // LOC_Os06g48300 // LOC_Os11g46950 // LOC_Os06g35160 // LOC_Os06g07905 // LOC_Os02g35770 // …					GO:0005976	polysaccharide metabolic process	0.014	// LOC_Os11g27400 // LOC_Os01g54620 // LOC_Os12g36890 // LOC_Os07g36630 // LOC_Os10g32980 // LOC_Os08g14200
				GO:0006520	cellular amino acid metabolic process	0.022	// LOC_Os01g46380 // LOC_Os05g35440 // LOC_Os05g45710 // LOC_Os05g38150 // LOC_Os03g12890 // LOC_Os02g07160 // LOC_Os03g50880 // LOC_Os11g14040 // LOC_Os02g35590 // LOC_Os01g52260 // LOC_Os03g18130 // LOC_Os09g30210 // LOC_Os09g30200					GO:0044281	small molecule metabolic process	0.014	// LOC_Os06g04510 // LOC_Os05g06940 // LOC_Os03g25500 // LOC_Os07g09890 // LOC_Os04g39610 // LOC_Os01g65830 // LOC_Os10g42100 // LOC_Os04g53230 // LOC_Os04g41810 // LOC_Os10g08026 // LOC_Os12g16200 // LOC_Os09g25610 // LOC_Os03g02740 // LOC_Os06g40180 // LOC_Os04g38600 // LOC_Os02g37590 // LOC_Os02g09100 // LOC_Os07g32880 // LOC_Os06g40640 // LOC_Os10g40600 // LOC_Os07g08500 // LOC_Os02g51470 // …
				GO:0034641	cellular nitrogen compound metabolic process	0.022	// LOC_Os01g46380 // LOC_Os05g35440 // LOC_Os05g45710 // LOC_Os05g38150 // LOC_Os03g12890 // LOC_Os02g07160 // LOC_Os03g50880 // LOC_Os02g50350 // LOC_Os09g25620 // LOC_Os02g35590 // LOC_Os01g52260 // LOC_Os09g25625 // LOC_Os03g18130 // LOC_Os09g30210 // LOC_Os09g30200 // LOC_Os11g14040 // LOC_Os01g72250					GO:0006073	cellular glucan metabolic process	0.015	// LOC_Os10g32980 // LOC_Os07g36630 // LOC_Os12g36890 // LOC_Os01g54620 // LOC_Os08g14200
				GO:0008643	carbohydrate transport	0.024	// LOC_Os03g10100 // LOC_Os10g21590 // LOC_Os12g32760 // LOC_Os11g38160 // LOC_Os06g04900					GO:0016265	death	0.015	// LOC_Os10g39520 // LOC_Os11g45190 // LOC_Os06g49390 // LOC_Os11g14380 // LOC_Os11g12340 // LOC_Os06g49360 // LOC_Os11g12330 // LOC_Os11g12320 // LOC_Os06g47800 // LOC_Os11g29000 // LOC_Os04g02860 // LOC_Os02g18070
				GO:0050896	response to stimulus	0.026	// LOC_Os08g02110 // LOC_Os01g57450 // LOC_Os09g20040 // LOC_Os02g47840 // LOC_Os04g46960 // LOC_Os05g06970 // LOC_Os11g02100 // LOC_Os01g22352 // LOC_Os01g32780 // LOC_Os06g36670 // LOC_Os06g30640 // LOC_Os10g02070 // LOC_Os04g55740 // LOC_Os03g13210 // LOC_Os07g49360 // LOC_Os06g48020 // LOC_Os12g13550 // LOC_Os04g51700 // LOC_Os05g07810 // LOC_Os07g39530 // LOC_Os11g37880 // LOC_Os11g04030 // …					GO:0044042	glucan metabolic process	0.015	// LOC_Os10g32980 // LOC_Os07g36630 // LOC_Os12g36890 // LOC_Os01g54620 // LOC_Os08g14200
				GO:0006470	protein amino acid dephosphorylation	0.029	// LOC_Os05g49730 // LOC_Os01g62760 // LOC_Os01g40094 // LOC_Os05g46040 // LOC_Os06g48300					GO:0008219	cell death	0.015	// LOC_Os10g39520 // LOC_Os11g45190 // LOC_Os06g49390 // LOC_Os11g14380 // LOC_Os11g12340 // LOC_Os06g49360 // LOC_Os11g12330 // LOC_Os11g12320 // LOC_Os06g47800 // LOC_Os11g29000 // LOC_Os04g02860 // LOC_Os02g18070
				GO:0006468	protein amino acid phosphorylation	0.031	// LOC_Os07g38810 // LOC_Os07g47820 // LOC_Os09g25090 // LOC_Os12g07800 // LOC_Os01g36790 // LOC_Os05g16430 // LOC_Os11g46950 // LOC_Os06g35160 // LOC_Os12g40419 // LOC_Os01g49920 // LOC_Os05g46750 // LOC_Os05g47770 // LOC_Os11g44430 // LOC_Os02g42780 // LOC_Os03g27280 // LOC_Os04g01310 // LOC_Os12g38610 // LOC_Os07g35140 // LOC_Os02g02780 // LOC_Os07g38800 // LOC_Os07g04040 // LOC_Os07g48730 // …					GO:0044264	cellular polysaccharide metabolic process	0.018	// LOC_Os10g32980 // LOC_Os07g36630 // LOC_Os12g36890 // LOC_Os01g54620 // LOC_Os08g14200
				GO:0006950	response to stress	0.032	// LOC_Os08g02110 // LOC_Os01g57450 // LOC_Os09g20040 // LOC_Os02g47840 // LOC_Os04g46960 // LOC_Os05g06970 // LOC_Os11g02100 // LOC_Os01g22352 // LOC_Os01g32780 // LOC_Os06g36670 // LOC_Os06g30640 // LOC_Os10g02070 // LOC_Os04g55740 // LOC_Os03g13210 // LOC_Os07g49360 // LOC_Os06g48020 // LOC_Os04g51700 // LOC_Os05g07810 // LOC_Os12g13550 // LOC_Os11g37880 // LOC_Os01g50700 // LOC_Os02g10990					GO:0019320	hexose catabolic process	0.023	// LOC_Os10g42100 // LOC_Os04g38600 // LOC_Os07g09890 // LOC_Os06g04510 // LOC_Os06g40640
				GO:0009309	amine biosynthetic process	0.037	// LOC_Os01g46380 // LOC_Os05g45710 // LOC_Os05g38150 // LOC_Os09g25620 // LOC_Os01g52260 // LOC_Os09g25625 // LOC_Os03g18130					GO:0006007	glucose catabolic process	0.023	// LOC_Os10g42100 // LOC_Os04g38600 // LOC_Os07g09890 // LOC_Os06g04510 // LOC_Os06g40640
				GO:0016311	dephosphorylation	0.037	// LOC_Os05g49730 // LOC_Os01g62760 // LOC_Os01g40094 // LOC_Os05g46040 // LOC_Os06g48300					GO:0046365	monosaccharide catabolic process	0.023	// LOC_Os10g42100 // LOC_Os04g38600 // LOC_Os07g09890 // LOC_Os06g04510 // LOC_Os06g40640
				GO:0016310	phosphorylation	0.04	// LOC_Os07g38810 // LOC_Os07g47820 // LOC_Os09g25090 // LOC_Os12g07800 // LOC_Os01g36790 // LOC_Os05g16430 // LOC_Os11g46950 // LOC_Os05g45730 // LOC_Os12g40419 // LOC_Os01g49920 // LOC_Os10g21402 // LOC_Os05g46750 // LOC_Os05g47770 // LOC_Os11g44430 // LOC_Os02g42780 // LOC_Os03g27280 // LOC_Os04g01310 // LOC_Os12g38610 // LOC_Os07g35140 // LOC_Os02g02780 // LOC_Os07g38800 // LOC_Os07g04040 // …					GO:0044275	cellular carbohydrate catabolic process	0.026	// LOC_Os10g42100 // LOC_Os04g38600 // LOC_Os07g09890 // LOC_Os06g04510 // LOC_Os06g40640
												GO:0046164	alcohol catabolic process	0.026	// LOC_Os10g42100 // LOC_Os04g38600 // LOC_Os07g09890 // LOC_Os06g04510 // LOC_Os06g40640
												GO:0012501	programmed cell death	0.027	// LOC_Os11g45190 // LOC_Os06g49390 // LOC_Os11g14380 // LOC_Os11g12340 // LOC_Os06g49360 // LOC_Os11g12330 // LOC_Os11g12320 // LOC_Os06g47800 // LOC_Os11g29000 // LOC_Os04g02860 // LOC_Os02g18070
												GO:0023052	signaling	0.027	// LOC_Os04g34270 // LOC_Os03g43440 // LOC_Os08g41340 // LOC_Os07g49460 // LOC_Os01g47730 // LOC_Os01g54050 // LOC_Os01g47900 // LOC_Os01g57420 // LOC_Os01g62950 // LOC_Os01g65030 // LOC_Os01g57560 // LOC_Os03g22050 // LOC_Os05g07300
												GO:0006915	apoptosis	0.027	// LOC_Os11g45190 // LOC_Os06g49390 // LOC_Os11g14380 // LOC_Os11g12340 // LOC_Os06g49360 // LOC_Os11g12330 // LOC_Os11g12320 // LOC_Os06g47800 // LOC_Os11g29000 // LOC_Os04g02860 // LOC_Os02g18070
												GO:0006952	defense response	0.039	// LOC_Os03g18600 // LOC_Os11g45190 // LOC_Os06g49390 // LOC_Os11g14380 // LOC_Os11g12340 // LOC_Os06g49360 // LOC_Os11g12330 // LOC_Os06g47800 // LOC_Os04g02860 // LOC_Os02g18070
												GO:0006006	glucose metabolic process	0.04	// LOC_Os10g42100 // LOC_Os04g38600 // LOC_Os07g09890 // LOC_Os06g04510 // LOC_Os06g40640
												GO:0009308	amine metabolic process	0.042	// LOC_Os04g41810 // LOC_Os03g25500 // LOC_Os05g31040 // LOC_Os10g40600 // LOC_Os09g25610 // LOC_Os03g02740 // LOC_Os06g40180 // LOC_Os11g27400 // LOC_Os06g40170 // LOC_Os02g09100 // LOC_Os04g53230
