# Supplementary material for: Comparative Transcriptome Analysis of Shoots and Roots of TNG67 and TCN1 Rice Seedlings under Cold Stress and Following Subsequent Recovery: Insights into Metabolic Pathways, Phytohormones, and Transcription Factors
Source: PLoS One. 2015 Jul 2;10(7):e0131391. doi: 10.1371/journal.pone.0131391 (PMC4489882; doi:10.1371/journal.pone.0131391)
Supplement: S5 Table — (XLSX) [file pone.0131391.s013.xlsx]

## Sheet: 3hr
GSEA results of up-regulated DEGs								GSEA results of down-regulated DEGs
TNG67				TCN1				TNG67				TCN1
GO_acc	Term	pvalue	entries	GO_acc	Term	pvalue	entries	GO_acc	Term	pvalue	entries	GO_acc	Term	pvalue	entries
GO:0080090	regulation of primary metabolic process	2.4e-21	// LOC_Os07g48450 // LOC_Os05g51150 // LOC_Os01g74020 // LOC_Os01g13170 // LOC_Os06g07030 // LOC_Os04g21950 // LOC_Os01g64790 // LOC_Os05g39720 // LOC_Os08g34010 // LOC_Os05g38550 // LOC_Os09g36220 // LOC_Os01g14440 // LOC_Os05g46370 // LOC_Os09g36730 // LOC_Os02g45200 // LOC_Os09g35030 // LOC_Os03g21710 // LOC_Os06g37450 // LOC_Os05g34110 // LOC_Os09g35010 // LOC_Os10g41230 // LOC_Os08g39590 // …	GO:0080090	regulation of primary metabolic process	3e-20	// LOC_Os07g48450 // LOC_Os06g37450 // LOC_Os05g51150 // LOC_Os01g13170 // LOC_Os06g07030 // LOC_Os04g21950 // LOC_Os05g39720 // LOC_Os02g49700 // LOC_Os08g34010 // LOC_Os09g36220 // LOC_Os05g46370 // LOC_Os09g36730 // LOC_Os02g45200 // LOC_Os09g35030 // LOC_Os07g02800 // LOC_Os02g07840 // LOC_Os05g34110 // LOC_Os09g11460 // LOC_Os09g35010 // LOC_Os10g41230 // LOC_Os02g43790 // LOC_Os10g41330 // …	GO:0045449	regulation of transcription	4.3e-21	// LOC_Os03g07510 // LOC_Os01g50720 // LOC_Os04g45810 // LOC_Os05g07120 // LOC_Os08g06370 // LOC_Os02g56250 // LOC_Os02g47190 // LOC_Os01g46870 // LOC_Os01g54890 // LOC_Os07g44690 // LOC_Os05g49700 // LOC_Os10g26460 // LOC_Os01g64310 // LOC_Os07g44090 // LOC_Os02g13710 // LOC_Os09g33580 // LOC_Os03g08930 // LOC_Os06g14670 // LOC_Os10g28340 // LOC_Os05g04820 // LOC_Os03g38210 // LOC_Os10g26500 // …	GO:0045449	regulation of transcription	2.5e-33	// LOC_Os01g50720 // LOC_Os12g37970 // LOC_Os04g45810 // LOC_Os04g21950 // LOC_Os01g63160 // LOC_Os07g44950 // LOC_Os01g74540 // LOC_Os08g42550 // LOC_Os01g55150 // LOC_Os05g42180 // LOC_Os02g43970 // LOC_Os04g46400 // LOC_Os12g29330 // LOC_Os01g50940 // LOC_Os05g46610 // LOC_Os06g44320 // LOC_Os01g66890 // LOC_Os03g53020 // LOC_Os08g36920 // LOC_Os02g33750 // LOC_Os01g66270 // LOC_Os06g04850 // …
GO:0019222	regulation of metabolic process	3.2e-21	// LOC_Os07g48450 // LOC_Os05g51150 // LOC_Os01g74020 // LOC_Os01g13170 // LOC_Os06g07030 // LOC_Os04g21950 // LOC_Os01g64790 // LOC_Os05g39720 // LOC_Os08g34010 // LOC_Os05g38550 // LOC_Os09g36220 // LOC_Os01g14440 // LOC_Os05g46370 // LOC_Os09g36730 // LOC_Os02g45200 // LOC_Os09g35030 // LOC_Os03g21710 // LOC_Os06g37450 // LOC_Os05g34110 // LOC_Os09g35010 // LOC_Os10g41230 // LOC_Os08g39590 // …	GO:0019222	regulation of metabolic process	3.9e-20	// LOC_Os07g48450 // LOC_Os06g37450 // LOC_Os05g51150 // LOC_Os01g13170 // LOC_Os06g07030 // LOC_Os04g21950 // LOC_Os05g39720 // LOC_Os02g49700 // LOC_Os08g34010 // LOC_Os09g36220 // LOC_Os05g46370 // LOC_Os09g36730 // LOC_Os02g45200 // LOC_Os09g35030 // LOC_Os07g02800 // LOC_Os02g07840 // LOC_Os05g34110 // LOC_Os09g11460 // LOC_Os09g35010 // LOC_Os10g41230 // LOC_Os02g43790 // LOC_Os10g41330 // …	GO:0019219	regulation of nucleobase, nucleoside, nucleotide and nucleic acid metabolic process	5.4e-21	// LOC_Os03g07510 // LOC_Os01g50720 // LOC_Os04g45810 // LOC_Os05g07120 // LOC_Os08g06370 // LOC_Os02g56250 // LOC_Os02g47190 // LOC_Os01g46870 // LOC_Os01g54890 // LOC_Os07g44690 // LOC_Os05g49700 // LOC_Os10g26460 // LOC_Os01g64310 // LOC_Os07g44090 // LOC_Os02g13710 // LOC_Os09g33580 // LOC_Os03g08930 // LOC_Os06g14670 // LOC_Os10g28340 // LOC_Os05g04820 // LOC_Os03g38210 // LOC_Os10g26500 // …	GO:0019219	regulation of nucleobase, nucleoside, nucleotide and nucleic acid metabolic process	4e-33	// LOC_Os01g50720 // LOC_Os12g37970 // LOC_Os04g45810 // LOC_Os04g21950 // LOC_Os01g63160 // LOC_Os07g44950 // LOC_Os01g74540 // LOC_Os08g42550 // LOC_Os01g55150 // LOC_Os05g42180 // LOC_Os02g43970 // LOC_Os04g46400 // LOC_Os12g29330 // LOC_Os01g50940 // LOC_Os05g46610 // LOC_Os06g44320 // LOC_Os01g66890 // LOC_Os03g53020 // LOC_Os08g36920 // LOC_Os02g33750 // LOC_Os01g66270 // LOC_Os06g04850 // …
GO:0060255	regulation of macromolecule metabolic process	5.4e-21	// LOC_Os07g48450 // LOC_Os05g51150 // LOC_Os01g74020 // LOC_Os01g13170 // LOC_Os06g07030 // LOC_Os04g21950 // LOC_Os01g64790 // LOC_Os05g39720 // LOC_Os08g34010 // LOC_Os05g38550 // LOC_Os09g36220 // LOC_Os01g14440 // LOC_Os05g46370 // LOC_Os09g36730 // LOC_Os02g45200 // LOC_Os09g35030 // LOC_Os03g21710 // LOC_Os06g37450 // LOC_Os05g34110 // LOC_Os09g35010 // LOC_Os10g41230 // LOC_Os08g39590 // …	GO:0060255	regulation of macromolecule metabolic process	6.5e-20	// LOC_Os07g48450 // LOC_Os06g37450 // LOC_Os05g51150 // LOC_Os01g13170 // LOC_Os06g07030 // LOC_Os04g21950 // LOC_Os05g39720 // LOC_Os02g49700 // LOC_Os08g34010 // LOC_Os09g36220 // LOC_Os05g46370 // LOC_Os09g36730 // LOC_Os02g45200 // LOC_Os09g35030 // LOC_Os07g02800 // LOC_Os02g07840 // LOC_Os05g34110 // LOC_Os09g11460 // LOC_Os09g35010 // LOC_Os10g41230 // LOC_Os02g43790 // LOC_Os10g41330 // …	GO:0051171	regulation of nitrogen compound metabolic process	5.4e-21	// LOC_Os03g07510 // LOC_Os01g50720 // LOC_Os04g45810 // LOC_Os05g07120 // LOC_Os08g06370 // LOC_Os02g56250 // LOC_Os02g47190 // LOC_Os01g46870 // LOC_Os01g54890 // LOC_Os07g44690 // LOC_Os05g49700 // LOC_Os10g26460 // LOC_Os01g64310 // LOC_Os07g44090 // LOC_Os02g13710 // LOC_Os09g33580 // LOC_Os03g08930 // LOC_Os06g14670 // LOC_Os10g28340 // LOC_Os05g04820 // LOC_Os03g38210 // LOC_Os10g26500 // …	GO:0051171	regulation of nitrogen compound metabolic process	4e-33	// LOC_Os01g50720 // LOC_Os12g37970 // LOC_Os04g45810 // LOC_Os04g21950 // LOC_Os01g63160 // LOC_Os07g44950 // LOC_Os01g74540 // LOC_Os08g42550 // LOC_Os01g55150 // LOC_Os05g42180 // LOC_Os02g43970 // LOC_Os04g46400 // LOC_Os12g29330 // LOC_Os01g50940 // LOC_Os05g46610 // LOC_Os06g44320 // LOC_Os01g66890 // LOC_Os03g53020 // LOC_Os08g36920 // LOC_Os02g33750 // LOC_Os01g66270 // LOC_Os06g04850 // …
GO:0045449	regulation of transcription	1e-19	// LOC_Os07g48450 // LOC_Os01g74020 // LOC_Os02g08440 // LOC_Os06g07030 // LOC_Os04g21950 // LOC_Os01g64790 // LOC_Os05g39720 // LOC_Os08g34010 // LOC_Os09g36220 // LOC_Os01g14440 // LOC_Os05g46370 // LOC_Os09g36730 // LOC_Os02g45200 // LOC_Os09g35030 // LOC_Os03g21710 // LOC_Os05g34110 // LOC_Os09g35010 // LOC_Os10g41230 // LOC_Os08g39590 // LOC_Os02g43790 // LOC_Os10g41330 // LOC_Os03g08500 // …	GO:0045449	regulation of transcription	1.2e-19	// LOC_Os07g48450 // LOC_Os05g51150 // LOC_Os02g08440 // LOC_Os06g07030 // LOC_Os04g21950 // LOC_Os05g39720 // LOC_Os02g49700 // LOC_Os08g34010 // LOC_Os09g36220 // LOC_Os05g46370 // LOC_Os09g36730 // LOC_Os02g45200 // LOC_Os09g35030 // LOC_Os07g02800 // LOC_Os02g07840 // LOC_Os05g34110 // LOC_Os09g11460 // LOC_Os09g35010 // LOC_Os10g41230 // LOC_Os02g43790 // LOC_Os10g41330 // LOC_Os03g08500 // …	GO:0031326	regulation of cellular biosynthetic process	2e-20	// LOC_Os03g07510 // LOC_Os01g50720 // LOC_Os04g45810 // LOC_Os05g07120 // LOC_Os08g06370 // LOC_Os02g56250 // LOC_Os02g47190 // LOC_Os01g46870 // LOC_Os01g54890 // LOC_Os07g44690 // LOC_Os05g49700 // LOC_Os10g26460 // LOC_Os01g64310 // LOC_Os07g44090 // LOC_Os02g13710 // LOC_Os09g33580 // LOC_Os03g08930 // LOC_Os06g14670 // LOC_Os10g28340 // LOC_Os05g04820 // LOC_Os03g38210 // LOC_Os10g26500 // …	GO:0009889	regulation of biosynthetic process	1.9e-32	// LOC_Os01g50720 // LOC_Os12g37970 // LOC_Os04g45810 // LOC_Os04g21950 // LOC_Os01g63160 // LOC_Os07g44950 // LOC_Os01g74540 // LOC_Os08g42550 // LOC_Os01g55150 // LOC_Os05g42180 // LOC_Os02g43970 // LOC_Os04g46400 // LOC_Os12g29330 // LOC_Os01g50940 // LOC_Os05g46610 // LOC_Os06g44320 // LOC_Os01g66890 // LOC_Os03g53020 // LOC_Os08g36920 // LOC_Os02g33750 // LOC_Os01g66270 // LOC_Os06g04850 // …
GO:0019219	regulation of nucleobase, nucleoside, nucleotide and nucleic acid metabolic process	1.4e-19	// LOC_Os07g48450 // LOC_Os01g74020 // LOC_Os02g08440 // LOC_Os06g07030 // LOC_Os04g21950 // LOC_Os01g64790 // LOC_Os05g39720 // LOC_Os08g34010 // LOC_Os09g36220 // LOC_Os01g14440 // LOC_Os05g46370 // LOC_Os09g36730 // LOC_Os02g45200 // LOC_Os09g35030 // LOC_Os03g21710 // LOC_Os05g34110 // LOC_Os09g35010 // LOC_Os10g41230 // LOC_Os08g39590 // LOC_Os02g43790 // LOC_Os10g41330 // LOC_Os03g08500 // …	GO:0019219	regulation of nucleobase, nucleoside, nucleotide and nucleic acid metabolic process	1.6e-19	// LOC_Os07g48450 // LOC_Os05g51150 // LOC_Os02g08440 // LOC_Os06g07030 // LOC_Os04g21950 // LOC_Os05g39720 // LOC_Os02g49700 // LOC_Os08g34010 // LOC_Os09g36220 // LOC_Os05g46370 // LOC_Os09g36730 // LOC_Os02g45200 // LOC_Os09g35030 // LOC_Os07g02800 // LOC_Os02g07840 // LOC_Os05g34110 // LOC_Os09g11460 // LOC_Os09g35010 // LOC_Os10g41230 // LOC_Os02g43790 // LOC_Os10g41330 // LOC_Os03g08500 // …	GO:0009889	regulation of biosynthetic process	2e-20	// LOC_Os03g07510 // LOC_Os01g50720 // LOC_Os04g45810 // LOC_Os05g07120 // LOC_Os08g06370 // LOC_Os02g56250 // LOC_Os02g47190 // LOC_Os01g46870 // LOC_Os01g54890 // LOC_Os07g44690 // LOC_Os05g49700 // LOC_Os10g26460 // LOC_Os01g64310 // LOC_Os07g44090 // LOC_Os02g13710 // LOC_Os09g33580 // LOC_Os03g08930 // LOC_Os06g14670 // LOC_Os10g28340 // LOC_Os05g04820 // LOC_Os03g38210 // LOC_Os10g26500 // …	GO:0010556	regulation of macromolecule biosynthetic process	1.9e-32	// LOC_Os01g50720 // LOC_Os12g37970 // LOC_Os04g45810 // LOC_Os04g21950 // LOC_Os01g63160 // LOC_Os07g44950 // LOC_Os01g74540 // LOC_Os08g42550 // LOC_Os01g55150 // LOC_Os05g42180 // LOC_Os02g43970 // LOC_Os04g46400 // LOC_Os12g29330 // LOC_Os01g50940 // LOC_Os05g46610 // LOC_Os06g44320 // LOC_Os01g66890 // LOC_Os03g53020 // LOC_Os08g36920 // LOC_Os02g33750 // LOC_Os01g66270 // LOC_Os06g04850 // …
GO:0051171	regulation of nitrogen compound metabolic process	1.4e-19	// LOC_Os07g48450 // LOC_Os01g74020 // LOC_Os02g08440 // LOC_Os06g07030 // LOC_Os04g21950 // LOC_Os01g64790 // LOC_Os05g39720 // LOC_Os08g34010 // LOC_Os09g36220 // LOC_Os01g14440 // LOC_Os05g46370 // LOC_Os09g36730 // LOC_Os02g45200 // LOC_Os09g35030 // LOC_Os03g21710 // LOC_Os05g34110 // LOC_Os09g35010 // LOC_Os10g41230 // LOC_Os08g39590 // LOC_Os02g43790 // LOC_Os10g41330 // LOC_Os03g08500 // …	GO:0051171	regulation of nitrogen compound metabolic process	1.6e-19	// LOC_Os07g48450 // LOC_Os05g51150 // LOC_Os02g08440 // LOC_Os06g07030 // LOC_Os04g21950 // LOC_Os05g39720 // LOC_Os02g49700 // LOC_Os08g34010 // LOC_Os09g36220 // LOC_Os05g46370 // LOC_Os09g36730 // LOC_Os02g45200 // LOC_Os09g35030 // LOC_Os07g02800 // LOC_Os02g07840 // LOC_Os05g34110 // LOC_Os09g11460 // LOC_Os09g35010 // LOC_Os10g41230 // LOC_Os02g43790 // LOC_Os10g41330 // LOC_Os03g08500 // …	GO:0010556	regulation of macromolecule biosynthetic process	2e-20	// LOC_Os03g07510 // LOC_Os01g50720 // LOC_Os04g45810 // LOC_Os05g07120 // LOC_Os08g06370 // LOC_Os02g56250 // LOC_Os02g47190 // LOC_Os01g46870 // LOC_Os01g54890 // LOC_Os07g44690 // LOC_Os05g49700 // LOC_Os10g26460 // LOC_Os01g64310 // LOC_Os07g44090 // LOC_Os02g13710 // LOC_Os09g33580 // LOC_Os03g08930 // LOC_Os06g14670 // LOC_Os10g28340 // LOC_Os05g04820 // LOC_Os03g38210 // LOC_Os10g26500 // …	GO:0031326	regulation of cellular biosynthetic process	1.9e-32	// LOC_Os01g50720 // LOC_Os12g37970 // LOC_Os04g45810 // LOC_Os04g21950 // LOC_Os01g63160 // LOC_Os07g44950 // LOC_Os01g74540 // LOC_Os08g42550 // LOC_Os01g55150 // LOC_Os05g42180 // LOC_Os02g43970 // LOC_Os04g46400 // LOC_Os12g29330 // LOC_Os01g50940 // LOC_Os05g46610 // LOC_Os06g44320 // LOC_Os01g66890 // LOC_Os03g53020 // LOC_Os08g36920 // LOC_Os02g33750 // LOC_Os01g66270 // LOC_Os06g04850 // …
GO:0065007	biological regulation	1.7e-19	// LOC_Os07g48450 // LOC_Os01g74020 // LOC_Os04g21950 // LOC_Os01g64790 // LOC_Os02g42314 // LOC_Os10g28000 // LOC_Os02g45200 // LOC_Os05g38550 // LOC_Os12g43550 // LOC_Os09g35010 // LOC_Os03g08500 // LOC_Os03g20720 // LOC_Os01g57420 // LOC_Os07g04560 // LOC_Os01g69920 // LOC_Os05g51150 // LOC_Os07g12340 // LOC_Os06g30970 // LOC_Os04g46220 // LOC_Os02g06480 // LOC_Os03g60530 // LOC_Os05g27930 // …	GO:0065007	biological regulation	4.3e-19	// LOC_Os07g48450 // LOC_Os04g21950 // LOC_Os02g42314 // LOC_Os10g28000 // LOC_Os02g45200 // LOC_Os12g43550 // LOC_Os09g35010 // LOC_Os03g08500 // LOC_Os03g20720 // LOC_Os03g51690 // LOC_Os01g57420 // LOC_Os03g44540 // LOC_Os07g04560 // LOC_Os01g69920 // LOC_Os03g06630 // LOC_Os06g36000 // LOC_Os05g51150 // LOC_Os12g40920 // LOC_Os03g55590 // LOC_Os07g12340 // LOC_Os01g53220 // LOC_Os04g46220 // …	GO:0050794	regulation of cellular process	3e-20	// LOC_Os03g07510 // LOC_Os01g50720 // LOC_Os04g45810 // LOC_Os05g07120 // LOC_Os08g06370 // LOC_Os04g54900 // LOC_Os02g56250 // LOC_Os02g47190 // LOC_Os01g46870 // LOC_Os01g54890 // LOC_Os05g45820 // LOC_Os08g34240 // LOC_Os07g44690 // LOC_Os05g49700 // LOC_Os09g25090 // LOC_Os10g34170 // LOC_Os10g26460 // LOC_Os01g64310 // LOC_Os07g44090 // LOC_Os02g13710 // LOC_Os09g33580 // LOC_Os03g08930 // …	GO:0010468	regulation of gene expression	5.7e-32	// LOC_Os01g50720 // LOC_Os12g37970 // LOC_Os04g45810 // LOC_Os04g21950 // LOC_Os01g63160 // LOC_Os07g44950 // LOC_Os01g74540 // LOC_Os08g42550 // LOC_Os01g55150 // LOC_Os05g42180 // LOC_Os02g43970 // LOC_Os04g46400 // LOC_Os12g29330 // LOC_Os01g50940 // LOC_Os05g46610 // LOC_Os06g44320 // LOC_Os01g66890 // LOC_Os03g53020 // LOC_Os08g36920 // LOC_Os02g33750 // LOC_Os01g66270 // LOC_Os06g04850 // …
GO:0009889	regulation of biosynthetic process	3.6e-19	// LOC_Os07g48450 // LOC_Os01g74020 // LOC_Os02g08440 // LOC_Os06g07030 // LOC_Os04g21950 // LOC_Os01g64790 // LOC_Os05g39720 // LOC_Os08g34010 // LOC_Os09g36220 // LOC_Os01g14440 // LOC_Os05g46370 // LOC_Os09g36730 // LOC_Os02g45200 // LOC_Os09g35030 // LOC_Os03g21710 // LOC_Os05g34110 // LOC_Os09g35010 // LOC_Os10g41230 // LOC_Os08g39590 // LOC_Os02g43790 // LOC_Os10g41330 // LOC_Os03g08500 // …	GO:0009889	regulation of biosynthetic process	4.2e-19	// LOC_Os07g48450 // LOC_Os05g51150 // LOC_Os02g08440 // LOC_Os06g07030 // LOC_Os04g21950 // LOC_Os05g39720 // LOC_Os02g49700 // LOC_Os08g34010 // LOC_Os09g36220 // LOC_Os05g46370 // LOC_Os09g36730 // LOC_Os02g45200 // LOC_Os09g35030 // LOC_Os07g02800 // LOC_Os02g07840 // LOC_Os05g34110 // LOC_Os09g11460 // LOC_Os09g35010 // LOC_Os10g41230 // LOC_Os02g43790 // LOC_Os10g41330 // LOC_Os03g08500 // …	GO:0031323	regulation of cellular metabolic process	4.3e-20	// LOC_Os03g07510 // LOC_Os01g50720 // LOC_Os04g45810 // LOC_Os05g07120 // LOC_Os08g06370 // LOC_Os02g56250 // LOC_Os02g47190 // LOC_Os01g46870 // LOC_Os01g54890 // LOC_Os07g44690 // LOC_Os05g49700 // LOC_Os10g26460 // LOC_Os01g64310 // LOC_Os07g44090 // LOC_Os02g13710 // LOC_Os09g33580 // LOC_Os03g08930 // LOC_Os06g14670 // LOC_Os10g28340 // LOC_Os05g04820 // LOC_Os03g38210 // LOC_Os10g26500 // …	GO:0031323	regulation of cellular metabolic process	7.9e-32	// LOC_Os01g50720 // LOC_Os12g37970 // LOC_Os04g45810 // LOC_Os04g21950 // LOC_Os01g63160 // LOC_Os07g44950 // LOC_Os01g74540 // LOC_Os08g42550 // LOC_Os01g55150 // LOC_Os05g42180 // LOC_Os02g43970 // LOC_Os04g46400 // LOC_Os12g29330 // LOC_Os01g50940 // LOC_Os05g46610 // LOC_Os06g44320 // LOC_Os01g66890 // LOC_Os03g53020 // LOC_Os08g36920 // LOC_Os02g33750 // LOC_Os01g66270 // LOC_Os06g04850 // …
GO:0010556	regulation of macromolecule biosynthetic process	3.6e-19	// LOC_Os07g48450 // LOC_Os01g74020 // LOC_Os02g08440 // LOC_Os06g07030 // LOC_Os04g21950 // LOC_Os01g64790 // LOC_Os05g39720 // LOC_Os08g34010 // LOC_Os09g36220 // LOC_Os01g14440 // LOC_Os05g46370 // LOC_Os09g36730 // LOC_Os02g45200 // LOC_Os09g35030 // LOC_Os03g21710 // LOC_Os05g34110 // LOC_Os09g35010 // LOC_Os10g41230 // LOC_Os08g39590 // LOC_Os02g43790 // LOC_Os10g41330 // LOC_Os03g08500 // …	GO:0010556	regulation of macromolecule biosynthetic process	4.2e-19	// LOC_Os07g48450 // LOC_Os05g51150 // LOC_Os02g08440 // LOC_Os06g07030 // LOC_Os04g21950 // LOC_Os05g39720 // LOC_Os02g49700 // LOC_Os08g34010 // LOC_Os09g36220 // LOC_Os05g46370 // LOC_Os09g36730 // LOC_Os02g45200 // LOC_Os09g35030 // LOC_Os07g02800 // LOC_Os02g07840 // LOC_Os05g34110 // LOC_Os09g11460 // LOC_Os09g35010 // LOC_Os10g41230 // LOC_Os02g43790 // LOC_Os10g41330 // LOC_Os03g08500 // …	GO:0010468	regulation of gene expression	4.1e-20	// LOC_Os03g07510 // LOC_Os01g50720 // LOC_Os04g45810 // LOC_Os05g07120 // LOC_Os08g06370 // LOC_Os02g56250 // LOC_Os02g47190 // LOC_Os01g46870 // LOC_Os01g54890 // LOC_Os07g44690 // LOC_Os05g49700 // LOC_Os10g26460 // LOC_Os01g64310 // LOC_Os07g44090 // LOC_Os02g13710 // LOC_Os09g33580 // LOC_Os03g08930 // LOC_Os06g14670 // LOC_Os10g28340 // LOC_Os05g04820 // LOC_Os03g38210 // LOC_Os10g26500 // …	GO:0006350	transcription	1.5e-31	// LOC_Os01g50720 // LOC_Os12g37970 // LOC_Os04g45810 // LOC_Os04g21950 // LOC_Os01g63160 // LOC_Os07g44950 // LOC_Os01g74540 // LOC_Os08g42550 // LOC_Os01g55150 // LOC_Os05g42180 // LOC_Os02g43970 // LOC_Os04g46400 // LOC_Os12g29330 // LOC_Os01g50940 // LOC_Os05g46610 // LOC_Os06g44320 // LOC_Os01g33810 // LOC_Os01g66890 // LOC_Os03g53020 // LOC_Os08g36920 // LOC_Os02g33750 // LOC_Os01g66270 // …
GO:0031326	regulation of cellular biosynthetic process	3.6e-19	// LOC_Os07g48450 // LOC_Os01g74020 // LOC_Os02g08440 // LOC_Os06g07030 // LOC_Os04g21950 // LOC_Os01g64790 // LOC_Os05g39720 // LOC_Os08g34010 // LOC_Os09g36220 // LOC_Os01g14440 // LOC_Os05g46370 // LOC_Os09g36730 // LOC_Os02g45200 // LOC_Os09g35030 // LOC_Os03g21710 // LOC_Os05g34110 // LOC_Os09g35010 // LOC_Os10g41230 // LOC_Os08g39590 // LOC_Os02g43790 // LOC_Os10g41330 // LOC_Os03g08500 // …	GO:0031326	regulation of cellular biosynthetic process	4.2e-19	// LOC_Os07g48450 // LOC_Os05g51150 // LOC_Os02g08440 // LOC_Os06g07030 // LOC_Os04g21950 // LOC_Os05g39720 // LOC_Os02g49700 // LOC_Os08g34010 // LOC_Os09g36220 // LOC_Os05g46370 // LOC_Os09g36730 // LOC_Os02g45200 // LOC_Os09g35030 // LOC_Os07g02800 // LOC_Os02g07840 // LOC_Os05g34110 // LOC_Os09g11460 // LOC_Os09g35010 // LOC_Os10g41230 // LOC_Os02g43790 // LOC_Os10g41330 // LOC_Os03g08500 // …	GO:0006350	transcription	4.3e-20	// LOC_Os03g07510 // LOC_Os01g50720 // LOC_Os04g45810 // LOC_Os09g28354 // LOC_Os05g07120 // LOC_Os08g06370 // LOC_Os02g56250 // LOC_Os02g47190 // LOC_Os01g46870 // LOC_Os01g54890 // LOC_Os07g44690 // LOC_Os05g49700 // LOC_Os10g26460 // LOC_Os01g64310 // LOC_Os07g44090 // LOC_Os02g13710 // LOC_Os09g33580 // LOC_Os03g08930 // LOC_Os06g14670 // LOC_Os10g28340 // LOC_Os05g04820 // LOC_Os03g38210 // …	GO:0080090	regulation of primary metabolic process	5.8e-31	// LOC_Os01g50720 // LOC_Os12g37970 // LOC_Os04g45810 // LOC_Os04g21950 // LOC_Os01g63160 // LOC_Os07g44950 // LOC_Os01g74540 // LOC_Os08g42550 // LOC_Os01g55150 // LOC_Os05g42180 // LOC_Os02g43970 // LOC_Os04g46400 // LOC_Os12g29330 // LOC_Os01g50940 // LOC_Os05g46610 // LOC_Os06g44320 // LOC_Os01g66890 // LOC_Os03g53020 // LOC_Os08g36920 // LOC_Os02g33750 // LOC_Os01g66270 // LOC_Os06g04850 // …
GO:0031323	regulation of cellular metabolic process	2.8e-19	// LOC_Os07g48450 // LOC_Os01g74020 // LOC_Os02g08440 // LOC_Os06g07030 // LOC_Os04g21950 // LOC_Os01g64790 // LOC_Os05g39720 // LOC_Os08g34010 // LOC_Os09g36220 // LOC_Os01g14440 // LOC_Os05g46370 // LOC_Os09g36730 // LOC_Os02g45200 // LOC_Os09g35030 // LOC_Os03g21710 // LOC_Os05g34110 // LOC_Os09g35010 // LOC_Os10g41230 // LOC_Os08g39590 // LOC_Os02g43790 // LOC_Os10g41330 // LOC_Os03g08500 // …	GO:0031323	regulation of cellular metabolic process	3.1e-19	// LOC_Os07g48450 // LOC_Os05g51150 // LOC_Os02g08440 // LOC_Os06g07030 // LOC_Os04g21950 // LOC_Os05g39720 // LOC_Os02g49700 // LOC_Os08g34010 // LOC_Os09g36220 // LOC_Os05g46370 // LOC_Os09g36730 // LOC_Os02g45200 // LOC_Os09g35030 // LOC_Os07g02800 // LOC_Os02g07840 // LOC_Os05g34110 // LOC_Os09g11460 // LOC_Os09g35010 // LOC_Os10g41230 // LOC_Os02g43790 // LOC_Os10g41330 // LOC_Os03g08500 // …	GO:0080090	regulation of primary metabolic process	1.1e-19	// LOC_Os03g07510 // LOC_Os01g50720 // LOC_Os04g45810 // LOC_Os05g07120 // LOC_Os08g06370 // LOC_Os02g56250 // LOC_Os02g47190 // LOC_Os01g46870 // LOC_Os01g54890 // LOC_Os07g44690 // LOC_Os05g49700 // LOC_Os10g26460 // LOC_Os01g64310 // LOC_Os07g44090 // LOC_Os02g13710 // LOC_Os09g33580 // LOC_Os03g08930 // LOC_Os06g14670 // LOC_Os10g28340 // LOC_Os05g04820 // LOC_Os03g38210 // LOC_Os10g26500 // …	GO:0060255	regulation of macromolecule metabolic process	1.8e-30	// LOC_Os01g50720 // LOC_Os12g37970 // LOC_Os04g45810 // LOC_Os04g21950 // LOC_Os01g63160 // LOC_Os07g44950 // LOC_Os01g74540 // LOC_Os08g42550 // LOC_Os01g55150 // LOC_Os05g42180 // LOC_Os02g43970 // LOC_Os04g46400 // LOC_Os12g29330 // LOC_Os01g50940 // LOC_Os05g46610 // LOC_Os06g44320 // LOC_Os01g66890 // LOC_Os03g53020 // LOC_Os08g36920 // LOC_Os02g33750 // LOC_Os01g66270 // LOC_Os06g04850 // …
GO:0010468	regulation of gene expression	7.5e-19	// LOC_Os07g48450 // LOC_Os01g74020 // LOC_Os02g08440 // LOC_Os06g07030 // LOC_Os04g21950 // LOC_Os01g64790 // LOC_Os05g39720 // LOC_Os08g34010 // LOC_Os09g36220 // LOC_Os01g14440 // LOC_Os05g46370 // LOC_Os09g36730 // LOC_Os02g45200 // LOC_Os09g35030 // LOC_Os03g21710 // LOC_Os05g34110 // LOC_Os09g35010 // LOC_Os10g41230 // LOC_Os08g39590 // LOC_Os02g43790 // LOC_Os10g41330 // LOC_Os03g08500 // …	GO:0010468	regulation of gene expression	8.5e-19	// LOC_Os07g48450 // LOC_Os05g51150 // LOC_Os02g08440 // LOC_Os06g07030 // LOC_Os04g21950 // LOC_Os05g39720 // LOC_Os02g49700 // LOC_Os08g34010 // LOC_Os09g36220 // LOC_Os05g46370 // LOC_Os09g36730 // LOC_Os02g45200 // LOC_Os09g35030 // LOC_Os07g02800 // LOC_Os02g07840 // LOC_Os05g34110 // LOC_Os09g11460 // LOC_Os09g35010 // LOC_Os10g41230 // LOC_Os02g43790 // LOC_Os10g41330 // LOC_Os03g08500 // …	GO:0050789	regulation of biological process	1.3e-19	// LOC_Os03g07510 // LOC_Os01g50720 // LOC_Os04g45810 // LOC_Os05g07120 // LOC_Os08g06370 // LOC_Os04g54900 // LOC_Os02g56250 // LOC_Os02g47190 // LOC_Os01g46870 // LOC_Os01g54890 // LOC_Os05g45820 // LOC_Os08g34240 // LOC_Os07g44690 // LOC_Os05g49700 // LOC_Os09g25090 // LOC_Os10g34170 // LOC_Os10g26460 // LOC_Os01g64310 // LOC_Os07g44090 // LOC_Os02g13710 // LOC_Os09g33580 // LOC_Os03g08930 // …	GO:0019222	regulation of metabolic process	5e-30	// LOC_Os01g50720 // LOC_Os12g37970 // LOC_Os04g45810 // LOC_Os04g21950 // LOC_Os01g63160 // LOC_Os07g44950 // LOC_Os01g74540 // LOC_Os08g42550 // LOC_Os01g55150 // LOC_Os05g42180 // LOC_Os02g43970 // LOC_Os04g46400 // LOC_Os12g29330 // LOC_Os01g50940 // LOC_Os05g46610 // LOC_Os06g44320 // LOC_Os01g66890 // LOC_Os03g53020 // LOC_Os08g36920 // LOC_Os02g33750 // LOC_Os01g66270 // LOC_Os06g04850 // …
GO:0050789	regulation of biological process	1.7e-18	// LOC_Os07g48450 // LOC_Os01g74020 // LOC_Os04g21950 // LOC_Os01g64790 // LOC_Os02g42314 // LOC_Os10g28000 // LOC_Os02g45200 // LOC_Os05g38550 // LOC_Os12g43550 // LOC_Os09g35010 // LOC_Os03g08500 // LOC_Os03g20720 // LOC_Os01g57420 // LOC_Os07g04560 // LOC_Os01g69920 // LOC_Os05g51150 // LOC_Os07g12340 // LOC_Os06g30970 // LOC_Os04g46220 // LOC_Os03g60530 // LOC_Os05g27930 // LOC_Os10g31830 // …	GO:0006350	transcription	3.6e-18	// LOC_Os07g48450 // LOC_Os05g51150 // LOC_Os02g08440 // LOC_Os06g07030 // LOC_Os04g21950 // LOC_Os05g39720 // LOC_Os02g49700 // LOC_Os08g34010 // LOC_Os09g36220 // LOC_Os05g46370 // LOC_Os09g36730 // LOC_Os02g45200 // LOC_Os09g35030 // LOC_Os07g02800 // LOC_Os02g07840 // LOC_Os05g34110 // LOC_Os09g11460 // LOC_Os09g35010 // LOC_Os10g41230 // LOC_Os02g43790 // LOC_Os10g41330 // LOC_Os03g08500 // …	GO:0060255	regulation of macromolecule metabolic process	2.4e-19	// LOC_Os03g07510 // LOC_Os01g50720 // LOC_Os04g45810 // LOC_Os05g07120 // LOC_Os08g06370 // LOC_Os02g56250 // LOC_Os02g47190 // LOC_Os01g46870 // LOC_Os01g54890 // LOC_Os07g44690 // LOC_Os05g49700 // LOC_Os10g26460 // LOC_Os01g64310 // LOC_Os07g44090 // LOC_Os02g13710 // LOC_Os09g33580 // LOC_Os03g08930 // LOC_Os06g14670 // LOC_Os10g28340 // LOC_Os05g04820 // LOC_Os03g38210 // LOC_Os10g26500 // …	GO:0050794	regulation of cellular process	4.5e-28	// LOC_Os01g50720 // LOC_Os12g37970 // LOC_Os04g45810 // LOC_Os04g21950 // LOC_Os01g63160 // LOC_Os07g44950 // LOC_Os09g25090 // LOC_Os01g74540 // LOC_Os08g42550 // LOC_Os01g55150 // LOC_Os05g42180 // LOC_Os02g43970 // LOC_Os04g46400 // LOC_Os12g29330 // LOC_Os01g50940 // LOC_Os05g46610 // LOC_Os06g44320 // LOC_Os01g66890 // LOC_Os03g53020 // LOC_Os08g36920 // LOC_Os02g33750 // LOC_Os01g66270 // …
GO:0006350	transcription	3.2e-18	// LOC_Os07g48450 // LOC_Os01g74020 // LOC_Os02g08440 // LOC_Os06g07030 // LOC_Os04g21950 // LOC_Os01g64790 // LOC_Os05g39720 // LOC_Os08g34010 // LOC_Os09g36220 // LOC_Os01g14440 // LOC_Os05g46370 // LOC_Os09g36730 // LOC_Os02g45200 // LOC_Os09g35030 // LOC_Os03g21710 // LOC_Os05g34110 // LOC_Os09g35010 // LOC_Os10g41230 // LOC_Os08g39590 // LOC_Os02g43790 // LOC_Os10g41330 // LOC_Os03g08500 // …	GO:0050789	regulation of biological process	4.5e-18	// LOC_Os07g48450 // LOC_Os04g21950 // LOC_Os02g42314 // LOC_Os10g28000 // LOC_Os02g45200 // LOC_Os12g43550 // LOC_Os09g35010 // LOC_Os03g08500 // LOC_Os03g20720 // LOC_Os03g51690 // LOC_Os01g57420 // LOC_Os03g44540 // LOC_Os07g04560 // LOC_Os01g69920 // LOC_Os03g06630 // LOC_Os06g36000 // LOC_Os05g51150 // LOC_Os12g40920 // LOC_Os03g55590 // LOC_Os07g12340 // LOC_Os01g53220 // LOC_Os04g46220 // …	GO:0019222	regulation of metabolic process	4.4e-19	// LOC_Os03g07510 // LOC_Os01g50720 // LOC_Os04g45810 // LOC_Os05g07120 // LOC_Os08g06370 // LOC_Os02g56250 // LOC_Os02g47190 // LOC_Os01g46870 // LOC_Os01g54890 // LOC_Os07g44690 // LOC_Os05g49700 // LOC_Os10g26460 // LOC_Os01g64310 // LOC_Os07g44090 // LOC_Os02g13710 // LOC_Os09g33580 // LOC_Os03g08930 // LOC_Os06g14670 // LOC_Os10g28340 // LOC_Os05g04820 // LOC_Os03g38210 // LOC_Os10g26500 // …	GO:0050789	regulation of biological process	2.8e-26	// LOC_Os01g50720 // LOC_Os12g37970 // LOC_Os04g45810 // LOC_Os04g21950 // LOC_Os01g63160 // LOC_Os07g44950 // LOC_Os09g25090 // LOC_Os01g74540 // LOC_Os08g42550 // LOC_Os01g55150 // LOC_Os05g42180 // LOC_Os02g43970 // LOC_Os04g46400 // LOC_Os12g29330 // LOC_Os01g50940 // LOC_Os05g46610 // LOC_Os06g44320 // LOC_Os01g66890 // LOC_Os03g53020 // LOC_Os08g36920 // LOC_Os02g33750 // LOC_Os01g66270 // …
GO:0009058	biosynthetic process	8.5e-18	// LOC_Os07g48450 // LOC_Os01g74020 // LOC_Os04g21950 // LOC_Os01g64790 // LOC_Os05g47980 // LOC_Os02g45200 // LOC_Os09g35010 // LOC_Os02g39790 // LOC_Os07g36250 // LOC_Os08g25390 // LOC_Os02g39795 // LOC_Os03g08500 // LOC_Os01g48770 // LOC_Os04g42090 // LOC_Os01g25440 // LOC_Os07g04560 // LOC_Os03g21940 // LOC_Os05g51150 // LOC_Os01g52260 // LOC_Os03g38000 // LOC_Os01g53220 // LOC_Os04g46220 // …	GO:0050794	regulation of cellular process	2e-17	// LOC_Os07g48450 // LOC_Os01g13480 // LOC_Os05g51150 // LOC_Os02g08440 // LOC_Os06g07030 // LOC_Os04g21950 // LOC_Os03g20720 // LOC_Os05g39720 // LOC_Os02g49700 // LOC_Os08g34010 // LOC_Os09g36220 // LOC_Os01g59790 // LOC_Os05g46370 // LOC_Os09g36730 // LOC_Os02g45200 // LOC_Os09g35030 // LOC_Os07g02800 // LOC_Os12g43550 // LOC_Os02g07840 // LOC_Os05g34110 // LOC_Os09g11460 // LOC_Os09g35010 // …	GO:0065007	biological regulation	9.5e-19	// LOC_Os03g07510 // LOC_Os01g50720 // LOC_Os04g45810 // LOC_Os05g07120 // LOC_Os08g06370 // LOC_Os04g54900 // LOC_Os02g56250 // LOC_Os02g47190 // LOC_Os01g46870 // LOC_Os01g54890 // LOC_Os05g45820 // LOC_Os08g34240 // LOC_Os07g44690 // LOC_Os05g49700 // LOC_Os09g25090 // LOC_Os10g34170 // LOC_Os10g26460 // LOC_Os01g64310 // LOC_Os07g44090 // LOC_Os02g13710 // LOC_Os09g33580 // LOC_Os03g08930 // …	GO:0065007	biological regulation	1.9e-25	// LOC_Os01g50720 // LOC_Os12g37970 // LOC_Os04g45810 // LOC_Os04g21950 // LOC_Os01g63160 // LOC_Os07g44950 // LOC_Os09g25090 // LOC_Os01g74540 // LOC_Os08g42550 // LOC_Os01g55150 // LOC_Os05g42180 // LOC_Os02g43970 // LOC_Os04g46400 // LOC_Os12g29330 // LOC_Os02g12770 // LOC_Os05g46610 // LOC_Os06g44320 // LOC_Os01g66890 // LOC_Os03g53020 // LOC_Os08g36920 // LOC_Os02g33750 // LOC_Os01g66270 // …
GO:0044249	cellular biosynthetic process	3.2e-17	// LOC_Os07g48450 // LOC_Os01g74020 // LOC_Os04g21950 // LOC_Os01g64790 // LOC_Os02g45200 // LOC_Os09g35010 // LOC_Os02g39790 // LOC_Os07g36250 // LOC_Os08g25390 // LOC_Os02g39795 // LOC_Os03g08500 // LOC_Os05g35266 // LOC_Os04g42090 // LOC_Os01g25440 // LOC_Os07g04560 // LOC_Os03g21940 // LOC_Os01g48770 // LOC_Os05g51150 // LOC_Os01g52260 // LOC_Os03g38000 // LOC_Os01g53220 // LOC_Os04g46220 // …	GO:0006807	nitrogen compound metabolic process	1.1e-15	// LOC_Os07g48450 // LOC_Os04g21950 // LOC_Os02g45200 // LOC_Os09g35010 // LOC_Os02g39790 // LOC_Os08g25390 // LOC_Os02g39795 // LOC_Os03g08500 // LOC_Os04g42090 // LOC_Os03g51690 // LOC_Os03g44540 // LOC_Os01g25440 // LOC_Os07g04560 // LOC_Os01g69920 // LOC_Os03g06630 // LOC_Os06g36000 // LOC_Os05g51150 // LOC_Os12g40920 // LOC_Os03g55590 // LOC_Os01g52260 // LOC_Os08g38170 // LOC_Os01g53220 // …	GO:0009987	cellular process	1.6e-18	// LOC_Os01g50720 // LOC_Os03g02190 // LOC_Os04g45810 // LOC_Os01g67950 // LOC_Os04g54900 // LOC_Os11g44580 // LOC_Os01g47900 // LOC_Os12g14330 // LOC_Os09g25090 // LOC_Os02g09960 // LOC_Os09g29360 // LOC_Os02g43290 // LOC_Os09g16510 // LOC_Os01g55150 // LOC_Os12g29580 // LOC_Os02g05980 // LOC_Os12g17090 // LOC_Os05g31550 // LOC_Os04g46400 // LOC_Os07g02620 // LOC_Os01g25760 // LOC_Os09g32260 // …	GO:0044260	cellular macromolecule metabolic process	7e-25	// LOC_Os01g50720 // LOC_Os03g02190 // LOC_Os04g45810 // LOC_Os01g66270 // LOC_Os04g21950 // LOC_Os04g54900 // LOC_Os07g44950 // LOC_Os09g25090 // LOC_Os02g09960 // LOC_Os01g74540 // LOC_Os08g42550 // LOC_Os02g13710 // LOC_Os04g42740 // LOC_Os01g55150 // LOC_Os05g42180 // LOC_Os02g43970 // LOC_Os01g33090 // LOC_Os12g40419 // LOC_Os03g12470 // LOC_Os04g46400 // LOC_Os06g47750 // LOC_Os06g48160 // …
GO:0050794	regulation of cellular process	5.9e-17	// LOC_Os07g48450 // LOC_Os01g74020 // LOC_Os02g08440 // LOC_Os06g07030 // LOC_Os04g21950 // LOC_Os03g20720 // LOC_Os01g64790 // LOC_Os05g39720 // LOC_Os08g34010 // LOC_Os09g36220 // LOC_Os01g59790 // LOC_Os01g14440 // LOC_Os05g46370 // LOC_Os09g36730 // LOC_Os02g45200 // LOC_Os09g35030 // LOC_Os10g23100 // LOC_Os03g21710 // LOC_Os05g34110 // LOC_Os12g43550 // LOC_Os09g35010 // LOC_Os10g41230 // …	GO:0034645	cellular macromolecule biosynthetic process	2.7e-15	// LOC_Os07g48450 // LOC_Os04g21950 // LOC_Os03g21940 // LOC_Os02g45200 // LOC_Os09g35010 // LOC_Os08g25390 // LOC_Os03g08500 // LOC_Os05g35266 // LOC_Os03g51690 // LOC_Os03g44540 // LOC_Os07g04560 // LOC_Os01g69920 // LOC_Os03g06630 // LOC_Os06g36000 // LOC_Os05g51150 // LOC_Os12g40920 // LOC_Os03g55590 // LOC_Os01g53220 // LOC_Os10g38278 // LOC_Os04g46220 // LOC_Os05g03860 // LOC_Os03g60530 // …	GO:0044260	cellular macromolecule metabolic process	5.3e-18	// LOC_Os01g50720 // LOC_Os03g02190 // LOC_Os04g45810 // LOC_Os01g67950 // LOC_Os04g54900 // LOC_Os01g47900 // LOC_Os09g25090 // LOC_Os09g29360 // LOC_Os02g43290 // LOC_Os01g55150 // LOC_Os12g29580 // LOC_Os02g05980 // LOC_Os04g46400 // LOC_Os01g64310 // LOC_Os09g32260 // LOC_Os12g29330 // LOC_Os06g44320 // LOC_Os01g33810 // LOC_Os01g66890 // LOC_Os05g46040 // LOC_Os08g03020 // LOC_Os04g08560 // …	GO:0043170	macromolecule metabolic process	7.1e-24	// LOC_Os01g50720 // LOC_Os03g02190 // LOC_Os04g45810 // LOC_Os01g66270 // LOC_Os04g21950 // LOC_Os04g54900 // LOC_Os07g44950 // LOC_Os09g25090 // LOC_Os02g48860 // LOC_Os02g09960 // LOC_Os01g74540 // LOC_Os08g42550 // LOC_Os02g13710 // LOC_Os04g42740 // LOC_Os03g58890 // LOC_Os05g42180 // LOC_Os02g43970 // LOC_Os01g52190 // LOC_Os12g40419 // LOC_Os03g12470 // LOC_Os04g46400 // LOC_Os06g47750 // …
GO:0009987	cellular process	6.2e-17	// LOC_Os07g48450 // LOC_Os09g28440 // LOC_Os01g74020 // LOC_Os04g21950 // LOC_Os02g38780 // LOC_Os01g64790 // LOC_Os02g42314 // LOC_Os09g36220 // LOC_Os03g29260 // LOC_Os05g24970 // LOC_Os05g38550 // LOC_Os12g43550 // LOC_Os05g04510 // LOC_Os07g48290 // LOC_Os10g39410 // LOC_Os02g39790 // LOC_Os07g36250 // LOC_Os08g25390 // LOC_Os02g39795 // LOC_Os01g58550 // LOC_Os03g08500 // LOC_Os01g48770 // …	GO:0009059	macromolecule biosynthetic process	3e-15	// LOC_Os07g48450 // LOC_Os04g21950 // LOC_Os03g21940 // LOC_Os02g45200 // LOC_Os09g35010 // LOC_Os08g25390 // LOC_Os03g08500 // LOC_Os05g35266 // LOC_Os03g51690 // LOC_Os03g44540 // LOC_Os07g04560 // LOC_Os01g69920 // LOC_Os03g06630 // LOC_Os06g36000 // LOC_Os05g51150 // LOC_Os12g40920 // LOC_Os03g55590 // LOC_Os01g53220 // LOC_Os10g38278 // LOC_Os04g46220 // LOC_Os05g03860 // LOC_Os03g60530 // …	GO:0012501	programmed cell death	6e-17	// LOC_Os10g07400 // LOC_Os08g32890 // LOC_Os11g44580 // LOC_Os01g52330 // LOC_Os11g42060 // LOC_Os12g17090 // LOC_Os05g31550 // LOC_Os11g17014 // LOC_Os01g25760 // LOC_Os11g39190 // LOC_Os11g37780 // LOC_Os01g33810 // LOC_Os08g24380 // LOC_Os11g32210 // LOC_Os01g25810 // LOC_Os12g32710 // LOC_Os11g36410 // LOC_Os08g32880 // LOC_Os08g14850 // LOC_Os12g31200 // LOC_Os11g43420 // LOC_Os11g34920 // …	GO:0044238	primary metabolic process	3.5e-21	// LOC_Os01g50720 // LOC_Os03g02190 // LOC_Os04g45810 // LOC_Os03g12680 // LOC_Os04g21950 // LOC_Os04g54900 // LOC_Os07g44950 // LOC_Os12g09540 // LOC_Os09g09980 // LOC_Os09g25090 // LOC_Os02g48860 // LOC_Os04g04980 // LOC_Os02g09960 // LOC_Os01g74540 // LOC_Os08g42550 // LOC_Os02g13710 // LOC_Os01g52190 // LOC_Os04g42740 // LOC_Os03g58890 // LOC_Os05g42180 // LOC_Os05g20020 // LOC_Os02g43970 // …
GO:0044237	cellular metabolic process	7.7e-17	// LOC_Os07g48450 // LOC_Os09g28440 // LOC_Os01g74020 // LOC_Os04g21950 // LOC_Os02g38780 // LOC_Os01g64790 // LOC_Os02g42314 // LOC_Os09g36220 // LOC_Os03g29260 // LOC_Os05g24970 // LOC_Os05g38550 // LOC_Os05g04510 // LOC_Os07g48290 // LOC_Os02g39790 // LOC_Os07g36250 // LOC_Os08g25390 // LOC_Os02g39795 // LOC_Os01g58550 // LOC_Os03g08500 // LOC_Os01g48770 // LOC_Os09g38700 // LOC_Os06g48160 // …	GO:0044249	cellular biosynthetic process	3.7e-15	// LOC_Os07g48450 // LOC_Os04g21950 // LOC_Os03g21940 // LOC_Os09g36220 // LOC_Os02g45200 // LOC_Os09g35010 // LOC_Os02g39790 // LOC_Os08g25390 // LOC_Os02g39795 // LOC_Os03g08500 // LOC_Os05g35266 // LOC_Os04g42090 // LOC_Os03g51690 // LOC_Os03g44540 // LOC_Os01g25440 // LOC_Os07g04560 // LOC_Os01g69920 // LOC_Os03g06630 // LOC_Os06g36000 // LOC_Os05g51150 // LOC_Os12g40920 // LOC_Os03g55590 // …	GO:0006915	apoptosis	6e-17	// LOC_Os10g07400 // LOC_Os08g32890 // LOC_Os11g44580 // LOC_Os01g52330 // LOC_Os11g42060 // LOC_Os12g17090 // LOC_Os05g31550 // LOC_Os11g17014 // LOC_Os01g25760 // LOC_Os11g39190 // LOC_Os11g37780 // LOC_Os01g33810 // LOC_Os08g24380 // LOC_Os11g32210 // LOC_Os01g25810 // LOC_Os12g32710 // LOC_Os11g36410 // LOC_Os08g32880 // LOC_Os08g14850 // LOC_Os12g31200 // LOC_Os11g43420 // LOC_Os11g34920 // …	GO:0034645	cellular macromolecule biosynthetic process	2.5e-20	// LOC_Os01g50720 // LOC_Os12g37970 // LOC_Os04g45810 // LOC_Os04g21950 // LOC_Os01g63160 // LOC_Os07g44950 // LOC_Os01g74540 // LOC_Os08g42550 // LOC_Os01g55150 // LOC_Os05g42180 // LOC_Os02g43970 // LOC_Os04g46400 // LOC_Os12g29330 // LOC_Os01g50940 // LOC_Os05g46610 // LOC_Os06g44320 // LOC_Os01g33810 // LOC_Os01g66890 // LOC_Os03g53020 // LOC_Os08g36920 // LOC_Os02g33750 // LOC_Os01g66270 // …
GO:0034645	cellular macromolecule biosynthetic process	8.1e-17	// LOC_Os07g48450 // LOC_Os01g74020 // LOC_Os04g21950 // LOC_Os01g64790 // LOC_Os02g45200 // LOC_Os09g35010 // LOC_Os07g36250 // LOC_Os08g25390 // LOC_Os03g08500 // LOC_Os05g35266 // LOC_Os04g53310 // LOC_Os01g69920 // LOC_Os01g48770 // LOC_Os05g51150 // LOC_Os03g38000 // LOC_Os01g53220 // LOC_Os04g46220 // LOC_Os03g60530 // LOC_Os05g27930 // LOC_Os10g31830 // LOC_Os10g35300 // LOC_Os06g50830 // …	GO:0009058	biosynthetic process	4.4e-15	// LOC_Os07g48450 // LOC_Os04g21950 // LOC_Os03g21940 // LOC_Os09g36220 // LOC_Os02g45200 // LOC_Os09g35010 // LOC_Os02g39790 // LOC_Os08g25390 // LOC_Os02g39795 // LOC_Os03g08500 // LOC_Os05g35266 // LOC_Os04g42090 // LOC_Os03g51690 // LOC_Os03g44540 // LOC_Os01g25440 // LOC_Os07g04560 // LOC_Os01g69920 // LOC_Os03g06630 // LOC_Os06g36000 // LOC_Os05g51150 // LOC_Os12g40920 // LOC_Os03g55590 // …	GO:0016265	death	1.3e-16	// LOC_Os10g07400 // LOC_Os08g32890 // LOC_Os11g44580 // LOC_Os01g52330 // LOC_Os11g42060 // LOC_Os12g17090 // LOC_Os05g31550 // LOC_Os11g17014 // LOC_Os01g25760 // LOC_Os11g39190 // LOC_Os11g37780 // LOC_Os01g33810 // LOC_Os08g24380 // LOC_Os11g32210 // LOC_Os01g25810 // LOC_Os12g32710 // LOC_Os11g36410 // LOC_Os08g32880 // LOC_Os08g14850 // LOC_Os12g31200 // LOC_Os11g43420 // LOC_Os11g34920 // …	GO:0009059	macromolecule biosynthetic process	2.9e-20	// LOC_Os01g50720 // LOC_Os12g37970 // LOC_Os04g45810 // LOC_Os04g21950 // LOC_Os01g63160 // LOC_Os07g44950 // LOC_Os01g74540 // LOC_Os08g42550 // LOC_Os01g55150 // LOC_Os05g42180 // LOC_Os02g43970 // LOC_Os04g46400 // LOC_Os12g29330 // LOC_Os01g50940 // LOC_Os05g46610 // LOC_Os06g44320 // LOC_Os01g33810 // LOC_Os01g66890 // LOC_Os03g53020 // LOC_Os08g36920 // LOC_Os02g33750 // LOC_Os01g66270 // …
GO:0010467	gene expression	8.7e-17	// LOC_Os07g48450 // LOC_Os01g74020 // LOC_Os04g21950 // LOC_Os01g64790 // LOC_Os02g45200 // LOC_Os09g35010 // LOC_Os07g36250 // LOC_Os08g25390 // LOC_Os03g08500 // LOC_Os01g48770 // LOC_Os07g04560 // LOC_Os01g69920 // LOC_Os05g51150 // LOC_Os03g38000 // LOC_Os01g53220 // LOC_Os04g46220 // LOC_Os03g60530 // LOC_Os05g27930 // LOC_Os10g31830 // LOC_Os10g35300 // LOC_Os06g50830 // LOC_Os01g15900 // …	GO:0010467	gene expression	7.9e-15	// LOC_Os07g48450 // LOC_Os04g21950 // LOC_Os03g21940 // LOC_Os02g45200 // LOC_Os09g35010 // LOC_Os08g25390 // LOC_Os03g08500 // LOC_Os03g51690 // LOC_Os03g44540 // LOC_Os07g04560 // LOC_Os01g69920 // LOC_Os03g06630 // LOC_Os06g36000 // LOC_Os05g51150 // LOC_Os12g40920 // LOC_Os03g55590 // LOC_Os01g53220 // LOC_Os10g38278 // LOC_Os04g46220 // LOC_Os05g03860 // LOC_Os03g60530 // LOC_Os05g27930 // …	GO:0008219	cell death	1.3e-16	// LOC_Os10g07400 // LOC_Os08g32890 // LOC_Os11g44580 // LOC_Os01g52330 // LOC_Os11g42060 // LOC_Os12g17090 // LOC_Os05g31550 // LOC_Os11g17014 // LOC_Os01g25760 // LOC_Os11g39190 // LOC_Os11g37780 // LOC_Os01g33810 // LOC_Os08g24380 // LOC_Os11g32210 // LOC_Os01g25810 // LOC_Os12g32710 // LOC_Os11g36410 // LOC_Os08g32880 // LOC_Os08g14850 // LOC_Os12g31200 // LOC_Os11g43420 // LOC_Os11g34920 // …	GO:0044237	cellular metabolic process	9.1e-20	// LOC_Os01g50720 // LOC_Os03g02190 // LOC_Os04g45810 // LOC_Os01g66270 // LOC_Os04g21950 // LOC_Os04g54900 // LOC_Os07g44950 // LOC_Os12g09540 // LOC_Os09g25090 // LOC_Os04g04980 // LOC_Os02g09960 // LOC_Os01g74540 // LOC_Os08g42550 // LOC_Os02g13710 // LOC_Os04g42740 // LOC_Os01g55150 // LOC_Os05g42180 // LOC_Os02g43970 // LOC_Os08g37730 // LOC_Os12g40419 // LOC_Os03g12470 // LOC_Os04g46400 // …
GO:0009059	macromolecule biosynthetic process	9.2e-17	// LOC_Os07g48450 // LOC_Os01g74020 // LOC_Os04g21950 // LOC_Os01g64790 // LOC_Os02g45200 // LOC_Os09g35010 // LOC_Os07g36250 // LOC_Os08g25390 // LOC_Os03g08500 // LOC_Os05g35266 // LOC_Os04g53310 // LOC_Os01g69920 // LOC_Os01g48770 // LOC_Os05g51150 // LOC_Os03g38000 // LOC_Os01g53220 // LOC_Os04g46220 // LOC_Os03g60530 // LOC_Os05g27930 // LOC_Os10g31830 // LOC_Os10g35300 // LOC_Os06g50830 // …	GO:0006139	nucleobase, nucleoside, nucleotide and nucleic acid metabolic process	1.7e-14	// LOC_Os07g48450 // LOC_Os04g21950 // LOC_Os09g36220 // LOC_Os02g45200 // LOC_Os09g35010 // LOC_Os08g25390 // LOC_Os03g08500 // LOC_Os03g51690 // LOC_Os03g44540 // LOC_Os07g04560 // LOC_Os01g69920 // LOC_Os03g06630 // LOC_Os06g36000 // LOC_Os05g51150 // LOC_Os12g40920 // LOC_Os03g55590 // LOC_Os08g38170 // LOC_Os04g46220 // LOC_Os04g24140 // LOC_Os05g03860 // LOC_Os03g60530 // LOC_Os05g27930 // …	GO:0043170	macromolecule metabolic process	5.1e-16	// LOC_Os01g50720 // LOC_Os03g02190 // LOC_Os04g45810 // LOC_Os01g67950 // LOC_Os04g54900 // LOC_Os01g47900 // LOC_Os09g25090 // LOC_Os09g29360 // LOC_Os02g43290 // LOC_Os01g55150 // LOC_Os12g29580 // LOC_Os02g05980 // LOC_Os04g46400 // LOC_Os01g64310 // LOC_Os05g48330 // LOC_Os09g32260 // LOC_Os12g29330 // LOC_Os06g44320 // LOC_Os01g33810 // LOC_Os01g66890 // LOC_Os05g46040 // LOC_Os08g03020 // …	GO:0006139	nucleobase, nucleoside, nucleotide and nucleic acid metabolic process	4.2e-19	// LOC_Os01g50720 // LOC_Os12g09540 // LOC_Os04g45810 // LOC_Os04g21950 // LOC_Os01g63160 // LOC_Os07g44950 // LOC_Os01g74540 // LOC_Os08g42550 // LOC_Os01g55150 // LOC_Os05g42180 // LOC_Os02g43970 // LOC_Os04g46400 // LOC_Os12g29330 // LOC_Os01g50940 // LOC_Os05g46610 // LOC_Os06g44320 // LOC_Os01g33810 // LOC_Os01g66890 // LOC_Os03g53020 // LOC_Os08g36920 // LOC_Os02g33750 // LOC_Os01g66270 // …
GO:0006807	nitrogen compound metabolic process	2.9e-16	// LOC_Os07g48450 // LOC_Os01g74020 // LOC_Os04g21950 // LOC_Os01g64790 // LOC_Os05g24970 // LOC_Os09g35010 // LOC_Os02g39790 // LOC_Os08g25390 // LOC_Os02g39795 // LOC_Os03g08500 // LOC_Os04g42090 // LOC_Os01g25440 // LOC_Os07g04560 // LOC_Os01g69920 // LOC_Os05g51150 // LOC_Os08g38170 // LOC_Os01g52260 // LOC_Os01g53220 // LOC_Os04g46220 // LOC_Os04g24140 // LOC_Os03g60530 // LOC_Os05g27930 // …	GO:0009987	cellular process	5.6e-14	// LOC_Os07g48450 // LOC_Os01g13480 // LOC_Os03g21940 // LOC_Os02g42314 // LOC_Os09g36220 // LOC_Os10g28000 // LOC_Os05g24970 // LOC_Os12g43550 // LOC_Os05g04510 // LOC_Os09g35010 // LOC_Os02g39790 // LOC_Os10g38278 // LOC_Os08g25390 // LOC_Os02g39795 // LOC_Os03g08500 // LOC_Os05g35266 // LOC_Os03g20720 // LOC_Os04g42090 // LOC_Os03g51690 // LOC_Os06g48160 // LOC_Os01g57420 // LOC_Os03g44540 // …	GO:0006464	protein modification process	1.5e-14	// LOC_Os09g37780 // LOC_Os04g01874 // LOC_Os03g58750 // LOC_Os03g02190 // LOC_Os03g03280 // LOC_Os04g42740 // LOC_Os12g16480 // LOC_Os01g67950 // LOC_Os03g21510 // LOC_Os01g65650 // LOC_Os08g34240 // LOC_Os03g58900 // LOC_Os01g13800 // LOC_Os09g25090 // LOC_Os09g31210 // LOC_Os06g50100 // LOC_Os08g03002 // LOC_Os04g56060 // LOC_Os09g23570 // LOC_Os02g09960 // LOC_Os12g29580 // LOC_Os08g14940 // …	GO:0009987	cellular process	5.4e-19	// LOC_Os01g50720 // LOC_Os03g02190 // LOC_Os04g45810 // LOC_Os01g66270 // LOC_Os04g21950 // LOC_Os04g54900 // LOC_Os07g44950 // LOC_Os04g21890 // LOC_Os01g23380 // LOC_Os12g09540 // LOC_Os09g25090 // LOC_Os04g04980 // LOC_Os02g09960 // LOC_Os01g74540 // LOC_Os08g42550 // LOC_Os02g13710 // LOC_Os04g42740 // LOC_Os01g55150 // LOC_Os05g42180 // LOC_Os11g37870 // LOC_Os02g43970 // LOC_Os08g37730 // …
GO:0008152	metabolic process	5e-15	// LOC_Os07g48450 // LOC_Os09g28440 // LOC_Os01g74020 // LOC_Os10g41550 // LOC_Os04g21950 // LOC_Os03g38740 // LOC_Os02g38780 // LOC_Os01g64790 // LOC_Os02g42314 // LOC_Os06g11240 // LOC_Os03g29260 // LOC_Os05g24970 // LOC_Os05g35290 // LOC_Os05g04510 // LOC_Os07g48290 // LOC_Os02g39790 // LOC_Os07g36250 // LOC_Os08g25390 // LOC_Os10g38060 // LOC_Os02g36840 // LOC_Os01g58550 // LOC_Os03g08500 // …	GO:0006355	regulation of transcription, DNA-dependent	3.6e-13	// LOC_Os06g07030 // LOC_Os09g36220 // LOC_Os04g55520 // LOC_Os09g35030 // LOC_Os02g07840 // LOC_Os09g11460 // LOC_Os09g35010 // LOC_Os10g41230 // LOC_Os02g43790 // LOC_Os10g41330 // LOC_Os03g08500 // LOC_Os05g25260 // LOC_Os08g39590 // LOC_Os11g04720 // LOC_Os03g51690 // LOC_Os05g47650 // LOC_Os01g62920 // LOC_Os02g49700 // LOC_Os03g44540 // LOC_Os01g53220 // LOC_Os12g01140 // LOC_Os01g69920 // …	GO:0044238	primary metabolic process	2.4e-14	// LOC_Os01g50720 // LOC_Os03g02190 // LOC_Os04g45810 // LOC_Os01g67950 // LOC_Os04g54900 // LOC_Os01g47900 // LOC_Os01g19170 // LOC_Os09g25090 // LOC_Os09g29360 // LOC_Os02g43290 // LOC_Os03g58890 // LOC_Os05g20020 // LOC_Os12g29580 // LOC_Os02g05980 // LOC_Os04g46400 // LOC_Os01g64310 // LOC_Os05g48330 // LOC_Os09g32260 // LOC_Os12g29330 // LOC_Os06g44320 // LOC_Os01g33810 // LOC_Os12g36810 // …	GO:0010467	gene expression	6.9e-19	// LOC_Os01g50720 // LOC_Os12g37970 // LOC_Os04g45810 // LOC_Os04g21950 // LOC_Os01g63160 // LOC_Os07g44950 // LOC_Os01g74540 // LOC_Os08g42550 // LOC_Os01g55150 // LOC_Os05g42180 // LOC_Os02g43970 // LOC_Os04g46400 // LOC_Os12g29330 // LOC_Os01g50940 // LOC_Os05g46610 // LOC_Os06g44320 // LOC_Os01g33810 // LOC_Os01g66890 // LOC_Os03g53020 // LOC_Os08g36920 // LOC_Os02g33750 // LOC_Os01g66270 // …
GO:0044260	cellular macromolecule metabolic process	6.4e-15	// LOC_Os07g48450 // LOC_Os09g28440 // LOC_Os01g74020 // LOC_Os04g21950 // LOC_Os02g38780 // LOC_Os01g64790 // LOC_Os02g42314 // LOC_Os09g36220 // LOC_Os03g29260 // LOC_Os05g24970 // LOC_Os05g38550 // LOC_Os07g48290 // LOC_Os07g36250 // LOC_Os08g25390 // LOC_Os01g58550 // LOC_Os03g08500 // LOC_Os01g48770 // LOC_Os09g38700 // LOC_Os06g48160 // LOC_Os08g41560 // LOC_Os12g01740 // LOC_Os02g43150 // …	GO:0051252	regulation of RNA metabolic process	4.4e-13	// LOC_Os06g07030 // LOC_Os09g36220 // LOC_Os04g55520 // LOC_Os09g35030 // LOC_Os02g07840 // LOC_Os09g11460 // LOC_Os09g35010 // LOC_Os10g41230 // LOC_Os02g43790 // LOC_Os10g41330 // LOC_Os03g08500 // LOC_Os05g25260 // LOC_Os08g39590 // LOC_Os11g04720 // LOC_Os03g51690 // LOC_Os05g47650 // LOC_Os01g62920 // LOC_Os02g49700 // LOC_Os03g44540 // LOC_Os01g53220 // LOC_Os12g01140 // LOC_Os01g69920 // …	GO:0043412	macromolecule modification	4.3e-14	// LOC_Os09g37780 // LOC_Os04g01874 // LOC_Os03g58750 // LOC_Os03g02190 // LOC_Os03g03280 // LOC_Os04g42740 // LOC_Os12g16480 // LOC_Os01g67950 // LOC_Os03g21510 // LOC_Os01g65650 // LOC_Os08g34240 // LOC_Os03g58900 // LOC_Os01g13800 // LOC_Os09g25090 // LOC_Os09g31210 // LOC_Os06g50100 // LOC_Os08g03002 // LOC_Os04g56060 // LOC_Os09g23570 // LOC_Os02g09960 // LOC_Os12g29580 // LOC_Os08g14940 // …	GO:0006807	nitrogen compound metabolic process	2.2e-18	// LOC_Os01g50720 // LOC_Os12g09540 // LOC_Os04g45810 // LOC_Os04g21950 // LOC_Os01g63160 // LOC_Os07g44950 // LOC_Os04g04980 // LOC_Os01g74540 // LOC_Os08g42550 // LOC_Os01g55150 // LOC_Os05g42180 // LOC_Os02g43970 // LOC_Os03g58300 // LOC_Os04g46400 // LOC_Os12g29330 // LOC_Os02g12770 // LOC_Os05g46610 // LOC_Os06g44320 // LOC_Os01g33810 // LOC_Os01g66890 // LOC_Os03g53020 // LOC_Os08g36920 // …
GO:0006139	nucleobase, nucleoside, nucleotide and nucleic acid metabolic process	2.1e-14	// LOC_Os07g48450 // LOC_Os01g74020 // LOC_Os04g21950 // LOC_Os01g64790 // LOC_Os05g24970 // LOC_Os09g35010 // LOC_Os08g25390 // LOC_Os03g08500 // LOC_Os07g04560 // LOC_Os01g69920 // LOC_Os05g51150 // LOC_Os08g38170 // LOC_Os01g53220 // LOC_Os04g46220 // LOC_Os04g24140 // LOC_Os03g60530 // LOC_Os05g27930 // LOC_Os10g31830 // LOC_Os06g41360 // LOC_Os06g50830 // LOC_Os01g15900 // LOC_Os01g64000 // …	GO:0006351	transcription, DNA-dependent	1.4e-12	// LOC_Os06g07030 // LOC_Os09g36220 // LOC_Os04g55520 // LOC_Os09g35030 // LOC_Os02g07840 // LOC_Os09g11460 // LOC_Os09g35010 // LOC_Os10g41230 // LOC_Os02g43790 // LOC_Os10g41330 // LOC_Os03g08500 // LOC_Os05g25260 // LOC_Os08g39590 // LOC_Os11g04720 // LOC_Os03g51690 // LOC_Os05g47650 // LOC_Os01g62920 // LOC_Os02g49700 // LOC_Os03g44540 // LOC_Os01g53220 // LOC_Os12g01140 // LOC_Os01g69920 // …	GO:0044237	cellular metabolic process	6.9e-14	// LOC_Os01g50720 // LOC_Os03g02190 // LOC_Os04g45810 // LOC_Os01g67950 // LOC_Os04g54900 // LOC_Os12g42260 // LOC_Os01g47900 // LOC_Os09g25090 // LOC_Os09g29360 // LOC_Os02g43290 // LOC_Os01g55150 // LOC_Os12g29580 // LOC_Os02g05980 // LOC_Os04g46400 // LOC_Os01g64310 // LOC_Os09g32260 // LOC_Os12g29330 // LOC_Os02g12770 // LOC_Os06g44320 // LOC_Os01g33810 // LOC_Os01g66890 // LOC_Os05g46040 // …	GO:0008152	metabolic process	1.4e-17	// LOC_Os01g50720 // LOC_Os03g02190 // LOC_Os04g45810 // LOC_Os03g12680 // LOC_Os01g50030 // LOC_Os04g54900 // LOC_Os07g44950 // LOC_Os12g09540 // LOC_Os09g09980 // LOC_Os09g25090 // LOC_Os02g48860 // LOC_Os04g04980 // LOC_Os02g09960 // LOC_Os01g74540 // LOC_Os08g42550 // LOC_Os02g13710 // LOC_Os01g52190 // LOC_Os04g42740 // LOC_Os03g58890 // LOC_Os05g42180 // LOC_Os05g20020 // LOC_Os02g43970 // …
GO:0043170	macromolecule metabolic process	2.3e-13	// LOC_Os07g48450 // LOC_Os09g28440 // LOC_Os01g74020 // LOC_Os04g21950 // LOC_Os02g38780 // LOC_Os01g64790 // LOC_Os02g42314 // LOC_Os09g36220 // LOC_Os03g29260 // LOC_Os05g24970 // LOC_Os05g38550 // LOC_Os07g48290 // LOC_Os07g36250 // LOC_Os08g25390 // LOC_Os01g58550 // LOC_Os03g08500 // LOC_Os01g48770 // LOC_Os09g38700 // LOC_Os06g48160 // LOC_Os08g41560 // LOC_Os12g01740 // LOC_Os02g43150 // …	GO:0008152	metabolic process	1.5e-12	// LOC_Os07g48450 // LOC_Os01g13480 // LOC_Os03g38740 // LOC_Os03g21940 // LOC_Os02g42314 // LOC_Os09g34250 // LOC_Os09g36220 // LOC_Os01g58550 // LOC_Os05g24970 // LOC_Os05g04510 // LOC_Os05g33140 // LOC_Os09g35010 // LOC_Os02g39790 // LOC_Os10g38278 // LOC_Os08g25390 // LOC_Os02g39795 // LOC_Os10g09990 // LOC_Os05g35266 // LOC_Os04g42090 // LOC_Os06g11210 // LOC_Os03g51690 // LOC_Os06g48160 // …	GO:0043687	post-translational protein modification	1.4e-13	// LOC_Os09g37780 // LOC_Os04g01874 // LOC_Os03g58750 // LOC_Os03g02190 // LOC_Os03g03280 // LOC_Os04g42740 // LOC_Os02g09960 // LOC_Os03g21510 // LOC_Os01g65650 // LOC_Os08g34240 // LOC_Os08g14990 // LOC_Os01g13800 // LOC_Os09g25090 // LOC_Os09g31210 // LOC_Os06g50100 // LOC_Os08g03002 // LOC_Os04g56060 // LOC_Os09g23570 // LOC_Os12g29580 // LOC_Os08g14940 // LOC_Os02g44610 // LOC_Os05g26940 // …	GO:0006468	protein amino acid phosphorylation	1.5e-17	// LOC_Os01g70260 // LOC_Os01g47840 // LOC_Os10g30540 // LOC_Os03g02190 // LOC_Os03g03280 // LOC_Os04g34330 // LOC_Os04g34250 // LOC_Os05g26940 // LOC_Os01g65650 // LOC_Os04g47620 // LOC_Os08g34240 // LOC_Os11g06780 // LOC_Os01g13800 // LOC_Os09g25090 // LOC_Os09g31210 // LOC_Os08g39460 // LOC_Os06g18000 // LOC_Os03g56160 // LOC_Os02g43290 // LOC_Os06g50100 // LOC_Os04g42740 // LOC_Os04g56060 // …
GO:0044238	primary metabolic process	4.4e-13	// LOC_Os07g48450 // LOC_Os09g28440 // LOC_Os01g74020 // LOC_Os04g21950 // LOC_Os02g38780 // LOC_Os01g64790 // LOC_Os02g42314 // LOC_Os09g36220 // LOC_Os03g29260 // LOC_Os05g24970 // LOC_Os05g38550 // LOC_Os07g48290 // LOC_Os02g39790 // LOC_Os07g36250 // LOC_Os08g25390 // LOC_Os02g39795 // LOC_Os01g58550 // LOC_Os03g08500 // LOC_Os01g48770 // LOC_Os09g38700 // LOC_Os06g48160 // LOC_Os08g41560 // …	GO:0032774	RNA biosynthetic process	1.5e-12	// LOC_Os06g07030 // LOC_Os09g36220 // LOC_Os04g55520 // LOC_Os09g35030 // LOC_Os02g07840 // LOC_Os09g11460 // LOC_Os09g35010 // LOC_Os10g41230 // LOC_Os02g43790 // LOC_Os10g41330 // LOC_Os03g08500 // LOC_Os05g25260 // LOC_Os08g39590 // LOC_Os11g04720 // LOC_Os03g51690 // LOC_Os05g47650 // LOC_Os01g62920 // LOC_Os02g49700 // LOC_Os03g44540 // LOC_Os01g53220 // LOC_Os12g01140 // LOC_Os01g69920 // …	GO:0006952	defense response	4.9e-13	// LOC_Os10g07400 // LOC_Os08g32890 // LOC_Os11g44580 // LOC_Os12g17090 // LOC_Os05g31550 // LOC_Os11g17014 // LOC_Os01g25760 // LOC_Os11g39190 // LOC_Os11g37780 // LOC_Os01g33810 // LOC_Os08g24380 // LOC_Os11g32210 // LOC_Os01g25810 // LOC_Os12g32710 // LOC_Os11g36410 // LOC_Os08g32880 // LOC_Os08g14850 // LOC_Os12g31200 // LOC_Os11g43420 // LOC_Os11g34920 // LOC_Os08g14830 // LOC_Os08g16070 // …	GO:0044249	cellular biosynthetic process	7.3e-17	// LOC_Os01g50720 // LOC_Os12g09540 // LOC_Os04g45810 // LOC_Os04g21950 // LOC_Os01g63160 // LOC_Os07g44950 // LOC_Os04g04980 // LOC_Os01g74540 // LOC_Os08g42550 // LOC_Os01g55150 // LOC_Os05g42180 // LOC_Os02g43970 // LOC_Os08g37730 // LOC_Os04g46400 // LOC_Os12g29330 // LOC_Os01g50940 // LOC_Os05g46610 // LOC_Os06g44320 // LOC_Os01g33810 // LOC_Os01g66890 // LOC_Os03g53020 // LOC_Os08g36920 // …
GO:0006355	regulation of transcription, DNA-dependent	1.2e-10	// LOC_Os06g07030 // LOC_Os01g64790 // LOC_Os09g36220 // LOC_Os04g55520 // LOC_Os10g29660 // LOC_Os09g35030 // LOC_Os09g35010 // LOC_Os10g41230 // LOC_Os02g43790 // LOC_Os10g41330 // LOC_Os03g08500 // LOC_Os09g28440 // LOC_Os05g25260 // LOC_Os08g39590 // LOC_Os02g07840 // LOC_Os01g62920 // LOC_Os02g43150 // LOC_Os01g53220 // LOC_Os12g01140 // LOC_Os01g69920 // LOC_Os05g51150 // LOC_Os02g43690 // …	GO:0044237	cellular metabolic process	1.6e-12	// LOC_Os07g48450 // LOC_Os04g21950 // LOC_Os03g21940 // LOC_Os02g42314 // LOC_Os09g36220 // LOC_Os05g24970 // LOC_Os05g04510 // LOC_Os09g35010 // LOC_Os02g39790 // LOC_Os08g25390 // LOC_Os02g39795 // LOC_Os03g08500 // LOC_Os05g35266 // LOC_Os04g42090 // LOC_Os03g51690 // LOC_Os06g48160 // LOC_Os01g57420 // LOC_Os03g44540 // LOC_Os01g25440 // LOC_Os12g01740 // LOC_Os07g04560 // LOC_Os01g69920 // …	GO:0006468	protein amino acid phosphorylation	5.9e-13	// LOC_Os09g37780 // LOC_Os04g01874 // LOC_Os03g58750 // LOC_Os03g02190 // LOC_Os03g03280 // LOC_Os04g42740 // LOC_Os02g09960 // LOC_Os03g21510 // LOC_Os01g65650 // LOC_Os08g34240 // LOC_Os01g13800 // LOC_Os09g25090 // LOC_Os09g31210 // LOC_Os06g50100 // LOC_Os04g56060 // LOC_Os09g23570 // LOC_Os12g29580 // LOC_Os02g05980 // LOC_Os02g44610 // LOC_Os05g26940 // LOC_Os01g49920 // LOC_Os03g12730 // …	GO:0006464	protein modification process	9.8e-17	// LOC_Os03g02190 // LOC_Os09g27950 // LOC_Os01g47900 // LOC_Os09g25090 // LOC_Os04g42740 // LOC_Os12g40419 // LOC_Os03g12470 // LOC_Os06g47750 // LOC_Os09g37834 // LOC_Os05g46040 // LOC_Os02g38410 // LOC_Os07g03870 // LOC_Os03g12680 // LOC_Os03g13740 // LOC_Os02g32610 // LOC_Os01g33090 // LOC_Os04g38910 // LOC_Os05g14220 // LOC_Os11g47140 // LOC_Os01g66860 // LOC_Os04g29960 // LOC_Os04g34370 // …
GO:0051252	regulation of RNA metabolic process	1.4e-10	// LOC_Os06g07030 // LOC_Os01g64790 // LOC_Os09g36220 // LOC_Os04g55520 // LOC_Os10g29660 // LOC_Os09g35030 // LOC_Os09g35010 // LOC_Os10g41230 // LOC_Os02g43790 // LOC_Os10g41330 // LOC_Os03g08500 // LOC_Os09g28440 // LOC_Os05g25260 // LOC_Os08g39590 // LOC_Os02g07840 // LOC_Os01g62920 // LOC_Os02g43150 // LOC_Os01g53220 // LOC_Os12g01140 // LOC_Os01g69920 // LOC_Os05g51150 // LOC_Os02g43690 // …	GO:0044260	cellular macromolecule metabolic process	5.3e-11	// LOC_Os07g48450 // LOC_Os04g21950 // LOC_Os03g21940 // LOC_Os02g42314 // LOC_Os05g24970 // LOC_Os09g35010 // LOC_Os08g25390 // LOC_Os03g08500 // LOC_Os05g35266 // LOC_Os03g51690 // LOC_Os06g48160 // LOC_Os03g44540 // LOC_Os12g01740 // LOC_Os07g04560 // LOC_Os01g69920 // LOC_Os03g06630 // LOC_Os06g36000 // LOC_Os05g51150 // LOC_Os12g40920 // LOC_Os03g55590 // LOC_Os07g12340 // LOC_Os08g38170 // …	GO:0034645	cellular macromolecule biosynthetic process	1.3e-12	// LOC_Os03g07510 // LOC_Os01g50720 // LOC_Os04g45810 // LOC_Os09g28354 // LOC_Os12g16480 // LOC_Os05g07120 // LOC_Os08g06370 // LOC_Os02g56250 // LOC_Os02g47190 // LOC_Os01g46870 // LOC_Os01g54890 // LOC_Os06g09270 // LOC_Os07g44690 // LOC_Os05g49700 // LOC_Os07g48560 // LOC_Os10g26460 // LOC_Os01g64310 // LOC_Os07g44090 // LOC_Os02g13710 // LOC_Os09g33580 // LOC_Os03g08930 // LOC_Os06g14670 // …	GO:0043687	post-translational protein modification	1.6e-16	// LOC_Os03g02190 // LOC_Os01g47900 // LOC_Os09g25090 // LOC_Os04g42740 // LOC_Os12g40419 // LOC_Os03g12470 // LOC_Os06g47750 // LOC_Os09g37834 // LOC_Os05g46040 // LOC_Os07g03870 // LOC_Os03g12680 // LOC_Os05g14220 // LOC_Os02g32610 // LOC_Os01g33090 // LOC_Os04g38910 // LOC_Os03g13740 // LOC_Os11g47140 // LOC_Os01g66860 // LOC_Os04g29960 // LOC_Os04g34370 // LOC_Os07g35340 // LOC_Os01g57510 // …
GO:0006351	transcription, DNA-dependent	3.8e-10	// LOC_Os06g07030 // LOC_Os01g64790 // LOC_Os09g36220 // LOC_Os04g55520 // LOC_Os10g29660 // LOC_Os09g35030 // LOC_Os09g35010 // LOC_Os10g41230 // LOC_Os02g43790 // LOC_Os10g41330 // LOC_Os03g08500 // LOC_Os09g28440 // LOC_Os05g25260 // LOC_Os08g39590 // LOC_Os02g07840 // LOC_Os01g62920 // LOC_Os02g43150 // LOC_Os01g53220 // LOC_Os12g01140 // LOC_Os01g69920 // LOC_Os05g51150 // LOC_Os02g43690 // …	GO:0016070	RNA metabolic process	2.2e-10	// LOC_Os08g05850 // LOC_Os06g07030 // LOC_Os09g36220 // LOC_Os04g55520 // LOC_Os05g24970 // LOC_Os09g35030 // LOC_Os02g07840 // LOC_Os09g11460 // LOC_Os09g35010 // LOC_Os10g41230 // LOC_Os02g43790 // LOC_Os08g25390 // LOC_Os10g41330 // LOC_Os03g38740 // LOC_Os03g08500 // LOC_Os05g25260 // LOC_Os08g39590 // LOC_Os11g04720 // LOC_Os03g51690 // LOC_Os05g47650 // LOC_Os01g62920 // LOC_Os02g49700 // …	GO:0009059	macromolecule biosynthetic process	1.4e-12	// LOC_Os03g07510 // LOC_Os01g50720 // LOC_Os04g45810 // LOC_Os09g28354 // LOC_Os12g16480 // LOC_Os05g07120 // LOC_Os08g06370 // LOC_Os02g56250 // LOC_Os02g47190 // LOC_Os01g46870 // LOC_Os01g54890 // LOC_Os06g09270 // LOC_Os07g44690 // LOC_Os05g49700 // LOC_Os07g48560 // LOC_Os10g26460 // LOC_Os01g64310 // LOC_Os07g44090 // LOC_Os02g13710 // LOC_Os09g33580 // LOC_Os03g08930 // LOC_Os06g14670 // …	GO:0043412	macromolecule modification	4e-16	// LOC_Os03g02190 // LOC_Os09g27950 // LOC_Os01g47900 // LOC_Os09g25090 // LOC_Os04g42740 // LOC_Os12g40419 // LOC_Os03g12470 // LOC_Os06g47750 // LOC_Os09g37834 // LOC_Os05g46040 // LOC_Os02g38410 // LOC_Os07g03870 // LOC_Os03g12680 // LOC_Os03g13740 // LOC_Os02g32610 // LOC_Os01g33090 // LOC_Os04g38910 // LOC_Os05g14220 // LOC_Os11g47140 // LOC_Os01g66860 // LOC_Os04g29960 // LOC_Os04g34370 // …
GO:0032774	RNA biosynthetic process	4.2e-10	// LOC_Os06g07030 // LOC_Os01g64790 // LOC_Os09g36220 // LOC_Os04g55520 // LOC_Os10g29660 // LOC_Os09g35030 // LOC_Os09g35010 // LOC_Os10g41230 // LOC_Os02g43790 // LOC_Os10g41330 // LOC_Os03g08500 // LOC_Os09g28440 // LOC_Os05g25260 // LOC_Os08g39590 // LOC_Os02g07840 // LOC_Os01g62920 // LOC_Os02g43150 // LOC_Os01g53220 // LOC_Os12g01140 // LOC_Os01g69920 // LOC_Os05g51150 // LOC_Os02g43690 // …	GO:0043170	macromolecule metabolic process	5.7e-10	// LOC_Os07g48450 // LOC_Os04g21950 // LOC_Os03g21940 // LOC_Os02g42314 // LOC_Os09g36220 // LOC_Os01g58550 // LOC_Os05g24970 // LOC_Os09g35010 // LOC_Os01g18050 // LOC_Os08g25390 // LOC_Os03g08500 // LOC_Os05g35266 // LOC_Os03g51690 // LOC_Os06g48160 // LOC_Os03g44540 // LOC_Os12g01740 // LOC_Os07g04560 // LOC_Os01g69920 // LOC_Os03g06630 // LOC_Os06g36000 // LOC_Os05g51150 // LOC_Os12g40920 // …	GO:0006796	phosphate metabolic process	2.7e-12	// LOC_Os09g37780 // LOC_Os04g01874 // LOC_Os03g58750 // LOC_Os03g02190 // LOC_Os03g03280 // LOC_Os04g42740 // LOC_Os02g09960 // LOC_Os03g21510 // LOC_Os01g65650 // LOC_Os08g34240 // LOC_Os08g14860 // LOC_Os01g13800 // LOC_Os09g25090 // LOC_Os09g31210 // LOC_Os06g50100 // LOC_Os08g03002 // LOC_Os04g56060 // LOC_Os09g23570 // LOC_Os12g29580 // LOC_Os08g14940 // LOC_Os02g44610 // LOC_Os05g26940 // …	GO:0009058	biosynthetic process	5.3e-16	// LOC_Os01g50720 // LOC_Os12g09540 // LOC_Os04g45810 // LOC_Os04g21950 // LOC_Os01g63160 // LOC_Os07g44950 // LOC_Os04g04980 // LOC_Os01g74540 // LOC_Os08g42550 // LOC_Os01g55150 // LOC_Os05g42180 // LOC_Os02g43970 // LOC_Os08g37730 // LOC_Os04g46400 // LOC_Os12g29330 // LOC_Os01g50940 // LOC_Os05g46610 // LOC_Os06g44320 // LOC_Os01g33810 // LOC_Os01g66890 // LOC_Os03g53020 // LOC_Os08g36920 // …
GO:0016070	RNA metabolic process	9e-09	// LOC_Os06g07030 // LOC_Os01g64790 // LOC_Os09g36220 // LOC_Os04g55520 // LOC_Os10g29660 // LOC_Os05g24970 // LOC_Os09g35030 // LOC_Os02g49700 // LOC_Os09g35010 // LOC_Os10g41230 // LOC_Os02g43790 // LOC_Os10g39770 // LOC_Os10g41330 // LOC_Os03g38740 // LOC_Os03g08500 // LOC_Os09g28440 // LOC_Os05g25260 // LOC_Os08g39590 // LOC_Os02g07840 // LOC_Os01g62920 // LOC_Os02g43150 // LOC_Os01g53220 // …	GO:0044238	primary metabolic process	3.5e-09	// LOC_Os07g48450 // LOC_Os04g21950 // LOC_Os03g21940 // LOC_Os02g42314 // LOC_Os09g36220 // LOC_Os01g58550 // LOC_Os05g24970 // LOC_Os09g35010 // LOC_Os02g39790 // LOC_Os10g38278 // LOC_Os08g25390 // LOC_Os02g39795 // LOC_Os03g08500 // LOC_Os05g35266 // LOC_Os04g42090 // LOC_Os03g51690 // LOC_Os06g48160 // LOC_Os03g44540 // LOC_Os06g34020 // LOC_Os12g01740 // LOC_Os07g04560 // LOC_Os01g69920 // …	GO:0006793	phosphorus metabolic process	2.7e-12	// LOC_Os09g37780 // LOC_Os04g01874 // LOC_Os03g58750 // LOC_Os03g02190 // LOC_Os03g03280 // LOC_Os04g42740 // LOC_Os02g09960 // LOC_Os03g21510 // LOC_Os01g65650 // LOC_Os08g34240 // LOC_Os08g14860 // LOC_Os01g13800 // LOC_Os09g25090 // LOC_Os09g31210 // LOC_Os06g50100 // LOC_Os08g03002 // LOC_Os04g56060 // LOC_Os09g23570 // LOC_Os12g29580 // LOC_Os08g14940 // LOC_Os02g44610 // LOC_Os05g26940 // …	GO:0016310	phosphorylation	1.1e-15	// LOC_Os01g70260 // LOC_Os01g47840 // LOC_Os10g30540 // LOC_Os03g02190 // LOC_Os03g03280 // LOC_Os04g34330 // LOC_Os04g34250 // LOC_Os05g26940 // LOC_Os01g65650 // LOC_Os04g47620 // LOC_Os08g34240 // LOC_Os11g06780 // LOC_Os01g13800 // LOC_Os09g25090 // LOC_Os09g31210 // LOC_Os08g39460 // LOC_Os06g18000 // LOC_Os03g56160 // LOC_Os02g43290 // LOC_Os06g50100 // LOC_Os04g42740 // LOC_Os04g56060 // …
GO:0043933	macromolecular complex subunit organization	4.6e-07	// LOC_Os10g39410 // LOC_Os07g36250 // LOC_Os02g07060 // LOC_Os03g56810 // LOC_Os02g06480 // LOC_Os05g51150 // LOC_Os05g39050 // LOC_Os05g34170 // LOC_Os03g50340 // LOC_Os02g45940 // LOC_Os06g04020 // LOC_Os10g29660 // LOC_Os12g38110 // LOC_Os06g07090 // LOC_Os12g25120 // LOC_Os05g38560	GO:0034622	cellular macromolecular complex assembly	1.7e-06	// LOC_Os12g25120 // LOC_Os05g36280 // LOC_Os04g18090 // LOC_Os03g56810 // LOC_Os02g06480 // LOC_Os05g34170 // LOC_Os02g45940 // LOC_Os06g04020 // LOC_Os05g39050 // LOC_Os12g38110 // LOC_Os01g18050	GO:0006950	response to stress	2.8e-12	// LOC_Os08g42030 // LOC_Os10g07400 // LOC_Os08g32890 // LOC_Os11g44580 // LOC_Os01g16450 // LOC_Os07g48030 // LOC_Os10g41720 // LOC_Os01g65440 // LOC_Os03g25300 // LOC_Os12g17090 // LOC_Os05g31550 // LOC_Os11g17014 // LOC_Os01g25760 // LOC_Os11g39190 // LOC_Os11g37780 // LOC_Os01g33810 // LOC_Os08g24380 // LOC_Os11g32210 // LOC_Os01g25810 // LOC_Os01g57730 // LOC_Os12g32710 // LOC_Os11g36410 // …	GO:0006796	phosphate metabolic process	9e-15	// LOC_Os01g70260 // LOC_Os01g47840 // LOC_Os10g30540 // LOC_Os11g06780 // LOC_Os03g03280 // LOC_Os04g34330 // LOC_Os04g34250 // LOC_Os05g26940 // LOC_Os01g65650 // LOC_Os04g47620 // LOC_Os08g34240 // LOC_Os03g02190 // LOC_Os01g13800 // LOC_Os09g25090 // LOC_Os09g31210 // LOC_Os08g39460 // LOC_Os06g18000 // LOC_Os03g56160 // LOC_Os02g43290 // LOC_Os06g50100 // LOC_Os04g42740 // LOC_Os04g56060 // …
GO:0034621	cellular macromolecular complex subunit organization	9.2e-07	// LOC_Os10g39410 // LOC_Os07g36250 // LOC_Os03g56810 // LOC_Os02g06480 // LOC_Os02g07060 // LOC_Os05g34170 // LOC_Os02g45940 // LOC_Os06g04020 // LOC_Os05g39050 // LOC_Os12g38110 // LOC_Os12g25120 // LOC_Os05g38560	GO:0065003	macromolecular complex assembly	4e-06	// LOC_Os12g25120 // LOC_Os05g36280 // LOC_Os04g18090 // LOC_Os03g56810 // LOC_Os02g06480 // LOC_Os05g51150 // LOC_Os05g34170 // LOC_Os02g45940 // LOC_Os06g04020 // LOC_Os05g39050 // LOC_Os12g38110 // LOC_Os06g07090 // LOC_Os01g18050 // LOC_Os03g50340	GO:0010467	gene expression	3.7e-12	// LOC_Os03g07510 // LOC_Os01g50720 // LOC_Os04g45810 // LOC_Os09g28354 // LOC_Os05g07120 // LOC_Os08g06370 // LOC_Os02g56250 // LOC_Os02g47190 // LOC_Os01g46870 // LOC_Os01g54890 // LOC_Os07g44690 // LOC_Os05g49700 // LOC_Os10g26460 // LOC_Os01g64310 // LOC_Os07g44090 // LOC_Os02g13710 // LOC_Os09g33580 // LOC_Os03g08930 // LOC_Os06g14670 // LOC_Os10g28340 // LOC_Os05g04820 // LOC_Os03g38210 // …	GO:0006793	phosphorus metabolic process	9e-15	// LOC_Os01g70260 // LOC_Os01g47840 // LOC_Os10g30540 // LOC_Os11g06780 // LOC_Os03g03280 // LOC_Os04g34330 // LOC_Os04g34250 // LOC_Os05g26940 // LOC_Os01g65650 // LOC_Os04g47620 // LOC_Os08g34240 // LOC_Os03g02190 // LOC_Os01g13800 // LOC_Os09g25090 // LOC_Os09g31210 // LOC_Os08g39460 // LOC_Os06g18000 // LOC_Os03g56160 // LOC_Os02g43290 // LOC_Os06g50100 // LOC_Os04g42740 // LOC_Os04g56060 // …
GO:0065003	macromolecular complex assembly	1e-06	// LOC_Os10g39410 // LOC_Os02g07060 // LOC_Os03g56810 // LOC_Os02g06480 // LOC_Os05g51150 // LOC_Os05g39050 // LOC_Os05g34170 // LOC_Os03g50340 // LOC_Os02g45940 // LOC_Os06g04020 // LOC_Os10g29660 // LOC_Os12g38110 // LOC_Os06g07090 // LOC_Os12g25120 // LOC_Os05g38560	GO:0022607	cellular component assembly	4.4e-06	// LOC_Os12g25120 // LOC_Os05g36280 // LOC_Os04g18090 // LOC_Os03g56810 // LOC_Os02g06480 // LOC_Os05g51150 // LOC_Os05g34170 // LOC_Os02g45940 // LOC_Os06g04020 // LOC_Os05g39050 // LOC_Os12g38110 // LOC_Os06g07090 // LOC_Os01g18050 // LOC_Os03g50340	GO:0016310	phosphorylation	4e-12	// LOC_Os09g37780 // LOC_Os04g01874 // LOC_Os03g58750 // LOC_Os03g02190 // LOC_Os03g03280 // LOC_Os04g42740 // LOC_Os02g09960 // LOC_Os03g21510 // LOC_Os01g65650 // LOC_Os08g34240 // LOC_Os08g14860 // LOC_Os01g13800 // LOC_Os09g25090 // LOC_Os09g31210 // LOC_Os06g50100 // LOC_Os04g56060 // LOC_Os09g23570 // LOC_Os12g29580 // LOC_Os02g05980 // LOC_Os02g44610 // LOC_Os05g26940 // LOC_Os01g49920 // …	GO:0006355	regulation of transcription, DNA-dependent	3.2e-11	// LOC_Os08g43200 // LOC_Os04g45810 // LOC_Os01g63510 // LOC_Os07g44950 // LOC_Os02g45450 // LOC_Os08g09690 // LOC_Os07g44690 // LOC_Os03g08960 // LOC_Os01g74540 // LOC_Os08g42550 // LOC_Os09g28354 // LOC_Os01g55150 // LOC_Os10g28340 // LOC_Os02g43970 // LOC_Os09g28440 // LOC_Os04g46400 // LOC_Os06g10780 // LOC_Os06g04850 // LOC_Os07g48560 // LOC_Os01g66890 // LOC_Os02g46500 // LOC_Os09g28200 // …
GO:0022607	cellular component assembly	1.1e-06	// LOC_Os10g39410 // LOC_Os02g07060 // LOC_Os03g56810 // LOC_Os02g06480 // LOC_Os05g51150 // LOC_Os05g39050 // LOC_Os05g34170 // LOC_Os03g50340 // LOC_Os02g45940 // LOC_Os06g04020 // LOC_Os10g29660 // LOC_Os12g38110 // LOC_Os06g07090 // LOC_Os12g25120 // LOC_Os05g38560	GO:0034621	cellular macromolecular complex subunit organization	4.9e-06	// LOC_Os12g25120 // LOC_Os05g36280 // LOC_Os04g18090 // LOC_Os03g56810 // LOC_Os02g06480 // LOC_Os05g34170 // LOC_Os02g45940 // LOC_Os06g04020 // LOC_Os05g39050 // LOC_Os12g38110 // LOC_Os01g18050	GO:0008152	metabolic process	4.9e-12	// LOC_Os01g50720 // LOC_Os03g02190 // LOC_Os04g45810 // LOC_Os01g67950 // LOC_Os04g54900 // LOC_Os12g42260 // LOC_Os01g47900 // LOC_Os01g19170 // LOC_Os09g25090 // LOC_Os09g29360 // LOC_Os02g43290 // LOC_Os03g58890 // LOC_Os05g20020 // LOC_Os02g36840 // LOC_Os02g05980 // LOC_Os04g46400 // LOC_Os01g64310 // LOC_Os08g38110 // LOC_Os05g48330 // LOC_Os09g32260 // LOC_Os12g29330 // LOC_Os02g12770 // …	GO:0051252	regulation of RNA metabolic process	3.9e-11	// LOC_Os08g43200 // LOC_Os04g45810 // LOC_Os01g63510 // LOC_Os07g44950 // LOC_Os02g45450 // LOC_Os08g09690 // LOC_Os07g44690 // LOC_Os03g08960 // LOC_Os01g74540 // LOC_Os08g42550 // LOC_Os09g28354 // LOC_Os01g55150 // LOC_Os10g28340 // LOC_Os02g43970 // LOC_Os09g28440 // LOC_Os04g46400 // LOC_Os06g10780 // LOC_Os06g04850 // LOC_Os07g48560 // LOC_Os01g66890 // LOC_Os02g46500 // LOC_Os09g28200 // …
GO:0034622	cellular macromolecular complex assembly	2e-06	// LOC_Os10g39410 // LOC_Os03g56810 // LOC_Os02g06480 // LOC_Os02g07060 // LOC_Os05g34170 // LOC_Os02g45940 // LOC_Os06g04020 // LOC_Os05g39050 // LOC_Os12g38110 // LOC_Os12g25120 // LOC_Os05g38560	GO:0043933	macromolecular complex subunit organization	8.3e-06	// LOC_Os12g25120 // LOC_Os05g36280 // LOC_Os04g18090 // LOC_Os03g56810 // LOC_Os02g06480 // LOC_Os05g51150 // LOC_Os05g34170 // LOC_Os02g45940 // LOC_Os06g04020 // LOC_Os05g39050 // LOC_Os12g38110 // LOC_Os06g07090 // LOC_Os01g18050 // LOC_Os03g50340	GO:0050896	response to stimulus	5.7e-12	// LOC_Os08g42030 // LOC_Os10g07400 // LOC_Os08g32890 // LOC_Os11g44580 // LOC_Os01g16450 // LOC_Os07g48030 // LOC_Os10g41720 // LOC_Os01g65440 // LOC_Os02g45380 // LOC_Os01g25760 // LOC_Os12g17090 // LOC_Os05g31550 // LOC_Os11g17014 // LOC_Os03g25300 // LOC_Os11g39190 // LOC_Os11g37780 // LOC_Os01g33810 // LOC_Os08g24380 // LOC_Os11g32210 // LOC_Os01g25810 // LOC_Os01g57730 // LOC_Os12g32710 // …	GO:0006351	transcription, DNA-dependent	1.2e-10	// LOC_Os08g43200 // LOC_Os04g45810 // LOC_Os01g63510 // LOC_Os07g44950 // LOC_Os02g45450 // LOC_Os08g09690 // LOC_Os07g44690 // LOC_Os03g08960 // LOC_Os01g74540 // LOC_Os08g42550 // LOC_Os09g28354 // LOC_Os01g55150 // LOC_Os10g28340 // LOC_Os02g43970 // LOC_Os09g28440 // LOC_Os04g46400 // LOC_Os06g10780 // LOC_Os06g04850 // LOC_Os07g48560 // LOC_Os01g66890 // LOC_Os02g46500 // LOC_Os09g28200 // …
GO:0044085	cellular component biogenesis	3.7e-06	// LOC_Os10g39410 // LOC_Os02g07060 // LOC_Os10g39770 // LOC_Os03g56810 // LOC_Os02g06480 // LOC_Os05g51150 // LOC_Os05g39050 // LOC_Os05g34170 // LOC_Os03g50340 // LOC_Os02g45940 // LOC_Os06g04020 // LOC_Os10g29660 // LOC_Os12g38110 // LOC_Os06g07090 // LOC_Os12g25120 // LOC_Os05g38560	GO:0051179	localization	1.4e-05	// LOC_Os01g20830 // LOC_Os07g39350 // LOC_Os07g34570 // LOC_Os09g32968 // LOC_Os02g36414 // LOC_Os01g65150 // LOC_Os01g59790 // LOC_Os07g48130 // LOC_Os06g07090 // LOC_Os08g43470 // LOC_Os12g43550 // LOC_Os01g08350 // LOC_Os12g01530 // LOC_Os01g04950 // LOC_Os02g13170 // LOC_Os01g70940 // LOC_Os06g49250 // LOC_Os01g32330 // LOC_Os12g38110 // LOC_Os06g42030 // LOC_Os07g06130 // LOC_Os01g16000 // …	GO:0006139	nucleobase, nucleoside, nucleotide and nucleic acid metabolic process	9.8e-12	// LOC_Os03g07510 // LOC_Os01g50720 // LOC_Os04g45810 // LOC_Os09g28354 // LOC_Os05g07120 // LOC_Os08g06370 // LOC_Os02g56250 // LOC_Os02g47190 // LOC_Os01g46870 // LOC_Os01g54890 // LOC_Os08g34240 // LOC_Os07g44690 // LOC_Os05g49700 // LOC_Os10g26460 // LOC_Os01g64310 // LOC_Os07g44090 // LOC_Os02g13710 // LOC_Os09g33580 // LOC_Os03g08930 // LOC_Os06g14670 // LOC_Os10g28340 // LOC_Os05g04820 // …	GO:0032774	RNA biosynthetic process	1.3e-10	// LOC_Os08g43200 // LOC_Os04g45810 // LOC_Os01g63510 // LOC_Os07g44950 // LOC_Os02g45450 // LOC_Os08g09690 // LOC_Os07g44690 // LOC_Os03g08960 // LOC_Os01g74540 // LOC_Os08g42550 // LOC_Os09g28354 // LOC_Os01g55150 // LOC_Os10g28340 // LOC_Os02g43970 // LOC_Os09g28440 // LOC_Os04g46400 // LOC_Os06g10780 // LOC_Os06g04850 // LOC_Os07g48560 // LOC_Os01g66890 // LOC_Os02g46500 // LOC_Os09g28200 // …
GO:0044267	cellular protein metabolic process	2.7e-05	// LOC_Os07g11010 // LOC_Os05g35266 // LOC_Os04g42270 // LOC_Os01g13170 // LOC_Os01g48770 // LOC_Os01g49529 // LOC_Os02g38780 // LOC_Os03g21940 // LOC_Os02g42314 // LOC_Os09g21110 // LOC_Os01g69920 // LOC_Os12g21798 // LOC_Os04g52860 // LOC_Os01g69950 // LOC_Os05g38550 // LOC_Os09g32020 // LOC_Os03g12390 // LOC_Os07g48290 // LOC_Os07g36250 // LOC_Os03g18150 // LOC_Os08g25390 // LOC_Os02g38580 // …	GO:0006812	cation transport	2.1e-05	// LOC_Os03g06080 // LOC_Os01g20830 // LOC_Os03g60480 // LOC_Os02g06480 // LOC_Os02g07830 // LOC_Os01g70940 // LOC_Os01g03914 // LOC_Os01g32330 // LOC_Os02g37330 // LOC_Os05g47980 // LOC_Os06g42030 // LOC_Os07g48130 // LOC_Os08g31340 // LOC_Os01g08350 // LOC_Os12g01530 // LOC_Os09g08910	GO:0006807	nitrogen compound metabolic process	2e-10	// LOC_Os03g07510 // LOC_Os01g50720 // LOC_Os04g45810 // LOC_Os09g28354 // LOC_Os05g07120 // LOC_Os08g06370 // LOC_Os02g56250 // LOC_Os02g47190 // LOC_Os01g46870 // LOC_Os01g54890 // LOC_Os08g34240 // LOC_Os07g44690 // LOC_Os05g49700 // LOC_Os07g48560 // LOC_Os10g26460 // LOC_Os01g64310 // LOC_Os07g44090 // LOC_Os02g13710 // LOC_Os09g33580 // LOC_Os03g08930 // LOC_Os08g05520 // LOC_Os10g28340 // …	GO:0000003	reproduction	1.3e-08	// LOC_Os01g47840 // LOC_Os09g37834 // LOC_Os04g42740 // LOC_Os04g34250 // LOC_Os01g47900 // LOC_Os03g01270 // LOC_Os03g01260 // LOC_Os04g34370 // LOC_Os01g47820 // LOC_Os01g57510 // LOC_Os02g44108 // LOC_Os07g36570 // LOC_Os04g34330
GO:0016043	cellular component organization	8.2e-05	// LOC_Os10g39410 // LOC_Os07g36250 // LOC_Os02g07060 // LOC_Os03g56810 // LOC_Os02g06480 // LOC_Os05g51150 // LOC_Os05g39050 // LOC_Os05g34170 // LOC_Os03g50340 // LOC_Os02g45940 // LOC_Os06g04020 // LOC_Os10g29660 // LOC_Os12g38110 // LOC_Os06g07090 // LOC_Os12g25120 // LOC_Os05g38560	GO:0019684	photosynthesis, light reaction	2.6e-05	// LOC_Os02g10390 // LOC_Os07g38960 // LOC_Os09g17740 // LOC_Os03g39610 // LOC_Os08g35420 // LOC_Os10g21192	GO:0044249	cellular biosynthetic process	2e-09	// LOC_Os03g07510 // LOC_Os01g50720 // LOC_Os04g45810 // LOC_Os09g28354 // LOC_Os12g16480 // LOC_Os05g07120 // LOC_Os08g06370 // LOC_Os02g56250 // LOC_Os02g47190 // LOC_Os01g46870 // LOC_Os01g54890 // LOC_Os06g09270 // LOC_Os07g44690 // LOC_Os05g49700 // LOC_Os07g48560 // LOC_Os10g26460 // LOC_Os01g64310 // LOC_Os07g44090 // LOC_Os02g13710 // LOC_Os09g33580 // LOC_Os03g08930 // LOC_Os06g14670 // …	GO:0044267	cellular protein metabolic process	2e-08	// LOC_Os03g02190 // LOC_Os09g27950 // LOC_Os01g47900 // LOC_Os09g25090 // LOC_Os04g42740 // LOC_Os12g40419 // LOC_Os03g12470 // LOC_Os06g47750 // LOC_Os09g37834 // LOC_Os05g46040 // LOC_Os02g38410 // LOC_Os07g03870 // LOC_Os03g12680 // LOC_Os03g13740 // LOC_Os02g32610 // LOC_Os01g33090 // LOC_Os04g38910 // LOC_Os05g14220 // LOC_Os11g47140 // LOC_Os01g66860 // LOC_Os04g29960 // LOC_Os04g34370 // …
GO:0051169	nuclear transport	0.00017	// LOC_Os03g60530 // LOC_Os02g43690 // LOC_Os10g31830 // LOC_Os12g38110 // LOC_Os10g23100 // LOC_Os12g43550	GO:0006810	transport	4.4e-05	// LOC_Os01g20830 // LOC_Os07g39350 // LOC_Os07g34570 // LOC_Os09g32968 // LOC_Os02g36414 // LOC_Os01g65150 // LOC_Os01g59790 // LOC_Os07g48130 // LOC_Os06g07090 // LOC_Os12g43550 // LOC_Os01g08350 // LOC_Os12g01530 // LOC_Os01g04950 // LOC_Os02g13170 // LOC_Os01g70940 // LOC_Os06g49250 // LOC_Os01g32330 // LOC_Os12g38110 // LOC_Os06g42030 // LOC_Os07g06130 // LOC_Os01g16000 // LOC_Os03g06080 // …	GO:0009058	biosynthetic process	2.1e-09	// LOC_Os03g07510 // LOC_Os01g50720 // LOC_Os03g51740 // LOC_Os09g38320 // LOC_Os04g45810 // LOC_Os09g28354 // LOC_Os12g16480 // LOC_Os05g07120 // LOC_Os08g06370 // LOC_Os02g56250 // LOC_Os02g47190 // LOC_Os01g46870 // LOC_Os01g54890 // LOC_Os06g09270 // LOC_Os07g44690 // LOC_Os05g49700 // LOC_Os10g26460 // LOC_Os07g48560 // LOC_Os02g20360 // LOC_Os01g64310 // LOC_Os07g44090 // LOC_Os02g13710 // …	GO:0006950	response to stress	2.2e-08	// LOC_Os08g42030 // LOC_Os12g09460 // LOC_Os05g35380 // LOC_Os01g57730 // LOC_Os03g13200 // LOC_Os04g21890 // LOC_Os01g23380 // LOC_Os10g41720 // LOC_Os01g65440 // LOC_Os11g37870 // LOC_Os11g11770 // LOC_Os12g17090 // LOC_Os05g31550 // LOC_Os11g17014 // LOC_Os12g06920 // LOC_Os11g10770 // LOC_Os09g34160 // LOC_Os01g33810 // LOC_Os08g32890 // LOC_Os11g32210 // LOC_Os11g30110 // LOC_Os10g02070 // …
GO:0006913	nucleocytoplasmic transport	0.00017	// LOC_Os03g60530 // LOC_Os02g43690 // LOC_Os10g31830 // LOC_Os12g38110 // LOC_Os10g23100 // LOC_Os12g43550	GO:0051234	establishment of localization	4.4e-05	// LOC_Os01g20830 // LOC_Os07g39350 // LOC_Os07g34570 // LOC_Os09g32968 // LOC_Os02g36414 // LOC_Os01g65150 // LOC_Os01g59790 // LOC_Os07g48130 // LOC_Os06g07090 // LOC_Os12g43550 // LOC_Os01g08350 // LOC_Os12g01530 // LOC_Os01g04950 // LOC_Os02g13170 // LOC_Os01g70940 // LOC_Os06g49250 // LOC_Os01g32330 // LOC_Os12g38110 // LOC_Os06g42030 // LOC_Os07g06130 // LOC_Os01g16000 // LOC_Os03g06080 // …	GO:0044267	cellular protein metabolic process	1.2e-08	// LOC_Os09g37780 // LOC_Os04g01874 // LOC_Os03g58750 // LOC_Os03g02190 // LOC_Os03g03280 // LOC_Os04g42740 // LOC_Os12g16480 // LOC_Os01g67950 // LOC_Os03g21510 // LOC_Os01g65650 // LOC_Os02g02120 // LOC_Os08g34240 // LOC_Os03g58900 // LOC_Os01g13800 // LOC_Os09g25090 // LOC_Os01g70460 // LOC_Os09g31210 // LOC_Os06g50100 // LOC_Os08g03002 // LOC_Os04g56060 // LOC_Os09g23570 // LOC_Os02g09960 // …	GO:0012501	programmed cell death	3.3e-08	// LOC_Os08g32890 // LOC_Os01g52330 // LOC_Os04g21890 // LOC_Os01g23380 // LOC_Os11g37870 // LOC_Os11g11770 // LOC_Os12g17090 // LOC_Os05g31550 // LOC_Os11g17014 // LOC_Os12g06920 // LOC_Os11g10770 // LOC_Os09g34160 // LOC_Os01g33810 // LOC_Os11g32210 // LOC_Os08g32880 // LOC_Os11g30110 // LOC_Os11g43420 // LOC_Os09g10054 // LOC_Os01g20720 // LOC_Os11g32170 // LOC_Os11g12340 // LOC_Os01g72680 // …
GO:0044283	small molecule biosynthetic process	0.00021	// LOC_Os02g39790 // LOC_Os02g41590 // LOC_Os08g25390 // LOC_Os02g39795 // LOC_Os07g34570 // LOC_Os10g37980 // LOC_Os04g42090 // LOC_Os05g03820 // LOC_Os01g52260 // LOC_Os12g04440 // LOC_Os01g25440 // LOC_Os06g04070 // LOC_Os08g37380	GO:0044085	cellular component biogenesis	4.9e-05	// LOC_Os12g25120 // LOC_Os05g36280 // LOC_Os04g18090 // LOC_Os03g56810 // LOC_Os02g06480 // LOC_Os05g51150 // LOC_Os05g34170 // LOC_Os02g45940 // LOC_Os06g04020 // LOC_Os05g39050 // LOC_Os12g38110 // LOC_Os06g07090 // LOC_Os01g18050 // LOC_Os03g50340	GO:0006355	regulation of transcription, DNA-dependent	2.2e-07	// LOC_Os04g45810 // LOC_Os02g56250 // LOC_Os03g08370 // LOC_Os01g46870 // LOC_Os01g54890 // LOC_Os04g46400 // LOC_Os05g49700 // LOC_Os01g55150 // LOC_Os10g28340 // LOC_Os10g26500 // LOC_Os05g34730 // LOC_Os07g44690 // LOC_Os02g51670 // LOC_Os09g28354 // LOC_Os07g48560 // LOC_Os01g66890 // LOC_Os02g46500 // LOC_Os09g29460 // LOC_Os01g72330 // LOC_Os02g35180 // LOC_Os03g08960 // LOC_Os02g13710 // …	GO:0006915	apoptosis	3.3e-08	// LOC_Os08g32890 // LOC_Os01g52330 // LOC_Os04g21890 // LOC_Os01g23380 // LOC_Os11g37870 // LOC_Os11g11770 // LOC_Os12g17090 // LOC_Os05g31550 // LOC_Os11g17014 // LOC_Os12g06920 // LOC_Os11g10770 // LOC_Os09g34160 // LOC_Os01g33810 // LOC_Os11g32210 // LOC_Os08g32880 // LOC_Os11g30110 // LOC_Os11g43420 // LOC_Os09g10054 // LOC_Os01g20720 // LOC_Os11g32170 // LOC_Os11g12340 // LOC_Os01g72680 // …
GO:0006464	protein modification process	0.00023	// LOC_Os07g11010 // LOC_Os05g35266 // LOC_Os01g13170 // LOC_Os01g49529 // LOC_Os02g38780 // LOC_Os02g42314 // LOC_Os01g69920 // LOC_Os04g52860 // LOC_Os05g38550 // LOC_Os03g12390 // LOC_Os07g48290 // LOC_Os03g18150 // LOC_Os02g38580 // LOC_Os05g42424 // LOC_Os01g49614 // LOC_Os09g38700 // LOC_Os04g24220 // LOC_Os12g01740 // LOC_Os09g31090 // LOC_Os12g01140 // LOC_Os06g10160 // LOC_Os12g44330 // …	GO:0006811	ion transport	7.7e-05	// LOC_Os03g06080 // LOC_Os01g20830 // LOC_Os05g45950 // LOC_Os03g60480 // LOC_Os02g06480 // LOC_Os02g07830 // LOC_Os01g70940 // LOC_Os01g03914 // LOC_Os01g32330 // LOC_Os02g37330 // LOC_Os05g47980 // LOC_Os06g42030 // LOC_Os07g48130 // LOC_Os08g31340 // LOC_Os01g08350 // LOC_Os12g01530 // LOC_Os09g08910	GO:0051252	regulation of RNA metabolic process	2.4e-07	// LOC_Os04g45810 // LOC_Os02g56250 // LOC_Os03g08370 // LOC_Os01g46870 // LOC_Os01g54890 // LOC_Os04g46400 // LOC_Os05g49700 // LOC_Os01g55150 // LOC_Os10g28340 // LOC_Os10g26500 // LOC_Os05g34730 // LOC_Os07g44690 // LOC_Os02g51670 // LOC_Os09g28354 // LOC_Os07g48560 // LOC_Os01g66890 // LOC_Os02g46500 // LOC_Os09g29460 // LOC_Os01g72330 // LOC_Os02g35180 // LOC_Os03g08960 // LOC_Os02g13710 // …	GO:0016265	death	5.5e-08	// LOC_Os08g32890 // LOC_Os01g52330 // LOC_Os04g21890 // LOC_Os01g23380 // LOC_Os11g37870 // LOC_Os11g11770 // LOC_Os12g17090 // LOC_Os05g31550 // LOC_Os11g17014 // LOC_Os12g06920 // LOC_Os11g10770 // LOC_Os09g34160 // LOC_Os01g33810 // LOC_Os11g32210 // LOC_Os08g32880 // LOC_Os11g30110 // LOC_Os11g43420 // LOC_Os09g10054 // LOC_Os01g20720 // LOC_Os11g32170 // LOC_Os11g12340 // LOC_Os01g72680 // …
GO:0065004	protein-DNA complex assembly	0.00026	// LOC_Os10g39410 // LOC_Os06g04020 // LOC_Os02g45940 // LOC_Os05g39050 // LOC_Os12g25120 // LOC_Os05g38560	GO:0071103	DNA conformation change	0.00018	// LOC_Os05g36280 // LOC_Os04g18090 // LOC_Os06g04020 // LOC_Os02g45940 // LOC_Os05g39050 // LOC_Os12g25120 // LOC_Os11g34270	GO:0019538	protein metabolic process	5.1e-07	// LOC_Os03g02190 // LOC_Os01g67950 // LOC_Os01g47900 // LOC_Os09g25090 // LOC_Os03g58890 // LOC_Os11g35120 // LOC_Os02g05980 // LOC_Os05g48330 // LOC_Os05g46040 // LOC_Os08g03020 // LOC_Os07g03870 // LOC_Os07g05370 // LOC_Os04g58070 // LOC_Os04g15550 // LOC_Os03g12680 // LOC_Os04g38910 // LOC_Os06g13180 // LOC_Os03g13740 // LOC_Os03g35600 // LOC_Os01g66860 // LOC_Os01g02760 // LOC_Os09g37780 // …	GO:0008219	cell death	5.5e-08	// LOC_Os08g32890 // LOC_Os01g52330 // LOC_Os04g21890 // LOC_Os01g23380 // LOC_Os11g37870 // LOC_Os11g11770 // LOC_Os12g17090 // LOC_Os05g31550 // LOC_Os11g17014 // LOC_Os12g06920 // LOC_Os11g10770 // LOC_Os09g34160 // LOC_Os01g33810 // LOC_Os11g32210 // LOC_Os08g32880 // LOC_Os11g30110 // LOC_Os11g43420 // LOC_Os09g10054 // LOC_Os01g20720 // LOC_Os11g32170 // LOC_Os11g12340 // LOC_Os01g72680 // …
GO:0034728	nucleosome organization	0.00026	// LOC_Os10g39410 // LOC_Os06g04020 // LOC_Os02g45940 // LOC_Os05g39050 // LOC_Os12g25120 // LOC_Os05g38560	GO:0016043	cellular component organization	0.00021	// LOC_Os12g25120 // LOC_Os05g36280 // LOC_Os04g18090 // LOC_Os03g56810 // LOC_Os02g06480 // LOC_Os05g51150 // LOC_Os05g34170 // LOC_Os02g45940 // LOC_Os06g04020 // LOC_Os05g39050 // LOC_Os12g38110 // LOC_Os06g07090 // LOC_Os12g44390 // LOC_Os01g18050 // LOC_Os03g50340	GO:0006351	transcription, DNA-dependent	5e-07	// LOC_Os04g45810 // LOC_Os02g56250 // LOC_Os03g08370 // LOC_Os01g46870 // LOC_Os01g54890 // LOC_Os04g46400 // LOC_Os05g49700 // LOC_Os01g55150 // LOC_Os10g28340 // LOC_Os10g26500 // LOC_Os05g34730 // LOC_Os07g44690 // LOC_Os02g51670 // LOC_Os09g28354 // LOC_Os07g48560 // LOC_Os01g66890 // LOC_Os02g46500 // LOC_Os09g29460 // LOC_Os01g72330 // LOC_Os02g35180 // LOC_Os03g08960 // LOC_Os02g13710 // …	GO:0019538	protein metabolic process	8.8e-08	// LOC_Os03g02190 // LOC_Os09g27950 // LOC_Os01g47900 // LOC_Os09g25090 // LOC_Os02g48860 // LOC_Os04g42740 // LOC_Os03g58890 // LOC_Os01g33090 // LOC_Os12g40419 // LOC_Os03g12470 // LOC_Os06g47750 // LOC_Os05g48330 // LOC_Os09g37834 // LOC_Os05g46040 // LOC_Os02g38410 // LOC_Os02g14480 // LOC_Os04g58070 // LOC_Os03g12680 // LOC_Os05g14220 // LOC_Os02g32610 // LOC_Os01g52190 // LOC_Os04g38910 // …
GO:0031497	chromatin assembly	0.00026	// LOC_Os10g39410 // LOC_Os06g04020 // LOC_Os02g45940 // LOC_Os05g39050 // LOC_Os12g25120 // LOC_Os05g38560	GO:0065004	protein-DNA complex assembly	0.00023	// LOC_Os05g36280 // LOC_Os04g18090 // LOC_Os06g04020 // LOC_Os02g45940 // LOC_Os05g39050 // LOC_Os12g25120	GO:0032774	RNA biosynthetic process	5.3e-07	// LOC_Os04g45810 // LOC_Os02g56250 // LOC_Os03g08370 // LOC_Os01g46870 // LOC_Os01g54890 // LOC_Os04g46400 // LOC_Os05g49700 // LOC_Os01g55150 // LOC_Os10g28340 // LOC_Os10g26500 // LOC_Os05g34730 // LOC_Os07g44690 // LOC_Os02g51670 // LOC_Os09g28354 // LOC_Os07g48560 // LOC_Os01g66890 // LOC_Os02g46500 // LOC_Os09g29460 // LOC_Os01g72330 // LOC_Os02g35180 // LOC_Os03g08960 // LOC_Os02g13710 // …	GO:0006952	defense response	1.3e-07	// LOC_Os08g32890 // LOC_Os04g21890 // LOC_Os01g23380 // LOC_Os11g37870 // LOC_Os11g11770 // LOC_Os12g17090 // LOC_Os05g31550 // LOC_Os11g17014 // LOC_Os12g06920 // LOC_Os11g10770 // LOC_Os09g34160 // LOC_Os01g33810 // LOC_Os11g32210 // LOC_Os08g32880 // LOC_Os11g30110 // LOC_Os11g43420 // LOC_Os09g10054 // LOC_Os01g20720 // LOC_Os11g32170 // LOC_Os11g12340 // LOC_Os01g72680 // LOC_Os12g28100 // …
GO:0006334	nucleosome assembly	0.00026	// LOC_Os10g39410 // LOC_Os06g04020 // LOC_Os02g45940 // LOC_Os05g39050 // LOC_Os12g25120 // LOC_Os05g38560	GO:0034728	nucleosome organization	0.00023	// LOC_Os05g36280 // LOC_Os04g18090 // LOC_Os06g04020 // LOC_Os02g45940 // LOC_Os05g39050 // LOC_Os12g25120	GO:0030001	metal ion transport	9.5e-07	// LOC_Os05g45820 // LOC_Os09g24310 // LOC_Os07g47350 // LOC_Os04g32030 // LOC_Os07g47480 // LOC_Os01g70240 // LOC_Os03g64340 // LOC_Os04g52530 // LOC_Os06g48810 // LOC_Os01g32330 // LOC_Os05g39560 // LOC_Os08g31340 // LOC_Os08g10630 // LOC_Os01g52160	GO:0016070	RNA metabolic process	4.6e-07	// LOC_Os08g43200 // LOC_Os04g45810 // LOC_Os03g59570 // LOC_Os01g63510 // LOC_Os07g44950 // LOC_Os02g45450 // LOC_Os08g09690 // LOC_Os07g44690 // LOC_Os03g08960 // LOC_Os01g74540 // LOC_Os08g42550 // LOC_Os09g28354 // LOC_Os01g55150 // LOC_Os10g28340 // LOC_Os02g43970 // LOC_Os09g28440 // LOC_Os04g46400 // LOC_Os05g47840 // LOC_Os06g10780 // LOC_Os06g04850 // LOC_Os07g48560 // LOC_Os01g66890 // …
GO:0006323	DNA packaging	0.00027	// LOC_Os10g39410 // LOC_Os06g04020 // LOC_Os02g45940 // LOC_Os05g39050 // LOC_Os12g25120 // LOC_Os05g38560	GO:0031497	chromatin assembly	0.00023	// LOC_Os05g36280 // LOC_Os04g18090 // LOC_Os06g04020 // LOC_Os02g45940 // LOC_Os05g39050 // LOC_Os12g25120	GO:0006118	electron transport	4.9e-06	// LOC_Os08g42030 // LOC_Os04g46120 // LOC_Os01g57730 // LOC_Os01g16450 // LOC_Os07g33560 // LOC_Os08g14860 // LOC_Os04g40470 // LOC_Os01g11340 // LOC_Os09g11170 // LOC_Os03g40540 // LOC_Os07g48030 // LOC_Os10g41720 // LOC_Os06g39880 // LOC_Os03g39760 // LOC_Os06g15600 // LOC_Os08g17160 // LOC_Os03g25300 // LOC_Os01g51320 // LOC_Os02g12770 // LOC_Os02g52180 // LOC_Os06g43410 // LOC_Os06g43440 // …	GO:0050896	response to stimulus	7.7e-07	// LOC_Os08g42030 // LOC_Os12g09460 // LOC_Os02g45380 // LOC_Os05g35380 // LOC_Os01g57730 // LOC_Os03g13200 // LOC_Os04g21890 // LOC_Os01g23380 // LOC_Os10g41720 // LOC_Os01g65440 // LOC_Os11g37870 // LOC_Os11g11770 // LOC_Os12g17090 // LOC_Os05g31550 // LOC_Os11g17014 // LOC_Os12g06920 // LOC_Os11g10770 // LOC_Os09g34160 // LOC_Os01g33810 // LOC_Os08g32890 // LOC_Os11g32210 // LOC_Os11g30110 // …
GO:0051179	localization	0.00031	// LOC_Os12g32940 // LOC_Os01g20830 // LOC_Os07g39350 // LOC_Os07g34570 // LOC_Os02g36414 // LOC_Os04g53930 // LOC_Os01g59790 // LOC_Os07g48130 // LOC_Os06g07090 // LOC_Os08g43470 // LOC_Os12g43550 // LOC_Os12g01530 // LOC_Os08g08070 // LOC_Os01g04950 // LOC_Os01g70940 // LOC_Os06g49250 // LOC_Os01g16000 // LOC_Os10g23100 // LOC_Os12g38110 // LOC_Os07g06130 // LOC_Os07g05640 // LOC_Os01g03914 // …	GO:0006334	nucleosome assembly	0.00023	// LOC_Os05g36280 // LOC_Os04g18090 // LOC_Os06g04020 // LOC_Os02g45940 // LOC_Os05g39050 // LOC_Os12g25120	GO:0006812	cation transport	2.1e-05	// LOC_Os05g45820 // LOC_Os09g24310 // LOC_Os07g47350 // LOC_Os04g32030 // LOC_Os07g47480 // LOC_Os01g70240 // LOC_Os03g64340 // LOC_Os04g52530 // LOC_Os06g48810 // LOC_Os01g32330 // LOC_Os05g39560 // LOC_Os08g31340 // LOC_Os05g51610 // LOC_Os08g10630 // LOC_Os01g52160	GO:0009875	pollen-pistil interaction	9e-07	// LOC_Os01g47840 // LOC_Os09g37834 // LOC_Os04g42740 // LOC_Os04g34250 // LOC_Os01g47900 // LOC_Os04g34370 // LOC_Os01g47820 // LOC_Os01g57510 // LOC_Os07g36570 // LOC_Os04g34330
GO:0042398	cellular amino acid derivative biosynthetic process	0.00032	// LOC_Os02g39790 // LOC_Os06g04070 // LOC_Os04g42090 // LOC_Os05g03820 // LOC_Os02g39795	GO:0006323	DNA packaging	0.00024	// LOC_Os05g36280 // LOC_Os04g18090 // LOC_Os06g04020 // LOC_Os02g45940 // LOC_Os05g39050 // LOC_Os12g25120	GO:0016070	RNA metabolic process	9.4e-05	// LOC_Os04g45810 // LOC_Os03g59570 // LOC_Os02g56250 // LOC_Os03g08370 // LOC_Os01g46870 // LOC_Os01g54890 // LOC_Os04g46400 // LOC_Os05g49700 // LOC_Os01g55150 // LOC_Os10g28340 // LOC_Os10g26500 // LOC_Os05g34730 // LOC_Os07g44690 // LOC_Os02g51670 // LOC_Os09g28354 // LOC_Os07g48560 // LOC_Os01g66890 // LOC_Os02g46500 // LOC_Os09g29460 // LOC_Os01g72330 // LOC_Os02g35180 // LOC_Os03g08960 // …	GO:0008037	cell recognition	9e-07	// LOC_Os01g47840 // LOC_Os09g37834 // LOC_Os04g42740 // LOC_Os04g34250 // LOC_Os01g47900 // LOC_Os04g34370 // LOC_Os01g47820 // LOC_Os01g57510 // LOC_Os07g36570 // LOC_Os04g34330
GO:0019538	protein metabolic process	0.00033	// LOC_Os07g11010 // LOC_Os01g43410 // LOC_Os04g42270 // LOC_Os01g13170 // LOC_Os01g48770 // LOC_Os01g49529 // LOC_Os02g38780 // LOC_Os03g21940 // LOC_Os02g57060 // LOC_Os09g21110 // LOC_Os05g41660 // LOC_Os12g21798 // LOC_Os04g52860 // LOC_Os07g44610 // LOC_Os05g38550 // LOC_Os01g69950 // LOC_Os09g32020 // LOC_Os03g12390 // LOC_Os07g48290 // LOC_Os05g34170 // LOC_Os07g36250 // LOC_Os03g18150 // …	GO:0030001	metal ion transport	0.00026	// LOC_Os03g06080 // LOC_Os01g20830 // LOC_Os03g60480 // LOC_Os02g06480 // LOC_Os01g70940 // LOC_Os01g32330 // LOC_Os02g37330 // LOC_Os06g42030 // LOC_Os07g48130 // LOC_Os08g31340 // LOC_Os12g01530	GO:0006811	ion transport	0.00014	// LOC_Os05g45820 // LOC_Os09g24310 // LOC_Os07g47350 // LOC_Os04g32030 // LOC_Os07g47480 // LOC_Os01g70240 // LOC_Os03g64340 // LOC_Os04g52530 // LOC_Os06g48810 // LOC_Os01g32330 // LOC_Os05g39560 // LOC_Os08g31340 // LOC_Os05g51610 // LOC_Os08g10630 // LOC_Os01g52160	GO:0048544	recognition of pollen	9e-07	// LOC_Os01g47840 // LOC_Os09g37834 // LOC_Os04g42740 // LOC_Os04g34250 // LOC_Os01g47900 // LOC_Os04g34370 // LOC_Os01g47820 // LOC_Os01g57510 // LOC_Os07g36570 // LOC_Os04g34330
GO:0043412	macromolecule modification	0.00038	// LOC_Os07g11010 // LOC_Os05g35266 // LOC_Os01g13170 // LOC_Os01g49529 // LOC_Os02g38780 // LOC_Os02g42314 // LOC_Os01g69920 // LOC_Os04g52860 // LOC_Os05g38550 // LOC_Os03g12390 // LOC_Os07g48290 // LOC_Os03g18150 // LOC_Os02g38580 // LOC_Os05g42424 // LOC_Os01g49614 // LOC_Os09g38700 // LOC_Os04g24220 // LOC_Os12g01740 // LOC_Os09g31090 // LOC_Os12g01140 // LOC_Os06g10160 // LOC_Os12g44330 // …	GO:0015979	photosynthesis	0.00037	// LOC_Os01g17170 // LOC_Os02g10390 // LOC_Os07g38960 // LOC_Os09g17740 // LOC_Os03g39610 // LOC_Os08g35420 // LOC_Os10g21192	GO:0071555	cell wall organization	0.00034	// LOC_Os01g13320 // LOC_Os03g06000 // LOC_Os03g06010 // LOC_Os05g44600 // LOC_Os01g16770 // LOC_Os03g21820	GO:0009856	pollination	9e-07	// LOC_Os01g47840 // LOC_Os09g37834 // LOC_Os04g42740 // LOC_Os04g34250 // LOC_Os01g47900 // LOC_Os04g34370 // LOC_Os01g47820 // LOC_Os01g57510 // LOC_Os07g36570 // LOC_Os04g34330
GO:0070271	protein complex biogenesis	0.00043	// LOC_Os03g56810 // LOC_Os02g06480 // LOC_Os05g51150 // LOC_Os02g07060 // LOC_Os05g34170 // LOC_Os10g29660 // LOC_Os12g38110 // LOC_Os06g07090 // LOC_Os03g50340	GO:0006333	chromatin assembly or disassembly	0.00052	// LOC_Os05g36280 // LOC_Os04g18090 // LOC_Os06g04020 // LOC_Os02g45940 // LOC_Os05g39050 // LOC_Os12g25120	GO:0042221	response to chemical stimulus	0.00034	// LOC_Os10g41720 // LOC_Os08g42030 // LOC_Os02g45380 // LOC_Os03g25300 // LOC_Os01g57730 // LOC_Os06g33100 // LOC_Os01g16450 // LOC_Os07g48030 // LOC_Os12g03200 // LOC_Os03g02920 // LOC_Os10g37920 // LOC_Os03g13180	GO:0022414	reproductive process	1.2e-06	// LOC_Os01g47840 // LOC_Os09g37834 // LOC_Os04g42740 // LOC_Os04g34250 // LOC_Os01g47900 // LOC_Os04g34370 // LOC_Os01g47820 // LOC_Os01g57510 // LOC_Os07g36570 // LOC_Os04g34330
GO:0006461	protein complex assembly	0.00043	// LOC_Os03g56810 // LOC_Os02g06480 // LOC_Os05g51150 // LOC_Os02g07060 // LOC_Os05g34170 // LOC_Os10g29660 // LOC_Os12g38110 // LOC_Os06g07090 // LOC_Os03g50340	GO:0051276	chromosome organization	0.0006	// LOC_Os05g36280 // LOC_Os04g18090 // LOC_Os06g04020 // LOC_Os02g45940 // LOC_Os05g39050 // LOC_Os12g44390 // LOC_Os12g25120	GO:0006979	response to oxidative stress	0.00049	// LOC_Os10g41720 // LOC_Os08g42030 // LOC_Os03g25300 // LOC_Os01g57730 // LOC_Os06g33100 // LOC_Os01g16450 // LOC_Os07g48030 // LOC_Os03g02920 // LOC_Os03g13180	GO:0051704	multi-organism process	2.6e-06	// LOC_Os01g47840 // LOC_Os09g37834 // LOC_Os04g42740 // LOC_Os04g34250 // LOC_Os01g47900 // LOC_Os04g34370 // LOC_Os01g47820 // LOC_Os01g57510 // LOC_Os07g36570 // LOC_Os04g34330
GO:0043687	post-translational protein modification	0.00044	// LOC_Os07g11010 // LOC_Os01g13170 // LOC_Os01g49529 // LOC_Os02g38780 // LOC_Os02g42314 // LOC_Os01g69920 // LOC_Os04g52860 // LOC_Os05g38550 // LOC_Os03g12390 // LOC_Os07g48290 // LOC_Os03g18150 // LOC_Os02g38580 // LOC_Os01g49614 // LOC_Os09g38700 // LOC_Os04g24220 // LOC_Os12g01740 // LOC_Os12g01140 // LOC_Os06g10160 // LOC_Os12g44330 // LOC_Os02g38690 // LOC_Os06g30970 // LOC_Os02g12910 // …	GO:0043623	cellular protein complex assembly	0.0012	// LOC_Os02g06480 // LOC_Os01g18050 // LOC_Os12g38110 // LOC_Os05g34170 // LOC_Os03g56810	GO:0000003	reproduction	0.0006	// LOC_Os09g37780 // LOC_Os04g42740 // LOC_Os03g35600 // LOC_Os01g47900 // LOC_Os03g01270 // LOC_Os03g01260 // LOC_Os01g47820	GO:0030001	metal ion transport	2.8e-06	// LOC_Os03g26650 // LOC_Os09g24310 // LOC_Os08g40530 // LOC_Os07g47350 // LOC_Os04g39010 // LOC_Os07g47480 // LOC_Os10g30450 // LOC_Os01g70240 // LOC_Os03g64340 // LOC_Os06g48810 // LOC_Os04g52530 // LOC_Os05g39560 // LOC_Os08g31340 // LOC_Os05g05820 // LOC_Os08g10630 // LOC_Os01g52160
GO:0006810	transport	0.00046	// LOC_Os12g32940 // LOC_Os01g20830 // LOC_Os07g39350 // LOC_Os07g34570 // LOC_Os02g36414 // LOC_Os04g53930 // LOC_Os01g59790 // LOC_Os07g48130 // LOC_Os06g07090 // LOC_Os10g23100 // LOC_Os12g43550 // LOC_Os12g01530 // LOC_Os08g08070 // LOC_Os01g04950 // LOC_Os01g70940 // LOC_Os06g49250 // LOC_Os01g16000 // LOC_Os12g38110 // LOC_Os07g06130 // LOC_Os07g05640 // LOC_Os01g03914 // LOC_Os05g45950 // …	GO:0070271	protein complex biogenesis	0.0016	// LOC_Os03g56810 // LOC_Os02g06480 // LOC_Os05g51150 // LOC_Os05g34170 // LOC_Os12g38110 // LOC_Os06g07090 // LOC_Os01g18050 // LOC_Os03g50340	GO:0023052	signaling	0.00087	// LOC_Os09g37780 // LOC_Os06g02390 // LOC_Os04g42740 // LOC_Os03g35600 // LOC_Os07g12670 // LOC_Os05g26940 // LOC_Os01g47900 // LOC_Os05g45820 // LOC_Os08g34240 // LOC_Os01g72330 // LOC_Os11g03970 // LOC_Os09g25090 // LOC_Os10g34170 // LOC_Os01g47820 // LOC_Os02g35180	GO:0071669	plant-type cell wall organization or biogenesis	4.4e-06	// LOC_Os03g06000 // LOC_Os03g06010 // LOC_Os01g16770 // LOC_Os03g06040 // LOC_Os03g21820 // LOC_Os10g30330
GO:0051234	establishment of localization	0.00046	// LOC_Os12g32940 // LOC_Os01g20830 // LOC_Os07g39350 // LOC_Os07g34570 // LOC_Os02g36414 // LOC_Os04g53930 // LOC_Os01g59790 // LOC_Os07g48130 // LOC_Os06g07090 // LOC_Os10g23100 // LOC_Os12g43550 // LOC_Os12g01530 // LOC_Os08g08070 // LOC_Os01g04950 // LOC_Os01g70940 // LOC_Os06g49250 // LOC_Os01g16000 // LOC_Os12g38110 // LOC_Os07g06130 // LOC_Os07g05640 // LOC_Os01g03914 // LOC_Os05g45950 // …	GO:0006461	protein complex assembly	0.0016	// LOC_Os03g56810 // LOC_Os02g06480 // LOC_Os05g51150 // LOC_Os05g34170 // LOC_Os12g38110 // LOC_Os06g07090 // LOC_Os01g18050 // LOC_Os03g50340	GO:0071554	cell wall organization or biogenesis	0.0016	// LOC_Os01g13320 // LOC_Os02g09960 // LOC_Os03g06000 // LOC_Os03g06010 // LOC_Os05g44600 // LOC_Os01g16770 // LOC_Os03g21820	GO:0009664	plant-type cell wall organization	4.4e-06	// LOC_Os03g06000 // LOC_Os03g06010 // LOC_Os01g16770 // LOC_Os03g06040 // LOC_Os03g21820 // LOC_Os10g30330
GO:0044281	small molecule metabolic process	0.0005	// LOC_Os07g34570 // LOC_Os10g37980 // LOC_Os09g21110 // LOC_Os06g04070 // LOC_Os02g39790 // LOC_Os05g04510 // LOC_Os08g25390 // LOC_Os02g39795 // LOC_Os04g42090 // LOC_Os01g14580 // LOC_Os03g13300 // LOC_Os01g25440 // LOC_Os03g22160 // LOC_Os05g35290 // LOC_Os07g49270 // LOC_Os03g51610 // LOC_Os05g47980 // LOC_Os01g52260 // LOC_Os12g03470 // LOC_Os04g24140 // LOC_Os10g37340 // LOC_Os02g41650 // …	GO:0006325	chromatin organization	0.0025	// LOC_Os05g36280 // LOC_Os04g18090 // LOC_Os06g04020 // LOC_Os02g45940 // LOC_Os05g39050 // LOC_Os12g25120	GO:0023046	signaling process	0.0047	// LOC_Os06g02390 // LOC_Os07g12670 // LOC_Os05g26940 // LOC_Os05g45820 // LOC_Os08g34240 // LOC_Os01g72330 // LOC_Os11g03970 // LOC_Os09g25090 // LOC_Os10g34170 // LOC_Os02g35180	GO:0071554	cell wall organization or biogenesis	4.8e-06	// LOC_Os03g01990 // LOC_Os02g09960 // LOC_Os03g06000 // LOC_Os03g06010 // LOC_Os01g18400 // LOC_Os05g44600 // LOC_Os01g16770 // LOC_Os03g06040 // LOC_Os03g21820 // LOC_Os01g20980 // LOC_Os10g30330
GO:0006333	chromatin assembly or disassembly	0.00058	// LOC_Os10g39410 // LOC_Os06g04020 // LOC_Os02g45940 // LOC_Os05g39050 // LOC_Os12g25120 // LOC_Os05g38560	GO:0044271	cellular nitrogen compound biosynthetic process	0.003	// LOC_Os01g17170 // LOC_Os02g39790 // LOC_Os08g25390 // LOC_Os02g39795 // LOC_Os07g34570 // LOC_Os10g37980 // LOC_Os04g42090 // LOC_Os01g52260 // LOC_Os01g25440 // LOC_Os06g04070	GO:0023060	signal transmission	0.0047	// LOC_Os06g02390 // LOC_Os07g12670 // LOC_Os05g26940 // LOC_Os05g45820 // LOC_Os08g34240 // LOC_Os01g72330 // LOC_Os11g03970 // LOC_Os09g25090 // LOC_Os10g34170 // LOC_Os02g35180	GO:0071555	cell wall organization	1.4e-05	// LOC_Os03g06000 // LOC_Os03g06010 // LOC_Os05g44600 // LOC_Os01g16770 // LOC_Os03g06040 // LOC_Os03g21820 // LOC_Os01g20980 // LOC_Os10g30330
GO:0044271	cellular nitrogen compound biosynthetic process	0.0011	// LOC_Os02g39790 // LOC_Os02g41590 // LOC_Os08g25390 // LOC_Os02g39795 // LOC_Os07g34570 // LOC_Os10g37980 // LOC_Os04g42090 // LOC_Os01g52260 // LOC_Os12g04440 // LOC_Os01g25440 // LOC_Os06g04070	GO:0006091	generation of precursor metabolites and energy	0.0037	// LOC_Os10g21192 // LOC_Os02g10390 // LOC_Os07g38960 // LOC_Os09g17740 // LOC_Os03g39610 // LOC_Os05g47980 // LOC_Os08g35420 // LOC_Os08g14860 // LOC_Os01g08350 // LOC_Os09g08910	GO:0009875	pollen-pistil interaction	0.0062	// LOC_Os09g37780 // LOC_Os03g35600 // LOC_Os01g47820 // LOC_Os04g42740 // LOC_Os01g47900	GO:0006812	cation transport	4.2e-05	// LOC_Os03g26650 // LOC_Os09g24310 // LOC_Os08g40530 // LOC_Os07g47350 // LOC_Os04g39010 // LOC_Os05g03780 // LOC_Os07g47480 // LOC_Os10g30450 // LOC_Os01g70240 // LOC_Os03g64340 // LOC_Os06g48810 // LOC_Os04g52530 // LOC_Os05g39560 // LOC_Os08g31340 // LOC_Os05g05820 // LOC_Os05g51610 // LOC_Os08g10630 // LOC_Os01g52160
GO:0034641	cellular nitrogen compound metabolic process	0.0012	// LOC_Os10g37340 // LOC_Os02g39790 // LOC_Os02g41590 // LOC_Os05g35290 // LOC_Os08g25390 // LOC_Os02g39795 // LOC_Os07g34570 // LOC_Os10g37980 // LOC_Os04g42090 // LOC_Os09g21110 // LOC_Os01g52260 // LOC_Os03g13300 // LOC_Os12g04440 // LOC_Os01g25440 // LOC_Os02g41650 // LOC_Os06g04070 // LOC_Os04g24140	GO:0006118	electron transport	0.0057	// LOC_Os01g17170 // LOC_Os05g42000 // LOC_Os07g44140 // LOC_Os08g43440 // LOC_Os04g59210 // LOC_Os08g14860 // LOC_Os10g28000 // LOC_Os03g55240 // LOC_Os02g02400 // LOC_Os08g43560 // LOC_Os01g29150 // LOC_Os01g43700 // LOC_Os01g43720 // LOC_Os08g37874 // LOC_Os10g21192 // LOC_Os08g05620 // LOC_Os07g42590 // LOC_Os01g41800 // LOC_Os03g55250 // LOC_Os07g37030 // LOC_Os02g06480 // LOC_Os07g30960 // …	GO:0008037	cell recognition	0.0062	// LOC_Os09g37780 // LOC_Os03g35600 // LOC_Os01g47820 // LOC_Os04g42740 // LOC_Os01g47900	GO:0006118	electron transport	5e-05	// LOC_Os08g42030 // LOC_Os12g09460 // LOC_Os03g55800 // LOC_Os06g43470 // LOC_Os01g57730 // LOC_Os03g13200 // LOC_Os01g11340 // LOC_Os09g26660 // LOC_Os02g26770 // LOC_Os10g41720 // LOC_Os06g39880 // LOC_Os03g55070 // LOC_Os08g17160 // LOC_Os10g17780 // LOC_Os01g51320 // LOC_Os02g12770 // LOC_Os02g52180 // LOC_Os08g15050 // LOC_Os06g43440 // LOC_Os10g02070 // LOC_Os04g55740 // LOC_Os05g34325 // …
GO:0071103	DNA conformation change	0.0013	// LOC_Os10g39410 // LOC_Os06g04020 // LOC_Os02g45940 // LOC_Os05g39050 // LOC_Os12g25120 // LOC_Os05g38560	GO:0009309	amine biosynthetic process	0.0074	// LOC_Os02g39790 // LOC_Os08g25390 // LOC_Os02g39795 // LOC_Os10g37980 // LOC_Os04g42090 // LOC_Os01g52260 // LOC_Os06g04070	GO:0009856	pollination	0.0062	// LOC_Os09g37780 // LOC_Os03g35600 // LOC_Os01g47820 // LOC_Os04g42740 // LOC_Os01g47900	GO:0032501	multicellular organismal process	6.7e-05	// LOC_Os01g47840 // LOC_Os09g37834 // LOC_Os04g42740 // LOC_Os04g34250 // LOC_Os01g47900 // LOC_Os04g34370 // LOC_Os01g47820 // LOC_Os01g57510 // LOC_Os07g36570 // LOC_Os04g34330
GO:0006790	sulfur metabolic process	0.0013	// LOC_Os01g25440 // LOC_Os07g34570 // LOC_Os01g52260 // LOC_Os04g02050 // LOC_Os05g03820	GO:0005976	polysaccharide metabolic process	0.012	// LOC_Os07g34580 // LOC_Os06g13040 // LOC_Os10g39840 // LOC_Os06g48160 // LOC_Os10g41550 // LOC_Os05g33140	GO:0048544	recognition of pollen	0.0062	// LOC_Os09g37780 // LOC_Os03g35600 // LOC_Os01g47820 // LOC_Os04g42740 // LOC_Os01g47900	GO:0007154	cell communication	7e-05	// LOC_Os01g47840 // LOC_Os09g37834 // LOC_Os04g42740 // LOC_Os04g34250 // LOC_Os01g47900 // LOC_Os07g12670 // LOC_Os04g34370 // LOC_Os01g47820 // LOC_Os01g57510 // LOC_Os07g36570 // LOC_Os04g34330
GO:0009308	amine metabolic process	0.0013	// LOC_Os10g37340 // LOC_Os02g39790 // LOC_Os10g34230 // LOC_Os05g35290 // LOC_Os08g25390 // LOC_Os02g39795 // LOC_Os10g37980 // LOC_Os04g42090 // LOC_Os09g21110 // LOC_Os01g52260 // LOC_Os03g13300 // LOC_Os12g04440 // LOC_Os10g39700 // LOC_Os06g04070 // LOC_Os02g41650	GO:0044267	cellular protein metabolic process	0.013	// LOC_Os07g11010 // LOC_Os01g13170 // LOC_Os04g51950 // LOC_Os07g41750 // LOC_Os03g21940 // LOC_Os02g42314 // LOC_Os09g21110 // LOC_Os12g32380 // LOC_Os02g02490 // LOC_Os12g21798 // LOC_Os04g42270 // LOC_Os03g12390 // LOC_Os04g54002 // LOC_Os08g25390 // LOC_Os05g42424 // LOC_Os05g35266 // LOC_Os10g21234 // LOC_Os05g34950 // LOC_Os01g49529 // LOC_Os11g37510 // LOC_Os12g01740 // LOC_Os09g32020 // …	GO:0022414	reproductive process	0.007	// LOC_Os09g37780 // LOC_Os03g35600 // LOC_Os01g47820 // LOC_Os04g42740 // LOC_Os01g47900	GO:0006811	ion transport	7.4e-05	// LOC_Os03g26650 // LOC_Os09g24310 // LOC_Os08g40530 // LOC_Os07g47350 // LOC_Os04g39010 // LOC_Os05g51610 // LOC_Os01g52130 // LOC_Os05g03780 // LOC_Os06g05160 // LOC_Os10g30450 // LOC_Os01g70240 // LOC_Os03g64340 // LOC_Os06g48810 // LOC_Os04g52530 // LOC_Os05g39560 // LOC_Os08g31340 // LOC_Os05g05820 // LOC_Os07g47480 // LOC_Os08g10630 // LOC_Os01g52160
GO:0043623	cellular protein complex assembly	0.0014	// LOC_Os02g06480 // LOC_Os12g38110 // LOC_Os02g07060 // LOC_Os05g34170 // LOC_Os03g56810	GO:0034641	cellular nitrogen compound metabolic process	0.013	// LOC_Os01g17170 // LOC_Os02g39790 // LOC_Os02g41650 // LOC_Os08g25390 // LOC_Os02g39795 // LOC_Os07g34570 // LOC_Os10g37980 // LOC_Os04g42090 // LOC_Os09g21110 // LOC_Os10g37340 // LOC_Os01g52260 // LOC_Os01g25440 // LOC_Os06g04070 // LOC_Os04g24140	GO:0006810	transport	0.0082	// LOC_Os06g02390 // LOC_Os02g45380 // LOC_Os02g47090 // LOC_Os05g45820 // LOC_Os03g64340 // LOC_Os06g48810 // LOC_Os05g34030 // LOC_Os05g51610 // LOC_Os01g61510 // LOC_Os05g30680 // LOC_Os09g24310 // LOC_Os04g32030 // LOC_Os01g32330 // LOC_Os07g37100 // LOC_Os07g10920 // LOC_Os07g47350 // LOC_Os01g70240 // LOC_Os12g06840 // LOC_Os01g38990 // LOC_Os08g31340 // LOC_Os10g28440 // LOC_Os08g10630 // …	GO:0006979	response to oxidative stress	0.00026	// LOC_Os10g41720 // LOC_Os08g42030 // LOC_Os12g09460 // LOC_Os04g55740 // LOC_Os10g39170 // LOC_Os01g10850 // LOC_Os03g13200 // LOC_Os03g13210 // LOC_Os06g33100 // LOC_Os10g02070 // LOC_Os01g57730
GO:0006470	protein amino acid dephosphorylation	0.0017	// LOC_Os07g11010 // LOC_Os03g18150 // LOC_Os02g38494 // LOC_Os02g38580 // LOC_Os02g38780 // LOC_Os02g38690	GO:0006725	cellular aromatic compound metabolic process	0.015	// LOC_Os10g34230 // LOC_Os02g41650 // LOC_Os07g34570 // LOC_Os10g37980 // LOC_Os07g30960 // LOC_Os01g25440	GO:0051234	establishment of localization	0.0082	// LOC_Os06g02390 // LOC_Os02g45380 // LOC_Os02g47090 // LOC_Os05g45820 // LOC_Os03g64340 // LOC_Os06g48810 // LOC_Os05g34030 // LOC_Os05g51610 // LOC_Os01g61510 // LOC_Os05g30680 // LOC_Os09g24310 // LOC_Os04g32030 // LOC_Os01g32330 // LOC_Os07g37100 // LOC_Os07g10920 // LOC_Os07g47350 // LOC_Os01g70240 // LOC_Os12g06840 // LOC_Os01g38990 // LOC_Os08g31340 // LOC_Os10g28440 // LOC_Os08g10630 // …	GO:0023052	signaling	0.0021	// LOC_Os06g02390 // LOC_Os01g47840 // LOC_Os09g37834 // LOC_Os04g34330 // LOC_Os04g34250 // LOC_Os07g12670 // LOC_Os05g26940 // LOC_Os01g47900 // LOC_Os08g34240 // LOC_Os09g35860 // LOC_Os04g42740 // LOC_Os07g26720 // LOC_Os09g25090 // LOC_Os10g34170 // LOC_Os04g34370 // LOC_Os01g47820 // LOC_Os07g36570 // LOC_Os02g35180 // LOC_Os01g57510
GO:0051246	regulation of protein metabolic process	0.002	// LOC_Os05g14300 // LOC_Os01g13170 // LOC_Os06g30970 // LOC_Os02g42314 // LOC_Os03g03130 // LOC_Os05g38550	GO:0008104	protein localization	0.015	// LOC_Os08g43470 // LOC_Os08g15460 // LOC_Os03g60530 // LOC_Os10g31830 // LOC_Os01g59790 // LOC_Os12g38110 // LOC_Os06g07090 // LOC_Os12g43550 // LOC_Os03g50340 // LOC_Os07g41330	GO:0051179	localization	0.0096	// LOC_Os06g02390 // LOC_Os02g45380 // LOC_Os02g47090 // LOC_Os05g45820 // LOC_Os03g64340 // LOC_Os06g48810 // LOC_Os05g34030 // LOC_Os05g51610 // LOC_Os01g61510 // LOC_Os05g30680 // LOC_Os09g24310 // LOC_Os04g32030 // LOC_Os01g32330 // LOC_Os07g37100 // LOC_Os07g10920 // LOC_Os07g47350 // LOC_Os01g70240 // LOC_Os12g06840 // LOC_Os01g38990 // LOC_Os08g31340 // LOC_Os10g28440 // LOC_Os08g10630 // …	GO:0005976	polysaccharide metabolic process	0.0036	// LOC_Os04g51450 // LOC_Os07g36750 // LOC_Os08g06380 // LOC_Os01g18400 // LOC_Os06g48160 // LOC_Os07g36630 // LOC_Os11g27400 // LOC_Os08g13980
GO:0009309	amine biosynthetic process	0.0022	// LOC_Os02g39790 // LOC_Os08g25390 // LOC_Os02g39795 // LOC_Os10g37980 // LOC_Os04g42090 // LOC_Os01g52260 // LOC_Os12g04440 // LOC_Os06g04070	GO:0065008	regulation of biological quality	0.016	// LOC_Os01g13480 // LOC_Os10g34230 // LOC_Os08g43470 // LOC_Os11g43520 // LOC_Os02g06480 // LOC_Os10g28000 // LOC_Os12g01530	GO:0051704	multi-organism process	0.01	// LOC_Os09g37780 // LOC_Os03g35600 // LOC_Os01g47820 // LOC_Os04g42740 // LOC_Os01g47900	GO:0043413	macromolecule glycosylation	0.0039	// LOC_Os12g05550 // LOC_Os03g58900 // LOC_Os09g27950 // LOC_Os06g09270 // LOC_Os07g09670
GO:0016311	dephosphorylation	0.0024	// LOC_Os07g11010 // LOC_Os03g18150 // LOC_Os02g38494 // LOC_Os02g38580 // LOC_Os02g38780 // LOC_Os02g38690	GO:0044262	cellular carbohydrate metabolic process	0.016	// LOC_Os02g38140 // LOC_Os01g14580 // LOC_Os07g34580 // LOC_Os05g35266 // LOC_Os02g09170 // LOC_Os06g13040 // LOC_Os10g39840 // LOC_Os06g48160 // LOC_Os09g26300 // LOC_Os12g03470 // LOC_Os04g42760 // LOC_Os04g24140	GO:0007154	cell communication	0.013	// LOC_Os09g37780 // LOC_Os04g42740 // LOC_Os03g35600 // LOC_Os01g47900 // LOC_Os07g12670 // LOC_Os01g47820	GO:0009101	glycoprotein biosynthetic process	0.0039	// LOC_Os12g05550 // LOC_Os03g58900 // LOC_Os09g27950 // LOC_Os06g09270 // LOC_Os07g09670
GO:0008104	protein localization	0.0025	// LOC_Os08g43470 // LOC_Os08g15460 // LOC_Os03g60530 // LOC_Os02g43690 // LOC_Os10g31830 // LOC_Os01g59790 // LOC_Os12g38110 // LOC_Os06g07090 // LOC_Os10g23100 // LOC_Os12g43550 // LOC_Os03g50340 // LOC_Os07g41330	GO:0044283	small molecule biosynthetic process	0.017	// LOC_Os02g39790 // LOC_Os08g25390 // LOC_Os02g39795 // LOC_Os07g34570 // LOC_Os10g37980 // LOC_Os04g42090 // LOC_Os01g52260 // LOC_Os01g25440 // LOC_Os06g04070	GO:0007165	signal transduction	0.019	// LOC_Os06g02390 // LOC_Os07g12670 // LOC_Os05g26940 // LOC_Os05g45820 // LOC_Os08g34240 // LOC_Os11g03970 // LOC_Os09g25090 // LOC_Os10g34170	GO:0006486	protein amino acid glycosylation	0.0039	// LOC_Os12g05550 // LOC_Os03g58900 // LOC_Os09g27950 // LOC_Os06g09270 // LOC_Os07g09670
GO:0006575	cellular amino acid derivative metabolic process	0.0025	// LOC_Os02g39790 // LOC_Os06g04070 // LOC_Os04g42090 // LOC_Os05g03820 // LOC_Os02g39795	GO:0009308	amine metabolic process	0.017	// LOC_Os10g37340 // LOC_Os02g39790 // LOC_Os10g34230 // LOC_Os02g41650 // LOC_Os08g25390 // LOC_Os02g39795 // LOC_Os10g37980 // LOC_Os04g42090 // LOC_Os09g21110 // LOC_Os01g52260 // LOC_Os05g33140 // LOC_Os06g04070	GO:0032501	multicellular organismal process	0.037	// LOC_Os09g37780 // LOC_Os03g35600 // LOC_Os01g47820 // LOC_Os04g42740 // LOC_Os01g47900	GO:0070085	glycosylation	0.0039	// LOC_Os12g05550 // LOC_Os03g58900 // LOC_Os09g27950 // LOC_Os06g09270 // LOC_Os07g09670
GO:0006519	cellular amino acid and derivative metabolic process	0.0026	// LOC_Os10g37340 // LOC_Os02g39790 // LOC_Os05g35290 // LOC_Os08g25390 // LOC_Os02g39795 // LOC_Os10g37980 // LOC_Os04g42090 // LOC_Os05g03820 // LOC_Os01g52260 // LOC_Os03g13300 // LOC_Os12g04440 // LOC_Os09g21110 // LOC_Os02g41650 // LOC_Os06g04070	GO:0009117	nucleotide metabolic process	0.019	// LOC_Os05g47980 // LOC_Os06g41360 // LOC_Os04g24140 // LOC_Os03g22160 // LOC_Os01g08350 // LOC_Os09g08910					GO:0042221	response to chemical stimulus	0.0058	// LOC_Os10g41720 // LOC_Os08g42030 // LOC_Os12g09460 // LOC_Os04g55740 // LOC_Os02g45380 // LOC_Os10g39170 // LOC_Os01g57730 // LOC_Os03g13200 // LOC_Os03g13210 // LOC_Os06g33100 // LOC_Os10g02070 // LOC_Os01g10850
GO:0006325	chromatin organization	0.0028	// LOC_Os10g39410 // LOC_Os06g04020 // LOC_Os02g45940 // LOC_Os05g39050 // LOC_Os12g25120 // LOC_Os05g38560	GO:0006996	organelle organization	0.019	// LOC_Os05g36280 // LOC_Os04g18090 // LOC_Os06g04020 // LOC_Os02g45940 // LOC_Os05g39050 // LOC_Os12g44390 // LOC_Os12g25120					GO:0009100	glycoprotein metabolic process	0.0074	// LOC_Os12g05550 // LOC_Os03g58900 // LOC_Os09g27950 // LOC_Os06g09270 // LOC_Os07g09670
GO:0051276	chromosome organization	0.0035	// LOC_Os10g39410 // LOC_Os06g04020 // LOC_Os02g45940 // LOC_Os05g39050 // LOC_Os12g25120 // LOC_Os05g38560	GO:0006753	nucleoside phosphate metabolic process	0.019	// LOC_Os05g47980 // LOC_Os06g41360 // LOC_Os04g24140 // LOC_Os03g22160 // LOC_Os01g08350 // LOC_Os09g08910					GO:0006073	cellular glucan metabolic process	0.01	// LOC_Os04g51450 // LOC_Os07g36750 // LOC_Os08g06380 // LOC_Os06g48160 // LOC_Os07g36630 // LOC_Os08g13980
GO:0030001	metal ion transport	0.004	// LOC_Os01g20830 // LOC_Os09g20000 // LOC_Os03g60480 // LOC_Os02g06480 // LOC_Os01g70940 // LOC_Os02g37330 // LOC_Os07g48130 // LOC_Os08g31340 // LOC_Os12g01530	GO:0044281	small molecule metabolic process	0.02	// LOC_Os07g34570 // LOC_Os10g37980 // LOC_Os09g21110 // LOC_Os05g04510 // LOC_Os01g08350 // LOC_Os02g39790 // LOC_Os06g04070 // LOC_Os08g25390 // LOC_Os02g39795 // LOC_Os04g42090 // LOC_Os01g14580 // LOC_Os01g25440 // LOC_Os04g24140 // LOC_Os03g22160 // LOC_Os05g47980 // LOC_Os01g52260 // LOC_Os12g03470 // LOC_Os09g08910 // LOC_Os10g37340 // LOC_Os02g41650 // LOC_Os01g09320 // LOC_Os06g41360					GO:0044042	glucan metabolic process	0.01	// LOC_Os04g51450 // LOC_Os07g36750 // LOC_Os08g06380 // LOC_Os06g48160 // LOC_Os07g36630 // LOC_Os08g13980
GO:0006886	intracellular protein transport	0.0042	// LOC_Os03g60530 // LOC_Os02g43690 // LOC_Os10g31830 // LOC_Os01g59790 // LOC_Os12g38110 // LOC_Os06g07090 // LOC_Os10g23100 // LOC_Os12g43550 // LOC_Os03g50340	GO:0005975	carbohydrate metabolic process	0.024	// LOC_Os02g38140 // LOC_Os04g56290 // LOC_Os09g26300 // LOC_Os01g14580 // LOC_Os03g25790 // LOC_Os07g34580 // LOC_Os05g35266 // LOC_Os03g11980 // LOC_Os02g09170 // LOC_Os06g13040 // LOC_Os10g39840 // LOC_Os06g48160 // LOC_Os03g07300 // LOC_Os10g41550 // LOC_Os11g18730 // LOC_Os11g02600 // LOC_Os06g34020 // LOC_Os12g03470 // LOC_Os05g33140 // LOC_Os04g42760 // LOC_Os04g24140					GO:0044264	cellular polysaccharide metabolic process	0.013	// LOC_Os04g51450 // LOC_Os07g36750 // LOC_Os08g06380 // LOC_Os06g48160 // LOC_Os07g36630 // LOC_Os08g13980
GO:0044106	cellular amine metabolic process	0.0042	// LOC_Os10g37340 // LOC_Os02g39790 // LOC_Os05g35290 // LOC_Os08g25390 // LOC_Os02g39795 // LOC_Os10g37980 // LOC_Os04g42090 // LOC_Os09g21110 // LOC_Os01g52260 // LOC_Os03g13300 // LOC_Os12g04440 // LOC_Os02g41650 // LOC_Os06g04070	GO:0045184	establishment of protein localization	0.03	// LOC_Os07g41330 // LOC_Os08g15460 // LOC_Os03g60530 // LOC_Os10g31830 // LOC_Os01g59790 // LOC_Os12g38110 // LOC_Os06g07090 // LOC_Os12g43550 // LOC_Os03g50340					GO:0005975	carbohydrate metabolic process	0.014	// LOC_Os08g36910 // LOC_Os10g07290 // LOC_Os12g05550 // LOC_Os10g40550 // LOC_Os05g50260 // LOC_Os04g51450 // LOC_Os05g20020 // LOC_Os06g48160 // LOC_Os08g06380 // LOC_Os05g36270 // LOC_Os09g27950 // LOC_Os07g43160 // LOC_Os08g41440 // LOC_Os03g10478 // LOC_Os02g50600 // LOC_Os06g09270 // LOC_Os04g41810 // LOC_Os07g36750 // LOC_Os03g58900 // LOC_Os07g09670 // LOC_Os09g09980 // LOC_Os11g27400 // …
GO:0006725	cellular aromatic compound metabolic process	0.0045	// LOC_Os10g34230 // LOC_Os05g35290 // LOC_Os07g34570 // LOC_Os10g37980 // LOC_Os07g30960 // LOC_Os01g25440 // LOC_Os02g41650	GO:0023046	signaling process	0.03	// LOC_Os01g69920 // LOC_Os03g60530 // LOC_Os09g36220 // LOC_Os11g04720 // LOC_Os10g31830 // LOC_Os01g59790 // LOC_Os03g20720 // LOC_Os12g43550 // LOC_Os03g22050 // LOC_Os12g01140					GO:0044262	cellular carbohydrate metabolic process	0.023	// LOC_Os04g51450 // LOC_Os07g36750 // LOC_Os03g58900 // LOC_Os07g43160 // LOC_Os12g05550 // LOC_Os08g06380 // LOC_Os09g27950 // LOC_Os07g09670 // LOC_Os06g48160 // LOC_Os06g09270 // LOC_Os07g36630 // LOC_Os10g40550 // LOC_Os10g40555 // LOC_Os08g13980
GO:0070727	cellular macromolecule localization	0.0046	// LOC_Os03g60530 // LOC_Os02g43690 // LOC_Os10g31830 // LOC_Os01g59790 // LOC_Os12g38110 // LOC_Os06g07090 // LOC_Os10g23100 // LOC_Os12g43550 // LOC_Os03g50340	GO:0023060	signal transmission	0.03	// LOC_Os01g69920 // LOC_Os03g60530 // LOC_Os09g36220 // LOC_Os11g04720 // LOC_Os10g31830 // LOC_Os01g59790 // LOC_Os03g20720 // LOC_Os12g43550 // LOC_Os03g22050 // LOC_Os12g01140					GO:0034637	cellular carbohydrate biosynthetic process	0.028	// LOC_Os07g36750 // LOC_Os08g06380 // LOC_Os07g43160 // LOC_Os07g36630 // LOC_Os10g40550 // LOC_Os10g40555
GO:0034613	cellular protein localization	0.0046	// LOC_Os03g60530 // LOC_Os02g43690 // LOC_Os10g31830 // LOC_Os01g59790 // LOC_Os12g38110 // LOC_Os06g07090 // LOC_Os10g23100 // LOC_Os12g43550 // LOC_Os03g50340	GO:0015031	protein transport	0.03	// LOC_Os07g41330 // LOC_Os08g15460 // LOC_Os03g60530 // LOC_Os10g31830 // LOC_Os01g59790 // LOC_Os12g38110 // LOC_Os06g07090 // LOC_Os12g43550 // LOC_Os03g50340					GO:0016051	carbohydrate biosynthetic process	0.033	// LOC_Os07g36750 // LOC_Os08g06380 // LOC_Os07g43160 // LOC_Os02g50600 // LOC_Os10g40550 // LOC_Os07g36630 // LOC_Os10g40555
GO:0007264	small GTPase mediated signal transduction	0.0047	// LOC_Os03g60530 // LOC_Os03g20720 // LOC_Os02g43690 // LOC_Os10g31830 // LOC_Os01g59790 // LOC_Os10g23100 // LOC_Os12g43550	GO:0033036	macromolecule localization	0.032	// LOC_Os12g43550 // LOC_Os08g43470 // LOC_Os08g15460 // LOC_Os03g60530 // LOC_Os10g31830 // LOC_Os01g59790 // LOC_Os12g38110 // LOC_Os06g07090 // LOC_Os05g40010 // LOC_Os03g50340 // LOC_Os07g41330					GO:0051179	localization	0.038	// LOC_Os06g02390 // LOC_Os02g45380 // LOC_Os07g40320 // LOC_Os04g36040 // LOC_Os03g64340 // LOC_Os06g48810 // LOC_Os04g52530 // LOC_Os05g51610 // LOC_Os02g55970 // LOC_Os08g31340 // LOC_Os03g60880 // LOC_Os07g03910 // LOC_Os03g50960 // LOC_Os06g05160 // LOC_Os08g25310 // LOC_Os12g44110 // LOC_Os04g41400 // LOC_Os07g47350 // LOC_Os04g39010 // LOC_Os01g52130 // LOC_Os08g05590 // LOC_Os01g70240 // …
GO:0045184	establishment of protein localization	0.0052	// LOC_Os07g41330 // LOC_Os08g15460 // LOC_Os03g60530 // LOC_Os02g43690 // LOC_Os10g31830 // LOC_Os01g59790 // LOC_Os12g38110 // LOC_Os06g07090 // LOC_Os10g23100 // LOC_Os12g43550 // LOC_Os03g50340	GO:0015672	monovalent inorganic cation transport	0.032	// LOC_Os01g70940 // LOC_Os05g47980 // LOC_Os06g42030 // LOC_Os07g48130 // LOC_Os01g08350 // LOC_Os09g08910					GO:0006810	transport	0.048	// LOC_Os06g02390 // LOC_Os02g45380 // LOC_Os07g40320 // LOC_Os04g36040 // LOC_Os03g64340 // LOC_Os06g48810 // LOC_Os04g52530 // LOC_Os05g51610 // LOC_Os02g55970 // LOC_Os08g31340 // LOC_Os03g60880 // LOC_Os07g03910 // LOC_Os03g50960 // LOC_Os06g05160 // LOC_Os08g25310 // LOC_Os12g44110 // LOC_Os04g41400 // LOC_Os07g47350 // LOC_Os04g39010 // LOC_Os01g52130 // LOC_Os08g05590 // LOC_Os01g70240 // …
GO:0015031	protein transport	0.0052	// LOC_Os07g41330 // LOC_Os08g15460 // LOC_Os03g60530 // LOC_Os02g43690 // LOC_Os10g31830 // LOC_Os01g59790 // LOC_Os12g38110 // LOC_Os06g07090 // LOC_Os10g23100 // LOC_Os12g43550 // LOC_Os03g50340	GO:0006886	intracellular protein transport	0.033	// LOC_Os03g60530 // LOC_Os10g31830 // LOC_Os01g59790 // LOC_Os12g38110 // LOC_Os06g07090 // LOC_Os12g43550 // LOC_Os03g50340					GO:0051234	establishment of localization	0.048	// LOC_Os06g02390 // LOC_Os02g45380 // LOC_Os07g40320 // LOC_Os04g36040 // LOC_Os03g64340 // LOC_Os06g48810 // LOC_Os04g52530 // LOC_Os05g51610 // LOC_Os02g55970 // LOC_Os08g31340 // LOC_Os03g60880 // LOC_Os07g03910 // LOC_Os03g50960 // LOC_Os06g05160 // LOC_Os08g25310 // LOC_Os12g44110 // LOC_Os04g41400 // LOC_Os07g47350 // LOC_Os04g39010 // LOC_Os01g52130 // LOC_Os08g05590 // LOC_Os01g70240 // …
GO:0009056	catabolic process	0.0057	// LOC_Os05g35290 // LOC_Os10g41550 // LOC_Os01g04950 // LOC_Os02g41650 // LOC_Os06g43570 // LOC_Os10g39700 // LOC_Os07g49150 // LOC_Os08g41560 // LOC_Os09g32020 // LOC_Os06g04070 // LOC_Os06g09290 // LOC_Os08g37380 // LOC_Os04g24140	GO:0006464	protein modification process	0.033	// LOC_Os07g11010 // LOC_Os01g13170 // LOC_Os04g51950 // LOC_Os02g42314 // LOC_Os03g12390 // LOC_Os04g54002 // LOC_Os05g42424 // LOC_Os05g35266 // LOC_Os05g34950 // LOC_Os01g49529 // LOC_Os12g01740 // LOC_Os04g53620 // LOC_Os02g41580 // LOC_Os12g01140 // LOC_Os06g10160 // LOC_Os01g69920 // LOC_Os02g12910 // LOC_Os10g21090 // LOC_Os04g56450 // LOC_Os09g26300 // LOC_Os03g16740 // LOC_Os05g44770 // …
GO:0008643	carbohydrate transport	0.0069	// LOC_Os12g32940 // LOC_Os07g05640 // LOC_Os02g36414 // LOC_Os08g08070 // LOC_Os07g39350	GO:0019538	protein metabolic process	0.034	// LOC_Os07g11010 // LOC_Os10g28600 // LOC_Os01g13170 // LOC_Os04g51950 // LOC_Os07g41750 // LOC_Os03g21940 // LOC_Os02g57060 // LOC_Os09g21110 // LOC_Os12g32380 // LOC_Os02g02490 // LOC_Os12g21798 // LOC_Os04g42270 // LOC_Os07g44610 // LOC_Os03g12390 // LOC_Os01g49529 // LOC_Os04g54002 // LOC_Os10g38278 // LOC_Os08g25390 // LOC_Os05g42424 // LOC_Os05g35266 // LOC_Os10g21234 // LOC_Os05g34170 // …
GO:0033036	macromolecule localization	0.0071	// LOC_Os12g43550 // LOC_Os08g43470 // LOC_Os08g15460 // LOC_Os03g60530 // LOC_Os02g43690 // LOC_Os10g31830 // LOC_Os01g59790 // LOC_Os12g38110 // LOC_Os06g07090 // LOC_Os10g23100 // LOC_Os05g40010 // LOC_Os03g50340 // LOC_Os07g41330	GO:0070727	cellular macromolecule localization	0.035	// LOC_Os03g60530 // LOC_Os10g31830 // LOC_Os01g59790 // LOC_Os12g38110 // LOC_Os06g07090 // LOC_Os12g43550 // LOC_Os03g50340
GO:0006812	cation transport	0.0079	// LOC_Os01g20830 // LOC_Os09g20000 // LOC_Os03g60480 // LOC_Os02g06480 // LOC_Os01g70940 // LOC_Os01g03914 // LOC_Os02g37330 // LOC_Os05g47980 // LOC_Os07g48130 // LOC_Os08g31340 // LOC_Os12g01530	GO:0034613	cellular protein localization	0.035	// LOC_Os03g60530 // LOC_Os10g31830 // LOC_Os01g59790 // LOC_Os12g38110 // LOC_Os06g07090 // LOC_Os12g43550 // LOC_Os03g50340
GO:0044262	cellular carbohydrate metabolic process	0.0082	// LOC_Os02g38140 // LOC_Os04g53310 // LOC_Os01g14580 // LOC_Os03g51610 // LOC_Os07g34580 // LOC_Os04g53950 // LOC_Os05g35266 // LOC_Os02g09170 // LOC_Os06g48160 // LOC_Os12g03470 // LOC_Os04g42760 // LOC_Os08g37380 // LOC_Os04g24140	GO:0019725	cellular homeostasis	0.036	// LOC_Os11g43520 // LOC_Os02g06480 // LOC_Os10g28000 // LOC_Os12g01530 // LOC_Os01g13480
GO:0006796	phosphate metabolic process	0.0085	// LOC_Os07g11010 // LOC_Os01g49529 // LOC_Os02g38780 // LOC_Os01g69920 // LOC_Os04g52860 // LOC_Os03g12390 // LOC_Os07g48290 // LOC_Os03g18150 // LOC_Os02g38580 // LOC_Os01g49614 // LOC_Os09g38700 // LOC_Os04g24220 // LOC_Os01g57420 // LOC_Os12g01740 // LOC_Os12g01140 // LOC_Os06g10160 // LOC_Os12g44330 // LOC_Os02g38690 // LOC_Os02g12910 // LOC_Os05g07080 // LOC_Os07g48730 // LOC_Os10g21090 // …	GO:0055086	nucleobase, nucleoside and nucleotide metabolic process	0.038	// LOC_Os05g47980 // LOC_Os06g41360 // LOC_Os04g24140 // LOC_Os03g22160 // LOC_Os01g08350 // LOC_Os09g08910
GO:0006793	phosphorus metabolic process	0.0085	// LOC_Os07g11010 // LOC_Os01g49529 // LOC_Os02g38780 // LOC_Os01g69920 // LOC_Os04g52860 // LOC_Os03g12390 // LOC_Os07g48290 // LOC_Os03g18150 // LOC_Os02g38580 // LOC_Os01g49614 // LOC_Os09g38700 // LOC_Os04g24220 // LOC_Os01g57420 // LOC_Os12g01740 // LOC_Os12g01140 // LOC_Os06g10160 // LOC_Os12g44330 // LOC_Os02g38690 // LOC_Os02g12910 // LOC_Os05g07080 // LOC_Os07g48730 // LOC_Os10g21090 // …	GO:0043412	macromolecule modification	0.043	// LOC_Os07g11010 // LOC_Os01g13170 // LOC_Os04g51950 // LOC_Os02g42314 // LOC_Os03g12390 // LOC_Os04g54002 // LOC_Os05g42424 // LOC_Os05g35266 // LOC_Os05g34950 // LOC_Os01g49529 // LOC_Os12g01740 // LOC_Os04g53620 // LOC_Os02g41580 // LOC_Os12g01140 // LOC_Os06g10160 // LOC_Os01g69920 // LOC_Os02g12910 // LOC_Os10g21090 // LOC_Os04g56450 // LOC_Os09g26300 // LOC_Os03g16740 // LOC_Os05g44770 // …
GO:0051641	cellular localization	0.0096	// LOC_Os08g43470 // LOC_Os08g15460 // LOC_Os03g60530 // LOC_Os02g43690 // LOC_Os10g31830 // LOC_Os01g59790 // LOC_Os12g38110 // LOC_Os06g07090 // LOC_Os10g23100 // LOC_Os12g43550 // LOC_Os03g50340	GO:0023052	signaling	0.046	// LOC_Os01g69920 // LOC_Os03g60530 // LOC_Os09g36220 // LOC_Os11g04720 // LOC_Os10g31830 // LOC_Os01g57420 // LOC_Os01g59790 // LOC_Os03g20720 // LOC_Os12g43550 // LOC_Os04g54002 // LOC_Os03g22050 // LOC_Os12g01140
GO:0006412	translation	0.011	// LOC_Os07g36250 // LOC_Os08g25390 // LOC_Os01g48770 // LOC_Os03g22340 // LOC_Os07g42300 // LOC_Os03g21940 // LOC_Os03g29260 // LOC_Os11g37510 // LOC_Os12g21798 // LOC_Os09g21110 // LOC_Os01g69950 // LOC_Os07g19190 // LOC_Os12g02380 // LOC_Os03g38000 // LOC_Os07g01870 // LOC_Os05g39960 // LOC_Os04g42270	GO:0044106	cellular amine metabolic process	0.046	// LOC_Os10g37340 // LOC_Os02g39790 // LOC_Os02g41650 // LOC_Os08g25390 // LOC_Os02g39795 // LOC_Os10g37980 // LOC_Os04g42090 // LOC_Os09g21110 // LOC_Os01g52260 // LOC_Os06g04070
GO:0046907	intracellular transport	0.011	// LOC_Os03g60530 // LOC_Os02g43690 // LOC_Os10g31830 // LOC_Os01g59790 // LOC_Os12g38110 // LOC_Os06g07090 // LOC_Os10g23100 // LOC_Os12g43550 // LOC_Os03g50340	GO:0051641	cellular localization	0.047	// LOC_Os08g43470 // LOC_Os08g15460 // LOC_Os03g60530 // LOC_Os10g31830 // LOC_Os01g59790 // LOC_Os12g38110 // LOC_Os06g07090 // LOC_Os12g43550 // LOC_Os03g50340
GO:0005976	polysaccharide metabolic process	0.014	// LOC_Os04g53310 // LOC_Os07g34580 // LOC_Os04g53950 // LOC_Os06g48160 // LOC_Os10g39700 // LOC_Os10g41550
GO:0006811	ion transport	0.014	// LOC_Os01g20830 // LOC_Os09g20000 // LOC_Os05g45950 // LOC_Os03g60480 // LOC_Os02g06480 // LOC_Os01g70940 // LOC_Os01g03914 // LOC_Os02g37330 // LOC_Os05g47980 // LOC_Os07g48130 // LOC_Os08g31340 // LOC_Os12g01530
GO:0005975	carbohydrate metabolic process	0.017	// LOC_Os04g53950 // LOC_Os01g14580 // LOC_Os07g34580 // LOC_Os05g35266 // LOC_Os05g37700 // LOC_Os02g09170 // LOC_Os06g48160 // LOC_Os04g53310 // LOC_Os03g51610 // LOC_Os01g71350 // LOC_Os03g11980 // LOC_Os10g39700 // LOC_Os10g41550 // LOC_Os12g03470 // LOC_Os04g24140 // LOC_Os02g38140 // LOC_Os03g11330 // LOC_Os03g07300 // LOC_Os04g56290 // LOC_Os11g02600 // LOC_Os08g37380 // LOC_Os04g42760
GO:0007242	intracellular signaling cascade	0.018	// LOC_Os03g60530 // LOC_Os03g20720 // LOC_Os02g43690 // LOC_Os10g31830 // LOC_Os01g59790 // LOC_Os10g23100 // LOC_Os12g43550
GO:0043436	oxoacid metabolic process	0.02	// LOC_Os10g37340 // LOC_Os05g35290 // LOC_Os08g25390 // LOC_Os10g37980 // LOC_Os09g21110 // LOC_Os01g14580 // LOC_Os01g52260 // LOC_Os01g09320 // LOC_Os03g13300 // LOC_Os12g04440 // LOC_Os02g41650 // LOC_Os06g04070 // LOC_Os08g37380
GO:0006082	organic acid metabolic process	0.02	// LOC_Os10g37340 // LOC_Os05g35290 // LOC_Os08g25390 // LOC_Os10g37980 // LOC_Os09g21110 // LOC_Os01g14580 // LOC_Os01g52260 // LOC_Os01g09320 // LOC_Os03g13300 // LOC_Os12g04440 // LOC_Os02g41650 // LOC_Os06g04070 // LOC_Os08g37380
GO:0019752	carboxylic acid metabolic process	0.02	// LOC_Os10g37340 // LOC_Os05g35290 // LOC_Os08g25390 // LOC_Os10g37980 // LOC_Os09g21110 // LOC_Os01g14580 // LOC_Os01g52260 // LOC_Os01g09320 // LOC_Os03g13300 // LOC_Os12g04440 // LOC_Os02g41650 // LOC_Os06g04070 // LOC_Os08g37380
GO:0051649	establishment of localization in cell	0.02	// LOC_Os08g15460 // LOC_Os03g60530 // LOC_Os02g43690 // LOC_Os10g31830 // LOC_Os01g59790 // LOC_Os12g38110 // LOC_Os06g07090 // LOC_Os10g23100 // LOC_Os12g43550 // LOC_Os03g50340
GO:0042180	cellular ketone metabolic process	0.021	// LOC_Os10g37340 // LOC_Os05g35290 // LOC_Os08g25390 // LOC_Os10g37980 // LOC_Os09g21110 // LOC_Os01g14580 // LOC_Os01g52260 // LOC_Os01g09320 // LOC_Os03g13300 // LOC_Os12g04440 // LOC_Os02g41650 // LOC_Os06g04070 // LOC_Os08g37380
GO:0006118	electron transport	0.024	// LOC_Os05g04380 // LOC_Os03g55240 // LOC_Os04g59190 // LOC_Os06g19070 // LOC_Os10g38120 // LOC_Os07g23570 // LOC_Os08g43440 // LOC_Os08g37874 // LOC_Os08g43560 // LOC_Os07g30960 // LOC_Os02g06480 // LOC_Os03g12500 // LOC_Os07g44140 // LOC_Os01g43700 // LOC_Os02g02400 // LOC_Os11g33120 // LOC_Os07g42590 // LOC_Os03g55230 // LOC_Os01g43720 // LOC_Os07g05820 // LOC_Os10g28000
GO:0023052	signaling	0.026	// LOC_Os06g43560 // LOC_Os01g69920 // LOC_Os03g60530 // LOC_Os05g07080 // LOC_Os02g43690 // LOC_Os10g31830 // LOC_Os01g57420 // LOC_Os01g59790 // LOC_Os03g20720 // LOC_Os09g36220 // LOC_Os10g23100 // LOC_Os12g43550 // LOC_Os12g01140
GO:0006520	cellular amino acid metabolic process	0.031	// LOC_Os10g37340 // LOC_Os05g35290 // LOC_Os08g25390 // LOC_Os10g37980 // LOC_Os09g21110 // LOC_Os01g52260 // LOC_Os03g13300 // LOC_Os12g04440 // LOC_Os02g41650 // LOC_Os06g04070
GO:0009057	macromolecule catabolic process	0.033	// LOC_Os10g41550 // LOC_Os10g39700 // LOC_Os07g49150 // LOC_Os08g41560 // LOC_Os09g32020 // LOC_Os04g24140 // LOC_Os06g09290 // LOC_Os08g37380 // LOC_Os06g43570
GO:0023046	signaling process	0.034	// LOC_Os01g69920 // LOC_Os03g60530 // LOC_Os09g36220 // LOC_Os02g43690 // LOC_Os10g31830 // LOC_Os01g59790 // LOC_Os03g20720 // LOC_Os10g23100 // LOC_Os12g43550 // LOC_Os12g01140
GO:0023060	signal transmission	0.034	// LOC_Os01g69920 // LOC_Os03g60530 // LOC_Os09g36220 // LOC_Os02g43690 // LOC_Os10g31830 // LOC_Os01g59790 // LOC_Os03g20720 // LOC_Os10g23100 // LOC_Os12g43550 // LOC_Os12g01140
GO:0055086	nucleobase, nucleoside and nucleotide metabolic process	0.042	// LOC_Os07g49270 // LOC_Os05g47980 // LOC_Os06g41360 // LOC_Os02g41590 // LOC_Os03g22160 // LOC_Os04g24140
GO:0006468	protein amino acid phosphorylation	0.042	// LOC_Os01g49529 // LOC_Os01g69920 // LOC_Os04g52860 // LOC_Os03g12390 // LOC_Os07g48290 // LOC_Os01g49614 // LOC_Os09g38700 // LOC_Os04g24220 // LOC_Os12g01740 // LOC_Os12g01140 // LOC_Os06g10160 // LOC_Os12g44330 // LOC_Os02g12910 // LOC_Os05g07080 // LOC_Os07g48730 // LOC_Os10g21090 // LOC_Os08g35220 // LOC_Os06g36270 // LOC_Os05g44770 // LOC_Os11g40550 // LOC_Os11g07040 // LOC_Os06g18830 // …
GO:0016310	phosphorylation	0.043	// LOC_Os01g49529 // LOC_Os01g69920 // LOC_Os04g52860 // LOC_Os03g12390 // LOC_Os07g48290 // LOC_Os01g49614 // LOC_Os09g38700 // LOC_Os04g24220 // LOC_Os01g57420 // LOC_Os12g01740 // LOC_Os12g01140 // LOC_Os06g10160 // LOC_Os12g44330 // LOC_Os02g12910 // LOC_Os05g07080 // LOC_Os07g48730 // LOC_Os10g21090 // LOC_Os05g47980 // LOC_Os08g35220 // LOC_Os06g36270 // LOC_Os05g44770 // LOC_Os11g40550 // …
GO:0044282	small molecule catabolic process	0.049	// LOC_Os02g41650 // LOC_Os06g04070 // LOC_Os05g35290 // LOC_Os08g37380 // LOC_Os04g24140
GO:0065008	regulation of biological quality	0.05	// LOC_Os10g34230 // LOC_Os08g43470 // LOC_Os02g06480 // LOC_Os01g34620 // LOC_Os10g28000 // LOC_Os12g01530

## Sheet: 24hr
GSEA results of up-regulated DEGs								GSEA results of down-regulated DEGs
TNG67				TCN1				TNG67				TCN1
GO_acc	Term	pvalue	entries	GO_acc	Term	pvalue	entries	GO_acc	Term	pvalue	entries	TCN1
GO:0044237	cellular metabolic process	4.5e-44	// LOC_Os02g38780 // LOC_Os01g12570 // LOC_Os01g71320 // LOC_Os01g40070 // LOC_Os05g24970 // LOC_Os05g04510 // LOC_Os08g42550 // LOC_Os07g48290 // LOC_Os06g46435 // LOC_Os02g43970 // LOC_Os08g01859 // LOC_Os06g48160 // LOC_Os08g40270 // LOC_Os03g18130 // LOC_Os07g04560 // LOC_Os05g41780 // LOC_Os05g09020 // LOC_Os01g53220 // LOC_Os08g15306 // LOC_Os02g32590 // LOC_Os04g24140 // LOC_Os03g58330 // …	GO:0044237	cellular metabolic process	4.1e-52	// LOC_Os04g01530 // LOC_Os01g71320 // LOC_Os04g38860 // LOC_Os01g40070 // LOC_Os05g24970 // LOC_Os05g04510 // LOC_Os07g48290 // LOC_Os06g46435 // LOC_Os06g06450 // LOC_Os06g07905 // LOC_Os08g01859 // LOC_Os02g46090 // LOC_Os06g48160 // LOC_Os01g57420 // LOC_Os03g18130 // LOC_Os07g48750 // LOC_Os10g41450 // LOC_Os06g36000 // LOC_Os05g51150 // LOC_Os08g15306 // LOC_Os02g18380 // LOC_Os07g22730 // …	GO:0045449	regulation of transcription	1.1e-24	// LOC_Os03g58420 // LOC_Os01g50720 // LOC_Os04g45810 // LOC_Os09g29360 // LOC_Os04g21950 // LOC_Os04g32790 // LOC_Os01g45570 // LOC_Os07g44950 // LOC_Os08g26880 // LOC_Os01g74540 // LOC_Os01g62660 // LOC_Os12g43790 // LOC_Os01g55150 // LOC_Os05g48850 // LOC_Os09g35910 // LOC_Os04g46400 // LOC_Os01g64310 // LOC_Os05g49100 // LOC_Os09g32260 // LOC_Os12g29330 // LOC_Os05g46610 // LOC_Os06g44320 // …	GO_acc	Term	pvalue	entries
GO:0009987	cellular process	2.3e-42	// LOC_Os02g38780 // LOC_Os01g12570 // LOC_Os01g71320 // LOC_Os01g40070 // LOC_Os05g24970 // LOC_Os05g04510 // LOC_Os08g42550 // LOC_Os07g48290 // LOC_Os06g46435 // LOC_Os06g46434 // LOC_Os02g43970 // LOC_Os03g44420 // LOC_Os08g01859 // LOC_Os06g48160 // LOC_Os08g40270 // LOC_Os03g18130 // LOC_Os12g01580 // LOC_Os07g04560 // LOC_Os05g41780 // LOC_Os06g43670 // LOC_Os01g53220 // LOC_Os08g15306 // …	GO:0009987	cellular process	2.9e-51	// LOC_Os04g01530 // LOC_Os01g71320 // LOC_Os04g38860 // LOC_Os01g40070 // LOC_Os05g24970 // LOC_Os05g04510 // LOC_Os07g48290 // LOC_Os06g46435 // LOC_Os06g46434 // LOC_Os06g06450 // LOC_Os03g44420 // LOC_Os06g07905 // LOC_Os08g01859 // LOC_Os11g47130 // LOC_Os06g48160 // LOC_Os01g57420 // LOC_Os03g18130 // LOC_Os07g48750 // LOC_Os12g01580 // LOC_Os10g41450 // LOC_Os06g36000 // LOC_Os06g43670 // …	GO:0006468	protein amino acid phosphorylation	7e-25	// LOC_Os03g02190 // LOC_Os03g03570 // LOC_Os02g57440 // LOC_Os05g47750 // LOC_Os01g47900 // LOC_Os11g06780 // LOC_Os09g25090 // LOC_Os02g49310 // LOC_Os01g60910 // LOC_Os12g29580 // LOC_Os02g05980 // LOC_Os07g38640 // LOC_Os11g35100 // LOC_Os03g12470 // LOC_Os06g47750 // LOC_Os06g37620 // LOC_Os08g17410 // LOC_Os08g03020 // LOC_Os01g04580 // LOC_Os02g14480 // LOC_Os04g52780 // LOC_Os07g05370 // …	GO:0006468	protein amino acid phosphorylation	3.2e-34	// LOC_Os04g34270 // LOC_Os03g02190 // LOC_Os03g12680 // LOC_Os02g57440 // LOC_Os05g47750 // LOC_Os01g47900 // LOC_Os07g36570 // LOC_Os09g25090 // LOC_Os02g49310 // LOC_Os11g46860 // LOC_Os04g42740 // LOC_Os01g04409 // LOC_Os01g60060 // LOC_Os06g35200 // LOC_Os12g29580 // LOC_Os12g40419 // LOC_Os03g12470 // LOC_Os06g47750 // LOC_Os06g37620 // LOC_Os08g17410 // LOC_Os10g18260 // LOC_Os07g35004 // …
GO:0010467	gene expression	5.7e-42	// LOC_Os07g48450 // LOC_Os06g43090 // LOC_Os05g04210 // LOC_Os04g21950 // LOC_Os06g51530 // LOC_Os03g21940 // LOC_Os07g30130 // LOC_Os04g16820 // LOC_Os09g36220 // LOC_Os04g57720 // LOC_Os02g45200 // LOC_Os01g74020 // LOC_Os08g42550 // LOC_Os09g35010 // LOC_Os07g48550 // LOC_Os03g09170 // LOC_Os04g32710 // LOC_Os02g02870 // LOC_Os07g36250 // LOC_Os01g64090 // LOC_Os08g25390 // LOC_Os02g43970 // …	GO:0008152	metabolic process	1.2e-45	// LOC_Os11g19340 // LOC_Os01g71320 // LOC_Os04g38860 // LOC_Os01g40070 // LOC_Os03g02750 // LOC_Os05g24970 // LOC_Os05g04510 // LOC_Os07g48290 // LOC_Os06g46435 // LOC_Os06g06450 // LOC_Os06g07905 // LOC_Os08g01859 // LOC_Os02g46090 // LOC_Os06g48160 // LOC_Os01g57420 // LOC_Os04g12980 // LOC_Os07g48750 // LOC_Os01g49240 // LOC_Os10g41450 // LOC_Os06g36000 // LOC_Os05g51150 // LOC_Os08g15306 // …	GO:0019219	regulation of nucleobase, nucleoside, nucleotide and nucleic acid metabolic process	1.8e-24	// LOC_Os03g58420 // LOC_Os01g50720 // LOC_Os04g45810 // LOC_Os09g29360 // LOC_Os04g21950 // LOC_Os04g32790 // LOC_Os01g45570 // LOC_Os07g44950 // LOC_Os08g26880 // LOC_Os01g74540 // LOC_Os01g62660 // LOC_Os12g43790 // LOC_Os01g55150 // LOC_Os05g48850 // LOC_Os09g35910 // LOC_Os04g46400 // LOC_Os01g64310 // LOC_Os05g49100 // LOC_Os09g32260 // LOC_Os12g29330 // LOC_Os05g46610 // LOC_Os06g44320 // …	GO:0008152	metabolic process	2.7e-32	// LOC_Os01g50720 // LOC_Os04g35270 // LOC_Os10g25450 // LOC_Os12g41780 // LOC_Os02g50690 // LOC_Os05g04690 // LOC_Os03g02190 // LOC_Os09g25090 // LOC_Os04g04980 // LOC_Os09g29360 // LOC_Os07g39940 // LOC_Os01g43650 // LOC_Os08g39350 // LOC_Os05g22960 // LOC_Os02g48210 // LOC_Os12g40419 // LOC_Os03g12470 // LOC_Os06g37620 // LOC_Os05g48330 // LOC_Os09g32260 // LOC_Os10g18260 // LOC_Os02g12770 // …
GO:0044249	cellular biosynthetic process	4.3e-41	// LOC_Os07g48450 // LOC_Os06g43090 // LOC_Os05g04210 // LOC_Os02g02870 // LOC_Os04g21950 // LOC_Os06g51530 // LOC_Os03g21940 // LOC_Os07g30130 // LOC_Os01g12570 // LOC_Os04g16820 // LOC_Os09g36220 // LOC_Os04g57720 // LOC_Os02g45200 // LOC_Os01g74020 // LOC_Os08g42550 // LOC_Os09g35010 // LOC_Os07g48550 // LOC_Os03g09170 // LOC_Os04g32710 // LOC_Os02g39790 // LOC_Os07g36250 // LOC_Os01g64090 // …	GO:0009058	biosynthetic process	7.3e-43	// LOC_Os07g48450 // LOC_Os08g15244 // LOC_Os01g48770 // LOC_Os08g23110 // LOC_Os03g21940 // LOC_Os02g38140 // LOC_Os05g34110 // LOC_Os04g16820 // LOC_Os09g36220 // LOC_Os04g57720 // LOC_Os02g45200 // LOC_Os09g35010 // LOC_Os02g12800 // LOC_Os12g34550 // LOC_Os02g39790 // LOC_Os01g64090 // LOC_Os08g25390 // LOC_Os02g39795 // LOC_Os05g28010 // LOC_Os02g47140 // LOC_Os05g35266 // LOC_Os04g42090 // …	GO:0051171	regulation of nitrogen compound metabolic process	1.8e-24	// LOC_Os03g58420 // LOC_Os01g50720 // LOC_Os04g45810 // LOC_Os09g29360 // LOC_Os04g21950 // LOC_Os04g32790 // LOC_Os01g45570 // LOC_Os07g44950 // LOC_Os08g26880 // LOC_Os01g74540 // LOC_Os01g62660 // LOC_Os12g43790 // LOC_Os01g55150 // LOC_Os05g48850 // LOC_Os09g35910 // LOC_Os04g46400 // LOC_Os01g64310 // LOC_Os05g49100 // LOC_Os09g32260 // LOC_Os12g29330 // LOC_Os05g46610 // LOC_Os06g44320 // …	GO:0043687	post-translational protein modification	2e-32	// LOC_Os04g34270 // LOC_Os03g02190 // LOC_Os03g12680 // LOC_Os02g57440 // LOC_Os05g47750 // LOC_Os01g47900 // LOC_Os07g36570 // LOC_Os09g25090 // LOC_Os02g49310 // LOC_Os11g46860 // LOC_Os04g42740 // LOC_Os01g04409 // LOC_Os01g60060 // LOC_Os06g35200 // LOC_Os11g35120 // LOC_Os12g40419 // LOC_Os03g12470 // LOC_Os06g47750 // LOC_Os06g37620 // LOC_Os08g17410 // LOC_Os10g18260 // LOC_Os07g35004 // …
GO:0034645	cellular macromolecule biosynthetic process	3e-41	// LOC_Os07g48450 // LOC_Os06g43090 // LOC_Os05g04210 // LOC_Os04g21950 // LOC_Os06g51530 // LOC_Os03g21940 // LOC_Os07g30130 // LOC_Os04g16820 // LOC_Os09g36220 // LOC_Os04g57720 // LOC_Os02g45200 // LOC_Os01g74020 // LOC_Os08g42550 // LOC_Os09g35010 // LOC_Os07g48550 // LOC_Os03g09170 // LOC_Os04g32710 // LOC_Os02g02870 // LOC_Os07g36250 // LOC_Os01g64090 // LOC_Os08g25390 // LOC_Os02g43970 // …	GO:0044249	cellular biosynthetic process	3.5e-42	// LOC_Os07g48450 // LOC_Os08g15244 // LOC_Os01g48770 // LOC_Os08g23110 // LOC_Os03g21940 // LOC_Os02g38140 // LOC_Os05g34110 // LOC_Os04g16820 // LOC_Os09g36220 // LOC_Os04g57720 // LOC_Os02g45200 // LOC_Os09g35010 // LOC_Os03g37970 // LOC_Os12g34550 // LOC_Os02g39790 // LOC_Os01g64090 // LOC_Os08g25390 // LOC_Os02g39795 // LOC_Os05g28010 // LOC_Os02g47140 // LOC_Os05g35266 // LOC_Os04g42090 // …	GO:0009889	regulation of biosynthetic process	9.3e-24	// LOC_Os03g58420 // LOC_Os01g50720 // LOC_Os04g45810 // LOC_Os09g29360 // LOC_Os04g21950 // LOC_Os04g32790 // LOC_Os01g45570 // LOC_Os07g44950 // LOC_Os08g26880 // LOC_Os01g74540 // LOC_Os01g62660 // LOC_Os12g43790 // LOC_Os01g55150 // LOC_Os05g48850 // LOC_Os09g35910 // LOC_Os04g46400 // LOC_Os01g64310 // LOC_Os05g49100 // LOC_Os09g32260 // LOC_Os12g29330 // LOC_Os05g46610 // LOC_Os06g44320 // …	GO:0044238	primary metabolic process	2.6e-32	// LOC_Os01g50720 // LOC_Os04g35270 // LOC_Os10g25450 // LOC_Os12g41780 // LOC_Os02g50690 // LOC_Os05g04690 // LOC_Os03g02190 // LOC_Os09g25090 // LOC_Os04g04980 // LOC_Os01g39960 // LOC_Os08g39350 // LOC_Os04g34270 // LOC_Os02g48210 // LOC_Os12g40419 // LOC_Os03g12470 // LOC_Os06g37620 // LOC_Os05g48330 // LOC_Os09g32260 // LOC_Os10g18260 // LOC_Os07g35004 // LOC_Os06g44320 // LOC_Os01g33810 // …
GO:0009059	macromolecule biosynthetic process	4.2e-41	// LOC_Os07g48450 // LOC_Os06g43090 // LOC_Os05g04210 // LOC_Os04g21950 // LOC_Os06g51530 // LOC_Os03g21940 // LOC_Os07g30130 // LOC_Os04g16820 // LOC_Os09g36220 // LOC_Os04g57720 // LOC_Os02g45200 // LOC_Os01g74020 // LOC_Os08g42550 // LOC_Os09g35010 // LOC_Os07g48550 // LOC_Os03g09170 // LOC_Os04g32710 // LOC_Os02g02870 // LOC_Os07g36250 // LOC_Os01g64090 // LOC_Os08g25390 // LOC_Os02g43970 // …	GO:0010467	gene expression	7.8e-42	// LOC_Os07g48450 // LOC_Os08g15244 // LOC_Os08g02130 // LOC_Os01g48770 // LOC_Os08g23110 // LOC_Os03g21940 // LOC_Os05g34110 // LOC_Os04g16820 // LOC_Os09g36220 // LOC_Os04g57720 // LOC_Os02g45200 // LOC_Os09g35010 // LOC_Os03g37970 // LOC_Os12g34550 // LOC_Os01g64090 // LOC_Os08g25390 // LOC_Os05g28010 // LOC_Os02g47140 // LOC_Os05g37080 // LOC_Os08g01859 // LOC_Os01g60640 // LOC_Os10g21342 // …	GO:0010556	regulation of macromolecule biosynthetic process	9.3e-24	// LOC_Os03g58420 // LOC_Os01g50720 // LOC_Os04g45810 // LOC_Os09g29360 // LOC_Os04g21950 // LOC_Os04g32790 // LOC_Os01g45570 // LOC_Os07g44950 // LOC_Os08g26880 // LOC_Os01g74540 // LOC_Os01g62660 // LOC_Os12g43790 // LOC_Os01g55150 // LOC_Os05g48850 // LOC_Os09g35910 // LOC_Os04g46400 // LOC_Os01g64310 // LOC_Os05g49100 // LOC_Os09g32260 // LOC_Os12g29330 // LOC_Os05g46610 // LOC_Os06g44320 // …	GO:0006796	phosphate metabolic process	8.6e-32	// LOC_Os04g34270 // LOC_Os03g02190 // LOC_Os03g12680 // LOC_Os02g57440 // LOC_Os05g47750 // LOC_Os01g47900 // LOC_Os07g36570 // LOC_Os09g25090 // LOC_Os02g49310 // LOC_Os11g46860 // LOC_Os04g42740 // LOC_Os01g04409 // LOC_Os01g60060 // LOC_Os06g35200 // LOC_Os11g35120 // LOC_Os12g40419 // LOC_Os03g12470 // LOC_Os06g47750 // LOC_Os06g37620 // LOC_Os08g17410 // LOC_Os10g18260 // LOC_Os07g35004 // …
GO:0009058	biosynthetic process	1.1e-40	// LOC_Os07g48450 // LOC_Os06g43090 // LOC_Os05g04210 // LOC_Os02g02870 // LOC_Os04g21950 // LOC_Os06g51530 // LOC_Os03g21940 // LOC_Os07g30130 // LOC_Os01g12570 // LOC_Os04g16820 // LOC_Os09g36220 // LOC_Os04g57720 // LOC_Os02g45200 // LOC_Os01g74020 // LOC_Os08g42550 // LOC_Os09g35010 // LOC_Os07g48550 // LOC_Os03g09170 // LOC_Os04g32710 // LOC_Os02g39790 // LOC_Os07g36250 // LOC_Os01g64090 // …	GO:0034645	cellular macromolecule biosynthetic process	1.9e-40	// LOC_Os07g48450 // LOC_Os08g15244 // LOC_Os01g48770 // LOC_Os08g23110 // LOC_Os03g21940 // LOC_Os02g38140 // LOC_Os04g16820 // LOC_Os09g36220 // LOC_Os04g57720 // LOC_Os02g45200 // LOC_Os09g35010 // LOC_Os03g37970 // LOC_Os12g34550 // LOC_Os01g64090 // LOC_Os08g25390 // LOC_Os05g28010 // LOC_Os02g47140 // LOC_Os05g35266 // LOC_Os08g01859 // LOC_Os01g60640 // LOC_Os10g21342 // LOC_Os10g21344 // …	GO:0031326	regulation of cellular biosynthetic process	9.3e-24	// LOC_Os03g58420 // LOC_Os01g50720 // LOC_Os04g45810 // LOC_Os09g29360 // LOC_Os04g21950 // LOC_Os04g32790 // LOC_Os01g45570 // LOC_Os07g44950 // LOC_Os08g26880 // LOC_Os01g74540 // LOC_Os01g62660 // LOC_Os12g43790 // LOC_Os01g55150 // LOC_Os05g48850 // LOC_Os09g35910 // LOC_Os04g46400 // LOC_Os01g64310 // LOC_Os05g49100 // LOC_Os09g32260 // LOC_Os12g29330 // LOC_Os05g46610 // LOC_Os06g44320 // …	GO:0006793	phosphorus metabolic process	8.6e-32	// LOC_Os04g34270 // LOC_Os03g02190 // LOC_Os03g12680 // LOC_Os02g57440 // LOC_Os05g47750 // LOC_Os01g47900 // LOC_Os07g36570 // LOC_Os09g25090 // LOC_Os02g49310 // LOC_Os11g46860 // LOC_Os04g42740 // LOC_Os01g04409 // LOC_Os01g60060 // LOC_Os06g35200 // LOC_Os11g35120 // LOC_Os12g40419 // LOC_Os03g12470 // LOC_Os06g47750 // LOC_Os06g37620 // LOC_Os08g17410 // LOC_Os10g18260 // LOC_Os07g35004 // …
GO:0044260	cellular macromolecule metabolic process	2.1e-36	// LOC_Os02g38780 // LOC_Os01g71320 // LOC_Os05g24970 // LOC_Os08g42550 // LOC_Os07g48290 // LOC_Os02g43970 // LOC_Os08g01859 // LOC_Os06g48160 // LOC_Os08g40270 // LOC_Os07g04560 // LOC_Os05g41780 // LOC_Os05g09020 // LOC_Os01g53220 // LOC_Os08g15306 // LOC_Os02g32590 // LOC_Os04g24140 // LOC_Os03g58330 // LOC_Os03g52594 // LOC_Os03g60530 // LOC_Os05g27930 // LOC_Os08g39630 // LOC_Os02g13410 // …	GO:0009059	macromolecule biosynthetic process	2.6e-40	// LOC_Os07g48450 // LOC_Os08g15244 // LOC_Os01g48770 // LOC_Os08g23110 // LOC_Os03g21940 // LOC_Os02g38140 // LOC_Os04g16820 // LOC_Os09g36220 // LOC_Os04g57720 // LOC_Os02g45200 // LOC_Os09g35010 // LOC_Os03g37970 // LOC_Os12g34550 // LOC_Os01g64090 // LOC_Os08g25390 // LOC_Os05g28010 // LOC_Os02g47140 // LOC_Os05g35266 // LOC_Os08g01859 // LOC_Os01g60640 // LOC_Os10g21342 // LOC_Os10g21344 // …	GO:0010468	regulation of gene expression	3.1e-23	// LOC_Os03g58420 // LOC_Os01g50720 // LOC_Os04g45810 // LOC_Os09g29360 // LOC_Os04g21950 // LOC_Os04g32790 // LOC_Os01g45570 // LOC_Os07g44950 // LOC_Os08g26880 // LOC_Os01g74540 // LOC_Os01g62660 // LOC_Os12g43790 // LOC_Os01g55150 // LOC_Os05g48850 // LOC_Os09g35910 // LOC_Os04g46400 // LOC_Os01g64310 // LOC_Os05g49100 // LOC_Os09g32260 // LOC_Os12g29330 // LOC_Os05g46610 // LOC_Os06g44320 // …	GO:0006464	protein modification process	1.5e-31	// LOC_Os04g34270 // LOC_Os04g35270 // LOC_Os03g12680 // LOC_Os02g57440 // LOC_Os01g67950 // LOC_Os12g41780 // LOC_Os01g47900 // LOC_Os07g36570 // LOC_Os03g02190 // LOC_Os09g25090 // LOC_Os02g49310 // LOC_Os11g46860 // LOC_Os04g42740 // LOC_Os01g04409 // LOC_Os01g60060 // LOC_Os06g35200 // LOC_Os11g35120 // LOC_Os12g40419 // LOC_Os09g38850 // LOC_Os03g12470 // LOC_Os06g47750 // LOC_Os06g37620 // …
GO:0008152	metabolic process	3.5e-36	// LOC_Os02g38780 // LOC_Os01g12570 // LOC_Os11g19340 // LOC_Os01g71320 // LOC_Os01g40070 // LOC_Os03g02750 // LOC_Os05g24970 // LOC_Os05g04510 // LOC_Os08g42550 // LOC_Os07g48290 // LOC_Os06g46435 // LOC_Os02g43970 // LOC_Os04g27980 // LOC_Os06g48160 // LOC_Os08g40270 // LOC_Os03g18130 // LOC_Os07g04560 // LOC_Os05g41780 // LOC_Os05g09020 // LOC_Os01g53220 // LOC_Os08g15306 // LOC_Os04g45960 // …	GO:0044260	cellular macromolecule metabolic process	1.4e-39	// LOC_Os01g71320 // LOC_Os04g38860 // LOC_Os05g24970 // LOC_Os07g48290 // LOC_Os06g06450 // LOC_Os06g07905 // LOC_Os08g01859 // LOC_Os02g46090 // LOC_Os06g48160 // LOC_Os10g41450 // LOC_Os06g36000 // LOC_Os05g51150 // LOC_Os08g15306 // LOC_Os02g18380 // LOC_Os04g24140 // LOC_Os02g55120 // LOC_Os03g58330 // LOC_Os03g52594 // LOC_Os02g37920 // LOC_Os03g60530 // LOC_Os05g27930 // LOC_Os08g39630 // …	GO:0031323	regulation of cellular metabolic process	4.3e-23	// LOC_Os03g58420 // LOC_Os01g50720 // LOC_Os04g45810 // LOC_Os09g29360 // LOC_Os04g21950 // LOC_Os04g32790 // LOC_Os01g45570 // LOC_Os07g44950 // LOC_Os08g26880 // LOC_Os01g74540 // LOC_Os01g62660 // LOC_Os12g43790 // LOC_Os01g55150 // LOC_Os05g48850 // LOC_Os09g35910 // LOC_Os04g46400 // LOC_Os01g64310 // LOC_Os05g49100 // LOC_Os09g32260 // LOC_Os12g29330 // LOC_Os05g46610 // LOC_Os06g44320 // …	GO:0045449	regulation of transcription	5.8e-31	// LOC_Os03g58420 // LOC_Os01g50720 // LOC_Os09g29360 // LOC_Os04g21950 // LOC_Os01g45570 // LOC_Os07g44950 // LOC_Os03g42630 // LOC_Os08g33660 // LOC_Os01g74540 // LOC_Os12g43790 // LOC_Os01g55150 // LOC_Os01g68370 // LOC_Os08g37730 // LOC_Os09g35910 // LOC_Os02g35770 // LOC_Os07g32120 // LOC_Os04g46400 // LOC_Os03g19630 // LOC_Os05g49100 // LOC_Os09g32260 // LOC_Os12g29330 // LOC_Os07g37210 // …
GO:0044238	primary metabolic process	5.5e-34	// LOC_Os02g38780 // LOC_Os01g12570 // LOC_Os11g19340 // LOC_Os01g71320 // LOC_Os01g40070 // LOC_Os03g02750 // LOC_Os05g24970 // LOC_Os08g42550 // LOC_Os07g48290 // LOC_Os02g43970 // LOC_Os04g27980 // LOC_Os06g48160 // LOC_Os08g40270 // LOC_Os03g18130 // LOC_Os07g04560 // LOC_Os05g41780 // LOC_Os05g09020 // LOC_Os01g53220 // LOC_Os08g15306 // LOC_Os04g45960 // LOC_Os07g22730 // LOC_Os02g32590 // …	GO:0044238	primary metabolic process	8.4e-38	// LOC_Os11g19340 // LOC_Os01g71320 // LOC_Os04g38860 // LOC_Os01g40070 // LOC_Os03g02750 // LOC_Os05g24970 // LOC_Os07g48290 // LOC_Os06g06450 // LOC_Os06g07905 // LOC_Os08g01859 // LOC_Os02g46090 // LOC_Os06g48160 // LOC_Os03g18130 // LOC_Os07g48750 // LOC_Os10g41450 // LOC_Os06g36000 // LOC_Os05g51150 // LOC_Os08g15306 // LOC_Os02g18380 // LOC_Os04g45960 // LOC_Os06g23650 // LOC_Os07g22730 // …	GO:0006464	protein modification process	5.6e-23	// LOC_Os04g35270 // LOC_Os03g12680 // LOC_Os02g57440 // LOC_Os01g67950 // LOC_Os12g41780 // LOC_Os01g47900 // LOC_Os03g02190 // LOC_Os09g25090 // LOC_Os02g49310 // LOC_Os01g60910 // LOC_Os12g29580 // LOC_Os02g05980 // LOC_Os07g38640 // LOC_Os11g35100 // LOC_Os03g12470 // LOC_Os06g47750 // LOC_Os06g37620 // LOC_Os08g17410 // LOC_Os05g46040 // LOC_Os03g15370 // LOC_Os03g48270 // LOC_Os02g14480 // …	GO:0019219	regulation of nucleobase, nucleoside, nucleotide and nucleic acid metabolic process	1.1e-30	// LOC_Os03g58420 // LOC_Os01g50720 // LOC_Os09g29360 // LOC_Os04g21950 // LOC_Os01g45570 // LOC_Os07g44950 // LOC_Os03g42630 // LOC_Os08g33660 // LOC_Os01g74540 // LOC_Os12g43790 // LOC_Os01g55150 // LOC_Os01g68370 // LOC_Os08g37730 // LOC_Os09g35910 // LOC_Os02g35770 // LOC_Os07g32120 // LOC_Os04g46400 // LOC_Os03g19630 // LOC_Os05g49100 // LOC_Os09g32260 // LOC_Os12g29330 // LOC_Os07g37210 // …
GO:0043170	macromolecule metabolic process	1.3e-32	// LOC_Os02g38780 // LOC_Os01g71320 // LOC_Os03g02750 // LOC_Os05g24970 // LOC_Os08g42550 // LOC_Os07g48290 // LOC_Os02g43970 // LOC_Os08g01859 // LOC_Os06g48160 // LOC_Os08g40270 // LOC_Os07g04560 // LOC_Os05g41780 // LOC_Os05g09020 // LOC_Os01g53220 // LOC_Os08g15306 // LOC_Os04g45960 // LOC_Os02g32590 // LOC_Os04g24140 // LOC_Os03g58330 // LOC_Os03g52594 // LOC_Os03g60530 // LOC_Os05g27930 // …	GO:0043170	macromolecule metabolic process	1.9e-36	// LOC_Os01g71320 // LOC_Os04g38860 // LOC_Os03g02750 // LOC_Os05g24970 // LOC_Os07g48290 // LOC_Os06g06450 // LOC_Os06g07905 // LOC_Os08g01859 // LOC_Os02g46090 // LOC_Os06g48160 // LOC_Os10g41450 // LOC_Os06g36000 // LOC_Os05g51150 // LOC_Os08g15306 // LOC_Os02g18380 // LOC_Os04g45960 // LOC_Os04g24140 // LOC_Os02g55120 // LOC_Os03g58330 // LOC_Os03g52594 // LOC_Os02g37920 // LOC_Os03g60530 // …	GO:0080090	regulation of primary metabolic process	1.4e-22	// LOC_Os03g58420 // LOC_Os01g50720 // LOC_Os04g45810 // LOC_Os09g29360 // LOC_Os04g21950 // LOC_Os04g32790 // LOC_Os01g45570 // LOC_Os07g44950 // LOC_Os08g26880 // LOC_Os01g74540 // LOC_Os01g62660 // LOC_Os12g43790 // LOC_Os01g55150 // LOC_Os05g48850 // LOC_Os09g35910 // LOC_Os04g46400 // LOC_Os01g64310 // LOC_Os05g49100 // LOC_Os09g32260 // LOC_Os12g29330 // LOC_Os05g46610 // LOC_Os06g44320 // …	GO:0051171	regulation of nitrogen compound metabolic process	1.1e-30	// LOC_Os03g58420 // LOC_Os01g50720 // LOC_Os09g29360 // LOC_Os04g21950 // LOC_Os01g45570 // LOC_Os07g44950 // LOC_Os03g42630 // LOC_Os08g33660 // LOC_Os01g74540 // LOC_Os12g43790 // LOC_Os01g55150 // LOC_Os01g68370 // LOC_Os08g37730 // LOC_Os09g35910 // LOC_Os02g35770 // LOC_Os07g32120 // LOC_Os04g46400 // LOC_Os03g19630 // LOC_Os05g49100 // LOC_Os09g32260 // LOC_Os12g29330 // LOC_Os07g37210 // …
GO:0019222	regulation of metabolic process	1.7e-32	// LOC_Os07g48450 // LOC_Os06g43090 // LOC_Os05g04210 // LOC_Os04g21950 // LOC_Os01g64790 // LOC_Os07g30130 // LOC_Os09g36220 // LOC_Os04g57720 // LOC_Os02g45200 // LOC_Os05g38550 // LOC_Os01g74020 // LOC_Os08g42550 // LOC_Os09g35010 // LOC_Os03g09170 // LOC_Os02g43970 // LOC_Os03g64260 // LOC_Os03g08500 // LOC_Os05g37080 // LOC_Os01g57420 // LOC_Os04g46220 // LOC_Os01g50940 // LOC_Os02g57530 // …	GO:0006807	nitrogen compound metabolic process	1.8e-30	// LOC_Os07g48450 // LOC_Os01g46380 // LOC_Os08g02130 // LOC_Os08g23110 // LOC_Os05g41750 // LOC_Os12g19549 // LOC_Os01g73890 // LOC_Os04g01530 // LOC_Os04g16820 // LOC_Os09g36220 // LOC_Os04g57720 // LOC_Os07g22730 // LOC_Os05g24970 // LOC_Os02g45200 // LOC_Os08g05530 // LOC_Os09g35010 // LOC_Os06g07860 // LOC_Os02g39790 // LOC_Os03g21140 // LOC_Os08g25390 // LOC_Os02g39795 // LOC_Os05g28010 // …	GO:0006350	transcription	1.3e-22	// LOC_Os03g58420 // LOC_Os01g50720 // LOC_Os04g45810 // LOC_Os09g29360 // LOC_Os04g21950 // LOC_Os04g32790 // LOC_Os01g45570 // LOC_Os07g44950 // LOC_Os08g26880 // LOC_Os01g74540 // LOC_Os01g62660 // LOC_Os12g43790 // LOC_Os01g55150 // LOC_Os05g48850 // LOC_Os09g35910 // LOC_Os04g46400 // LOC_Os01g64310 // LOC_Os05g49100 // LOC_Os09g32260 // LOC_Os12g29330 // LOC_Os05g46610 // LOC_Os06g44320 // …	GO:0016310	phosphorylation	1.9e-30	// LOC_Os04g34270 // LOC_Os03g02190 // LOC_Os03g12680 // LOC_Os02g57440 // LOC_Os05g47750 // LOC_Os01g47900 // LOC_Os07g36570 // LOC_Os09g25090 // LOC_Os02g49310 // LOC_Os11g46860 // LOC_Os04g42740 // LOC_Os01g04409 // LOC_Os01g60060 // LOC_Os06g35200 // LOC_Os12g29580 // LOC_Os12g40419 // LOC_Os03g12470 // LOC_Os06g47750 // LOC_Os06g37620 // LOC_Os08g17410 // LOC_Os10g18260 // LOC_Os07g35004 // …
GO:0080090	regulation of primary metabolic process	2.6e-32	// LOC_Os07g48450 // LOC_Os06g43090 // LOC_Os05g04210 // LOC_Os04g21950 // LOC_Os01g64790 // LOC_Os07g30130 // LOC_Os09g36220 // LOC_Os04g57720 // LOC_Os02g45200 // LOC_Os05g38550 // LOC_Os01g74020 // LOC_Os08g42550 // LOC_Os09g35010 // LOC_Os03g09170 // LOC_Os02g43970 // LOC_Os03g64260 // LOC_Os03g08500 // LOC_Os05g37080 // LOC_Os04g46220 // LOC_Os01g50940 // LOC_Os02g57530 // LOC_Os07g04560 // …	GO:0006139	nucleobase, nucleoside, nucleotide and nucleic acid metabolic process	2.9e-28	// LOC_Os07g48450 // LOC_Os08g02130 // LOC_Os08g23110 // LOC_Os12g19549 // LOC_Os01g73890 // LOC_Os04g01530 // LOC_Os04g16820 // LOC_Os09g36220 // LOC_Os04g57720 // LOC_Os05g24970 // LOC_Os02g45200 // LOC_Os08g05530 // LOC_Os09g35010 // LOC_Os03g21140 // LOC_Os08g25390 // LOC_Os05g28010 // LOC_Os05g37080 // LOC_Os02g13800 // LOC_Os03g44540 // LOC_Os01g50940 // LOC_Os06g45980 // LOC_Os02g57530 // …	GO:0016310	phosphorylation	1.3e-22	// LOC_Os03g02190 // LOC_Os03g03570 // LOC_Os02g57440 // LOC_Os05g47750 // LOC_Os01g47900 // LOC_Os11g06780 // LOC_Os09g25090 // LOC_Os02g49310 // LOC_Os01g60910 // LOC_Os12g29580 // LOC_Os02g05980 // LOC_Os07g38640 // LOC_Os11g35100 // LOC_Os03g12470 // LOC_Os06g47750 // LOC_Os06g37620 // LOC_Os08g17410 // LOC_Os08g03020 // LOC_Os01g04580 // LOC_Os02g14480 // LOC_Os04g52780 // LOC_Os07g05370 // …	GO:0043412	macromolecule modification	3.5e-30	// LOC_Os04g34270 // LOC_Os04g35270 // LOC_Os03g12680 // LOC_Os02g57440 // LOC_Os01g67950 // LOC_Os12g41780 // LOC_Os01g47900 // LOC_Os07g36570 // LOC_Os03g02190 // LOC_Os09g25090 // LOC_Os02g49310 // LOC_Os11g46860 // LOC_Os04g42740 // LOC_Os01g04409 // LOC_Os01g60060 // LOC_Os06g35200 // LOC_Os11g35120 // LOC_Os12g40419 // LOC_Os09g38850 // LOC_Os03g12470 // LOC_Os06g47750 // LOC_Os06g37620 // …
GO:0051171	regulation of nitrogen compound metabolic process	3.4e-32	// LOC_Os07g48450 // LOC_Os06g43090 // LOC_Os05g04210 // LOC_Os04g21950 // LOC_Os01g64790 // LOC_Os07g30130 // LOC_Os09g36220 // LOC_Os04g57720 // LOC_Os02g45200 // LOC_Os01g74020 // LOC_Os08g42550 // LOC_Os09g35010 // LOC_Os03g09170 // LOC_Os02g43970 // LOC_Os03g64260 // LOC_Os03g08500 // LOC_Os05g37080 // LOC_Os04g46220 // LOC_Os01g50940 // LOC_Os02g57530 // LOC_Os07g04560 // LOC_Os01g69920 // …	GO:0006412	translation	9.7e-26	// LOC_Os08g15244 // LOC_Os01g48770 // LOC_Os08g23110 // LOC_Os03g21940 // LOC_Os02g12800 // LOC_Os01g64090 // LOC_Os08g25390 // LOC_Os02g47140 // LOC_Os08g01859 // LOC_Os10g21342 // LOC_Os10g21344 // LOC_Os10g21346 // LOC_Os05g22724 // LOC_Os09g24408 // LOC_Os06g39718 // LOC_Os08g15306 // LOC_Os02g18380 // LOC_Os02g18550 // LOC_Os03g38000 // LOC_Os01g67134 // LOC_Os10g38278 // LOC_Os02g56990 // …	GO:0044260	cellular macromolecule metabolic process	1.6e-22	// LOC_Os03g58420 // LOC_Os01g50720 // LOC_Os01g47820 // LOC_Os04g35270 // LOC_Os04g45810 // LOC_Os03g12680 // LOC_Os02g57440 // LOC_Os04g21950 // LOC_Os01g67950 // LOC_Os12g41780 // LOC_Os03g03280 // LOC_Os10g33760 // LOC_Os07g44950 // LOC_Os04g36070 // LOC_Os03g02190 // LOC_Os07g31250 // LOC_Os09g25090 // LOC_Os08g26880 // LOC_Os02g49310 // LOC_Os01g74540 // LOC_Os01g62660 // LOC_Os01g60910 // …	GO:0009889	regulation of biosynthetic process	8.9e-30	// LOC_Os03g58420 // LOC_Os01g50720 // LOC_Os09g29360 // LOC_Os04g21950 // LOC_Os01g45570 // LOC_Os07g44950 // LOC_Os03g42630 // LOC_Os08g33660 // LOC_Os01g74540 // LOC_Os12g43790 // LOC_Os01g55150 // LOC_Os01g68370 // LOC_Os08g37730 // LOC_Os09g35910 // LOC_Os02g35770 // LOC_Os07g32120 // LOC_Os04g46400 // LOC_Os03g19630 // LOC_Os05g49100 // LOC_Os09g32260 // LOC_Os12g29330 // LOC_Os07g37210 // …
GO:0019219	regulation of nucleobase, nucleoside, nucleotide and nucleic acid metabolic process	3.4e-32	// LOC_Os07g48450 // LOC_Os06g43090 // LOC_Os05g04210 // LOC_Os04g21950 // LOC_Os01g64790 // LOC_Os07g30130 // LOC_Os09g36220 // LOC_Os04g57720 // LOC_Os02g45200 // LOC_Os01g74020 // LOC_Os08g42550 // LOC_Os09g35010 // LOC_Os03g09170 // LOC_Os02g43970 // LOC_Os03g64260 // LOC_Os03g08500 // LOC_Os05g37080 // LOC_Os04g46220 // LOC_Os01g50940 // LOC_Os02g57530 // LOC_Os07g04560 // LOC_Os01g69920 // …	GO:0006350	transcription	1.1e-20	// LOC_Os07g48450 // LOC_Os01g64790 // LOC_Os04g16820 // LOC_Os09g36220 // LOC_Os04g57720 // LOC_Os02g45200 // LOC_Os09g35010 // LOC_Os03g64260 // LOC_Os05g37080 // LOC_Os02g13800 // LOC_Os03g44540 // LOC_Os01g50940 // LOC_Os02g57530 // LOC_Os06g24850 // LOC_Os01g69920 // LOC_Os03g06630 // LOC_Os06g36000 // LOC_Os05g51150 // LOC_Os12g40920 // LOC_Os01g73890 // LOC_Os04g46220 // LOC_Os05g03860 // …	GO:0043170	macromolecule metabolic process	2e-22	// LOC_Os01g50720 // LOC_Os04g35270 // LOC_Os04g45810 // LOC_Os10g25450 // LOC_Os12g41780 // LOC_Os05g04690 // LOC_Os03g02190 // LOC_Os09g25090 // LOC_Os08g26880 // LOC_Os02g49310 // LOC_Os02g05980 // LOC_Os12g40419 // LOC_Os03g12470 // LOC_Os06g37620 // LOC_Os05g48330 // LOC_Os09g32260 // LOC_Os06g44320 // LOC_Os01g33810 // LOC_Os05g46040 // LOC_Os03g48270 // LOC_Os06g17410 // LOC_Os06g47620 // …	GO:0010556	regulation of macromolecule biosynthetic process	8.9e-30	// LOC_Os03g58420 // LOC_Os01g50720 // LOC_Os09g29360 // LOC_Os04g21950 // LOC_Os01g45570 // LOC_Os07g44950 // LOC_Os03g42630 // LOC_Os08g33660 // LOC_Os01g74540 // LOC_Os12g43790 // LOC_Os01g55150 // LOC_Os01g68370 // LOC_Os08g37730 // LOC_Os09g35910 // LOC_Os02g35770 // LOC_Os07g32120 // LOC_Os04g46400 // LOC_Os03g19630 // LOC_Os05g49100 // LOC_Os09g32260 // LOC_Os12g29330 // LOC_Os07g37210 // …
GO:0031323	regulation of cellular metabolic process	5.2e-32	// LOC_Os07g48450 // LOC_Os06g43090 // LOC_Os05g04210 // LOC_Os04g21950 // LOC_Os01g64790 // LOC_Os07g30130 // LOC_Os09g36220 // LOC_Os04g57720 // LOC_Os02g45200 // LOC_Os01g74020 // LOC_Os08g42550 // LOC_Os09g35010 // LOC_Os03g09170 // LOC_Os02g43970 // LOC_Os03g64260 // LOC_Os03g08500 // LOC_Os05g37080 // LOC_Os01g57420 // LOC_Os04g46220 // LOC_Os01g50940 // LOC_Os02g57530 // LOC_Os07g04560 // …	GO:0019222	regulation of metabolic process	4.9e-20	// LOC_Os07g48450 // LOC_Os01g64790 // LOC_Os02g42314 // LOC_Os09g36220 // LOC_Os04g57720 // LOC_Os02g45200 // LOC_Os05g38550 // LOC_Os09g35010 // LOC_Os06g24850 // LOC_Os10g21214 // LOC_Os03g64260 // LOC_Os05g37080 // LOC_Os01g57420 // LOC_Os02g13800 // LOC_Os03g44540 // LOC_Os01g50940 // LOC_Os02g57530 // LOC_Os07g07240 // LOC_Os01g69920 // LOC_Os03g06630 // LOC_Os06g36000 // LOC_Os05g51150 // …	GO:0044238	primary metabolic process	1.9e-22	// LOC_Os01g50720 // LOC_Os01g19170 // LOC_Os04g45810 // LOC_Os10g25450 // LOC_Os12g41780 // LOC_Os02g50690 // LOC_Os05g04690 // LOC_Os04g35270 // LOC_Os09g25090 // LOC_Os08g26880 // LOC_Os02g49310 // LOC_Os08g39350 // LOC_Os02g05980 // LOC_Os12g40419 // LOC_Os03g12470 // LOC_Os06g37620 // LOC_Os05g48330 // LOC_Os09g32260 // LOC_Os04g37500 // LOC_Os06g44320 // LOC_Os01g33810 // LOC_Os05g46040 // …	GO:0031326	regulation of cellular biosynthetic process	8.9e-30	// LOC_Os03g58420 // LOC_Os01g50720 // LOC_Os09g29360 // LOC_Os04g21950 // LOC_Os01g45570 // LOC_Os07g44950 // LOC_Os03g42630 // LOC_Os08g33660 // LOC_Os01g74540 // LOC_Os12g43790 // LOC_Os01g55150 // LOC_Os01g68370 // LOC_Os08g37730 // LOC_Os09g35910 // LOC_Os02g35770 // LOC_Os07g32120 // LOC_Os04g46400 // LOC_Os03g19630 // LOC_Os05g49100 // LOC_Os09g32260 // LOC_Os12g29330 // LOC_Os07g37210 // …
GO:0045449	regulation of transcription	5.9e-32	// LOC_Os07g48450 // LOC_Os06g43090 // LOC_Os05g04210 // LOC_Os04g21950 // LOC_Os01g64790 // LOC_Os07g30130 // LOC_Os09g36220 // LOC_Os04g57720 // LOC_Os02g45200 // LOC_Os01g74020 // LOC_Os08g42550 // LOC_Os09g35010 // LOC_Os03g09170 // LOC_Os02g43970 // LOC_Os03g64260 // LOC_Os03g08500 // LOC_Os05g37080 // LOC_Os04g46220 // LOC_Os01g50940 // LOC_Os02g57530 // LOC_Os07g04560 // LOC_Os01g69920 // …	GO:0080090	regulation of primary metabolic process	1.5e-19	// LOC_Os07g48450 // LOC_Os01g64790 // LOC_Os02g42314 // LOC_Os09g36220 // LOC_Os04g57720 // LOC_Os02g45200 // LOC_Os05g38550 // LOC_Os09g35010 // LOC_Os06g24850 // LOC_Os03g64260 // LOC_Os05g37080 // LOC_Os02g13800 // LOC_Os03g44540 // LOC_Os01g50940 // LOC_Os02g57530 // LOC_Os07g07240 // LOC_Os01g69920 // LOC_Os03g06630 // LOC_Os06g36000 // LOC_Os05g51150 // LOC_Os12g40920 // LOC_Os07g12340 // …	GO:0060255	regulation of macromolecule metabolic process	4.7e-22	// LOC_Os03g58420 // LOC_Os01g50720 // LOC_Os04g45810 // LOC_Os09g29360 // LOC_Os04g21950 // LOC_Os04g32790 // LOC_Os01g45570 // LOC_Os07g44950 // LOC_Os08g26880 // LOC_Os01g74540 // LOC_Os01g62660 // LOC_Os12g43790 // LOC_Os01g55150 // LOC_Os05g48850 // LOC_Os09g35910 // LOC_Os04g46400 // LOC_Os01g64310 // LOC_Os05g49100 // LOC_Os09g32260 // LOC_Os12g29330 // LOC_Os05g46610 // LOC_Os06g44320 // …	GO:0044260	cellular macromolecule metabolic process	1.9e-29	// LOC_Os01g50720 // LOC_Os04g35270 // LOC_Os12g41780 // LOC_Os03g42630 // LOC_Os03g02190 // LOC_Os09g25090 // LOC_Os02g49310 // LOC_Os04g34270 // LOC_Os02g48210 // LOC_Os12g40419 // LOC_Os03g12470 // LOC_Os06g37620 // LOC_Os09g32260 // LOC_Os10g18260 // LOC_Os07g35004 // LOC_Os06g44320 // LOC_Os01g33810 // LOC_Os03g48270 // LOC_Os04g52780 // LOC_Os03g03570 // LOC_Os04g38910 // LOC_Os05g25390 // …
GO:0006350	transcription	7.3e-32	// LOC_Os07g48450 // LOC_Os06g43090 // LOC_Os05g04210 // LOC_Os04g21950 // LOC_Os01g64790 // LOC_Os07g30130 // LOC_Os04g16820 // LOC_Os09g36220 // LOC_Os04g57720 // LOC_Os02g45200 // LOC_Os01g74020 // LOC_Os08g42550 // LOC_Os09g35010 // LOC_Os03g09170 // LOC_Os02g43970 // LOC_Os03g64260 // LOC_Os03g08500 // LOC_Os05g37080 // LOC_Os04g46220 // LOC_Os01g50940 // LOC_Os02g57530 // LOC_Os07g04560 // …	GO:0031323	regulation of cellular metabolic process	2.5e-19	// LOC_Os07g48450 // LOC_Os01g64790 // LOC_Os09g36220 // LOC_Os04g57720 // LOC_Os02g45200 // LOC_Os09g35010 // LOC_Os10g21214 // LOC_Os03g64260 // LOC_Os05g37080 // LOC_Os01g57420 // LOC_Os02g13800 // LOC_Os03g44540 // LOC_Os01g50940 // LOC_Os02g57530 // LOC_Os06g24850 // LOC_Os01g69920 // LOC_Os03g06630 // LOC_Os06g36000 // LOC_Os05g51150 // LOC_Os12g40920 // LOC_Os04g46220 // LOC_Os05g03860 // …	GO:0006796	phosphate metabolic process	4.8e-22	// LOC_Os03g02190 // LOC_Os03g03570 // LOC_Os02g57440 // LOC_Os05g47750 // LOC_Os01g47900 // LOC_Os11g06780 // LOC_Os09g25090 // LOC_Os02g49310 // LOC_Os01g60910 // LOC_Os12g29580 // LOC_Os02g05980 // LOC_Os07g38640 // LOC_Os11g35100 // LOC_Os03g12470 // LOC_Os06g47750 // LOC_Os06g37620 // LOC_Os08g17410 // LOC_Os05g46040 // LOC_Os11g11780 // LOC_Os01g04580 // LOC_Os02g14480 // LOC_Os04g52780 // …	GO:0010468	regulation of gene expression	4.2e-29	// LOC_Os03g58420 // LOC_Os01g50720 // LOC_Os09g29360 // LOC_Os04g21950 // LOC_Os01g45570 // LOC_Os07g44950 // LOC_Os03g42630 // LOC_Os08g33660 // LOC_Os01g74540 // LOC_Os12g43790 // LOC_Os01g55150 // LOC_Os01g68370 // LOC_Os08g37730 // LOC_Os09g35910 // LOC_Os02g35770 // LOC_Os07g32120 // LOC_Os04g46400 // LOC_Os03g19630 // LOC_Os05g49100 // LOC_Os09g32260 // LOC_Os12g29330 // LOC_Os07g37210 // …
GO:0060255	regulation of macromolecule metabolic process	1.2e-31	// LOC_Os07g48450 // LOC_Os06g43090 // LOC_Os05g04210 // LOC_Os04g21950 // LOC_Os01g64790 // LOC_Os07g30130 // LOC_Os09g36220 // LOC_Os04g57720 // LOC_Os02g45200 // LOC_Os05g38550 // LOC_Os01g74020 // LOC_Os08g42550 // LOC_Os09g35010 // LOC_Os03g09170 // LOC_Os02g43970 // LOC_Os03g64260 // LOC_Os03g08500 // LOC_Os05g37080 // LOC_Os04g46220 // LOC_Os01g50940 // LOC_Os02g57530 // LOC_Os07g04560 // …	GO:0019219	regulation of nucleobase, nucleoside, nucleotide and nucleic acid metabolic process	4e-19	// LOC_Os07g48450 // LOC_Os01g64790 // LOC_Os09g36220 // LOC_Os04g57720 // LOC_Os02g45200 // LOC_Os09g35010 // LOC_Os03g64260 // LOC_Os05g37080 // LOC_Os02g13800 // LOC_Os03g44540 // LOC_Os01g50940 // LOC_Os02g57530 // LOC_Os06g24850 // LOC_Os01g69920 // LOC_Os03g06630 // LOC_Os06g36000 // LOC_Os05g51150 // LOC_Os12g40920 // LOC_Os04g46220 // LOC_Os05g03860 // LOC_Os02g55120 // LOC_Os03g58330 // …	GO:0006793	phosphorus metabolic process	4.8e-22	// LOC_Os03g02190 // LOC_Os03g03570 // LOC_Os02g57440 // LOC_Os05g47750 // LOC_Os01g47900 // LOC_Os11g06780 // LOC_Os09g25090 // LOC_Os02g49310 // LOC_Os01g60910 // LOC_Os12g29580 // LOC_Os02g05980 // LOC_Os07g38640 // LOC_Os11g35100 // LOC_Os03g12470 // LOC_Os06g47750 // LOC_Os06g37620 // LOC_Os08g17410 // LOC_Os05g46040 // LOC_Os11g11780 // LOC_Os01g04580 // LOC_Os02g14480 // LOC_Os04g52780 // …	GO:0031323	regulation of cellular metabolic process	6.4e-29	// LOC_Os03g58420 // LOC_Os01g50720 // LOC_Os09g29360 // LOC_Os04g21950 // LOC_Os01g45570 // LOC_Os07g44950 // LOC_Os03g42630 // LOC_Os08g33660 // LOC_Os01g74540 // LOC_Os12g43790 // LOC_Os01g55150 // LOC_Os01g68370 // LOC_Os08g37730 // LOC_Os09g35910 // LOC_Os02g35770 // LOC_Os07g32120 // LOC_Os04g46400 // LOC_Os03g19630 // LOC_Os05g49100 // LOC_Os09g32260 // LOC_Os12g29330 // LOC_Os07g37210 // …
GO:0009889	regulation of biosynthetic process	6.9e-31	// LOC_Os07g48450 // LOC_Os06g43090 // LOC_Os05g04210 // LOC_Os04g21950 // LOC_Os01g64790 // LOC_Os07g30130 // LOC_Os09g36220 // LOC_Os04g57720 // LOC_Os02g45200 // LOC_Os01g74020 // LOC_Os08g42550 // LOC_Os09g35010 // LOC_Os03g09170 // LOC_Os02g43970 // LOC_Os03g64260 // LOC_Os03g08500 // LOC_Os05g37080 // LOC_Os04g46220 // LOC_Os01g50940 // LOC_Os02g57530 // LOC_Os07g04560 // LOC_Os01g69920 // …	GO:0051171	regulation of nitrogen compound metabolic process	4e-19	// LOC_Os07g48450 // LOC_Os01g64790 // LOC_Os09g36220 // LOC_Os04g57720 // LOC_Os02g45200 // LOC_Os09g35010 // LOC_Os03g64260 // LOC_Os05g37080 // LOC_Os02g13800 // LOC_Os03g44540 // LOC_Os01g50940 // LOC_Os02g57530 // LOC_Os06g24850 // LOC_Os01g69920 // LOC_Os03g06630 // LOC_Os06g36000 // LOC_Os05g51150 // LOC_Os12g40920 // LOC_Os04g46220 // LOC_Os05g03860 // LOC_Os02g55120 // LOC_Os03g58330 // …	GO:0043687	post-translational protein modification	5.2e-22	// LOC_Os03g02190 // LOC_Os03g03570 // LOC_Os02g57440 // LOC_Os05g47750 // LOC_Os01g47900 // LOC_Os11g06780 // LOC_Os09g25090 // LOC_Os02g49310 // LOC_Os01g60910 // LOC_Os12g29580 // LOC_Os02g05980 // LOC_Os07g38640 // LOC_Os11g35100 // LOC_Os03g12470 // LOC_Os06g47750 // LOC_Os06g37620 // LOC_Os08g17410 // LOC_Os05g46040 // LOC_Os11g11780 // LOC_Os01g04580 // LOC_Os02g14480 // LOC_Os04g52780 // …	GO:0006350	transcription	3.6e-28	// LOC_Os03g58420 // LOC_Os01g50720 // LOC_Os09g29360 // LOC_Os04g21950 // LOC_Os01g45570 // LOC_Os07g44950 // LOC_Os03g42630 // LOC_Os08g33660 // LOC_Os01g74540 // LOC_Os12g43790 // LOC_Os01g55150 // LOC_Os01g68370 // LOC_Os08g37730 // LOC_Os09g35910 // LOC_Os02g35770 // LOC_Os07g32120 // LOC_Os04g46400 // LOC_Os03g19630 // LOC_Os05g49100 // LOC_Os09g32260 // LOC_Os12g29330 // LOC_Os07g37210 // …
GO:0010556	regulation of macromolecule biosynthetic process	6.9e-31	// LOC_Os07g48450 // LOC_Os06g43090 // LOC_Os05g04210 // LOC_Os04g21950 // LOC_Os01g64790 // LOC_Os07g30130 // LOC_Os09g36220 // LOC_Os04g57720 // LOC_Os02g45200 // LOC_Os01g74020 // LOC_Os08g42550 // LOC_Os09g35010 // LOC_Os03g09170 // LOC_Os02g43970 // LOC_Os03g64260 // LOC_Os03g08500 // LOC_Os05g37080 // LOC_Os04g46220 // LOC_Os01g50940 // LOC_Os02g57530 // LOC_Os07g04560 // LOC_Os01g69920 // …	GO:0044267	cellular protein metabolic process	4.7e-19	// LOC_Os08g15244 // LOC_Os01g48770 // LOC_Os08g23110 // LOC_Os03g21940 // LOC_Os02g42314 // LOC_Os07g49240 // LOC_Os10g21234 // LOC_Os04g57880 // LOC_Os11g03840 // LOC_Os05g38550 // LOC_Os10g28240 // LOC_Os07g48290 // LOC_Os03g37970 // LOC_Os02g39410 // LOC_Os01g64090 // LOC_Os08g25390 // LOC_Os06g06450 // LOC_Os02g47140 // LOC_Os05g35266 // LOC_Os08g01859 // LOC_Os07g02350 // LOC_Os02g46090 // …	GO:0043412	macromolecule modification	5.5e-22	// LOC_Os04g35270 // LOC_Os03g12680 // LOC_Os02g57440 // LOC_Os01g67950 // LOC_Os12g41780 // LOC_Os01g47900 // LOC_Os03g02190 // LOC_Os09g25090 // LOC_Os02g49310 // LOC_Os01g60910 // LOC_Os12g29580 // LOC_Os02g05980 // LOC_Os07g38640 // LOC_Os11g35100 // LOC_Os03g12470 // LOC_Os06g47750 // LOC_Os06g37620 // LOC_Os08g17410 // LOC_Os05g46040 // LOC_Os03g15370 // LOC_Os03g48270 // LOC_Os02g14480 // …	GO:0080090	regulation of primary metabolic process	3.8e-28	// LOC_Os03g58420 // LOC_Os01g50720 // LOC_Os09g29360 // LOC_Os04g21950 // LOC_Os01g45570 // LOC_Os07g44950 // LOC_Os03g42630 // LOC_Os08g33660 // LOC_Os01g74540 // LOC_Os12g43790 // LOC_Os01g55150 // LOC_Os01g68370 // LOC_Os08g37730 // LOC_Os09g35910 // LOC_Os02g35770 // LOC_Os07g32120 // LOC_Os04g46400 // LOC_Os03g19630 // LOC_Os05g49100 // LOC_Os09g32260 // LOC_Os12g29330 // LOC_Os07g37210 // …
GO:0031326	regulation of cellular biosynthetic process	6.9e-31	// LOC_Os07g48450 // LOC_Os06g43090 // LOC_Os05g04210 // LOC_Os04g21950 // LOC_Os01g64790 // LOC_Os07g30130 // LOC_Os09g36220 // LOC_Os04g57720 // LOC_Os02g45200 // LOC_Os01g74020 // LOC_Os08g42550 // LOC_Os09g35010 // LOC_Os03g09170 // LOC_Os02g43970 // LOC_Os03g64260 // LOC_Os03g08500 // LOC_Os05g37080 // LOC_Os04g46220 // LOC_Os01g50940 // LOC_Os02g57530 // LOC_Os07g04560 // LOC_Os01g69920 // …	GO:0060255	regulation of macromolecule metabolic process	4.9e-19	// LOC_Os07g48450 // LOC_Os01g64790 // LOC_Os02g42314 // LOC_Os09g36220 // LOC_Os04g57720 // LOC_Os02g45200 // LOC_Os05g38550 // LOC_Os09g35010 // LOC_Os06g24850 // LOC_Os03g64260 // LOC_Os05g37080 // LOC_Os02g13800 // LOC_Os03g44540 // LOC_Os01g50940 // LOC_Os02g57530 // LOC_Os07g07240 // LOC_Os01g69920 // LOC_Os03g06630 // LOC_Os06g36000 // LOC_Os05g51150 // LOC_Os12g40920 // LOC_Os07g12340 // …	GO:0050794	regulation of cellular process	8.8e-22	// LOC_Os03g58420 // LOC_Os01g50720 // LOC_Os04g45810 // LOC_Os01g60910 // LOC_Os09g29360 // LOC_Os04g21950 // LOC_Os04g32790 // LOC_Os01g45570 // LOC_Os07g44950 // LOC_Os09g25090 // LOC_Os08g26880 // LOC_Os01g74540 // LOC_Os01g62660 // LOC_Os12g43790 // LOC_Os01g55150 // LOC_Os05g48850 // LOC_Os09g35910 // LOC_Os04g46400 // LOC_Os01g64310 // LOC_Os05g49100 // LOC_Os09g32260 // LOC_Os12g29330 // …	GO:0050794	regulation of cellular process	7.5e-28	// LOC_Os03g58420 // LOC_Os01g50720 // LOC_Os09g29360 // LOC_Os04g21950 // LOC_Os01g45570 // LOC_Os07g44950 // LOC_Os03g42630 // LOC_Os12g37560 // LOC_Os08g33660 // LOC_Os09g25090 // LOC_Os01g74540 // LOC_Os12g43790 // LOC_Os01g55150 // LOC_Os01g68370 // LOC_Os08g37730 // LOC_Os09g35910 // LOC_Os02g35770 // LOC_Os07g32120 // LOC_Os04g46400 // LOC_Os03g19630 // LOC_Os05g49100 // LOC_Os09g32260 // …
GO:0010468	regulation of gene expression	2.8e-30	// LOC_Os07g48450 // LOC_Os06g43090 // LOC_Os05g04210 // LOC_Os04g21950 // LOC_Os01g64790 // LOC_Os07g30130 // LOC_Os09g36220 // LOC_Os04g57720 // LOC_Os02g45200 // LOC_Os01g74020 // LOC_Os08g42550 // LOC_Os09g35010 // LOC_Os03g09170 // LOC_Os02g43970 // LOC_Os03g64260 // LOC_Os03g08500 // LOC_Os05g37080 // LOC_Os04g46220 // LOC_Os01g50940 // LOC_Os02g57530 // LOC_Os07g04560 // LOC_Os01g69920 // …	GO:0045449	regulation of transcription	6e-19	// LOC_Os07g48450 // LOC_Os01g64790 // LOC_Os09g36220 // LOC_Os04g57720 // LOC_Os02g45200 // LOC_Os09g35010 // LOC_Os03g64260 // LOC_Os05g37080 // LOC_Os02g13800 // LOC_Os03g44540 // LOC_Os01g50940 // LOC_Os02g57530 // LOC_Os06g24850 // LOC_Os01g69920 // LOC_Os03g06630 // LOC_Os06g36000 // LOC_Os05g51150 // LOC_Os12g40920 // LOC_Os04g46220 // LOC_Os05g03860 // LOC_Os02g55120 // LOC_Os03g58330 // …	GO:0019222	regulation of metabolic process	1.4e-21	// LOC_Os03g58420 // LOC_Os01g50720 // LOC_Os04g45810 // LOC_Os09g29360 // LOC_Os04g21950 // LOC_Os04g32790 // LOC_Os01g45570 // LOC_Os07g44950 // LOC_Os08g26880 // LOC_Os01g74540 // LOC_Os01g62660 // LOC_Os12g43790 // LOC_Os01g55150 // LOC_Os05g48850 // LOC_Os09g35910 // LOC_Os04g46400 // LOC_Os01g64310 // LOC_Os05g49100 // LOC_Os09g32260 // LOC_Os12g29330 // LOC_Os05g46610 // LOC_Os06g44320 // …	GO:0043170	macromolecule metabolic process	1.6e-27	// LOC_Os01g50720 // LOC_Os04g35270 // LOC_Os10g25450 // LOC_Os12g41780 // LOC_Os03g42630 // LOC_Os05g04690 // LOC_Os03g02190 // LOC_Os09g25090 // LOC_Os02g49310 // LOC_Os04g34270 // LOC_Os02g48210 // LOC_Os12g40419 // LOC_Os03g12470 // LOC_Os06g37620 // LOC_Os05g48330 // LOC_Os09g32260 // LOC_Os10g18260 // LOC_Os07g35004 // LOC_Os06g44320 // LOC_Os01g33810 // LOC_Os03g48270 // LOC_Os04g52780 // …
GO:0006807	nitrogen compound metabolic process	9.7e-30	// LOC_Os07g48450 // LOC_Os06g43090 // LOC_Os05g04210 // LOC_Os02g43790 // LOC_Os04g21950 // LOC_Os01g64790 // LOC_Os07g30130 // LOC_Os01g73890 // LOC_Os09g36220 // LOC_Os04g57720 // LOC_Os05g24970 // LOC_Os01g74020 // LOC_Os08g42550 // LOC_Os09g35010 // LOC_Os03g09170 // LOC_Os06g07860 // LOC_Os02g39790 // LOC_Os08g25390 // LOC_Os02g43970 // LOC_Os03g64260 // LOC_Os02g34750 // LOC_Os03g08500 // …	GO:0065007	biological regulation	9.2e-19	// LOC_Os07g48450 // LOC_Os09g04890 // LOC_Os01g64790 // LOC_Os02g42314 // LOC_Os09g36220 // LOC_Os04g57720 // LOC_Os02g45200 // LOC_Os05g38550 // LOC_Os09g35010 // LOC_Os06g24850 // LOC_Os10g21214 // LOC_Os05g28010 // LOC_Os05g37080 // LOC_Os03g20720 // LOC_Os01g57420 // LOC_Os02g13800 // LOC_Os03g44540 // LOC_Os01g50940 // LOC_Os02g57530 // LOC_Os07g07240 // LOC_Os10g41450 // LOC_Os03g06630 // …	GO:0065007	biological regulation	2.8e-21	// LOC_Os03g58420 // LOC_Os01g50720 // LOC_Os12g37970 // LOC_Os04g45810 // LOC_Os01g60910 // LOC_Os09g29360 // LOC_Os04g21950 // LOC_Os04g32790 // LOC_Os01g45570 // LOC_Os07g44950 // LOC_Os09g25090 // LOC_Os08g26880 // LOC_Os01g74540 // LOC_Os01g62660 // LOC_Os12g43790 // LOC_Os01g55150 // LOC_Os05g48850 // LOC_Os09g35910 // LOC_Os04g46400 // LOC_Os01g64310 // LOC_Os05g49100 // LOC_Os09g32260 // …	GO:0060255	regulation of macromolecule metabolic process	1.8e-27	// LOC_Os03g58420 // LOC_Os01g50720 // LOC_Os09g29360 // LOC_Os04g21950 // LOC_Os01g45570 // LOC_Os07g44950 // LOC_Os03g42630 // LOC_Os08g33660 // LOC_Os01g74540 // LOC_Os12g43790 // LOC_Os01g55150 // LOC_Os01g68370 // LOC_Os08g37730 // LOC_Os09g35910 // LOC_Os02g35770 // LOC_Os07g32120 // LOC_Os04g46400 // LOC_Os03g19630 // LOC_Os05g49100 // LOC_Os09g32260 // LOC_Os12g29330 // LOC_Os07g37210 // …
GO:0065007	biological regulation	5.1e-28	// LOC_Os07g48450 // LOC_Os06g43090 // LOC_Os03g43440 // LOC_Os05g04210 // LOC_Os04g21950 // LOC_Os01g64790 // LOC_Os07g30130 // LOC_Os05g41060 // LOC_Os09g36220 // LOC_Os04g57720 // LOC_Os02g45200 // LOC_Os05g38550 // LOC_Os01g74020 // LOC_Os08g42550 // LOC_Os09g35010 // LOC_Os03g09170 // LOC_Os02g43970 // LOC_Os03g64260 // LOC_Os03g08500 // LOC_Os05g37080 // LOC_Os03g20720 // LOC_Os01g57420 // …	GO:0006091	generation of precursor metabolites and energy	2.6e-18	// LOC_Os10g41689 // LOC_Os01g71320 // LOC_Os07g13980 // LOC_Os08g14860 // LOC_Os03g39610 // LOC_Os08g25734 // LOC_Os07g22504 // LOC_Os01g08350 // LOC_Os10g38206 // LOC_Os10g21238 // LOC_Os02g10390 // LOC_Os12g10600 // LOC_Os10g38272 // LOC_Os10g21258 // LOC_Os01g31690 // LOC_Os10g21230 // LOC_Os08g35420 // LOC_Os12g19420 // LOC_Os01g58022 // LOC_Os06g22010 // LOC_Os10g21404 // LOC_Os12g10570 // …	GO:0009987	cellular process	1.7e-20	// LOC_Os01g50720 // LOC_Os04g35270 // LOC_Os04g45810 // LOC_Os12g41780 // LOC_Os03g02190 // LOC_Os09g25090 // LOC_Os08g26880 // LOC_Os02g49310 // LOC_Os08g39350 // LOC_Os02g05980 // LOC_Os12g40419 // LOC_Os03g12470 // LOC_Os06g37620 // LOC_Os09g32260 // LOC_Os02g12770 // LOC_Os06g44320 // LOC_Os01g33810 // LOC_Os05g46040 // LOC_Os03g48270 // LOC_Os06g17410 // LOC_Os04g52780 // LOC_Os08g43250 // …	GO:0009987	cellular process	2.2e-27	// LOC_Os04g25900 // LOC_Os01g50720 // LOC_Os04g35270 // LOC_Os11g11790 // LOC_Os12g41780 // LOC_Os07g30160 // LOC_Os03g42630 // LOC_Os03g02190 // LOC_Os09g25090 // LOC_Os04g04980 // LOC_Os01g39960 // LOC_Os08g39350 // LOC_Os11g37870 // LOC_Os04g34270 // LOC_Os02g48210 // LOC_Os12g40419 // LOC_Os03g12470 // LOC_Os08g24750 // LOC_Os06g37620 // LOC_Os01g17330 // LOC_Os09g32260 // LOC_Os10g18260 // …
GO:0050789	regulation of biological process	1.3e-27	// LOC_Os07g48450 // LOC_Os06g43090 // LOC_Os03g43440 // LOC_Os05g04210 // LOC_Os04g21950 // LOC_Os01g64790 // LOC_Os07g30130 // LOC_Os05g41060 // LOC_Os09g36220 // LOC_Os04g57720 // LOC_Os02g45200 // LOC_Os05g38550 // LOC_Os01g74020 // LOC_Os08g42550 // LOC_Os09g35010 // LOC_Os03g09170 // LOC_Os02g43970 // LOC_Os03g64260 // LOC_Os03g08500 // LOC_Os05g37080 // LOC_Os03g20720 // LOC_Os01g57420 // …	GO:0009889	regulation of biosynthetic process	4e-18	// LOC_Os07g48450 // LOC_Os01g64790 // LOC_Os09g36220 // LOC_Os04g57720 // LOC_Os02g45200 // LOC_Os09g35010 // LOC_Os03g64260 // LOC_Os05g37080 // LOC_Os02g13800 // LOC_Os03g44540 // LOC_Os01g50940 // LOC_Os02g57530 // LOC_Os06g24850 // LOC_Os01g69920 // LOC_Os03g06630 // LOC_Os06g36000 // LOC_Os05g51150 // LOC_Os12g40920 // LOC_Os04g46220 // LOC_Os05g03860 // LOC_Os02g55120 // LOC_Os03g58330 // …	GO:0050789	regulation of biological process	3.7e-20	// LOC_Os03g58420 // LOC_Os01g50720 // LOC_Os04g45810 // LOC_Os01g60910 // LOC_Os09g29360 // LOC_Os04g21950 // LOC_Os04g32790 // LOC_Os01g45570 // LOC_Os07g44950 // LOC_Os09g25090 // LOC_Os08g26880 // LOC_Os01g74540 // LOC_Os01g62660 // LOC_Os12g43790 // LOC_Os01g55150 // LOC_Os05g48850 // LOC_Os09g35910 // LOC_Os04g46400 // LOC_Os01g64310 // LOC_Os05g49100 // LOC_Os09g32260 // LOC_Os12g29330 // …	GO:0019222	regulation of metabolic process	7.1e-27	// LOC_Os03g58420 // LOC_Os01g50720 // LOC_Os09g29360 // LOC_Os04g21950 // LOC_Os01g45570 // LOC_Os07g44950 // LOC_Os03g42630 // LOC_Os08g33660 // LOC_Os01g74540 // LOC_Os12g43790 // LOC_Os01g55150 // LOC_Os01g68370 // LOC_Os08g37730 // LOC_Os09g35910 // LOC_Os02g35770 // LOC_Os07g32120 // LOC_Os04g46400 // LOC_Os03g19630 // LOC_Os05g49100 // LOC_Os09g32260 // LOC_Os12g29330 // LOC_Os07g37210 // …
GO:0050794	regulation of cellular process	1.8e-27	// LOC_Os07g48450 // LOC_Os06g43090 // LOC_Os03g43440 // LOC_Os05g04210 // LOC_Os04g21950 // LOC_Os01g64790 // LOC_Os07g30130 // LOC_Os05g41060 // LOC_Os09g36220 // LOC_Os04g57720 // LOC_Os02g45200 // LOC_Os01g74020 // LOC_Os08g42550 // LOC_Os09g35010 // LOC_Os03g09170 // LOC_Os02g43970 // LOC_Os03g64260 // LOC_Os03g08500 // LOC_Os05g37080 // LOC_Os03g20720 // LOC_Os01g57420 // LOC_Os04g46220 // …	GO:0010556	regulation of macromolecule biosynthetic process	4e-18	// LOC_Os07g48450 // LOC_Os01g64790 // LOC_Os09g36220 // LOC_Os04g57720 // LOC_Os02g45200 // LOC_Os09g35010 // LOC_Os03g64260 // LOC_Os05g37080 // LOC_Os02g13800 // LOC_Os03g44540 // LOC_Os01g50940 // LOC_Os02g57530 // LOC_Os06g24850 // LOC_Os01g69920 // LOC_Os03g06630 // LOC_Os06g36000 // LOC_Os05g51150 // LOC_Os12g40920 // LOC_Os04g46220 // LOC_Os05g03860 // LOC_Os02g55120 // LOC_Os03g58330 // …	GO:0008152	metabolic process	6.2e-20	// LOC_Os01g50720 // LOC_Os01g19170 // LOC_Os04g45810 // LOC_Os10g25450 // LOC_Os12g41780 // LOC_Os02g50690 // LOC_Os05g04690 // LOC_Os04g35270 // LOC_Os09g25090 // LOC_Os08g26880 // LOC_Os02g49310 // LOC_Os09g29360 // LOC_Os08g39350 // LOC_Os02g05980 // LOC_Os12g40419 // LOC_Os03g12470 // LOC_Os06g37620 // LOC_Os08g38110 // LOC_Os05g48330 // LOC_Os09g32260 // LOC_Os04g37500 // LOC_Os06g44320 // …	GO:0065007	biological regulation	3.5e-26	// LOC_Os03g58420 // LOC_Os01g50720 // LOC_Os09g29360 // LOC_Os10g25450 // LOC_Os01g45570 // LOC_Os07g44950 // LOC_Os03g42630 // LOC_Os12g37560 // LOC_Os08g33660 // LOC_Os09g25090 // LOC_Os01g74540 // LOC_Os12g43790 // LOC_Os01g55150 // LOC_Os01g68370 // LOC_Os08g37730 // LOC_Os09g35910 // LOC_Os02g35770 // LOC_Os07g32120 // LOC_Os04g46400 // LOC_Os03g19630 // LOC_Os05g49100 // LOC_Os07g47330 // …
GO:0006139	nucleobase, nucleoside, nucleotide and nucleic acid metabolic process	1e-26	// LOC_Os07g48450 // LOC_Os06g43090 // LOC_Os05g04210 // LOC_Os04g21950 // LOC_Os01g64790 // LOC_Os07g30130 // LOC_Os01g73890 // LOC_Os09g36220 // LOC_Os04g57720 // LOC_Os05g24970 // LOC_Os01g74020 // LOC_Os08g42550 // LOC_Os09g35010 // LOC_Os03g09170 // LOC_Os08g25390 // LOC_Os02g43970 // LOC_Os03g64260 // LOC_Os02g34750 // LOC_Os03g08500 // LOC_Os05g37080 // LOC_Os04g46220 // LOC_Os01g50940 // …	GO:0031326	regulation of cellular biosynthetic process	4e-18	// LOC_Os07g48450 // LOC_Os01g64790 // LOC_Os09g36220 // LOC_Os04g57720 // LOC_Os02g45200 // LOC_Os09g35010 // LOC_Os03g64260 // LOC_Os05g37080 // LOC_Os02g13800 // LOC_Os03g44540 // LOC_Os01g50940 // LOC_Os02g57530 // LOC_Os06g24850 // LOC_Os01g69920 // LOC_Os03g06630 // LOC_Os06g36000 // LOC_Os05g51150 // LOC_Os12g40920 // LOC_Os04g46220 // LOC_Os05g03860 // LOC_Os02g55120 // LOC_Os03g58330 // …	GO:0012501	programmed cell death	3.7e-17	// LOC_Os06g45690 // LOC_Os08g43270 // LOC_Os10g07400 // LOC_Os08g32890 // LOC_Os11g44580 // LOC_Os01g52330 // LOC_Os11g42060 // LOC_Os08g14810 // LOC_Os01g23380 // LOC_Os04g02110 // LOC_Os08g16120 // LOC_Os12g32710 // LOC_Os06g03500 // LOC_Os11g37850 // LOC_Os06g16790 // LOC_Os02g10900 // LOC_Os11g13410 // LOC_Os10g22510 // LOC_Os12g17090 // LOC_Os05g31550 // LOC_Os11g17014 // LOC_Os12g39620 // …	GO:0050789	regulation of biological process	5.5e-26	// LOC_Os03g58420 // LOC_Os01g50720 // LOC_Os09g29360 // LOC_Os04g21950 // LOC_Os01g45570 // LOC_Os07g44950 // LOC_Os03g42630 // LOC_Os12g37560 // LOC_Os08g33660 // LOC_Os09g25090 // LOC_Os01g74540 // LOC_Os12g43790 // LOC_Os01g55150 // LOC_Os01g68370 // LOC_Os08g37730 // LOC_Os09g35910 // LOC_Os02g35770 // LOC_Os07g32120 // LOC_Os04g46400 // LOC_Os03g19630 // LOC_Os05g49100 // LOC_Os09g32260 // …
GO:0006355	regulation of transcription, DNA-dependent	2.3e-18	// LOC_Os09g11460 // LOC_Os02g02870 // LOC_Os09g28440 // LOC_Os06g07030 // LOC_Os06g37450 // LOC_Os01g54990 // LOC_Os12g42400 // LOC_Os09g36220 // LOC_Os02g49700 // LOC_Os03g64260 // LOC_Os10g29660 // LOC_Os01g69920 // LOC_Os04g57720 // LOC_Os12g37570 // LOC_Os09g35030 // LOC_Os03g10210 // LOC_Os08g42550 // LOC_Os09g27450 // LOC_Os09g35010 // LOC_Os10g41230 // LOC_Os03g09170 // LOC_Os05g50270 // …	GO:0016070	RNA metabolic process	4.5e-18	// LOC_Os08g02130 // LOC_Os08g23110 // LOC_Os01g64790 // LOC_Os04g38860 // LOC_Os04g57720 // LOC_Os05g24970 // LOC_Os08g05530 // LOC_Os09g35010 // LOC_Os03g21140 // LOC_Os08g25390 // LOC_Os01g43380 // LOC_Os02g13800 // LOC_Os03g44540 // LOC_Os02g57530 // LOC_Os01g69920 // LOC_Os03g06630 // LOC_Os06g36000 // LOC_Os05g51150 // LOC_Os12g40920 // LOC_Os07g22730 // LOC_Os01g73890 // LOC_Os04g46220 // …	GO:0006915	apoptosis	3.7e-17	// LOC_Os06g45690 // LOC_Os08g43270 // LOC_Os10g07400 // LOC_Os08g32890 // LOC_Os11g44580 // LOC_Os01g52330 // LOC_Os11g42060 // LOC_Os08g14810 // LOC_Os01g23380 // LOC_Os04g02110 // LOC_Os08g16120 // LOC_Os12g32710 // LOC_Os06g03500 // LOC_Os11g37850 // LOC_Os06g16790 // LOC_Os02g10900 // LOC_Os11g13410 // LOC_Os10g22510 // LOC_Os12g17090 // LOC_Os05g31550 // LOC_Os11g17014 // LOC_Os12g39620 // …	GO:0044237	cellular metabolic process	1.4e-25	// LOC_Os01g50720 // LOC_Os04g35270 // LOC_Os12g41780 // LOC_Os07g30160 // LOC_Os03g42630 // LOC_Os03g02190 // LOC_Os09g25090 // LOC_Os04g04980 // LOC_Os01g39960 // LOC_Os08g39350 // LOC_Os04g34270 // LOC_Os02g48210 // LOC_Os12g40419 // LOC_Os03g12470 // LOC_Os06g37620 // LOC_Os09g32260 // LOC_Os10g18260 // LOC_Os02g12770 // LOC_Os06g44320 // LOC_Os01g33810 // LOC_Os03g48270 // LOC_Os04g52780 // …
GO:0051252	regulation of RNA metabolic process	3.3e-18	// LOC_Os09g11460 // LOC_Os02g02870 // LOC_Os09g28440 // LOC_Os06g07030 // LOC_Os06g37450 // LOC_Os01g54990 // LOC_Os12g42400 // LOC_Os09g36220 // LOC_Os02g49700 // LOC_Os03g64260 // LOC_Os10g29660 // LOC_Os01g69920 // LOC_Os04g57720 // LOC_Os12g37570 // LOC_Os09g35030 // LOC_Os03g10210 // LOC_Os08g42550 // LOC_Os09g27450 // LOC_Os09g35010 // LOC_Os10g41230 // LOC_Os03g09170 // LOC_Os05g50270 // …	GO:0010468	regulation of gene expression	1.2e-17	// LOC_Os07g48450 // LOC_Os01g64790 // LOC_Os09g36220 // LOC_Os04g57720 // LOC_Os02g45200 // LOC_Os09g35010 // LOC_Os03g64260 // LOC_Os05g37080 // LOC_Os02g13800 // LOC_Os03g44540 // LOC_Os01g50940 // LOC_Os02g57530 // LOC_Os06g24850 // LOC_Os01g69920 // LOC_Os03g06630 // LOC_Os06g36000 // LOC_Os05g51150 // LOC_Os12g40920 // LOC_Os04g46220 // LOC_Os05g03860 // LOC_Os02g55120 // LOC_Os03g58330 // …	GO:0006950	response to stress	5.8e-17	// LOC_Os08g02110 // LOC_Os04g39100 // LOC_Os08g42030 // LOC_Os10g07400 // LOC_Os01g16450 // LOC_Os05g35380 // LOC_Os01g57730 // LOC_Os03g13200 // LOC_Os01g23380 // LOC_Os08g07940 // LOC_Os07g44590 // LOC_Os08g16120 // LOC_Os12g32710 // LOC_Os06g45690 // LOC_Os06g03500 // LOC_Os11g37850 // LOC_Os10g41720 // LOC_Os01g65440 // LOC_Os01g18950 // LOC_Os02g10900 // LOC_Os11g13410 // LOC_Os12g17090 // …	GO:0006979	response to oxidative stress	5.1e-24	// LOC_Os08g02110 // LOC_Os01g18970 // LOC_Os08g42030 // LOC_Os01g18950 // LOC_Os03g22010 // LOC_Os03g25330 // LOC_Os05g04450 // LOC_Os01g57730 // LOC_Os03g13200 // LOC_Os04g59160 // LOC_Os01g16450 // LOC_Os07g44590 // LOC_Os05g04410 // LOC_Os07g48010 // LOC_Os03g55410 // LOC_Os01g73170 // LOC_Os06g46799 // LOC_Os07g48030 // LOC_Os03g25280 // LOC_Os10g41720 // LOC_Os02g14170 // LOC_Os10g39160 // …
GO:0006351	transcription, DNA-dependent	8.1e-18	// LOC_Os09g11460 // LOC_Os02g02870 // LOC_Os09g28440 // LOC_Os06g07030 // LOC_Os06g37450 // LOC_Os01g54990 // LOC_Os12g42400 // LOC_Os09g36220 // LOC_Os02g49700 // LOC_Os03g64260 // LOC_Os10g29660 // LOC_Os01g69920 // LOC_Os04g57720 // LOC_Os12g37570 // LOC_Os09g35030 // LOC_Os08g06630 // LOC_Os03g10210 // LOC_Os08g42550 // LOC_Os09g27450 // LOC_Os09g35010 // LOC_Os10g41230 // LOC_Os03g09170 // …	GO:0050789	regulation of biological process	1.3e-17	// LOC_Os07g48450 // LOC_Os09g04890 // LOC_Os01g64790 // LOC_Os02g42314 // LOC_Os09g36220 // LOC_Os04g57720 // LOC_Os02g45200 // LOC_Os05g38550 // LOC_Os09g35010 // LOC_Os06g24850 // LOC_Os10g21214 // LOC_Os05g28010 // LOC_Os05g37080 // LOC_Os03g20720 // LOC_Os01g57420 // LOC_Os02g13800 // LOC_Os03g44540 // LOC_Os01g50940 // LOC_Os02g57530 // LOC_Os07g07240 // LOC_Os01g69920 // LOC_Os03g06630 // …	GO:0016265	death	1.1e-16	// LOC_Os06g45690 // LOC_Os08g43270 // LOC_Os10g07400 // LOC_Os08g32890 // LOC_Os11g44580 // LOC_Os01g52330 // LOC_Os11g42060 // LOC_Os08g14810 // LOC_Os01g23380 // LOC_Os04g02110 // LOC_Os08g16120 // LOC_Os12g32710 // LOC_Os06g03500 // LOC_Os11g37850 // LOC_Os06g16790 // LOC_Os02g10900 // LOC_Os11g13410 // LOC_Os10g22510 // LOC_Os12g17090 // LOC_Os05g31550 // LOC_Os11g17014 // LOC_Os12g39620 // …	GO:0006950	response to stress	4.8e-22	// LOC_Os04g25900 // LOC_Os09g20020 // LOC_Os09g34150 // LOC_Os11g11810 // LOC_Os05g35380 // LOC_Os11g44580 // LOC_Os04g21890 // LOC_Os01g23380 // LOC_Os04g02030 // LOC_Os11g37870 // LOC_Os02g47650 // LOC_Os02g14170 // LOC_Os05g31550 // LOC_Os05g41990 // LOC_Os06g37620 // LOC_Os11g10770 // LOC_Os01g15810 // LOC_Os01g33810 // LOC_Os05g04450 // LOC_Os07g34670 // LOC_Os12g26290 // LOC_Os05g04440 // …
GO:0032774	RNA biosynthetic process	9.9e-18	// LOC_Os09g11460 // LOC_Os02g02870 // LOC_Os09g28440 // LOC_Os06g07030 // LOC_Os06g37450 // LOC_Os01g54990 // LOC_Os12g42400 // LOC_Os09g36220 // LOC_Os02g49700 // LOC_Os03g64260 // LOC_Os10g29660 // LOC_Os01g69920 // LOC_Os04g57720 // LOC_Os12g37570 // LOC_Os09g35030 // LOC_Os08g06630 // LOC_Os03g10210 // LOC_Os08g42550 // LOC_Os09g27450 // LOC_Os09g35010 // LOC_Os10g41230 // LOC_Os03g09170 // …	GO:0050794	regulation of cellular process	2.8e-17	// LOC_Os07g48450 // LOC_Os09g04890 // LOC_Os01g64790 // LOC_Os09g36220 // LOC_Os04g57720 // LOC_Os02g45200 // LOC_Os09g35010 // LOC_Os10g21214 // LOC_Os05g28010 // LOC_Os05g37080 // LOC_Os03g20720 // LOC_Os01g57420 // LOC_Os02g13800 // LOC_Os03g44540 // LOC_Os01g50940 // LOC_Os02g57530 // LOC_Os06g24850 // LOC_Os01g69920 // LOC_Os03g06630 // LOC_Os06g36000 // LOC_Os05g51150 // LOC_Os12g40920 // …	GO:0008219	cell death	1.1e-16	// LOC_Os06g45690 // LOC_Os08g43270 // LOC_Os10g07400 // LOC_Os08g32890 // LOC_Os11g44580 // LOC_Os01g52330 // LOC_Os11g42060 // LOC_Os08g14810 // LOC_Os01g23380 // LOC_Os04g02110 // LOC_Os08g16120 // LOC_Os12g32710 // LOC_Os06g03500 // LOC_Os11g37850 // LOC_Os06g16790 // LOC_Os02g10900 // LOC_Os11g13410 // LOC_Os10g22510 // LOC_Os12g17090 // LOC_Os05g31550 // LOC_Os11g17014 // LOC_Os12g39620 // …	GO:0006118	electron transport	1.1e-21	// LOC_Os10g17260 // LOC_Os05g04450 // LOC_Os04g40470 // LOC_Os01g39960 // LOC_Os04g01140 // LOC_Os03g40020 // LOC_Os05g25640 // LOC_Os02g14170 // LOC_Os02g42890 // LOC_Os03g55070 // LOC_Os06g43384 // LOC_Os01g51320 // LOC_Os02g12770 // LOC_Os01g15810 // LOC_Os07g34670 // LOC_Os04g03870 // LOC_Os05g04440 // LOC_Os03g13210 // LOC_Os01g63540 // LOC_Os01g59020 // LOC_Os08g04370 // LOC_Os03g25330 // …
GO:0044267	cellular protein metabolic process	1.3e-16	// LOC_Os03g43440 // LOC_Os01g48770 // LOC_Os06g51530 // LOC_Os02g38780 // LOC_Os03g21940 // LOC_Os02g42314 // LOC_Os04g52840 // LOC_Os04g57880 // LOC_Os05g38550 // LOC_Os10g28240 // LOC_Os07g48290 // LOC_Os02g39410 // LOC_Os07g36250 // LOC_Os01g64090 // LOC_Os08g25390 // LOC_Os06g06450 // LOC_Os01g28730 // LOC_Os05g35266 // LOC_Os09g38700 // LOC_Os08g40270 // LOC_Os08g41580 // LOC_Os12g01740 // …	GO:0019538	protein metabolic process	5.4e-16	// LOC_Os07g48090 // LOC_Os08g15244 // LOC_Os07g44610 // LOC_Os01g48770 // LOC_Os08g23110 // LOC_Os03g21940 // LOC_Os02g42314 // LOC_Os06g40560 // LOC_Os07g49240 // LOC_Os10g21234 // LOC_Os04g57880 // LOC_Os11g03840 // LOC_Os03g02750 // LOC_Os10g28600 // LOC_Os09g38730 // LOC_Os10g28240 // LOC_Os01g40590 // LOC_Os07g48290 // LOC_Os03g37970 // LOC_Os02g39410 // LOC_Os10g38278 // LOC_Os01g64090 // …	GO:0044237	cellular metabolic process	1.3e-16	// LOC_Os01g50720 // LOC_Os04g35270 // LOC_Os04g45810 // LOC_Os12g41780 // LOC_Os03g02190 // LOC_Os09g25090 // LOC_Os08g26880 // LOC_Os02g49310 // LOC_Os08g39350 // LOC_Os02g05980 // LOC_Os12g40419 // LOC_Os03g12470 // LOC_Os06g37620 // LOC_Os09g32260 // LOC_Os02g12770 // LOC_Os06g44320 // LOC_Os01g33810 // LOC_Os05g46040 // LOC_Os03g48270 // LOC_Os06g17410 // LOC_Os04g52780 // LOC_Os03g03570 // …	GO:0050896	response to stimulus	3.4e-19	// LOC_Os04g25900 // LOC_Os09g20020 // LOC_Os09g34150 // LOC_Os11g11810 // LOC_Os05g35380 // LOC_Os11g44580 // LOC_Os04g21890 // LOC_Os01g23380 // LOC_Os04g02030 // LOC_Os11g37870 // LOC_Os02g47650 // LOC_Os02g14170 // LOC_Os05g31550 // LOC_Os05g41990 // LOC_Os06g37620 // LOC_Os11g10770 // LOC_Os01g15810 // LOC_Os01g33810 // LOC_Os05g04450 // LOC_Os07g34670 // LOC_Os12g26290 // LOC_Os05g04440 // …
GO:0006412	translation	1.8e-16	// LOC_Os07g17770 // LOC_Os03g37970 // LOC_Os01g48770 // LOC_Os06g51530 // LOC_Os10g21314 // LOC_Os03g21940 // LOC_Os03g58050 // LOC_Os01g67134 // LOC_Os08g01859 // LOC_Os01g47660 // LOC_Os07g19190 // LOC_Os12g21798 // LOC_Os04g42270 // LOC_Os01g69950 // LOC_Os02g01560 // LOC_Os08g23710 // LOC_Os03g52400 // LOC_Os07g47780 // LOC_Os04g32710 // LOC_Os02g19770 // LOC_Os07g36250 // LOC_Os01g64090 // …	GO:0006119	oxidative phosphorylation	3e-14	// LOC_Os08g14860 // LOC_Os12g19430 // LOC_Os05g47980 // LOC_Os07g22504 // LOC_Os01g08350 // LOC_Os10g38206 // LOC_Os10g21238 // LOC_Os10g21258 // LOC_Os10g21230 // LOC_Os12g19420 // LOC_Os01g58022 // LOC_Os06g22010 // LOC_Os10g21404 // LOC_Os12g10570 // LOC_Os06g46435 // LOC_Os07g22496 // LOC_Os10g38272 // LOC_Os10g38274 // LOC_Os09g08910 // LOC_Os10g38212 // LOC_Os05g33210 // LOC_Os10g21266 // …	GO:0071554	cell wall organization or biogenesis	9e-16	// LOC_Os11g07090 // LOC_Os02g09960 // LOC_Os01g53990 // LOC_Os05g19600 // LOC_Os05g04690 // LOC_Os05g44600 // LOC_Os09g39760 // LOC_Os03g06020 // LOC_Os03g06000 // LOC_Os01g20980 // LOC_Os09g28460 // LOC_Os05g19570 // LOC_Os03g06040 // LOC_Os04g37640 // LOC_Os06g41700 // LOC_Os02g16730 // LOC_Os09g32080 // LOC_Os01g14660 // LOC_Os07g47830 // LOC_Os10g30330 // LOC_Os01g65790 // LOC_Os03g06010 // …	GO:0042221	response to chemical stimulus	9.5e-18	// LOC_Os08g02110 // LOC_Os01g18970 // LOC_Os08g42030 // LOC_Os02g45380 // LOC_Os03g22010 // LOC_Os03g25330 // LOC_Os05g04450 // LOC_Os01g57730 // LOC_Os03g13200 // LOC_Os04g59160 // LOC_Os01g16450 // LOC_Os07g44590 // LOC_Os05g04410 // LOC_Os07g48010 // LOC_Os03g55410 // LOC_Os01g73170 // LOC_Os06g46799 // LOC_Os07g48030 // LOC_Os03g25280 // LOC_Os10g41720 // LOC_Os01g18950 // LOC_Os02g14170 // …
GO:0016070	RNA metabolic process	4.6e-16	// LOC_Os01g64790 // LOC_Os04g57720 // LOC_Os05g24970 // LOC_Os08g05530 // LOC_Os08g42550 // LOC_Os09g35010 // LOC_Os03g09170 // LOC_Os08g25390 // LOC_Os02g43970 // LOC_Os03g08500 // LOC_Os01g43380 // LOC_Os02g13800 // LOC_Os02g57530 // LOC_Os01g69920 // LOC_Os05g41780 // LOC_Os03g06630 // LOC_Os05g51150 // LOC_Os01g04800 // LOC_Os01g73890 // LOC_Os02g32590 // LOC_Os04g46220 // LOC_Os05g03860 // …	GO:0015979	photosynthesis	6.9e-14	// LOC_Os01g17170 // LOC_Os10g41689 // LOC_Os08g15280 // LOC_Os03g56670 // LOC_Os10g21214 // LOC_Os01g31690 // LOC_Os10g38229 // LOC_Os03g39610 // LOC_Os10g21250 // LOC_Os01g58049 // LOC_Os10g21290 // LOC_Os09g17740 // LOC_Os07g37550 // LOC_Os11g13890 // LOC_Os12g10600 // LOC_Os10g21192 // LOC_Os10g41696 // LOC_Os02g10390 // LOC_Os04g16876 // LOC_Os04g16874 // LOC_Os10g38234 // LOC_Os04g16872 // …	GO:0006118	electron transport	5.3e-15	// LOC_Os08g02110 // LOC_Os04g39100 // LOC_Os08g14860 // LOC_Os02g14090 // LOC_Os08g01450 // LOC_Os12g05470 // LOC_Os07g44110 // LOC_Os03g55070 // LOC_Os01g57730 // LOC_Os03g13200 // LOC_Os03g15340 // LOC_Os09g36940 // LOC_Os04g47250 // LOC_Os01g16450 // LOC_Os07g33560 // LOC_Os08g42030 // LOC_Os07g44590 // LOC_Os01g11340 // LOC_Os04g09920 // LOC_Os09g26660 // LOC_Os07g48030 // LOC_Os10g09160 // …	GO:0071669	plant-type cell wall organization or biogenesis	3.7e-17	// LOC_Os02g16809 // LOC_Os03g06020 // LOC_Os05g19570 // LOC_Os02g16730 // LOC_Os02g16800 // LOC_Os03g06010 // LOC_Os05g19600 // LOC_Os01g14660 // LOC_Os01g60770 // LOC_Os06g50400 // LOC_Os01g16770 // LOC_Os03g06040 // LOC_Os02g16850 // LOC_Os03g06000 // LOC_Os03g21820 // LOC_Os01g14650 // LOC_Os10g30330
GO:0019538	protein metabolic process	4.2e-13	// LOC_Os03g43440 // LOC_Os01g38950 // LOC_Os07g44610 // LOC_Os01g48770 // LOC_Os06g51530 // LOC_Os02g38780 // LOC_Os03g21940 // LOC_Os02g42314 // LOC_Os06g40560 // LOC_Os10g39260 // LOC_Os04g57880 // LOC_Os03g29260 // LOC_Os05g38550 // LOC_Os10g28240 // LOC_Os07g48290 // LOC_Os02g39410 // LOC_Os07g36250 // LOC_Os01g64090 // LOC_Os08g25390 // LOC_Os06g06450 // LOC_Os01g28730 // LOC_Os05g35266 // …	GO:0006351	transcription, DNA-dependent	7.3e-14	// LOC_Os02g02870 // LOC_Os09g28440 // LOC_Os08g15288 // LOC_Os06g07030 // LOC_Os06g37450 // LOC_Os01g54990 // LOC_Os12g42400 // LOC_Os09g36220 // LOC_Os02g49700 // LOC_Os01g73890 // LOC_Os03g64260 // LOC_Os10g29660 // LOC_Os04g57720 // LOC_Os09g35030 // LOC_Os02g12790 // LOC_Os06g36000 // LOC_Os11g04720 // LOC_Os09g11460 // LOC_Os09g35010 // LOC_Os10g41230 // LOC_Os06g05340 // LOC_Os02g43790 // …	GO:0050896	response to stimulus	5.7e-15	// LOC_Os08g02110 // LOC_Os04g39100 // LOC_Os08g42030 // LOC_Os10g07400 // LOC_Os09g18530 // LOC_Os05g35380 // LOC_Os01g57730 // LOC_Os03g13200 // LOC_Os01g23380 // LOC_Os08g07940 // LOC_Os07g44590 // LOC_Os08g16120 // LOC_Os12g32710 // LOC_Os06g45690 // LOC_Os06g03500 // LOC_Os11g37850 // LOC_Os10g41720 // LOC_Os01g65440 // LOC_Os01g18950 // LOC_Os02g10900 // LOC_Os11g13410 // LOC_Os12g17090 // …	GO:0009664	plant-type cell wall organization	3.7e-17	// LOC_Os02g16809 // LOC_Os03g06020 // LOC_Os05g19570 // LOC_Os02g16730 // LOC_Os02g16800 // LOC_Os03g06010 // LOC_Os05g19600 // LOC_Os01g14660 // LOC_Os01g60770 // LOC_Os06g50400 // LOC_Os01g16770 // LOC_Os03g06040 // LOC_Os02g16850 // LOC_Os03g06000 // LOC_Os03g21820 // LOC_Os01g14650 // LOC_Os10g30330
GO:0006091	generation of precursor metabolites and energy	7.9e-11	// LOC_Os10g41689 // LOC_Os01g71320 // LOC_Os12g19430 // LOC_Os07g22504 // LOC_Os05g49880 // LOC_Os01g08350 // LOC_Os06g46435 // LOC_Os02g10390 // LOC_Os12g10600 // LOC_Os10g21258 // LOC_Os08g35420 // LOC_Os03g39610 // LOC_Os01g58022 // LOC_Os10g21404 // LOC_Os12g10570 // LOC_Os09g17740 // LOC_Os07g22496 // LOC_Os07g38960 // LOC_Os12g33946 // LOC_Os10g21192 // LOC_Os10g38212 // LOC_Os12g19420 // …	GO:0032774	RNA biosynthetic process	8.8e-14	// LOC_Os02g02870 // LOC_Os09g28440 // LOC_Os08g15288 // LOC_Os06g07030 // LOC_Os06g37450 // LOC_Os01g54990 // LOC_Os12g42400 // LOC_Os09g36220 // LOC_Os02g49700 // LOC_Os01g73890 // LOC_Os03g64260 // LOC_Os10g29660 // LOC_Os04g57720 // LOC_Os09g35030 // LOC_Os02g12790 // LOC_Os06g36000 // LOC_Os11g04720 // LOC_Os09g11460 // LOC_Os09g35010 // LOC_Os10g41230 // LOC_Os06g05340 // LOC_Os02g43790 // …	GO:0071555	cell wall organization	2.1e-13	// LOC_Os06g41700 // LOC_Os03g06020 // LOC_Os01g65790 // LOC_Os05g19570 // LOC_Os01g53990 // LOC_Os03g06000 // LOC_Os03g06010 // LOC_Os02g16730 // LOC_Os05g19600 // LOC_Os06g50400 // LOC_Os09g39760 // LOC_Os03g06040 // LOC_Os07g47830 // LOC_Os11g07090 // LOC_Os01g14660 // LOC_Os01g16770 // LOC_Os05g44600 // LOC_Os01g20980 // LOC_Os10g30330	GO:0071554	cell wall organization or biogenesis	1.1e-16	// LOC_Os02g09960 // LOC_Os05g19600 // LOC_Os05g04690 // LOC_Os01g60770 // LOC_Os05g44600 // LOC_Os02g16850 // LOC_Os03g21820 // LOC_Os03g06020 // LOC_Os02g39330 // LOC_Os03g06000 // LOC_Os01g20980 // LOC_Os08g24750 // LOC_Os09g28460 // LOC_Os05g19570 // LOC_Os03g06040 // LOC_Os01g14660 // LOC_Os02g16809 // LOC_Os02g16730 // LOC_Os02g16800 // LOC_Os09g32080 // LOC_Os11g35330 // LOC_Os10g26680 // …
GO:0006796	phosphate metabolic process	2.3e-10	// LOC_Os03g43440 // LOC_Os02g38780 // LOC_Os04g52840 // LOC_Os10g28240 // LOC_Os07g48290 // LOC_Os06g46435 // LOC_Os02g39410 // LOC_Os01g28730 // LOC_Os09g38700 // LOC_Os01g57420 // LOC_Os12g01740 // LOC_Os02g57530 // LOC_Os07g38250 // LOC_Os01g69920 // LOC_Os07g22496 // LOC_Os07g48730 // LOC_Os05g04360 // LOC_Os07g37810 // LOC_Os12g23700 // LOC_Os07g10400 // LOC_Os02g38494 // LOC_Os03g27120 // …	GO:0006355	regulation of transcription, DNA-dependent	1.5e-13	// LOC_Os02g02870 // LOC_Os09g28440 // LOC_Os06g07030 // LOC_Os06g37450 // LOC_Os01g54990 // LOC_Os12g42400 // LOC_Os09g36220 // LOC_Os02g49700 // LOC_Os03g64260 // LOC_Os10g29660 // LOC_Os04g57720 // LOC_Os09g35030 // LOC_Os02g12790 // LOC_Os06g36000 // LOC_Os11g04720 // LOC_Os09g11460 // LOC_Os09g35010 // LOC_Os10g41230 // LOC_Os06g05340 // LOC_Os02g43790 // LOC_Os03g06630 // LOC_Os10g41330 // …	GO:0034645	cellular macromolecule biosynthetic process	3.4e-13	// LOC_Os03g58420 // LOC_Os01g50720 // LOC_Os04g35270 // LOC_Os04g45810 // LOC_Os09g29360 // LOC_Os04g21950 // LOC_Os12g41780 // LOC_Os01g45570 // LOC_Os07g44950 // LOC_Os08g26880 // LOC_Os01g74540 // LOC_Os01g62660 // LOC_Os12g43790 // LOC_Os01g55150 // LOC_Os05g48850 // LOC_Os09g35910 // LOC_Os04g46400 // LOC_Os01g64310 // LOC_Os05g49100 // LOC_Os09g32260 // LOC_Os12g29330 // LOC_Os04g32790 // …	GO:0044267	cellular protein metabolic process	1.5e-16	// LOC_Os04g34270 // LOC_Os04g35270 // LOC_Os03g12680 // LOC_Os02g57440 // LOC_Os01g67950 // LOC_Os12g41780 // LOC_Os01g47900 // LOC_Os07g36570 // LOC_Os03g02190 // LOC_Os09g25090 // LOC_Os02g49310 // LOC_Os11g46860 // LOC_Os04g42740 // LOC_Os01g04409 // LOC_Os01g60060 // LOC_Os06g35200 // LOC_Os11g35120 // LOC_Os12g40419 // LOC_Os09g38850 // LOC_Os03g12470 // LOC_Os06g47750 // LOC_Os06g37620 // …
GO:0006793	phosphorus metabolic process	2.3e-10	// LOC_Os03g43440 // LOC_Os02g38780 // LOC_Os04g52840 // LOC_Os10g28240 // LOC_Os07g48290 // LOC_Os06g46435 // LOC_Os02g39410 // LOC_Os01g28730 // LOC_Os09g38700 // LOC_Os01g57420 // LOC_Os12g01740 // LOC_Os02g57530 // LOC_Os07g38250 // LOC_Os01g69920 // LOC_Os07g22496 // LOC_Os07g48730 // LOC_Os05g04360 // LOC_Os07g37810 // LOC_Os12g23700 // LOC_Os07g10400 // LOC_Os02g38494 // LOC_Os03g27120 // …	GO:0051252	regulation of RNA metabolic process	2.1e-13	// LOC_Os02g02870 // LOC_Os09g28440 // LOC_Os06g07030 // LOC_Os06g37450 // LOC_Os01g54990 // LOC_Os12g42400 // LOC_Os09g36220 // LOC_Os02g49700 // LOC_Os03g64260 // LOC_Os10g29660 // LOC_Os04g57720 // LOC_Os09g35030 // LOC_Os02g12790 // LOC_Os06g36000 // LOC_Os11g04720 // LOC_Os09g11460 // LOC_Os09g35010 // LOC_Os10g41230 // LOC_Os06g05340 // LOC_Os02g43790 // LOC_Os03g06630 // LOC_Os10g41330 // …	GO:0009059	macromolecule biosynthetic process	4e-13	// LOC_Os03g58420 // LOC_Os01g50720 // LOC_Os04g35270 // LOC_Os04g45810 // LOC_Os09g29360 // LOC_Os04g21950 // LOC_Os12g41780 // LOC_Os01g45570 // LOC_Os07g44950 // LOC_Os08g26880 // LOC_Os01g74540 // LOC_Os01g62660 // LOC_Os12g43790 // LOC_Os01g55150 // LOC_Os05g48850 // LOC_Os09g35910 // LOC_Os04g46400 // LOC_Os01g64310 // LOC_Os05g49100 // LOC_Os09g32260 // LOC_Os12g29330 // LOC_Os04g32790 // …	GO:0034645	cellular macromolecule biosynthetic process	6.3e-15	// LOC_Os03g58420 // LOC_Os01g50720 // LOC_Os04g35270 // LOC_Os09g29360 // LOC_Os04g21950 // LOC_Os12g41780 // LOC_Os01g45570 // LOC_Os07g44950 // LOC_Os03g42630 // LOC_Os08g33660 // LOC_Os01g74540 // LOC_Os12g43790 // LOC_Os01g55150 // LOC_Os06g35200 // LOC_Os01g68370 // LOC_Os08g37730 // LOC_Os09g35910 // LOC_Os02g35770 // LOC_Os07g32120 // LOC_Os04g46400 // LOC_Os03g19630 // LOC_Os05g49100 // …
GO:0006118	electron transport	8.5e-10	// LOC_Os12g04480 // LOC_Os11g05380 // LOC_Os05g42000 // LOC_Os04g59190 // LOC_Os03g50450 // LOC_Os08g15280 // LOC_Os05g40990 // LOC_Os01g16450 // LOC_Os10g41689 // LOC_Os05g37250 // LOC_Os04g03980 // LOC_Os07g46410 // LOC_Os01g43844 // LOC_Os03g55240 // LOC_Os02g02400 // LOC_Os04g59150 // LOC_Os10g38229 // LOC_Os08g37874 // LOC_Os08g43560 // LOC_Os10g21250 // LOC_Os01g58022 // LOC_Os07g23570 // …	GO:0022900	electron transport chain	2.2e-12	// LOC_Os10g38206 // LOC_Os06g46435 // LOC_Os08g14860 // LOC_Os12g10600 // LOC_Os07g22496 // LOC_Os10g38212 // LOC_Os10g21258 // LOC_Os05g33210 // LOC_Os01g58022 // LOC_Os12g19420 // LOC_Os06g22010 // LOC_Os10g21404 // LOC_Os10g21418 // LOC_Os07g22504 // LOC_Os04g16874 // LOC_Os10g21310	GO:0044267	cellular protein metabolic process	5.7e-13	// LOC_Os04g35270 // LOC_Os03g12680 // LOC_Os02g57440 // LOC_Os01g67950 // LOC_Os12g41780 // LOC_Os01g47900 // LOC_Os03g02190 // LOC_Os09g25090 // LOC_Os02g49310 // LOC_Os01g60910 // LOC_Os12g29580 // LOC_Os02g05980 // LOC_Os07g38640 // LOC_Os11g35100 // LOC_Os03g12470 // LOC_Os06g47750 // LOC_Os06g37620 // LOC_Os08g17410 // LOC_Os04g32790 // LOC_Os05g46040 // LOC_Os03g15370 // LOC_Os03g48270 // …	GO:0009059	macromolecule biosynthetic process	7.6e-15	// LOC_Os03g58420 // LOC_Os01g50720 // LOC_Os04g35270 // LOC_Os09g29360 // LOC_Os04g21950 // LOC_Os12g41780 // LOC_Os01g45570 // LOC_Os07g44950 // LOC_Os03g42630 // LOC_Os08g33660 // LOC_Os01g74540 // LOC_Os12g43790 // LOC_Os01g55150 // LOC_Os06g35200 // LOC_Os01g68370 // LOC_Os08g37730 // LOC_Os09g35910 // LOC_Os02g35770 // LOC_Os07g32120 // LOC_Os04g46400 // LOC_Os03g19630 // LOC_Os05g49100 // …
GO:0019684	photosynthesis, light reaction	1.1e-08	// LOC_Os10g41689 // LOC_Os12g10600 // LOC_Os07g38960 // LOC_Os09g17740 // LOC_Os10g21214 // LOC_Os03g39610 // LOC_Os08g35420 // LOC_Os02g10390 // LOC_Os04g16876 // LOC_Os04g16872 // LOC_Os10g21192 // LOC_Os10g21310	GO:0055114	oxidation reduction	2.2e-12	// LOC_Os10g38206 // LOC_Os06g46435 // LOC_Os08g14860 // LOC_Os12g10600 // LOC_Os07g22496 // LOC_Os10g38212 // LOC_Os10g21258 // LOC_Os05g33210 // LOC_Os01g58022 // LOC_Os12g19420 // LOC_Os06g22010 // LOC_Os10g21404 // LOC_Os10g21418 // LOC_Os07g22504 // LOC_Os04g16874 // LOC_Os10g21310	GO:0006952	defense response	6.6e-13	// LOC_Os06g45690 // LOC_Os10g07400 // LOC_Os08g32890 // LOC_Os11g44580 // LOC_Os01g23380 // LOC_Os04g02110 // LOC_Os08g16120 // LOC_Os06g03500 // LOC_Os11g37850 // LOC_Os06g16790 // LOC_Os02g10900 // LOC_Os11g13410 // LOC_Os12g17090 // LOC_Os05g31550 // LOC_Os11g17014 // LOC_Os01g25760 // LOC_Os09g34160 // LOC_Os11g39190 // LOC_Os11g37780 // LOC_Os01g33810 // LOC_Os08g24380 // LOC_Os01g25810 // …	GO:0006807	nitrogen compound metabolic process	1.5e-14	// LOC_Os03g58420 // LOC_Os01g50720 // LOC_Os09g29360 // LOC_Os04g21950 // LOC_Os01g45570 // LOC_Os07g44950 // LOC_Os03g42630 // LOC_Os05g04690 // LOC_Os08g33660 // LOC_Os04g04980 // LOC_Os01g74540 // LOC_Os12g43790 // LOC_Os01g55150 // LOC_Os01g43650 // LOC_Os01g68370 // LOC_Os03g58300 // LOC_Os09g35910 // LOC_Os02g35770 // LOC_Os07g32120 // LOC_Os04g46400 // LOC_Os03g19630 // LOC_Os05g49100 // …
GO:0016310	phosphorylation	7.1e-08	// LOC_Os03g43440 // LOC_Os04g52840 // LOC_Os10g28240 // LOC_Os07g48290 // LOC_Os06g46435 // LOC_Os01g28730 // LOC_Os09g38700 // LOC_Os01g57420 // LOC_Os12g01740 // LOC_Os02g57530 // LOC_Os07g38250 // LOC_Os01g69920 // LOC_Os07g22496 // LOC_Os07g48730 // LOC_Os07g37810 // LOC_Os12g23700 // LOC_Os07g10400 // LOC_Os11g07040 // LOC_Os10g09620 // LOC_Os02g13410 // LOC_Os10g21264 // LOC_Os01g56580 // …	GO:0022904	respiratory electron transport chain	6.9e-11	// LOC_Os10g38206 // LOC_Os06g46435 // LOC_Os08g14860 // LOC_Os07g22496 // LOC_Os10g38212 // LOC_Os10g21258 // LOC_Os05g33210 // LOC_Os01g58022 // LOC_Os12g19420 // LOC_Os06g22010 // LOC_Os10g21404 // LOC_Os10g21418 // LOC_Os07g22504	GO:0019538	protein metabolic process	3.5e-12	// LOC_Os10g25450 // LOC_Os04g35270 // LOC_Os03g12680 // LOC_Os02g57440 // LOC_Os03g16500 // LOC_Os01g67950 // LOC_Os12g41780 // LOC_Os02g48900 // LOC_Os01g47900 // LOC_Os03g02190 // LOC_Os07g31250 // LOC_Os09g25090 // LOC_Os02g48860 // LOC_Os02g49310 // LOC_Os01g60910 // LOC_Os03g58890 // LOC_Os05g38290 // LOC_Os12g29580 // LOC_Os02g05980 // LOC_Os07g38640 // LOC_Os11g35100 // LOC_Os03g12470 // …	GO:0019538	protein metabolic process	4.4e-14	// LOC_Os04g34270 // LOC_Os10g25450 // LOC_Os04g35270 // LOC_Os03g12680 // LOC_Os02g57440 // LOC_Os03g16500 // LOC_Os01g67950 // LOC_Os12g41780 // LOC_Os02g48900 // LOC_Os01g47900 // LOC_Os07g36570 // LOC_Os03g02190 // LOC_Os01g62080 // LOC_Os09g25090 // LOC_Os02g48860 // LOC_Os02g49310 // LOC_Os06g43930 // LOC_Os11g46860 // LOC_Os04g42740 // LOC_Os01g04409 // LOC_Os01g60060 // LOC_Os06g35200 // …
GO:0043412	macromolecule modification	8.7e-08	// LOC_Os03g43440 // LOC_Os02g38780 // LOC_Os02g42314 // LOC_Os04g52840 // LOC_Os05g38550 // LOC_Os10g28240 // LOC_Os07g48290 // LOC_Os02g39410 // LOC_Os06g06450 // LOC_Os01g28730 // LOC_Os05g35266 // LOC_Os09g38700 // LOC_Os08g40270 // LOC_Os06g45980 // LOC_Os12g01740 // LOC_Os02g57530 // LOC_Os07g38250 // LOC_Os01g69920 // LOC_Os06g30970 // LOC_Os07g48730 // LOC_Os05g04360 // LOC_Os07g37810 // …	GO:0042773	ATP synthesis coupled electron transport	6.9e-11	// LOC_Os10g38206 // LOC_Os06g46435 // LOC_Os08g14860 // LOC_Os07g22496 // LOC_Os10g38212 // LOC_Os10g21258 // LOC_Os05g33210 // LOC_Os01g58022 // LOC_Os12g19420 // LOC_Os06g22010 // LOC_Os10g21404 // LOC_Os10g21418 // LOC_Os07g22504	GO:0071669	plant-type cell wall organization or biogenesis	1.5e-11	// LOC_Os06g41700 // LOC_Os03g06020 // LOC_Os05g19570 // LOC_Os02g16730 // LOC_Os03g06000 // LOC_Os03g06010 // LOC_Os05g19600 // LOC_Os06g50400 // LOC_Os01g16770 // LOC_Os03g06040 // LOC_Os01g14660 // LOC_Os10g30330	GO:0006139	nucleobase, nucleoside, nucleotide and nucleic acid metabolic process	7e-14	// LOC_Os03g58420 // LOC_Os01g50720 // LOC_Os09g29360 // LOC_Os04g21950 // LOC_Os01g45570 // LOC_Os07g44950 // LOC_Os03g42630 // LOC_Os08g33660 // LOC_Os01g74540 // LOC_Os12g43790 // LOC_Os01g55150 // LOC_Os01g43650 // LOC_Os01g68370 // LOC_Os08g37730 // LOC_Os09g35910 // LOC_Os02g35770 // LOC_Os07g32120 // LOC_Os04g46400 // LOC_Os03g19630 // LOC_Os05g49100 // LOC_Os09g32260 // LOC_Os12g29330 // …
GO:0043687	post-translational protein modification	8.5e-08	// LOC_Os03g43440 // LOC_Os02g38780 // LOC_Os02g42314 // LOC_Os04g52840 // LOC_Os05g38550 // LOC_Os10g28240 // LOC_Os07g48290 // LOC_Os02g39410 // LOC_Os06g06450 // LOC_Os01g28730 // LOC_Os09g38700 // LOC_Os08g40270 // LOC_Os12g01740 // LOC_Os02g57530 // LOC_Os07g38250 // LOC_Os01g69920 // LOC_Os06g30970 // LOC_Os07g48730 // LOC_Os05g04360 // LOC_Os07g37810 // LOC_Os12g23700 // LOC_Os07g10400 // …	GO:0019684	photosynthesis, light reaction	7.1e-11	// LOC_Os10g41689 // LOC_Os11g13890 // LOC_Os12g10600 // LOC_Os10g21214 // LOC_Os01g31690 // LOC_Os10g21192 // LOC_Os03g39610 // LOC_Os08g35420 // LOC_Os02g10390 // LOC_Os04g16876 // LOC_Os04g16874 // LOC_Os04g16872 // LOC_Os09g17740 // LOC_Os10g21310 // LOC_Os07g37550	GO:0009664	plant-type cell wall organization	1.5e-11	// LOC_Os06g41700 // LOC_Os03g06020 // LOC_Os05g19570 // LOC_Os02g16730 // LOC_Os03g06000 // LOC_Os03g06010 // LOC_Os05g19600 // LOC_Os06g50400 // LOC_Os01g16770 // LOC_Os03g06040 // LOC_Os01g14660 // LOC_Os10g30330	GO:0071555	cell wall organization	1.6e-13	// LOC_Os02g16809 // LOC_Os01g14660 // LOC_Os03g06020 // LOC_Os01g65790 // LOC_Os05g19570 // LOC_Os02g16730 // LOC_Os02g16800 // LOC_Os03g06010 // LOC_Os05g19600 // LOC_Os01g14650 // LOC_Os01g60770 // LOC_Os06g50400 // LOC_Os01g16770 // LOC_Os03g06040 // LOC_Os02g16850 // LOC_Os03g06000 // LOC_Os03g21820 // LOC_Os05g44600 // LOC_Os01g20980 // LOC_Os10g30330 // LOC_Os10g26680
GO:0006464	protein modification process	8.4e-08	// LOC_Os03g43440 // LOC_Os02g38780 // LOC_Os02g42314 // LOC_Os04g52840 // LOC_Os05g38550 // LOC_Os10g28240 // LOC_Os07g48290 // LOC_Os02g39410 // LOC_Os06g06450 // LOC_Os01g28730 // LOC_Os05g35266 // LOC_Os09g38700 // LOC_Os08g40270 // LOC_Os12g01740 // LOC_Os02g57530 // LOC_Os07g38250 // LOC_Os01g69920 // LOC_Os06g30970 // LOC_Os07g48730 // LOC_Os05g04360 // LOC_Os07g37810 // LOC_Os12g23700 // …	GO:0009056	catabolic process	1.5e-10	// LOC_Os01g62500 // LOC_Os01g09220 // LOC_Os02g08520 // LOC_Os08g33620 // LOC_Os06g40560 // LOC_Os01g71320 // LOC_Os06g45670 // LOC_Os01g40070 // LOC_Os07g46560 // LOC_Os05g40420 // LOC_Os05g49880 // LOC_Os06g04070 // LOC_Os05g33130 // LOC_Os05g09280 // LOC_Os06g04800 // LOC_Os01g04950 // LOC_Os04g40830 // LOC_Os01g43150 // LOC_Os02g40460 // LOC_Os07g49150 // LOC_Os09g32020 // LOC_Os06g09290 // …	GO:0006979	response to oxidative stress	4.2e-11	// LOC_Os08g02110 // LOC_Os04g39100 // LOC_Os08g42030 // LOC_Os01g18950 // LOC_Os01g57730 // LOC_Os03g13200 // LOC_Os01g16450 // LOC_Os07g44590 // LOC_Os07g48030 // LOC_Os10g41720 // LOC_Os05g41990 // LOC_Os03g25300 // LOC_Os01g15810 // LOC_Os01g18900 // LOC_Os10g02070 // LOC_Os06g16350 // LOC_Os05g04440 // LOC_Os02g58720 // LOC_Os04g53640 // LOC_Os03g13210 // LOC_Os07g01400 // LOC_Os06g20150 // …	GO:0010467	gene expression	2.6e-13	// LOC_Os03g58420 // LOC_Os01g50720 // LOC_Os09g29360 // LOC_Os04g21950 // LOC_Os01g45570 // LOC_Os07g44950 // LOC_Os03g42630 // LOC_Os08g33660 // LOC_Os01g74540 // LOC_Os12g43790 // LOC_Os01g55150 // LOC_Os06g35200 // LOC_Os01g68370 // LOC_Os08g37730 // LOC_Os09g35910 // LOC_Os02g35770 // LOC_Os07g32120 // LOC_Os04g46400 // LOC_Os03g19630 // LOC_Os05g49100 // LOC_Os09g32260 // LOC_Os12g29330 // …
GO:0015979	photosynthesis	1e-07	// LOC_Os02g10390 // LOC_Os12g10600 // LOC_Os07g38960 // LOC_Os10g38229 // LOC_Os09g17740 // LOC_Os10g21214 // LOC_Os08g15280 // LOC_Os03g39610 // LOC_Os10g21250 // LOC_Os08g35420 // LOC_Os10g41689 // LOC_Os04g16876 // LOC_Os10g21290 // LOC_Os04g16872 // LOC_Os10g21192 // LOC_Os10g21310	GO:0044281	small molecule metabolic process	1.6e-10	// LOC_Os01g46380 // LOC_Os07g17770 // LOC_Os07g34570 // LOC_Os08g23110 // LOC_Os08g33620 // LOC_Os08g25734 // LOC_Os10g37980 // LOC_Os06g01400 // LOC_Os09g08910 // LOC_Os01g71320 // LOC_Os06g06100 // LOC_Os07g13980 // LOC_Os05g40420 // LOC_Os03g51610 // LOC_Os07g20544 // LOC_Os05g49880 // LOC_Os06g04070 // LOC_Os01g08350 // LOC_Os09g25370 // LOC_Os01g54030 // LOC_Os01g36790 // LOC_Os10g21238 // …	GO:0010467	gene expression	5.1e-11	// LOC_Os03g58420 // LOC_Os01g50720 // LOC_Os04g45810 // LOC_Os09g29360 // LOC_Os04g21950 // LOC_Os04g32790 // LOC_Os01g45570 // LOC_Os07g44950 // LOC_Os08g26880 // LOC_Os01g74540 // LOC_Os01g62660 // LOC_Os12g43790 // LOC_Os01g55150 // LOC_Os05g48850 // LOC_Os09g35910 // LOC_Os04g46400 // LOC_Os01g64310 // LOC_Os05g49100 // LOC_Os09g32260 // LOC_Os12g29330 // LOC_Os05g46610 // LOC_Os06g44320 // …	GO:0044249	cellular biosynthetic process	7.9e-13	// LOC_Os03g58420 // LOC_Os01g50720 // LOC_Os04g35270 // LOC_Os03g14590 // LOC_Os09g29360 // LOC_Os04g21950 // LOC_Os12g41780 // LOC_Os01g45570 // LOC_Os07g44950 // LOC_Os03g42630 // LOC_Os08g33660 // LOC_Os04g04980 // LOC_Os01g74540 // LOC_Os07g39940 // LOC_Os03g63490 // LOC_Os12g43790 // LOC_Os01g47360 // LOC_Os06g35200 // LOC_Os01g68370 // LOC_Os01g40430 // LOC_Os03g15050 // LOC_Os09g35910 // …
GO:0006119	oxidative phosphorylation	1.2e-07	// LOC_Os06g46435 // LOC_Os10g21266 // LOC_Os07g22496 // LOC_Os10g21258 // LOC_Os10g38212 // LOC_Os10g21264 // LOC_Os01g58022 // LOC_Os12g19420 // LOC_Os12g19430 // LOC_Os10g21404 // LOC_Os05g47980 // LOC_Os07g22504 // LOC_Os12g10570 // LOC_Os01g08350 // LOC_Os09g08910	GO:0034622	cellular macromolecular complex assembly	1.3e-09	// LOC_Os01g62230 // LOC_Os03g51600 // LOC_Os02g07060 // LOC_Os06g06510 // LOC_Os01g06010 // LOC_Os12g25120 // LOC_Os10g39410 // LOC_Os06g46434 // LOC_Os06g46000 // LOC_Os03g44420 // LOC_Os06g48630 // LOC_Os05g34170 // LOC_Os11g47130 // LOC_Os02g45940 // LOC_Os12g38110 // LOC_Os03g56810 // LOC_Os05g39050 // LOC_Os05g46230 // LOC_Os01g18050 // LOC_Os05g36280 // LOC_Os02g06480 // LOC_Os01g65860 // …	GO:0006139	nucleobase, nucleoside, nucleotide and nucleic acid metabolic process	1.3e-10	// LOC_Os03g58420 // LOC_Os01g50720 // LOC_Os04g45810 // LOC_Os09g29360 // LOC_Os04g21950 // LOC_Os04g32790 // LOC_Os01g45570 // LOC_Os07g44950 // LOC_Os08g26880 // LOC_Os01g74540 // LOC_Os01g62660 // LOC_Os12g43790 // LOC_Os01g55150 // LOC_Os05g48850 // LOC_Os09g35910 // LOC_Os04g46400 // LOC_Os01g64310 // LOC_Os05g49100 // LOC_Os09g32260 // LOC_Os12g29330 // LOC_Os05g46610 // LOC_Os06g44320 // …	GO:0000003	reproduction	1.9e-12	// LOC_Os04g34270 // LOC_Os04g34330 // LOC_Os01g47900 // LOC_Os03g01260 // LOC_Os10g40700 // LOC_Os10g40720 // LOC_Os04g42740 // LOC_Os04g28780 // LOC_Os01g47820 // LOC_Os01g12420 // LOC_Os05g07300 // LOC_Os01g47840 // LOC_Os09g37834 // LOC_Os01g40499 // LOC_Os03g01270 // LOC_Os10g40730 // LOC_Os04g54180 // LOC_Os02g44108 // LOC_Os04g46650 // LOC_Os03g35600 // LOC_Os05g07420 // LOC_Os04g34370 // …
GO:0034621	cellular macromolecular complex subunit organization	2.4e-07	// LOC_Os10g39410 // LOC_Os06g46434 // LOC_Os07g36250 // LOC_Os06g46000 // LOC_Os03g56810 // LOC_Os02g06480 // LOC_Os03g44420 // LOC_Os01g71270 // LOC_Os02g07060 // LOC_Os05g34170 // LOC_Os02g45940 // LOC_Os06g04020 // LOC_Os05g39050 // LOC_Os12g38110 // LOC_Os01g62230 // LOC_Os01g06010 // LOC_Os05g47550 // LOC_Os12g25120 // LOC_Os05g38560	GO:0042775	mitochondrial ATP synthesis coupled electron transport	8.2e-09	// LOC_Os10g38206 // LOC_Os08g14860 // LOC_Os07g22496 // LOC_Os10g21258 // LOC_Os10g38212 // LOC_Os05g33210 // LOC_Os01g58022 // LOC_Os12g19420 // LOC_Os06g22010 // LOC_Os10g21404	GO:0006807	nitrogen compound metabolic process	4.6e-10	// LOC_Os03g58420 // LOC_Os01g50720 // LOC_Os04g45810 // LOC_Os09g29360 // LOC_Os04g21950 // LOC_Os04g32790 // LOC_Os01g45570 // LOC_Os07g44950 // LOC_Os05g04690 // LOC_Os08g26880 // LOC_Os01g74540 // LOC_Os01g62660 // LOC_Os12g43790 // LOC_Os01g55150 // LOC_Os05g48850 // LOC_Os09g35910 // LOC_Os04g46400 // LOC_Os01g64310 // LOC_Os05g49100 // LOC_Os09g32260 // LOC_Os12g29330 // LOC_Os02g12770 // …	GO:0009058	biosynthetic process	9.4e-12	// LOC_Os03g58420 // LOC_Os01g50720 // LOC_Os04g35270 // LOC_Os03g14590 // LOC_Os09g29360 // LOC_Os04g21950 // LOC_Os12g41780 // LOC_Os01g45570 // LOC_Os07g44950 // LOC_Os03g42630 // LOC_Os08g33660 // LOC_Os04g04980 // LOC_Os01g74540 // LOC_Os07g39940 // LOC_Os03g63490 // LOC_Os12g43790 // LOC_Os01g47360 // LOC_Os06g35200 // LOC_Os01g68370 // LOC_Os01g40430 // LOC_Os03g15050 // LOC_Os09g35910 // …
GO:0044281	small molecule metabolic process	3.9e-07	// LOC_Os01g46380 // LOC_Os07g17770 // LOC_Os07g34570 // LOC_Os01g74000 // LOC_Os05g40420 // LOC_Os10g37980 // LOC_Os01g12570 // LOC_Os04g45970 // LOC_Os01g71320 // LOC_Os12g19430 // LOC_Os05g47980 // LOC_Os03g51610 // LOC_Os05g49880 // LOC_Os06g04070 // LOC_Os01g08350 // LOC_Os06g07860 // LOC_Os02g39790 // LOC_Os05g04510 // LOC_Os08g25390 // LOC_Os02g39795 // LOC_Os07g04690 // LOC_Os02g41680 // …	GO:0065003	macromolecular complex assembly	1.1e-08	// LOC_Os01g62230 // LOC_Os03g51600 // LOC_Os02g07060 // LOC_Os05g46230 // LOC_Os10g29660 // LOC_Os06g06510 // LOC_Os01g06010 // LOC_Os12g25120 // LOC_Os10g39410 // LOC_Os06g46434 // LOC_Os06g46000 // LOC_Os03g44420 // LOC_Os06g48630 // LOC_Os05g34170 // LOC_Os11g47130 // LOC_Os02g45940 // LOC_Os12g38110 // LOC_Os06g07090 // LOC_Os03g56810 // LOC_Os05g51150 // LOC_Os08g06630 // LOC_Os05g39050 // …	GO:0044249	cellular biosynthetic process	9.8e-10	// LOC_Os03g58420 // LOC_Os01g50720 // LOC_Os04g35270 // LOC_Os04g45810 // LOC_Os09g29360 // LOC_Os04g21950 // LOC_Os12g41780 // LOC_Os01g45570 // LOC_Os07g44950 // LOC_Os08g26880 // LOC_Os01g74540 // LOC_Os01g62660 // LOC_Os12g43790 // LOC_Os01g55150 // LOC_Os08g34580 // LOC_Os05g48850 // LOC_Os09g35910 // LOC_Os04g46400 // LOC_Os01g64310 // LOC_Os05g49100 // LOC_Os09g32260 // LOC_Os12g29330 // …	GO:0016265	death	6.1e-11	// LOC_Os04g25900 // LOC_Os09g20020 // LOC_Os09g34150 // LOC_Os11g11810 // LOC_Os11g11790 // LOC_Os08g32890 // LOC_Os11g44580 // LOC_Os01g52330 // LOC_Os02g35490 // LOC_Os04g21890 // LOC_Os01g23380 // LOC_Os04g02030 // LOC_Os11g15190 // LOC_Os08g16120 // LOC_Os06g48520 // LOC_Os11g37870 // LOC_Os02g10900 // LOC_Os05g31550 // LOC_Os11g17014 // LOC_Os11g12330 // LOC_Os12g06920 // LOC_Os11g10770 // …
GO:0043933	macromolecular complex subunit organization	5.4e-07	// LOC_Os06g07090 // LOC_Os10g29660 // LOC_Os01g62230 // LOC_Os01g06010 // LOC_Os05g47550 // LOC_Os12g25120 // LOC_Os10g39410 // LOC_Os06g46434 // LOC_Os07g36250 // LOC_Os06g46000 // LOC_Os03g44420 // LOC_Os02g07060 // LOC_Os05g34170 // LOC_Os02g45940 // LOC_Os12g38110 // LOC_Os03g56810 // LOC_Os05g51150 // LOC_Os01g71270 // LOC_Os08g06630 // LOC_Os05g39050 // LOC_Os01g73890 // LOC_Os05g38560 // …	GO:0034621	cellular macromolecular complex subunit organization	1.2e-08	// LOC_Os01g62230 // LOC_Os03g51600 // LOC_Os02g07060 // LOC_Os06g06510 // LOC_Os01g06010 // LOC_Os12g25120 // LOC_Os10g39410 // LOC_Os06g46434 // LOC_Os06g46000 // LOC_Os03g44420 // LOC_Os06g48630 // LOC_Os05g34170 // LOC_Os11g47130 // LOC_Os02g45940 // LOC_Os12g38110 // LOC_Os03g56810 // LOC_Os05g39050 // LOC_Os05g46230 // LOC_Os01g18050 // LOC_Os05g36280 // LOC_Os02g06480 // LOC_Os01g65860 // …	GO:0042221	response to chemical stimulus	7e-09	// LOC_Os08g02110 // LOC_Os04g39100 // LOC_Os08g42030 // LOC_Os01g18950 // LOC_Os09g18530 // LOC_Os01g57730 // LOC_Os03g13200 // LOC_Os01g16450 // LOC_Os07g44590 // LOC_Os07g48030 // LOC_Os10g41720 // LOC_Os05g41990 // LOC_Os03g25300 // LOC_Os01g15810 // LOC_Os01g18900 // LOC_Os10g02070 // LOC_Os06g16350 // LOC_Os05g04440 // LOC_Os02g58720 // LOC_Os04g53640 // LOC_Os08g43250 // LOC_Os03g13210 // …	GO:0008219	cell death	6.1e-11	// LOC_Os04g25900 // LOC_Os09g20020 // LOC_Os09g34150 // LOC_Os11g11810 // LOC_Os11g11790 // LOC_Os08g32890 // LOC_Os11g44580 // LOC_Os01g52330 // LOC_Os02g35490 // LOC_Os04g21890 // LOC_Os01g23380 // LOC_Os04g02030 // LOC_Os11g15190 // LOC_Os08g16120 // LOC_Os06g48520 // LOC_Os11g37870 // LOC_Os02g10900 // LOC_Os05g31550 // LOC_Os11g17014 // LOC_Os11g12330 // LOC_Os12g06920 // LOC_Os11g10770 // …
GO:0022900	electron transport chain	6.3e-07	// LOC_Os06g46435 // LOC_Os07g22496 // LOC_Os12g10600 // LOC_Os10g21258 // LOC_Os10g38212 // LOC_Os01g58022 // LOC_Os12g19420 // LOC_Os10g21404 // LOC_Os07g22504 // LOC_Os10g21310	GO:0022607	cellular component assembly	1.2e-08	// LOC_Os01g62230 // LOC_Os03g51600 // LOC_Os02g07060 // LOC_Os05g46230 // LOC_Os10g29660 // LOC_Os06g06510 // LOC_Os01g06010 // LOC_Os12g25120 // LOC_Os10g39410 // LOC_Os06g46434 // LOC_Os06g46000 // LOC_Os03g44420 // LOC_Os06g48630 // LOC_Os05g34170 // LOC_Os11g47130 // LOC_Os02g45940 // LOC_Os12g38110 // LOC_Os06g07090 // LOC_Os03g56810 // LOC_Os05g51150 // LOC_Os08g06630 // LOC_Os05g39050 // …	GO:0009058	biosynthetic process	1.1e-08	// LOC_Os03g58420 // LOC_Os01g50720 // LOC_Os04g35270 // LOC_Os04g45810 // LOC_Os09g29360 // LOC_Os04g21950 // LOC_Os12g41780 // LOC_Os01g45570 // LOC_Os07g44950 // LOC_Os08g26880 // LOC_Os01g74540 // LOC_Os01g62660 // LOC_Os12g43790 // LOC_Os01g55150 // LOC_Os08g34580 // LOC_Os05g48850 // LOC_Os09g35910 // LOC_Os09g33580 // LOC_Os04g46400 // LOC_Os01g64310 // LOC_Os05g49100 // LOC_Os09g32260 // …	GO:0012501	programmed cell death	7.5e-11	// LOC_Os04g25900 // LOC_Os09g20020 // LOC_Os09g34150 // LOC_Os11g11810 // LOC_Os11g11790 // LOC_Os08g32890 // LOC_Os11g44580 // LOC_Os01g52330 // LOC_Os04g21890 // LOC_Os01g23380 // LOC_Os04g02030 // LOC_Os11g15190 // LOC_Os08g16120 // LOC_Os06g48520 // LOC_Os11g37870 // LOC_Os02g10900 // LOC_Os05g31550 // LOC_Os11g17014 // LOC_Os11g12330 // LOC_Os12g06920 // LOC_Os11g10770 // LOC_Os09g34160 // …
GO:0055114	oxidation reduction	6.3e-07	// LOC_Os06g46435 // LOC_Os07g22496 // LOC_Os12g10600 // LOC_Os10g21258 // LOC_Os10g38212 // LOC_Os01g58022 // LOC_Os12g19420 // LOC_Os10g21404 // LOC_Os07g22504 // LOC_Os10g21310	GO:0015980	energy derivation by oxidation of organic compounds	1.6e-08	// LOC_Os10g38206 // LOC_Os06g46435 // LOC_Os08g14860 // LOC_Os07g22496 // LOC_Os10g38212 // LOC_Os12g33946 // LOC_Os10g21258 // LOC_Os05g33210 // LOC_Os01g58022 // LOC_Os12g19420 // LOC_Os07g13980 // LOC_Os06g22010 // LOC_Os10g21404 // LOC_Os08g25734 // LOC_Os10g21418 // LOC_Os07g22504	GO:0030001	metal ion transport	1.3e-08	// LOC_Os01g41200 // LOC_Os05g45820 // LOC_Os04g39430 // LOC_Os03g64340 // LOC_Os06g48810 // LOC_Os09g24310 // LOC_Os04g32030 // LOC_Os09g26900 // LOC_Os01g32330 // LOC_Os04g42310 // LOC_Os01g03490 // LOC_Os03g02860 // LOC_Os06g44150 // LOC_Os09g12790 // LOC_Os04g56570 // LOC_Os01g70240 // LOC_Os08g31340 // LOC_Os08g10630 // LOC_Os03g60480 // LOC_Os01g55320 // LOC_Os04g17100 // LOC_Os03g22490 // …	GO:0006915	apoptosis	7.5e-11	// LOC_Os04g25900 // LOC_Os09g20020 // LOC_Os09g34150 // LOC_Os11g11810 // LOC_Os11g11790 // LOC_Os08g32890 // LOC_Os11g44580 // LOC_Os01g52330 // LOC_Os04g21890 // LOC_Os01g23380 // LOC_Os04g02030 // LOC_Os11g15190 // LOC_Os08g16120 // LOC_Os06g48520 // LOC_Os11g37870 // LOC_Os02g10900 // LOC_Os05g31550 // LOC_Os11g17014 // LOC_Os11g12330 // LOC_Os12g06920 // LOC_Os11g10770 // LOC_Os09g34160 // …
GO:0006558	L-phenylalanine metabolic process	8.5e-07	// LOC_Os05g35290 // LOC_Os02g41680 // LOC_Os02g41670 // LOC_Os10g37980 // LOC_Os03g17730 // LOC_Os02g41630 // LOC_Os02g41650	GO:0006118	electron transport	2.6e-08	// LOC_Os03g50450 // LOC_Os12g04480 // LOC_Os10g41689 // LOC_Os04g59190 // LOC_Os01g41800 // LOC_Os01g17170 // LOC_Os08g43440 // LOC_Os07g30670 // LOC_Os08g15280 // LOC_Os04g59210 // LOC_Os04g16846 // LOC_Os08g14860 // LOC_Os07g47820 // LOC_Os08g43560 // LOC_Os08g05620 // LOC_Os04g03980 // LOC_Os02g47790 // LOC_Os07g30960 // LOC_Os07g46410 // LOC_Os03g55240 // LOC_Os02g02400 // LOC_Os07g42590 // …	GO:0000003	reproduction	1e-07	// LOC_Os09g37780 // LOC_Os01g48040 // LOC_Os04g42740 // LOC_Os04g46650 // LOC_Os03g35600 // LOC_Os03g01260 // LOC_Os04g34390 // LOC_Os01g47900 // LOC_Os03g01270 // LOC_Os04g54140 // LOC_Os05g07420 // LOC_Os10g40730 // LOC_Os04g34370 // LOC_Os01g47820 // LOC_Os01g12420 // LOC_Os05g07300	GO:0006355	regulation of transcription, DNA-dependent	2.8e-10	// LOC_Os02g10140 // LOC_Os08g43200 // LOC_Os01g72330 // LOC_Os06g07030 // LOC_Os09g29820 // LOC_Os04g46440 // LOC_Os07g44950 // LOC_Os01g46870 // LOC_Os08g06120 // LOC_Os03g03164 // LOC_Os08g09690 // LOC_Os06g10880 // LOC_Os04g23910 // LOC_Os01g74540 // LOC_Os01g36220 // LOC_Os06g42690 // LOC_Os09g28354 // LOC_Os12g43790 // LOC_Os09g31390 // LOC_Os09g29460 // LOC_Os01g58760 // LOC_Os10g26500 // …
GO:0034622	cellular macromolecular complex assembly	9.8e-07	// LOC_Os10g39410 // LOC_Os06g46434 // LOC_Os06g46000 // LOC_Os03g56810 // LOC_Os02g06480 // LOC_Os03g44420 // LOC_Os02g07060 // LOC_Os05g34170 // LOC_Os02g45940 // LOC_Os06g04020 // LOC_Os05g39050 // LOC_Os12g38110 // LOC_Os01g62230 // LOC_Os01g06010 // LOC_Os05g47550 // LOC_Os12g25120 // LOC_Os05g38560	GO:0006120	mitochondrial electron transport, NADH to ubiquinone	3.1e-08	// LOC_Os10g38206 // LOC_Os07g22496 // LOC_Os10g21258 // LOC_Os10g38212 // LOC_Os01g58022 // LOC_Os12g19420 // LOC_Os06g22010 // LOC_Os10g21404	GO:0023052	signaling	4.6e-07	// LOC_Os09g37780 // LOC_Os07g30300 // LOC_Os01g60910 // LOC_Os09g25980 // LOC_Os04g34390 // LOC_Os01g47900 // LOC_Os05g45820 // LOC_Os08g34240 // LOC_Os12g37360 // LOC_Os09g25090 // LOC_Os10g34170 // LOC_Os04g42740 // LOC_Os12g41090 // LOC_Os03g50860 // LOC_Os05g26820 // LOC_Os05g26940 // LOC_Os02g58350 // LOC_Os07g44290 // LOC_Os01g12420 // LOC_Os05g07300 // LOC_Os01g48040 // LOC_Os07g26720 // …	GO:0051252	regulation of RNA metabolic process	3.7e-10	// LOC_Os02g10140 // LOC_Os08g43200 // LOC_Os01g72330 // LOC_Os06g07030 // LOC_Os09g29820 // LOC_Os04g46440 // LOC_Os07g44950 // LOC_Os01g46870 // LOC_Os08g06120 // LOC_Os03g03164 // LOC_Os08g09690 // LOC_Os06g10880 // LOC_Os04g23910 // LOC_Os01g74540 // LOC_Os01g36220 // LOC_Os06g42690 // LOC_Os09g28354 // LOC_Os12g43790 // LOC_Os09g31390 // LOC_Os09g29460 // LOC_Os01g58760 // LOC_Os10g26500 // …
GO:0065003	macromolecular complex assembly	2.1e-06	// LOC_Os06g07090 // LOC_Os10g29660 // LOC_Os01g62230 // LOC_Os01g06010 // LOC_Os05g47550 // LOC_Os12g25120 // LOC_Os10g39410 // LOC_Os06g46434 // LOC_Os06g46000 // LOC_Os03g44420 // LOC_Os02g07060 // LOC_Os05g34170 // LOC_Os02g45940 // LOC_Os12g38110 // LOC_Os03g56810 // LOC_Os05g51150 // LOC_Os08g06630 // LOC_Os05g39050 // LOC_Os01g73890 // LOC_Os05g38560 // LOC_Os02g06480 // LOC_Os06g04020 // …	GO:0043933	macromolecular complex subunit organization	4.5e-08	// LOC_Os01g62230 // LOC_Os03g51600 // LOC_Os02g07060 // LOC_Os05g46230 // LOC_Os10g29660 // LOC_Os06g06510 // LOC_Os01g06010 // LOC_Os12g25120 // LOC_Os10g39410 // LOC_Os06g46434 // LOC_Os06g46000 // LOC_Os03g44420 // LOC_Os06g48630 // LOC_Os05g34170 // LOC_Os11g47130 // LOC_Os02g45940 // LOC_Os12g38110 // LOC_Os06g07090 // LOC_Os03g56810 // LOC_Os05g51150 // LOC_Os08g06630 // LOC_Os05g39050 // …	GO:0006812	cation transport	6.9e-07	// LOC_Os01g17010 // LOC_Os01g41200 // LOC_Os05g45820 // LOC_Os04g39430 // LOC_Os03g64340 // LOC_Os06g48810 // LOC_Os09g24310 // LOC_Os04g32030 // LOC_Os09g26900 // LOC_Os01g32330 // LOC_Os04g42310 // LOC_Os01g03490 // LOC_Os03g02860 // LOC_Os06g44150 // LOC_Os09g12790 // LOC_Os04g56570 // LOC_Os01g70240 // LOC_Os08g31340 // LOC_Os05g51610 // LOC_Os08g10630 // LOC_Os03g60480 // LOC_Os01g55320 // …	GO:0006351	transcription, DNA-dependent	1.7e-09	// LOC_Os02g10140 // LOC_Os08g43200 // LOC_Os01g72330 // LOC_Os06g07030 // LOC_Os09g29820 // LOC_Os04g46440 // LOC_Os07g44950 // LOC_Os01g46870 // LOC_Os08g06120 // LOC_Os03g03164 // LOC_Os08g09690 // LOC_Os06g10880 // LOC_Os04g23910 // LOC_Os01g74540 // LOC_Os01g36220 // LOC_Os06g42690 // LOC_Os09g28354 // LOC_Os12g43790 // LOC_Os09g31390 // LOC_Os09g29460 // LOC_Os01g58760 // LOC_Os10g26500 // …
GO:0022607	cellular component assembly	2.3e-06	// LOC_Os06g07090 // LOC_Os10g29660 // LOC_Os01g62230 // LOC_Os01g06010 // LOC_Os05g47550 // LOC_Os12g25120 // LOC_Os10g39410 // LOC_Os06g46434 // LOC_Os06g46000 // LOC_Os03g44420 // LOC_Os02g07060 // LOC_Os05g34170 // LOC_Os02g45940 // LOC_Os12g38110 // LOC_Os03g56810 // LOC_Os05g51150 // LOC_Os08g06630 // LOC_Os05g39050 // LOC_Os01g73890 // LOC_Os05g38560 // LOC_Os02g06480 // LOC_Os06g04020 // …	GO:0009057	macromolecule catabolic process	5e-08	// LOC_Os01g62500 // LOC_Os06g04800 // LOC_Os02g08520 // LOC_Os01g74000 // LOC_Os06g40560 // LOC_Os01g71320 // LOC_Os07g46560 // LOC_Os05g40420 // LOC_Os05g49880 // LOC_Os05g33130 // LOC_Os04g40830 // LOC_Os01g43150 // LOC_Os07g49150 // LOC_Os09g32020 // LOC_Os06g09290 // LOC_Os01g70920 // LOC_Os11g34270 // LOC_Os12g05110 // LOC_Os12g30540 // LOC_Os02g56000 // LOC_Os09g32080 // LOC_Os06g39870 // …	GO:0006355	regulation of transcription, DNA-dependent	1.1e-06	// LOC_Os10g38820 // LOC_Os08g43200 // LOC_Os04g45810 // LOC_Os04g32790 // LOC_Os09g29820 // LOC_Os01g63510 // LOC_Os07g44950 // LOC_Os01g46870 // LOC_Os01g54890 // LOC_Os06g10880 // LOC_Os04g23910 // LOC_Os08g26880 // LOC_Os01g74540 // LOC_Os09g28354 // LOC_Os12g43790 // LOC_Os01g55150 // LOC_Os09g29460 // LOC_Os10g26500 // LOC_Os03g50860 // LOC_Os04g46440 // LOC_Os09g35910 // LOC_Os10g41130 // …	GO:0032774	RNA biosynthetic process	2e-09	// LOC_Os02g10140 // LOC_Os08g43200 // LOC_Os01g72330 // LOC_Os06g07030 // LOC_Os09g29820 // LOC_Os04g46440 // LOC_Os07g44950 // LOC_Os01g46870 // LOC_Os08g06120 // LOC_Os03g03164 // LOC_Os08g09690 // LOC_Os06g10880 // LOC_Os04g23910 // LOC_Os01g74540 // LOC_Os01g36220 // LOC_Os06g42690 // LOC_Os09g28354 // LOC_Os12g43790 // LOC_Os09g31390 // LOC_Os09g29460 // LOC_Os01g58760 // LOC_Os10g26500 // …
GO:0009063	cellular amino acid catabolic process	2.8e-06	// LOC_Os05g35290 // LOC_Os02g41680 // LOC_Os02g41670 // LOC_Os02g41630 // LOC_Os02g41650 // LOC_Os06g04070 // LOC_Os08g33620	GO:0044085	cellular component biogenesis	5e-08	// LOC_Os01g62230 // LOC_Os03g51600 // LOC_Os02g07060 // LOC_Os04g38860 // LOC_Os10g29660 // LOC_Os06g06510 // LOC_Os01g06010 // LOC_Os12g25120 // LOC_Os10g39410 // LOC_Os06g46434 // LOC_Os06g46000 // LOC_Os10g39770 // LOC_Os03g44420 // LOC_Os07g49110 // LOC_Os06g48630 // LOC_Os05g34170 // LOC_Os11g47130 // LOC_Os02g45940 // LOC_Os12g38110 // LOC_Os06g07090 // LOC_Os03g56810 // LOC_Os05g51150 // …	GO:0051252	regulation of RNA metabolic process	1.3e-06	// LOC_Os10g38820 // LOC_Os08g43200 // LOC_Os04g45810 // LOC_Os04g32790 // LOC_Os09g29820 // LOC_Os01g63510 // LOC_Os07g44950 // LOC_Os01g46870 // LOC_Os01g54890 // LOC_Os06g10880 // LOC_Os04g23910 // LOC_Os08g26880 // LOC_Os01g74540 // LOC_Os09g28354 // LOC_Os12g43790 // LOC_Os01g55150 // LOC_Os09g29460 // LOC_Os10g26500 // LOC_Os03g50860 // LOC_Os04g46440 // LOC_Os09g35910 // LOC_Os10g41130 // …	GO:0006952	defense response	1.5e-08	// LOC_Os04g25900 // LOC_Os09g20020 // LOC_Os09g34150 // LOC_Os11g11810 // LOC_Os08g32890 // LOC_Os11g44580 // LOC_Os04g21890 // LOC_Os01g23380 // LOC_Os04g02030 // LOC_Os11g15190 // LOC_Os08g16120 // LOC_Os11g37870 // LOC_Os02g10900 // LOC_Os05g31550 // LOC_Os11g17014 // LOC_Os11g12330 // LOC_Os12g06920 // LOC_Os11g10770 // LOC_Os09g34160 // LOC_Os01g33810 // LOC_Os08g24380 // LOC_Os11g32210 // …
GO:0009310	amine catabolic process	2.8e-06	// LOC_Os05g35290 // LOC_Os02g41680 // LOC_Os02g41670 // LOC_Os02g41630 // LOC_Os02g41650 // LOC_Os06g04070 // LOC_Os08g33620	GO:0015992	proton transport	5.8e-08	// LOC_Os10g21238 // LOC_Os01g71240 // LOC_Os10g38272 // LOC_Os10g21230 // LOC_Os03g42020 // LOC_Os12g19430 // LOC_Os12g10570 // LOC_Os10g21236 // LOC_Os10g21266 // LOC_Os05g47980 // LOC_Os10g21264 // LOC_Os12g44150 // LOC_Os10g38276 // LOC_Os10g38274 // LOC_Os10g28240 // LOC_Os11g04460 // LOC_Os01g08350 // LOC_Os09g08910	GO:0051179	localization	1.8e-06	// LOC_Os02g47090 // LOC_Os08g31410 // LOC_Os03g10090 // LOC_Os11g40540 // LOC_Os01g04950 // LOC_Os05g04610 // LOC_Os07g03910 // LOC_Os03g43970 // LOC_Os02g51110 // LOC_Os05g33960 // LOC_Os08g25310 // LOC_Os12g44110 // LOC_Os04g56570 // LOC_Os08g43250 // LOC_Os01g49640 // LOC_Os04g17100 // LOC_Os05g03780 // LOC_Os02g03900 // LOC_Os08g43090 // LOC_Os04g52530 // LOC_Os04g39430 // LOC_Os01g61190 // …	GO:0009875	pollen-pistil interaction	2.2e-08	// LOC_Os01g47840 // LOC_Os04g34270 // LOC_Os09g37834 // LOC_Os01g40499 // LOC_Os04g34330 // LOC_Os04g28780 // LOC_Os04g54180 // LOC_Os01g47900 // LOC_Os04g42740 // LOC_Os05g07420 // LOC_Os03g35600 // LOC_Os04g34370 // LOC_Os01g47820 // LOC_Os05g07300 // LOC_Os01g12420 // LOC_Os07g36570 // LOC_Os01g57510
GO:0009056	catabolic process	2.9e-06	// LOC_Os01g09220 // LOC_Os05g10580 // LOC_Os01g74000 // LOC_Os06g40560 // LOC_Os09g36710 // LOC_Os01g40070 // LOC_Os10g39680 // LOC_Os05g40420 // LOC_Os05g49880 // LOC_Os06g04070 // LOC_Os05g09280 // LOC_Os01g04950 // LOC_Os07g49150 // LOC_Os09g32020 // LOC_Os06g09290 // LOC_Os08g33620 // LOC_Os05g35290 // LOC_Os02g41680 // LOC_Os09g32080 // LOC_Os06g39870 // LOC_Os05g38400 // LOC_Os10g39700 // …	GO:0006818	hydrogen transport	5.8e-08	// LOC_Os10g21238 // LOC_Os01g71240 // LOC_Os10g38272 // LOC_Os10g21230 // LOC_Os03g42020 // LOC_Os12g19430 // LOC_Os12g10570 // LOC_Os10g21236 // LOC_Os10g21266 // LOC_Os05g47980 // LOC_Os10g21264 // LOC_Os12g44150 // LOC_Os10g38276 // LOC_Os10g38274 // LOC_Os10g28240 // LOC_Os11g04460 // LOC_Os01g08350 // LOC_Os09g08910	GO:0006810	transport	2e-06	// LOC_Os02g47090 // LOC_Os08g31410 // LOC_Os03g10090 // LOC_Os11g40540 // LOC_Os01g04950 // LOC_Os05g04610 // LOC_Os07g03910 // LOC_Os03g43970 // LOC_Os02g51110 // LOC_Os05g33960 // LOC_Os08g25310 // LOC_Os12g44110 // LOC_Os04g56570 // LOC_Os08g43250 // LOC_Os01g49640 // LOC_Os04g17100 // LOC_Os05g03780 // LOC_Os02g03900 // LOC_Os08g43090 // LOC_Os04g52530 // LOC_Os04g39430 // LOC_Os01g61190 // …	GO:0008037	cell recognition	2.2e-08	// LOC_Os01g47840 // LOC_Os04g34270 // LOC_Os09g37834 // LOC_Os01g40499 // LOC_Os04g34330 // LOC_Os04g28780 // LOC_Os04g54180 // LOC_Os01g47900 // LOC_Os04g42740 // LOC_Os05g07420 // LOC_Os03g35600 // LOC_Os04g34370 // LOC_Os01g47820 // LOC_Os05g07300 // LOC_Os01g12420 // LOC_Os07g36570 // LOC_Os01g57510
GO:0006559	L-phenylalanine catabolic process	3.4e-06	// LOC_Os02g41650 // LOC_Os02g41670 // LOC_Os05g35290 // LOC_Os02g41630 // LOC_Os02g41680	GO:0045333	cellular respiration	7.3e-08	// LOC_Os10g38206 // LOC_Os06g46435 // LOC_Os08g14860 // LOC_Os07g22496 // LOC_Os10g38212 // LOC_Os12g33946 // LOC_Os10g21258 // LOC_Os05g33210 // LOC_Os01g58022 // LOC_Os12g19420 // LOC_Os06g22010 // LOC_Os10g21404 // LOC_Os10g21418 // LOC_Os07g22504	GO:0051234	establishment of localization	2e-06	// LOC_Os02g47090 // LOC_Os08g31410 // LOC_Os03g10090 // LOC_Os11g40540 // LOC_Os01g04950 // LOC_Os05g04610 // LOC_Os07g03910 // LOC_Os03g43970 // LOC_Os02g51110 // LOC_Os05g33960 // LOC_Os08g25310 // LOC_Os12g44110 // LOC_Os04g56570 // LOC_Os08g43250 // LOC_Os01g49640 // LOC_Os04g17100 // LOC_Os05g03780 // LOC_Os02g03900 // LOC_Os08g43090 // LOC_Os04g52530 // LOC_Os04g39430 // LOC_Os01g61190 // …	GO:0048544	recognition of pollen	2.2e-08	// LOC_Os01g47840 // LOC_Os04g34270 // LOC_Os09g37834 // LOC_Os01g40499 // LOC_Os04g34330 // LOC_Os04g28780 // LOC_Os04g54180 // LOC_Os01g47900 // LOC_Os04g42740 // LOC_Os05g07420 // LOC_Os03g35600 // LOC_Os04g34370 // LOC_Os01g47820 // LOC_Os05g07300 // LOC_Os01g12420 // LOC_Os07g36570 // LOC_Os01g57510
GO:0009074	aromatic amino acid family catabolic process	3.4e-06	// LOC_Os02g41650 // LOC_Os02g41670 // LOC_Os05g35290 // LOC_Os02g41630 // LOC_Os02g41680	GO:0006812	cation transport	8.2e-08	// LOC_Os01g20830 // LOC_Os01g71240 // LOC_Os12g19430 // LOC_Os06g45940 // LOC_Os07g48130 // LOC_Os10g28240 // LOC_Os01g08350 // LOC_Os12g01530 // LOC_Os10g21238 // LOC_Os08g31340 // LOC_Os04g23180 // LOC_Os10g21230 // LOC_Os01g70940 // LOC_Os01g32330 // LOC_Os10g21236 // LOC_Os12g44150 // LOC_Os06g42030 // LOC_Os11g04460 // LOC_Os03g06080 // LOC_Os01g03914 // LOC_Os01g34850 // LOC_Os07g32530 // …	GO:0006811	ion transport	3.1e-06	// LOC_Os01g17010 // LOC_Os01g41200 // LOC_Os05g45820 // LOC_Os04g39430 // LOC_Os03g64340 // LOC_Os06g05160 // LOC_Os09g24310 // LOC_Os03g52660 // LOC_Os09g26900 // LOC_Os01g32330 // LOC_Os04g42310 // LOC_Os01g03490 // LOC_Os03g02860 // LOC_Os09g12790 // LOC_Os06g44150 // LOC_Os01g52130 // LOC_Os04g56570 // LOC_Os01g70240 // LOC_Os01g52160 // LOC_Os08g31410 // LOC_Os08g31340 // LOC_Os05g51610 // …	GO:0009856	pollination	2.2e-08	// LOC_Os01g47840 // LOC_Os04g34270 // LOC_Os09g37834 // LOC_Os01g40499 // LOC_Os04g34330 // LOC_Os04g28780 // LOC_Os04g54180 // LOC_Os01g47900 // LOC_Os04g42740 // LOC_Os05g07420 // LOC_Os03g35600 // LOC_Os04g34370 // LOC_Os01g47820 // LOC_Os05g07300 // LOC_Os01g12420 // LOC_Os07g36570 // LOC_Os01g57510
GO:0019439	aromatic compound catabolic process	3.4e-06	// LOC_Os02g41650 // LOC_Os02g41670 // LOC_Os05g35290 // LOC_Os02g41630 // LOC_Os02g41680	GO:0016043	cellular component organization	1.1e-07	// LOC_Os06g06510 // LOC_Os03g51600 // LOC_Os02g07060 // LOC_Os07g46540 // LOC_Os01g73890 // LOC_Os10g29660 // LOC_Os01g05800 // LOC_Os01g62230 // LOC_Os01g06010 // LOC_Os12g25120 // LOC_Os10g39410 // LOC_Os06g46434 // LOC_Os06g46000 // LOC_Os03g44420 // LOC_Os06g48630 // LOC_Os05g34170 // LOC_Os11g47130 // LOC_Os02g45940 // LOC_Os05g06260 // LOC_Os12g44390 // LOC_Os06g07090 // LOC_Os03g56810 // …	GO:0006351	transcription, DNA-dependent	3.6e-06	// LOC_Os10g38820 // LOC_Os08g43200 // LOC_Os04g45810 // LOC_Os04g32790 // LOC_Os09g29820 // LOC_Os01g63510 // LOC_Os07g44950 // LOC_Os01g46870 // LOC_Os01g54890 // LOC_Os06g10880 // LOC_Os04g23910 // LOC_Os08g26880 // LOC_Os01g74540 // LOC_Os09g28354 // LOC_Os12g43790 // LOC_Os01g55150 // LOC_Os09g29460 // LOC_Os10g26500 // LOC_Os03g50860 // LOC_Os04g46440 // LOC_Os09g35910 // LOC_Os10g41130 // …	GO:0022414	reproductive process	3.6e-08	// LOC_Os01g47840 // LOC_Os04g34270 // LOC_Os09g37834 // LOC_Os01g40499 // LOC_Os04g34330 // LOC_Os04g28780 // LOC_Os04g54180 // LOC_Os01g47900 // LOC_Os04g42740 // LOC_Os05g07420 // LOC_Os03g35600 // LOC_Os04g34370 // LOC_Os01g47820 // LOC_Os05g07300 // LOC_Os01g12420 // LOC_Os07g36570 // LOC_Os01g57510
GO:0006120	mitochondrial electron transport, NADH to ubiquinone	4.2e-06	// LOC_Os07g22496 // LOC_Os10g38212 // LOC_Os10g21258 // LOC_Os01g58022 // LOC_Os12g19420 // LOC_Os10g21404	GO:0006811	ion transport	2.9e-07	// LOC_Os01g20830 // LOC_Os01g71240 // LOC_Os12g19430 // LOC_Os06g45940 // LOC_Os07g48130 // LOC_Os10g28240 // LOC_Os01g08350 // LOC_Os12g01530 // LOC_Os10g21238 // LOC_Os08g31340 // LOC_Os04g23180 // LOC_Os03g01700 // LOC_Os10g21230 // LOC_Os01g70940 // LOC_Os01g32330 // LOC_Os10g21236 // LOC_Os12g44150 // LOC_Os06g42030 // LOC_Os11g04460 // LOC_Os03g06080 // LOC_Os01g03914 // LOC_Os04g55210 // …	GO:0005975	carbohydrate metabolic process	3.6e-06	// LOC_Os01g19170 // LOC_Os01g04300 // LOC_Os10g07290 // LOC_Os12g05550 // LOC_Os12g41780 // LOC_Os05g04690 // LOC_Os04g35270 // LOC_Os04g33740 // LOC_Os09g31270 // LOC_Os01g19220 // LOC_Os02g17900 // LOC_Os06g28670 // LOC_Os09g23220 // LOC_Os05g50260 // LOC_Os04g51450 // LOC_Os04g40490 // LOC_Os08g39350 // LOC_Os05g20020 // LOC_Os01g71280 // LOC_Os05g12150 // LOC_Os08g06380 // LOC_Os03g10478 // …	GO:0051704	multi-organism process	1.3e-07	// LOC_Os01g47840 // LOC_Os04g34270 // LOC_Os09g37834 // LOC_Os01g40499 // LOC_Os04g34330 // LOC_Os04g28780 // LOC_Os04g54180 // LOC_Os01g47900 // LOC_Os04g42740 // LOC_Os05g07420 // LOC_Os03g35600 // LOC_Os04g34370 // LOC_Os01g47820 // LOC_Os05g07300 // LOC_Os01g12420 // LOC_Os07g36570 // LOC_Os01g57510
GO:0022904	respiratory electron transport chain	4.6e-06	// LOC_Os06g46435 // LOC_Os07g22496 // LOC_Os10g21258 // LOC_Os10g38212 // LOC_Os01g58022 // LOC_Os12g19420 // LOC_Os10g21404 // LOC_Os07g22504	GO:0006796	phosphate metabolic process	3.1e-07	// LOC_Os04g52840 // LOC_Os11g03840 // LOC_Os10g28240 // LOC_Os07g48290 // LOC_Os06g46435 // LOC_Os02g39410 // LOC_Os02g46090 // LOC_Os07g04810 // LOC_Os05g46750 // LOC_Os12g01740 // LOC_Os02g57530 // LOC_Os01g69920 // LOC_Os07g22496 // LOC_Os04g47300 // LOC_Os10g38272 // LOC_Os07g37810 // LOC_Os10g38274 // LOC_Os06g33549 // LOC_Os07g10400 // LOC_Os11g07040 // LOC_Os03g27120 // LOC_Os01g50400 // …	GO:0032774	RNA biosynthetic process	4e-06	// LOC_Os10g38820 // LOC_Os08g43200 // LOC_Os04g45810 // LOC_Os04g32790 // LOC_Os09g29820 // LOC_Os01g63510 // LOC_Os07g44950 // LOC_Os01g46870 // LOC_Os01g54890 // LOC_Os06g10880 // LOC_Os04g23910 // LOC_Os08g26880 // LOC_Os01g74540 // LOC_Os09g28354 // LOC_Os12g43790 // LOC_Os01g55150 // LOC_Os09g29460 // LOC_Os10g26500 // LOC_Os03g50860 // LOC_Os04g46440 // LOC_Os09g35910 // LOC_Os10g41130 // …	GO:0006629	lipid metabolic process	2e-07	// LOC_Os08g10010 // LOC_Os06g06230 // LOC_Os02g09610 // LOC_Os05g06140 // LOC_Os01g58790 // LOC_Os01g11650 // LOC_Os02g09750 // LOC_Os01g39960 // LOC_Os11g39220 // LOC_Os02g15230 // LOC_Os06g06290 // LOC_Os02g50000 // LOC_Os06g50940 // LOC_Os08g37210 // LOC_Os05g06710 // LOC_Os08g37250 // LOC_Os01g46290 // LOC_Os05g33840 // LOC_Os10g30290 // LOC_Os01g65830 // LOC_Os01g11700 // LOC_Os07g23430 // …
GO:0042773	ATP synthesis coupled electron transport	4.6e-06	// LOC_Os06g46435 // LOC_Os07g22496 // LOC_Os10g21258 // LOC_Os10g38212 // LOC_Os01g58022 // LOC_Os12g19420 // LOC_Os10g21404 // LOC_Os07g22504	GO:0006793	phosphorus metabolic process	3.1e-07	// LOC_Os04g52840 // LOC_Os11g03840 // LOC_Os10g28240 // LOC_Os07g48290 // LOC_Os06g46435 // LOC_Os02g39410 // LOC_Os02g46090 // LOC_Os07g04810 // LOC_Os05g46750 // LOC_Os12g01740 // LOC_Os02g57530 // LOC_Os01g69920 // LOC_Os07g22496 // LOC_Os04g47300 // LOC_Os10g38272 // LOC_Os07g37810 // LOC_Os10g38274 // LOC_Os06g33549 // LOC_Os07g10400 // LOC_Os11g07040 // LOC_Os03g27120 // LOC_Os01g50400 // …	GO:0009875	pollen-pistil interaction	8.3e-06	// LOC_Os09g37780 // LOC_Os01g48040 // LOC_Os04g42740 // LOC_Os03g35600 // LOC_Os01g47900 // LOC_Os04g54140 // LOC_Os05g07420 // LOC_Os04g34390 // LOC_Os04g34370 // LOC_Os01g47820 // LOC_Os01g12420 // LOC_Os05g07300	GO:0005975	carbohydrate metabolic process	2e-07	// LOC_Os05g51670 // LOC_Os02g33110 // LOC_Os04g35270 // LOC_Os01g04300 // LOC_Os10g07290 // LOC_Os12g05550 // LOC_Os12g41780 // LOC_Os01g09570 // LOC_Os01g71830 // LOC_Os05g04690 // LOC_Os06g22919 // LOC_Os07g24190 // LOC_Os02g44235 // LOC_Os09g26310 // LOC_Os09g31270 // LOC_Os01g19220 // LOC_Os02g05744 // LOC_Os07g34580 // LOC_Os04g40490 // LOC_Os02g44230 // LOC_Os11g47610 // LOC_Os11g14410 // …
GO:0016054	organic acid catabolic process	7.7e-06	// LOC_Os05g35290 // LOC_Os02g41680 // LOC_Os02g41670 // LOC_Os02g41630 // LOC_Os02g41650 // LOC_Os06g04070 // LOC_Os08g33620	GO:0043623	cellular protein complex assembly	4.4e-07	// LOC_Os06g46434 // LOC_Os06g46000 // LOC_Os03g56810 // LOC_Os02g06480 // LOC_Os03g44420 // LOC_Os03g51600 // LOC_Os06g48630 // LOC_Os05g34170 // LOC_Os11g47130 // LOC_Os12g38110 // LOC_Os01g65860 // LOC_Os01g18050 // LOC_Os02g07060	GO:0008037	cell recognition	8.3e-06	// LOC_Os09g37780 // LOC_Os01g48040 // LOC_Os04g42740 // LOC_Os03g35600 // LOC_Os01g47900 // LOC_Os04g54140 // LOC_Os05g07420 // LOC_Os04g34390 // LOC_Os04g34370 // LOC_Os01g47820 // LOC_Os01g12420 // LOC_Os05g07300	GO:0023052	signaling	1.5e-06	// LOC_Os04g34270 // LOC_Os06g02390 // LOC_Os07g30300 // LOC_Os04g34330 // LOC_Os09g25980 // LOC_Os01g47900 // LOC_Os08g34240 // LOC_Os05g03610 // LOC_Os12g37360 // LOC_Os09g25090 // LOC_Os10g34170 // LOC_Os04g42740 // LOC_Os04g28780 // LOC_Os05g26820 // LOC_Os05g26940 // LOC_Os02g58350 // LOC_Os09g25100 // LOC_Os01g47820 // LOC_Os01g12420 // LOC_Os05g07300 // LOC_Os01g47840 // LOC_Os09g37834 // …
GO:0046395	carboxylic acid catabolic process	7.7e-06	// LOC_Os05g35290 // LOC_Os02g41680 // LOC_Os02g41670 // LOC_Os02g41630 // LOC_Os02g41650 // LOC_Os06g04070 // LOC_Os08g33620	GO:0015672	monovalent inorganic cation transport	5e-07	// LOC_Os01g71240 // LOC_Os12g19430 // LOC_Os06g45940 // LOC_Os07g48130 // LOC_Os10g28240 // LOC_Os01g08350 // LOC_Os10g21238 // LOC_Os10g21230 // LOC_Os01g70940 // LOC_Os10g21236 // LOC_Os12g44150 // LOC_Os06g42030 // LOC_Os12g10570 // LOC_Os07g32530 // LOC_Os10g38272 // LOC_Os10g38276 // LOC_Os10g38274 // LOC_Os09g08910 // LOC_Os05g47980 // LOC_Os11g04460 // LOC_Os03g42020 // LOC_Os10g21266 // …	GO:0048544	recognition of pollen	8.3e-06	// LOC_Os09g37780 // LOC_Os01g48040 // LOC_Os04g42740 // LOC_Os03g35600 // LOC_Os01g47900 // LOC_Os04g54140 // LOC_Os05g07420 // LOC_Os04g34390 // LOC_Os04g34370 // LOC_Os01g47820 // LOC_Os01g12420 // LOC_Os05g07300	GO:0007154	cell communication	7.2e-06	// LOC_Os01g47840 // LOC_Os04g34270 // LOC_Os09g37834 // LOC_Os01g40499 // LOC_Os04g34330 // LOC_Os04g28780 // LOC_Os03g17020 // LOC_Os01g72230 // LOC_Os04g54180 // LOC_Os01g47900 // LOC_Os07g12670 // LOC_Os04g42740 // LOC_Os05g07420 // LOC_Os03g35600 // LOC_Os04g34370 // LOC_Os01g47820 // LOC_Os05g07300 // LOC_Os01g12420 // LOC_Os07g36570 // LOC_Os01g57510
GO:0044085	cellular component biogenesis	9.6e-06	// LOC_Os06g07090 // LOC_Os10g29660 // LOC_Os01g62230 // LOC_Os01g06010 // LOC_Os05g47550 // LOC_Os08g23710 // LOC_Os10g39410 // LOC_Os06g46434 // LOC_Os12g25120 // LOC_Os06g46000 // LOC_Os10g39770 // LOC_Os03g44420 // LOC_Os02g07060 // LOC_Os05g34170 // LOC_Os02g45940 // LOC_Os12g38110 // LOC_Os03g56810 // LOC_Os05g51150 // LOC_Os08g06630 // LOC_Os05g39050 // LOC_Os01g73890 // LOC_Os05g38560 // …	GO:0051179	localization	8.5e-07	// LOC_Os12g32940 // LOC_Os01g20830 // LOC_Os01g71240 // LOC_Os09g23110 // LOC_Os03g02050 // LOC_Os01g05800 // LOC_Os10g28240 // LOC_Os01g04950 // LOC_Os02g13170 // LOC_Os06g48630 // LOC_Os11g24450 // LOC_Os07g30830 // LOC_Os02g57720 // LOC_Os12g01580 // LOC_Os01g13770 // LOC_Os12g40920 // LOC_Os07g25540 // LOC_Os10g38272 // LOC_Os10g38276 // LOC_Os03g11010 // LOC_Os10g38274 // LOC_Os07g41330 // …	GO:0009856	pollination	8.3e-06	// LOC_Os09g37780 // LOC_Os01g48040 // LOC_Os04g42740 // LOC_Os03g35600 // LOC_Os01g47900 // LOC_Os04g54140 // LOC_Os05g07420 // LOC_Os04g34390 // LOC_Os04g34370 // LOC_Os01g47820 // LOC_Os01g12420 // LOC_Os05g07300	GO:0019953	sexual reproduction	8.1e-06	// LOC_Os04g46650 // LOC_Os03g01270 // LOC_Os03g01260 // LOC_Os10g40700 // LOC_Os10g40730 // LOC_Os10g40720 // LOC_Os02g44108
GO:0051179	localization	1.4e-05	// LOC_Os04g39350 // LOC_Os12g32940 // LOC_Os01g20830 // LOC_Os04g53930 // LOC_Os10g28240 // LOC_Os01g04950 // LOC_Os07g05640 // LOC_Os02g57720 // LOC_Os12g01580 // LOC_Os07g25540 // LOC_Os06g22960 // LOC_Os03g11010 // LOC_Os07g41330 // LOC_Os06g48720 // LOC_Os05g28870 // LOC_Os02g06480 // LOC_Os07g37320 // LOC_Os04g16450 // LOC_Os10g21266 // LOC_Os10g21264 // LOC_Os03g60530 // LOC_Os01g17240 // …	GO:0015977	carbon fixation	9.1e-07	// LOC_Os01g58020 // LOC_Os10g21268 // LOC_Os12g17600 // LOC_Os11g32770 // LOC_Os05g35330 // LOC_Os12g19470	GO:0022414	reproductive process	1.1e-05	// LOC_Os09g37780 // LOC_Os01g48040 // LOC_Os04g42740 // LOC_Os03g35600 // LOC_Os01g47900 // LOC_Os04g54140 // LOC_Os05g07420 // LOC_Os04g34390 // LOC_Os04g34370 // LOC_Os01g47820 // LOC_Os01g12420 // LOC_Os05g07300	GO:0032501	multicellular organismal process	2.3e-05	// LOC_Os01g47840 // LOC_Os04g34270 // LOC_Os09g37834 // LOC_Os01g40499 // LOC_Os04g34330 // LOC_Os04g28780 // LOC_Os04g54180 // LOC_Os01g47900 // LOC_Os04g42740 // LOC_Os05g07420 // LOC_Os03g35600 // LOC_Os04g34370 // LOC_Os01g47820 // LOC_Os05g07300 // LOC_Os01g12420 // LOC_Os07g36570 // LOC_Os01g57510
GO:0006812	cation transport	1.9e-05	// LOC_Os04g39350 // LOC_Os01g20830 // LOC_Os12g19430 // LOC_Os06g45940 // LOC_Os07g48130 // LOC_Os10g28240 // LOC_Os01g08350 // LOC_Os12g01530 // LOC_Os06g35060 // LOC_Os01g70940 // LOC_Os12g44150 // LOC_Os06g42030 // LOC_Os12g10570 // LOC_Os01g03914 // LOC_Os03g01120 // LOC_Os07g01810 // LOC_Os02g37330 // LOC_Os05g47980 // LOC_Os04g57200 // LOC_Os06g48720 // LOC_Os09g08910 // LOC_Os08g40530 // …	GO:0071704	organic substance metabolic process	9.1e-07	// LOC_Os01g58020 // LOC_Os10g21268 // LOC_Os12g17600 // LOC_Os11g32770 // LOC_Os05g35330 // LOC_Os12g19470	GO:0051704	multi-organism process	2.7e-05	// LOC_Os09g37780 // LOC_Os01g48040 // LOC_Os04g42740 // LOC_Os03g35600 // LOC_Os01g47900 // LOC_Os04g54140 // LOC_Os05g07420 // LOC_Os04g34390 // LOC_Os04g34370 // LOC_Os01g47820 // LOC_Os01g12420 // LOC_Os05g07300	GO:0016070	RNA metabolic process	4.1e-05	// LOC_Os02g10140 // LOC_Os08g43200 // LOC_Os01g72330 // LOC_Os03g59570 // LOC_Os06g07030 // LOC_Os09g29820 // LOC_Os09g27510 // LOC_Os07g44950 // LOC_Os01g46870 // LOC_Os08g06120 // LOC_Os03g03164 // LOC_Os08g09690 // LOC_Os06g10880 // LOC_Os04g23910 // LOC_Os06g25250 // LOC_Os01g74540 // LOC_Os01g36220 // LOC_Os06g42690 // LOC_Os09g28354 // LOC_Os12g43790 // LOC_Os09g31390 // LOC_Os09g29460 // …
GO:0006468	protein amino acid phosphorylation	2.6e-05	// LOC_Os07g48090 // LOC_Os04g52640 // LOC_Os03g43440 // LOC_Os07g02350 // LOC_Os02g57080 // LOC_Os03g50450 // LOC_Os04g51950 // LOC_Os01g72650 // LOC_Os03g14710 // LOC_Os01g60280 // LOC_Os12g44330 // LOC_Os04g52860 // LOC_Os12g37570 // LOC_Os10g28240 // LOC_Os03g12390 // LOC_Os07g48730 // LOC_Os04g54002 // LOC_Os10g09620 // LOC_Os07g39520 // LOC_Os11g40550 // LOC_Os01g28730 // LOC_Os06g47470 // …	GO:0007017	microtubule-based process	1.1e-06	// LOC_Os03g02290 // LOC_Os05g44560 // LOC_Os01g14090 // LOC_Os06g46000 // LOC_Os03g56810 // LOC_Os03g51600 // LOC_Os02g07060 // LOC_Os05g34170 // LOC_Os05g06260 // LOC_Os02g32340 // LOC_Os03g17164 // LOC_Os08g39890 // LOC_Os12g42160 // LOC_Os01g18050 // LOC_Os02g01180	GO:0015833	peptide transport	3.1e-05	// LOC_Os01g67630 // LOC_Os11g23890 // LOC_Os04g41400 // LOC_Os01g04950 // LOC_Os02g47090 // LOC_Os04g36040 // LOC_Os10g02240 // LOC_Os08g05910 // LOC_Os08g43090 // LOC_Os05g34030 // LOC_Os05g33960 // LOC_Os06g49220 // LOC_Os12g44110	GO:0030001	metal ion transport	4.2e-05	// LOC_Os01g41200 // LOC_Os03g64340 // LOC_Os06g48810 // LOC_Os09g24310 // LOC_Os04g32030 // LOC_Os09g26900 // LOC_Os01g32330 // LOC_Os07g23720 // LOC_Os07g41600 // LOC_Os07g47350 // LOC_Os09g12790 // LOC_Os01g55320 // LOC_Os01g70240 // LOC_Os12g23280 // LOC_Os08g31340 // LOC_Os08g10630 // LOC_Os03g26650 // LOC_Os04g17100 // LOC_Os03g22490 // LOC_Os01g45990 // LOC_Os07g47480 // LOC_Os05g39560 // …
GO:0016043	cellular component organization	3.9e-05	// LOC_Os06g07090 // LOC_Os10g29660 // LOC_Os01g62230 // LOC_Os01g06010 // LOC_Os05g47550 // LOC_Os12g25120 // LOC_Os10g39410 // LOC_Os06g46434 // LOC_Os07g36250 // LOC_Os06g46000 // LOC_Os03g44420 // LOC_Os02g07060 // LOC_Os05g34170 // LOC_Os05g06260 // LOC_Os02g45940 // LOC_Os12g38110 // LOC_Os03g56810 // LOC_Os05g51150 // LOC_Os01g71270 // LOC_Os08g33430 // LOC_Os08g06630 // LOC_Os05g39050 // …	GO:0071103	DNA conformation change	1.4e-06	// LOC_Os10g39410 // LOC_Os07g46540 // LOC_Os06g06510 // LOC_Os05g36280 // LOC_Os06g04020 // LOC_Os06g16980 // LOC_Os02g45940 // LOC_Os01g06010 // LOC_Os05g39050 // LOC_Os01g62230 // LOC_Os05g46230 // LOC_Os03g59750 // LOC_Os12g25120 // LOC_Os11g34270 // LOC_Os02g27440	GO:0006857	oligopeptide transport	3.1e-05	// LOC_Os01g67630 // LOC_Os11g23890 // LOC_Os04g41400 // LOC_Os01g04950 // LOC_Os02g47090 // LOC_Os04g36040 // LOC_Os10g02240 // LOC_Os08g05910 // LOC_Os08g43090 // LOC_Os05g34030 // LOC_Os05g33960 // LOC_Os06g49220 // LOC_Os12g44110	GO:0051179	localization	0.00028	// LOC_Os11g08370 // LOC_Os02g47090 // LOC_Os03g50960 // LOC_Os04g41450 // LOC_Os07g07860 // LOC_Os11g40540 // LOC_Os03g60880 // LOC_Os07g03910 // LOC_Os03g43970 // LOC_Os02g51110 // LOC_Os07g23720 // LOC_Os05g33960 // LOC_Os08g25310 // LOC_Os12g44110 // LOC_Os07g47350 // LOC_Os03g37984 // LOC_Os05g02140 // LOC_Os08g43250 // LOC_Os04g17100 // LOC_Os05g03780 // LOC_Os01g45990 // LOC_Os05g35410 // …
GO:0009308	amine metabolic process	4.9e-05	// LOC_Os01g46380 // LOC_Os07g17770 // LOC_Os08g33620 // LOC_Os10g37980 // LOC_Os09g21110 // LOC_Os04g45970 // LOC_Os10g39680 // LOC_Os06g04070 // LOC_Os06g07860 // LOC_Os02g39790 // LOC_Os08g25390 // LOC_Os02g39795 // LOC_Os04g42090 // LOC_Os03g13300 // LOC_Os03g18130 // LOC_Os04g08350 // LOC_Os01g51410 // LOC_Os10g34230 // LOC_Os05g35290 // LOC_Os02g41680 // LOC_Os09g32080 // LOC_Os03g17730 // …	GO:0016310	phosphorylation	1.7e-06	// LOC_Os04g52840 // LOC_Os11g03840 // LOC_Os10g28240 // LOC_Os07g48290 // LOC_Os06g46435 // LOC_Os02g46090 // LOC_Os07g04810 // LOC_Os05g46750 // LOC_Os12g01740 // LOC_Os02g57530 // LOC_Os01g69920 // LOC_Os07g22496 // LOC_Os04g47300 // LOC_Os10g38272 // LOC_Os07g37810 // LOC_Os10g38274 // LOC_Os07g10400 // LOC_Os11g07040 // LOC_Os01g50400 // LOC_Os02g13410 // LOC_Os10g21264 // LOC_Os01g56580 // …	GO:0043413	macromolecule glycosylation	0.00016	// LOC_Os04g35270 // LOC_Os04g40150 // LOC_Os12g05550 // LOC_Os12g41780 // LOC_Os09g27950 // LOC_Os07g09670 // LOC_Os03g58900 // LOC_Os09g26310 // LOC_Os06g09270	GO:0044262	cellular carbohydrate metabolic process	0.00038	// LOC_Os05g51670 // LOC_Os04g35270 // LOC_Os12g05550 // LOC_Os12g41780 // LOC_Os01g09570 // LOC_Os06g22919 // LOC_Os07g24190 // LOC_Os02g44235 // LOC_Os09g26310 // LOC_Os07g34580 // LOC_Os04g51450 // LOC_Os08g39350 // LOC_Os01g71280 // LOC_Os10g40555 // LOC_Os09g27950 // LOC_Os06g09270 // LOC_Os08g42390 // LOC_Os07g36630 // LOC_Os08g14200 // LOC_Os07g36750 // LOC_Os03g58900 // LOC_Os03g15050 // …
GO:0006519	cellular amino acid and derivative metabolic process	6.4e-05	// LOC_Os01g46380 // LOC_Os07g17770 // LOC_Os08g33620 // LOC_Os10g37980 // LOC_Os01g12570 // LOC_Os04g45970 // LOC_Os06g04070 // LOC_Os06g07860 // LOC_Os02g39790 // LOC_Os08g25390 // LOC_Os02g39795 // LOC_Os04g42090 // LOC_Os03g13300 // LOC_Os03g18130 // LOC_Os04g08350 // LOC_Os01g51410 // LOC_Os05g35290 // LOC_Os02g41680 // LOC_Os03g17730 // LOC_Os01g52260 // LOC_Os09g21110 // LOC_Os03g02100 // …	GO:0007018	microtubule-based movement	2.2e-06	// LOC_Os05g44560 // LOC_Os01g14090 // LOC_Os06g46000 // LOC_Os03g56810 // LOC_Os03g51600 // LOC_Os02g07060 // LOC_Os05g34170 // LOC_Os03g02290 // LOC_Os03g17164 // LOC_Os12g42160 // LOC_Os01g18050 // LOC_Os02g01180	GO:0007154	cell communication	0.00015	// LOC_Os09g37780 // LOC_Os01g48040 // LOC_Os04g34390 // LOC_Os04g42740 // LOC_Os03g35600 // LOC_Os01g72230 // LOC_Os01g47900 // LOC_Os07g12670 // LOC_Os04g54140 // LOC_Os05g07420 // LOC_Os03g17020 // LOC_Os04g34370 // LOC_Os01g47820 // LOC_Os01g12420 // LOC_Os05g07300	GO:0006810	transport	0.00041	// LOC_Os11g08370 // LOC_Os02g47090 // LOC_Os03g50960 // LOC_Os04g41450 // LOC_Os07g07860 // LOC_Os11g40540 // LOC_Os03g60880 // LOC_Os07g03910 // LOC_Os03g43970 // LOC_Os02g51110 // LOC_Os07g23720 // LOC_Os05g33960 // LOC_Os08g25310 // LOC_Os12g44110 // LOC_Os07g47350 // LOC_Os03g37984 // LOC_Os05g02140 // LOC_Os08g43250 // LOC_Os04g17100 // LOC_Os05g03780 // LOC_Os01g45990 // LOC_Os05g35410 // …
GO:0042775	mitochondrial ATP synthesis coupled electron transport	7.3e-05	// LOC_Os07g22496 // LOC_Os10g38212 // LOC_Os10g21258 // LOC_Os01g58022 // LOC_Os12g19420 // LOC_Os10g21404	GO:0055086	nucleobase, nucleoside and nucleotide metabolic process	3.6e-06	// LOC_Os12g19430 // LOC_Os01g08350 // LOC_Os08g09210 // LOC_Os10g21238 // LOC_Os06g14620 // LOC_Os10g21230 // LOC_Os04g24140 // LOC_Os09g08910 // LOC_Os12g10570 // LOC_Os07g49270 // LOC_Os10g38272 // LOC_Os05g28180 // LOC_Os10g38274 // LOC_Os01g72250 // LOC_Os05g08950 // LOC_Os05g47980 // LOC_Os03g22160 // LOC_Os11g16370 // LOC_Os10g21266 // LOC_Os10g21264 // LOC_Os06g41360 // LOC_Os02g41590	GO:0009101	glycoprotein biosynthetic process	0.00016	// LOC_Os04g35270 // LOC_Os04g40150 // LOC_Os12g05550 // LOC_Os12g41780 // LOC_Os09g27950 // LOC_Os07g09670 // LOC_Os03g58900 // LOC_Os09g26310 // LOC_Os06g09270	GO:0051234	establishment of localization	0.00041	// LOC_Os11g08370 // LOC_Os02g47090 // LOC_Os03g50960 // LOC_Os04g41450 // LOC_Os07g07860 // LOC_Os11g40540 // LOC_Os03g60880 // LOC_Os07g03910 // LOC_Os03g43970 // LOC_Os02g51110 // LOC_Os07g23720 // LOC_Os05g33960 // LOC_Os08g25310 // LOC_Os12g44110 // LOC_Os07g47350 // LOC_Os03g37984 // LOC_Os05g02140 // LOC_Os08g43250 // LOC_Os04g17100 // LOC_Os05g03780 // LOC_Os01g45990 // LOC_Os05g35410 // …
GO:0016311	dephosphorylation	7.8e-05	// LOC_Os02g39410 // LOC_Os07g11010 // LOC_Os02g38690 // LOC_Os02g38494 // LOC_Os02g38580 // LOC_Os02g38780 // LOC_Os03g55320 // LOC_Os05g04360 // LOC_Os03g16170 // LOC_Os03g18150 // LOC_Os06g10650 // LOC_Os01g19130	GO:0044262	cellular carbohydrate metabolic process	4.6e-06	// LOC_Os05g35266 // LOC_Os06g51270 // LOC_Os01g74000 // LOC_Os01g52250 // LOC_Os01g58610 // LOC_Os01g71320 // LOC_Os01g53000 // LOC_Os07g13980 // LOC_Os05g40420 // LOC_Os05g49880 // LOC_Os08g25734 // LOC_Os04g30550 // LOC_Os01g14580 // LOC_Os07g34580 // LOC_Os06g07905 // LOC_Os06g48200 // LOC_Os02g09170 // LOC_Os06g48160 // LOC_Os08g31980 // LOC_Os07g48750 // LOC_Os04g53950 // LOC_Os12g05110 // …	GO:0006486	protein amino acid glycosylation	0.00016	// LOC_Os04g35270 // LOC_Os04g40150 // LOC_Os12g05550 // LOC_Os12g41780 // LOC_Os09g27950 // LOC_Os07g09670 // LOC_Os03g58900 // LOC_Os09g26310 // LOC_Os06g09270	GO:0005976	polysaccharide metabolic process	0.00043	// LOC_Os04g51450 // LOC_Os07g36750 // LOC_Os07g24190 // LOC_Os02g39330 // LOC_Os08g06380 // LOC_Os07g29750 // LOC_Os01g18400 // LOC_Os09g32080 // LOC_Os05g04690 // LOC_Os06g22919 // LOC_Os07g36630 // LOC_Os11g27400 // LOC_Os11g33270 // LOC_Os07g34580 // LOC_Os08g13920 // LOC_Os08g14200
GO:0015980	energy derivation by oxidation of organic compounds	9.9e-05	// LOC_Os06g46435 // LOC_Os07g22496 // LOC_Os10g21258 // LOC_Os12g33946 // LOC_Os10g38212 // LOC_Os01g58022 // LOC_Os12g19420 // LOC_Os07g13980 // LOC_Os10g21404 // LOC_Os07g22504	GO:0070271	protein complex biogenesis	5.6e-06	// LOC_Os06g46434 // LOC_Os02g07060 // LOC_Os06g46000 // LOC_Os03g56810 // LOC_Os02g06480 // LOC_Os03g44420 // LOC_Os03g51600 // LOC_Os06g48630 // LOC_Os05g34170 // LOC_Os11g47130 // LOC_Os08g06630 // LOC_Os10g29660 // LOC_Os12g38110 // LOC_Os01g65860 // LOC_Os05g51150 // LOC_Os11g26160 // LOC_Os01g73890 // LOC_Os01g18050 // LOC_Os03g50340 // LOC_Os06g07090	GO:0070085	glycosylation	0.00016	// LOC_Os04g35270 // LOC_Os04g40150 // LOC_Os12g05550 // LOC_Os12g41780 // LOC_Os09g27950 // LOC_Os07g09670 // LOC_Os03g58900 // LOC_Os09g26310 // LOC_Os06g09270	GO:0006811	ion transport	0.00077	// LOC_Os01g17010 // LOC_Os08g32650 // LOC_Os09g26900 // LOC_Os03g64340 // LOC_Os06g05160 // LOC_Os05g35410 // LOC_Os09g24310 // LOC_Os04g32030 // LOC_Os03g09980 // LOC_Os01g41200 // LOC_Os01g32330 // LOC_Os07g23720 // LOC_Os09g12790 // LOC_Os07g41600 // LOC_Os07g47350 // LOC_Os01g52130 // LOC_Os01g55320 // LOC_Os01g70240 // LOC_Os08g31410 // LOC_Os12g23280 // LOC_Os08g31340 // LOC_Os05g51610 // …
GO:0051234	establishment of localization	0.00011	// LOC_Os04g39350 // LOC_Os12g32940 // LOC_Os01g20830 // LOC_Os01g67820 // LOC_Os07g39350 // LOC_Os06g14450 // LOC_Os02g36414 // LOC_Os03g60850 // LOC_Os04g53930 // LOC_Os08g08070 // LOC_Os12g19430 // LOC_Os01g59790 // LOC_Os06g45940 // LOC_Os03g02390 // LOC_Os07g48130 // LOC_Os06g07090 // LOC_Os10g23100 // LOC_Os05g47550 // LOC_Os10g28240 // LOC_Os12g01530 // LOC_Os01g08350 // LOC_Os02g30230 // …	GO:0006461	protein complex assembly	5.6e-06	// LOC_Os06g46434 // LOC_Os02g07060 // LOC_Os06g46000 // LOC_Os03g56810 // LOC_Os02g06480 // LOC_Os03g44420 // LOC_Os03g51600 // LOC_Os06g48630 // LOC_Os05g34170 // LOC_Os11g47130 // LOC_Os08g06630 // LOC_Os10g29660 // LOC_Os12g38110 // LOC_Os01g65860 // LOC_Os05g51150 // LOC_Os11g26160 // LOC_Os01g73890 // LOC_Os01g18050 // LOC_Os03g50340 // LOC_Os06g07090	GO:0042545	cell wall modification	0.00022	// LOC_Os01g65790 // LOC_Os01g53990 // LOC_Os01g20980 // LOC_Os05g44600 // LOC_Os09g39760 // LOC_Os07g47830 // LOC_Os11g07090	GO:0006812	cation transport	0.00088	// LOC_Os01g17010 // LOC_Os08g32650 // LOC_Os01g41200 // LOC_Os03g64340 // LOC_Os06g48810 // LOC_Os09g24310 // LOC_Os04g32030 // LOC_Os09g26900 // LOC_Os01g32330 // LOC_Os07g23720 // LOC_Os07g41600 // LOC_Os07g47350 // LOC_Os09g12790 // LOC_Os01g55320 // LOC_Os01g70240 // LOC_Os12g23280 // LOC_Os08g31340 // LOC_Os05g51610 // LOC_Os08g10630 // LOC_Os03g26650 // LOC_Os04g17100 // LOC_Os05g03780 // …
GO:0006810	transport	0.00011	// LOC_Os04g39350 // LOC_Os12g32940 // LOC_Os01g20830 // LOC_Os01g67820 // LOC_Os07g39350 // LOC_Os06g14450 // LOC_Os02g36414 // LOC_Os03g60850 // LOC_Os04g53930 // LOC_Os08g08070 // LOC_Os12g19430 // LOC_Os01g59790 // LOC_Os06g45940 // LOC_Os03g02390 // LOC_Os07g48130 // LOC_Os06g07090 // LOC_Os10g23100 // LOC_Os05g47550 // LOC_Os10g28240 // LOC_Os12g01530 // LOC_Os01g08350 // LOC_Os02g30230 // …	GO:0046034	ATP metabolic process	9.2e-06	// LOC_Os10g21238 // LOC_Os10g38272 // LOC_Os10g21230 // LOC_Os12g19430 // LOC_Os10g21266 // LOC_Os05g47980 // LOC_Os10g21264 // LOC_Os10g38274 // LOC_Os12g10570 // LOC_Os01g08350 // LOC_Os09g08910	GO:0032501	multicellular organismal process	0.00026	// LOC_Os09g37780 // LOC_Os01g48040 // LOC_Os04g42740 // LOC_Os03g35600 // LOC_Os11g32960 // LOC_Os01g47900 // LOC_Os04g54140 // LOC_Os05g07420 // LOC_Os04g34390 // LOC_Os04g34370 // LOC_Os01g47820 // LOC_Os01g12420 // LOC_Os05g07300	GO:0043413	macromolecule glycosylation	0.00097	// LOC_Os04g35270 // LOC_Os04g40150 // LOC_Os12g05550 // LOC_Os12g41780 // LOC_Os09g27950 // LOC_Os07g09670 // LOC_Os03g58900 // LOC_Os09g26310 // LOC_Os06g09270
GO:0034641	cellular nitrogen compound metabolic process	0.00012	// LOC_Os01g46380 // LOC_Os07g17770 // LOC_Os07g34570 // LOC_Os08g33620 // LOC_Os10g37980 // LOC_Os09g21110 // LOC_Os04g45970 // LOC_Os06g04070 // LOC_Os06g07860 // LOC_Os02g39790 // LOC_Os08g25390 // LOC_Os02g39795 // LOC_Os04g42090 // LOC_Os03g13300 // LOC_Os03g18130 // LOC_Os01g25440 // LOC_Os05g08950 // LOC_Os04g08350 // LOC_Os01g51410 // LOC_Os05g35290 // LOC_Os02g41680 // LOC_Os10g32730 // …	GO:0015985	energy coupled proton transport, down electrochemical gradient	9.2e-06	// LOC_Os10g21238 // LOC_Os10g38272 // LOC_Os10g21230 // LOC_Os12g19430 // LOC_Os10g21266 // LOC_Os05g47980 // LOC_Os10g21264 // LOC_Os10g38274 // LOC_Os12g10570 // LOC_Os01g08350 // LOC_Os09g08910	GO:0005976	polysaccharide metabolic process	0.00031	// LOC_Os04g51450 // LOC_Os10g32980 // LOC_Os09g32080 // LOC_Os08g06380 // LOC_Os01g18400 // LOC_Os04g51520 // LOC_Os10g02770 // LOC_Os05g04690 // LOC_Os01g54620 // LOC_Os02g17900 // LOC_Os11g27400 // LOC_Os08g14200 // LOC_Os09g23220 // LOC_Os08g13920	GO:0009101	glycoprotein biosynthetic process	0.00097	// LOC_Os04g35270 // LOC_Os04g40150 // LOC_Os12g05550 // LOC_Os12g41780 // LOC_Os09g27950 // LOC_Os07g09670 // LOC_Os03g58900 // LOC_Os09g26310 // LOC_Os06g09270
GO:0043623	cellular protein complex assembly	0.00012	// LOC_Os06g46434 // LOC_Os06g46000 // LOC_Os03g56810 // LOC_Os02g06480 // LOC_Os03g44420 // LOC_Os02g07060 // LOC_Os05g34170 // LOC_Os12g38110 // LOC_Os05g47550	GO:0015986	ATP synthesis coupled proton transport	9.2e-06	// LOC_Os10g21238 // LOC_Os10g38272 // LOC_Os10g21230 // LOC_Os12g19430 // LOC_Os10g21266 // LOC_Os05g47980 // LOC_Os10g21264 // LOC_Os10g38274 // LOC_Os12g10570 // LOC_Os01g08350 // LOC_Os09g08910	GO:0023046	signaling process	0.00039	// LOC_Os07g30300 // LOC_Os01g60910 // LOC_Os05g45820 // LOC_Os06g50060 // LOC_Os12g37360 // LOC_Os09g25090 // LOC_Os10g34170 // LOC_Os12g41090 // LOC_Os03g50860 // LOC_Os05g26820 // LOC_Os05g26940 // LOC_Os02g58350 // LOC_Os07g44290 // LOC_Os02g20850 // LOC_Os01g72230 // LOC_Os01g73630 // LOC_Os07g44040 // LOC_Os01g72330 // LOC_Os02g35180 // LOC_Os05g20050 // LOC_Os08g34240 // LOC_Os04g36070 // …	GO:0006486	protein amino acid glycosylation	0.00097	// LOC_Os04g35270 // LOC_Os04g40150 // LOC_Os12g05550 // LOC_Os12g41780 // LOC_Os09g27950 // LOC_Os07g09670 // LOC_Os03g58900 // LOC_Os09g26310 // LOC_Os06g09270
GO:0045333	cellular respiration	0.00013	// LOC_Os06g46435 // LOC_Os07g22496 // LOC_Os10g21258 // LOC_Os12g33946 // LOC_Os10g38212 // LOC_Os01g58022 // LOC_Os12g19420 // LOC_Os10g21404 // LOC_Os07g22504	GO:0006754	ATP biosynthetic process	9.2e-06	// LOC_Os10g21238 // LOC_Os10g38272 // LOC_Os10g21230 // LOC_Os12g19430 // LOC_Os10g21266 // LOC_Os05g47980 // LOC_Os10g21264 // LOC_Os10g38274 // LOC_Os12g10570 // LOC_Os01g08350 // LOC_Os09g08910	GO:0023060	signal transmission	0.00039	// LOC_Os07g30300 // LOC_Os01g60910 // LOC_Os05g45820 // LOC_Os06g50060 // LOC_Os12g37360 // LOC_Os09g25090 // LOC_Os10g34170 // LOC_Os12g41090 // LOC_Os03g50860 // LOC_Os05g26820 // LOC_Os05g26940 // LOC_Os02g58350 // LOC_Os07g44290 // LOC_Os02g20850 // LOC_Os01g72230 // LOC_Os01g73630 // LOC_Os07g44040 // LOC_Os01g72330 // LOC_Os02g35180 // LOC_Os05g20050 // LOC_Os08g34240 // LOC_Os04g36070 // …	GO:0070085	glycosylation	0.00097	// LOC_Os04g35270 // LOC_Os04g40150 // LOC_Os12g05550 // LOC_Os12g41780 // LOC_Os09g27950 // LOC_Os07g09670 // LOC_Os03g58900 // LOC_Os09g26310 // LOC_Os06g09270
GO:0008216	spermidine metabolic process	0.00016	// LOC_Os02g39790 // LOC_Os08g33620 // LOC_Os06g04070 // LOC_Os04g42090 // LOC_Os02g39795	GO:0034220	ion transmembrane transport	9.2e-06	// LOC_Os10g21238 // LOC_Os10g38272 // LOC_Os10g21230 // LOC_Os12g19430 // LOC_Os10g21266 // LOC_Os05g47980 // LOC_Os10g21264 // LOC_Os10g38274 // LOC_Os12g10570 // LOC_Os01g08350 // LOC_Os09g08910	GO:0009100	glycoprotein metabolic process	0.00051	// LOC_Os04g35270 // LOC_Os04g40150 // LOC_Os12g05550 // LOC_Os12g41780 // LOC_Os09g27950 // LOC_Os07g09670 // LOC_Os03g58900 // LOC_Os09g26310 // LOC_Os06g09270	GO:0015833	peptide transport	0.0012	// LOC_Os01g67630 // LOC_Os04g41400 // LOC_Os02g47090 // LOC_Os03g48180 // LOC_Os04g36040 // LOC_Os04g41450 // LOC_Os01g55610 // LOC_Os08g43090 // LOC_Os10g02240 // LOC_Os05g33960 // LOC_Os06g49220 // LOC_Os12g44110
GO:0008295	spermidine biosynthetic process	0.00016	// LOC_Os02g39790 // LOC_Os08g33620 // LOC_Os06g04070 // LOC_Os04g42090 // LOC_Os02g39795	GO:0009063	cellular amino acid catabolic process	9.8e-06	// LOC_Os02g41650 // LOC_Os02g41680 // LOC_Os08g33620 // LOC_Os06g45670 // LOC_Os02g41630 // LOC_Os05g35290 // LOC_Os06g04070	GO:0006073	cellular glucan metabolic process	0.0027	// LOC_Os04g51450 // LOC_Os02g17900 // LOC_Os08g06380 // LOC_Os04g51520 // LOC_Os10g02770 // LOC_Os01g54620 // LOC_Os08g14200 // LOC_Os10g32980 // LOC_Os09g23220 // LOC_Os08g13920	GO:0006857	oligopeptide transport	0.0012	// LOC_Os01g67630 // LOC_Os04g41400 // LOC_Os02g47090 // LOC_Os03g48180 // LOC_Os04g36040 // LOC_Os04g41450 // LOC_Os01g55610 // LOC_Os08g43090 // LOC_Os10g02240 // LOC_Os05g33960 // LOC_Os06g49220 // LOC_Os12g44110
GO:0043436	oxoacid metabolic process	0.00016	// LOC_Os01g46380 // LOC_Os07g17770 // LOC_Os08g33620 // LOC_Os10g37980 // LOC_Os09g21110 // LOC_Os04g45970 // LOC_Os07g22720 // LOC_Os05g49880 // LOC_Os06g04070 // LOC_Os06g07860 // LOC_Os08g25390 // LOC_Os01g14580 // LOC_Os03g13300 // LOC_Os03g15050 // LOC_Os04g08350 // LOC_Os01g51410 // LOC_Os05g35290 // LOC_Os03g18130 // LOC_Os02g41680 // LOC_Os03g17730 // LOC_Os01g52260 // LOC_Os03g02100 // …	GO:0009310	amine catabolic process	9.8e-06	// LOC_Os02g41650 // LOC_Os02g41680 // LOC_Os08g33620 // LOC_Os06g45670 // LOC_Os02g41630 // LOC_Os05g35290 // LOC_Os06g04070	GO:0044042	glucan metabolic process	0.0027	// LOC_Os04g51450 // LOC_Os02g17900 // LOC_Os08g06380 // LOC_Os04g51520 // LOC_Os10g02770 // LOC_Os01g54620 // LOC_Os08g14200 // LOC_Os10g32980 // LOC_Os09g23220 // LOC_Os08g13920	GO:0006026	aminoglycan catabolic process	0.0013	// LOC_Os05g04690 // LOC_Os11g27400 // LOC_Os02g39330 // LOC_Os01g18400 // LOC_Os09g32080
GO:0019752	carboxylic acid metabolic process	0.00016	// LOC_Os01g46380 // LOC_Os07g17770 // LOC_Os08g33620 // LOC_Os10g37980 // LOC_Os09g21110 // LOC_Os04g45970 // LOC_Os07g22720 // LOC_Os05g49880 // LOC_Os06g04070 // LOC_Os06g07860 // LOC_Os08g25390 // LOC_Os01g14580 // LOC_Os03g13300 // LOC_Os03g15050 // LOC_Os04g08350 // LOC_Os01g51410 // LOC_Os05g35290 // LOC_Os03g18130 // LOC_Os02g41680 // LOC_Os03g17730 // LOC_Os01g52260 // LOC_Os03g02100 // …	GO:0009260	ribonucleotide biosynthetic process	1.3e-05	// LOC_Os10g21238 // LOC_Os10g38272 // LOC_Os07g49270 // LOC_Os10g21230 // LOC_Os12g19430 // LOC_Os10g21266 // LOC_Os05g47980 // LOC_Os10g21264 // LOC_Os06g41360 // LOC_Os05g28180 // LOC_Os10g38274 // LOC_Os12g10570 // LOC_Os01g08350 // LOC_Os09g08910	GO:0000160	two-component signal transduction system (phosphorelay)	0.0029	// LOC_Os03g50860 // LOC_Os04g08740 // LOC_Os04g36070 // LOC_Os01g72330 // LOC_Os02g58350 // LOC_Os07g26720 // LOC_Os02g35180	GO:0006030	chitin metabolic process	0.0013	// LOC_Os05g04690 // LOC_Os11g27400 // LOC_Os02g39330 // LOC_Os01g18400 // LOC_Os09g32080
GO:0006082	organic acid metabolic process	0.00017	// LOC_Os01g46380 // LOC_Os07g17770 // LOC_Os08g33620 // LOC_Os10g37980 // LOC_Os09g21110 // LOC_Os04g45970 // LOC_Os07g22720 // LOC_Os05g49880 // LOC_Os06g04070 // LOC_Os06g07860 // LOC_Os08g25390 // LOC_Os01g14580 // LOC_Os03g13300 // LOC_Os03g15050 // LOC_Os04g08350 // LOC_Os01g51410 // LOC_Os05g35290 // LOC_Os03g18130 // LOC_Os02g41680 // LOC_Os03g17730 // LOC_Os01g52260 // LOC_Os03g02100 // …	GO:0009259	ribonucleotide metabolic process	1.3e-05	// LOC_Os10g21238 // LOC_Os10g38272 // LOC_Os07g49270 // LOC_Os10g21230 // LOC_Os12g19430 // LOC_Os10g21266 // LOC_Os05g47980 // LOC_Os10g21264 // LOC_Os06g41360 // LOC_Os05g28180 // LOC_Os10g38274 // LOC_Os12g10570 // LOC_Os01g08350 // LOC_Os09g08910	GO:0044262	cellular carbohydrate metabolic process	0.0037	// LOC_Os04g35270 // LOC_Os12g05550 // LOC_Os12g41780 // LOC_Os09g26310 // LOC_Os10g32980 // LOC_Os09g23220 // LOC_Os04g51450 // LOC_Os02g17900 // LOC_Os08g39350 // LOC_Os01g71280 // LOC_Os08g06380 // LOC_Os09g27950 // LOC_Os07g43160 // LOC_Os06g09270 // LOC_Os08g13920 // LOC_Os03g58900 // LOC_Os04g40150 // LOC_Os07g09670 // LOC_Os01g54620 // LOC_Os07g30160 // LOC_Os10g02770 // LOC_Os09g20990 // …	GO:0006032	chitin catabolic process	0.0013	// LOC_Os05g04690 // LOC_Os11g27400 // LOC_Os02g39330 // LOC_Os01g18400 // LOC_Os09g32080
GO:0006470	protein amino acid dephosphorylation	0.00017	// LOC_Os02g39410 // LOC_Os07g11010 // LOC_Os02g38690 // LOC_Os02g38494 // LOC_Os02g38580 // LOC_Os02g38780 // LOC_Os03g55320 // LOC_Os05g04360 // LOC_Os03g16170 // LOC_Os03g18150 // LOC_Os01g19130	GO:0006810	transport	1.7e-05	// LOC_Os12g32940 // LOC_Os01g20830 // LOC_Os01g71240 // LOC_Os09g23110 // LOC_Os03g02050 // LOC_Os10g28240 // LOC_Os01g04950 // LOC_Os02g13170 // LOC_Os06g48630 // LOC_Os11g24450 // LOC_Os07g30830 // LOC_Os02g57720 // LOC_Os12g01580 // LOC_Os01g13770 // LOC_Os12g40920 // LOC_Os07g25540 // LOC_Os10g38272 // LOC_Os10g38276 // LOC_Os03g11010 // LOC_Os10g38274 // LOC_Os07g41330 // LOC_Os06g48720 // …	GO:0044264	cellular polysaccharide metabolic process	0.004	// LOC_Os04g51450 // LOC_Os02g17900 // LOC_Os08g06380 // LOC_Os04g51520 // LOC_Os10g02770 // LOC_Os01g54620 // LOC_Os08g14200 // LOC_Os10g32980 // LOC_Os09g23220 // LOC_Os08g13920	GO:0006022	aminoglycan metabolic process	0.0022	// LOC_Os05g04690 // LOC_Os11g27400 // LOC_Os02g39330 // LOC_Os01g18400 // LOC_Os09g32080
GO:0044283	small molecule biosynthetic process	0.00018	// LOC_Os01g46380 // LOC_Os07g34570 // LOC_Os08g33620 // LOC_Os10g37980 // LOC_Os01g12570 // LOC_Os06g04070 // LOC_Os02g39790 // LOC_Os08g25390 // LOC_Os02g39795 // LOC_Os04g42090 // LOC_Os03g15050 // LOC_Os01g25440 // LOC_Os04g08350 // LOC_Os03g18130 // LOC_Os10g32730 // LOC_Os03g17730 // LOC_Os01g52260 // LOC_Os01g72250 // LOC_Os05g08950 // LOC_Os05g03820 // LOC_Os02g41590 // LOC_Os08g37380	GO:0051234	establishment of localization	1.7e-05	// LOC_Os12g32940 // LOC_Os01g20830 // LOC_Os01g71240 // LOC_Os09g23110 // LOC_Os03g02050 // LOC_Os10g28240 // LOC_Os01g04950 // LOC_Os02g13170 // LOC_Os06g48630 // LOC_Os11g24450 // LOC_Os07g30830 // LOC_Os02g57720 // LOC_Os12g01580 // LOC_Os01g13770 // LOC_Os12g40920 // LOC_Os07g25540 // LOC_Os10g38272 // LOC_Os10g38276 // LOC_Os03g11010 // LOC_Os10g38274 // LOC_Os07g41330 // LOC_Os06g48720 // …	GO:0016070	RNA metabolic process	0.0053	// LOC_Os10g38820 // LOC_Os08g43200 // LOC_Os04g45810 // LOC_Os03g59570 // LOC_Os04g32790 // LOC_Os09g29820 // LOC_Os01g63510 // LOC_Os07g44950 // LOC_Os01g46870 // LOC_Os01g54890 // LOC_Os06g10880 // LOC_Os04g23910 // LOC_Os08g26880 // LOC_Os01g74540 // LOC_Os09g28354 // LOC_Os12g43790 // LOC_Os01g55150 // LOC_Os09g29460 // LOC_Os10g26500 // LOC_Os03g50860 // LOC_Os04g46440 // LOC_Os09g35910 // …	GO:0009100	glycoprotein metabolic process	0.0029	// LOC_Os04g35270 // LOC_Os04g40150 // LOC_Os12g05550 // LOC_Os12g41780 // LOC_Os09g27950 // LOC_Os07g09670 // LOC_Os03g58900 // LOC_Os09g26310 // LOC_Os06g09270
GO:0042180	cellular ketone metabolic process	0.00019	// LOC_Os01g46380 // LOC_Os07g17770 // LOC_Os08g33620 // LOC_Os10g37980 // LOC_Os09g21110 // LOC_Os04g45970 // LOC_Os07g22720 // LOC_Os05g49880 // LOC_Os06g04070 // LOC_Os06g07860 // LOC_Os08g25390 // LOC_Os01g14580 // LOC_Os03g13300 // LOC_Os03g15050 // LOC_Os04g08350 // LOC_Os01g51410 // LOC_Os05g35290 // LOC_Os03g18130 // LOC_Os02g41680 // LOC_Os03g17730 // LOC_Os01g52260 // LOC_Os03g02100 // …	GO:0016054	organic acid catabolic process	2.6e-05	// LOC_Os02g41650 // LOC_Os02g41680 // LOC_Os08g33620 // LOC_Os06g45670 // LOC_Os02g41630 // LOC_Os05g35290 // LOC_Os06g04070	GO:0007165	signal transduction	0.0089	// LOC_Os06g50060 // LOC_Os05g26820 // LOC_Os01g60910 // LOC_Os02g20850 // LOC_Os01g73630 // LOC_Os01g72230 // LOC_Os05g26940 // LOC_Os07g44040 // LOC_Os05g45820 // LOC_Os08g34240 // LOC_Os07g30300 // LOC_Os05g20050 // LOC_Os12g37360 // LOC_Os09g25090 // LOC_Os10g34170 // LOC_Os03g17020 // LOC_Os07g44290 // LOC_Os04g08740 // LOC_Os07g12670 // LOC_Os12g41090	GO:0016998	cell wall macromolecule catabolic process	0.0032	// LOC_Os02g09960 // LOC_Os02g39330 // LOC_Os09g32080 // LOC_Os01g18400 // LOC_Os05g04690 // LOC_Os11g35330
GO:0015672	monovalent inorganic cation transport	0.00021	// LOC_Os07g01810 // LOC_Os08g40530 // LOC_Os01g70940 // LOC_Os10g21264 // LOC_Os03g01120 // LOC_Os10g21266 // LOC_Os05g47980 // LOC_Os12g19430 // LOC_Os12g44150 // LOC_Os06g45940 // LOC_Os06g42030 // LOC_Os07g48130 // LOC_Os10g28240 // LOC_Os12g10570 // LOC_Os01g08350 // LOC_Os09g08910	GO:0046395	carboxylic acid catabolic process	2.6e-05	// LOC_Os02g41650 // LOC_Os02g41680 // LOC_Os08g33620 // LOC_Os06g45670 // LOC_Os02g41630 // LOC_Os05g35290 // LOC_Os06g04070	GO:0006629	lipid metabolic process	0.02	// LOC_Os02g09610 // LOC_Os02g50690 // LOC_Os06g06290 // LOC_Os03g25030 // LOC_Os07g47250 // LOC_Os01g46290 // LOC_Os07g44780 // LOC_Os10g30290 // LOC_Os01g65830 // LOC_Os01g12304 // LOC_Os10g25400 // LOC_Os05g43120 // LOC_Os01g11650 // LOC_Os05g04240 // LOC_Os08g37180 // LOC_Os06g12410 // LOC_Os11g31940 // LOC_Os02g18954 // LOC_Os06g34070 // LOC_Os11g34440 // LOC_Os03g25040 // LOC_Os05g06720 // …	GO:0023060	signal transmission	0.0032	// LOC_Os06g02390 // LOC_Os07g30300 // LOC_Os06g50060 // LOC_Os05g03610 // LOC_Os12g37360 // LOC_Os09g25090 // LOC_Os10g34170 // LOC_Os05g26820 // LOC_Os05g26940 // LOC_Os02g58350 // LOC_Os09g25100 // LOC_Os07g44290 // LOC_Os02g20850 // LOC_Os01g72230 // LOC_Os01g73630 // LOC_Os07g44040 // LOC_Os01g72330 // LOC_Os09g35860 // LOC_Os12g37560 // LOC_Os07g48100 // LOC_Os03g09140 // LOC_Os08g34240 // …
GO:0070271	protein complex biogenesis	0.00024	// LOC_Os06g46434 // LOC_Os06g46000 // LOC_Os03g56810 // LOC_Os02g06480 // LOC_Os05g51150 // LOC_Os02g07060 // LOC_Os05g34170 // LOC_Os08g06630 // LOC_Os10g29660 // LOC_Os12g38110 // LOC_Os03g44420 // LOC_Os01g73890 // LOC_Os05g47550 // LOC_Os03g50340 // LOC_Os06g07090	GO:0009152	purine ribonucleotide biosynthetic process	2.7e-05	// LOC_Os10g21238 // LOC_Os10g38272 // LOC_Os07g49270 // LOC_Os10g21230 // LOC_Os12g19430 // LOC_Os10g21266 // LOC_Os05g47980 // LOC_Os10g21264 // LOC_Os05g28180 // LOC_Os10g38274 // LOC_Os12g10570 // LOC_Os01g08350 // LOC_Os09g08910	GO:0006725	cellular aromatic compound metabolic process	0.027	// LOC_Os09g39230 // LOC_Os03g58290 // LOC_Os04g56710 // LOC_Os10g37980 // LOC_Os01g71310 // LOC_Os02g12770 // LOC_Os12g02370 // LOC_Os08g35860 // LOC_Os01g09260 // LOC_Os07g30150	GO:0023046	signaling process	0.0032	// LOC_Os06g02390 // LOC_Os07g30300 // LOC_Os06g50060 // LOC_Os05g03610 // LOC_Os12g37360 // LOC_Os09g25090 // LOC_Os10g34170 // LOC_Os05g26820 // LOC_Os05g26940 // LOC_Os02g58350 // LOC_Os09g25100 // LOC_Os07g44290 // LOC_Os02g20850 // LOC_Os01g72230 // LOC_Os01g73630 // LOC_Os07g44040 // LOC_Os01g72330 // LOC_Os09g35860 // LOC_Os12g37560 // LOC_Os07g48100 // LOC_Os03g09140 // LOC_Os08g34240 // …
GO:0006461	protein complex assembly	0.00024	// LOC_Os06g46434 // LOC_Os06g46000 // LOC_Os03g56810 // LOC_Os02g06480 // LOC_Os05g51150 // LOC_Os02g07060 // LOC_Os05g34170 // LOC_Os08g06630 // LOC_Os10g29660 // LOC_Os12g38110 // LOC_Os03g44420 // LOC_Os01g73890 // LOC_Os05g47550 // LOC_Os03g50340 // LOC_Os06g07090	GO:0009150	purine ribonucleotide metabolic process	2.7e-05	// LOC_Os10g21238 // LOC_Os10g38272 // LOC_Os07g49270 // LOC_Os10g21230 // LOC_Os12g19430 // LOC_Os10g21266 // LOC_Os05g47980 // LOC_Os10g21264 // LOC_Os05g28180 // LOC_Os10g38274 // LOC_Os12g10570 // LOC_Os01g08350 // LOC_Os09g08910					GO:0044036	cell wall macromolecule metabolic process	0.0045	// LOC_Os02g09960 // LOC_Os02g39330 // LOC_Os09g32080 // LOC_Os01g18400 // LOC_Os05g04690 // LOC_Os11g35330
GO:0044282	small molecule catabolic process	0.00025	// LOC_Os05g35290 // LOC_Os02g41680 // LOC_Os01g74000 // LOC_Os08g33620 // LOC_Os02g41670 // LOC_Os01g71320 // LOC_Os06g45590 // LOC_Os02g41630 // LOC_Os05g40420 // LOC_Os02g41650 // LOC_Os05g49880 // LOC_Os06g04070 // LOC_Os08g37380 // LOC_Os04g24140	GO:0009308	amine metabolic process	2.8e-05	// LOC_Os01g46380 // LOC_Os07g17770 // LOC_Os08g23110 // LOC_Os08g33620 // LOC_Os10g37980 // LOC_Os06g01400 // LOC_Os09g21110 // LOC_Os06g45670 // LOC_Os07g20544 // LOC_Os06g04070 // LOC_Os05g33130 // LOC_Os06g07860 // LOC_Os02g39790 // LOC_Os08g25390 // LOC_Os02g39795 // LOC_Os07g49110 // LOC_Os04g42090 // LOC_Os03g13300 // LOC_Os03g18130 // LOC_Os01g51410 // LOC_Os10g34230 // LOC_Os05g35290 // …					GO:0006073	cellular glucan metabolic process	0.0053	// LOC_Os04g51450 // LOC_Os07g36750 // LOC_Os07g24190 // LOC_Os08g06380 // LOC_Os07g29750 // LOC_Os06g22919 // LOC_Os07g34580 // LOC_Os07g36630 // LOC_Os11g33270 // LOC_Os08g13920 // LOC_Os08g14200
GO:0006811	ion transport	0.00027	// LOC_Os04g39350 // LOC_Os01g20830 // LOC_Os12g19430 // LOC_Os06g45940 // LOC_Os07g48130 // LOC_Os10g28240 // LOC_Os01g08350 // LOC_Os12g01530 // LOC_Os06g35060 // LOC_Os01g70940 // LOC_Os12g44150 // LOC_Os06g42030 // LOC_Os12g10570 // LOC_Os01g03914 // LOC_Os03g01120 // LOC_Os05g45950 // LOC_Os07g01810 // LOC_Os02g37330 // LOC_Os05g47980 // LOC_Os04g57200 // LOC_Os06g48720 // LOC_Os09g08910 // …	GO:0009199	ribonucleoside triphosphate metabolic process	3.6e-05	// LOC_Os10g21238 // LOC_Os10g38272 // LOC_Os10g21230 // LOC_Os12g19430 // LOC_Os10g21266 // LOC_Os05g47980 // LOC_Os10g21264 // LOC_Os10g38274 // LOC_Os12g10570 // LOC_Os01g08350 // LOC_Os09g08910					GO:0044042	glucan metabolic process	0.0053	// LOC_Os04g51450 // LOC_Os07g36750 // LOC_Os07g24190 // LOC_Os08g06380 // LOC_Os07g29750 // LOC_Os06g22919 // LOC_Os07g34580 // LOC_Os07g36630 // LOC_Os11g33270 // LOC_Os08g13920 // LOC_Os08g14200
GO:0006596	polyamine biosynthetic process	0.00029	// LOC_Os02g39790 // LOC_Os08g33620 // LOC_Os06g04070 // LOC_Os04g42090 // LOC_Os02g39795	GO:0009206	purine ribonucleoside triphosphate biosynthetic process	3.6e-05	// LOC_Os10g21238 // LOC_Os10g38272 // LOC_Os10g21230 // LOC_Os12g19430 // LOC_Os10g21266 // LOC_Os05g47980 // LOC_Os10g21264 // LOC_Os10g38274 // LOC_Os12g10570 // LOC_Os01g08350 // LOC_Os09g08910					GO:0000272	polysaccharide catabolic process	0.0059	// LOC_Os05g04690 // LOC_Os11g27400 // LOC_Os02g39330 // LOC_Os01g18400 // LOC_Os09g32080
GO:0006595	polyamine metabolic process	0.00029	// LOC_Os02g39790 // LOC_Os08g33620 // LOC_Os06g04070 // LOC_Os04g42090 // LOC_Os02g39795	GO:0009205	purine ribonucleoside triphosphate metabolic process	3.6e-05	// LOC_Os10g21238 // LOC_Os10g38272 // LOC_Os10g21230 // LOC_Os12g19430 // LOC_Os10g21266 // LOC_Os05g47980 // LOC_Os10g21264 // LOC_Os10g38274 // LOC_Os12g10570 // LOC_Os01g08350 // LOC_Os09g08910					GO:0044264	cellular polysaccharide metabolic process	0.0081	// LOC_Os04g51450 // LOC_Os07g36750 // LOC_Os07g24190 // LOC_Os08g06380 // LOC_Os07g29750 // LOC_Os06g22919 // LOC_Os07g34580 // LOC_Os07g36630 // LOC_Os11g33270 // LOC_Os08g13920 // LOC_Os08g14200
GO:0044106	cellular amine metabolic process	0.00031	// LOC_Os01g46380 // LOC_Os07g17770 // LOC_Os08g33620 // LOC_Os10g37980 // LOC_Os09g21110 // LOC_Os04g45970 // LOC_Os06g04070 // LOC_Os06g07860 // LOC_Os02g39790 // LOC_Os08g25390 // LOC_Os02g39795 // LOC_Os04g42090 // LOC_Os03g13300 // LOC_Os03g18130 // LOC_Os04g08350 // LOC_Os01g51410 // LOC_Os05g35290 // LOC_Os02g41680 // LOC_Os03g17730 // LOC_Os01g52260 // LOC_Os03g02100 // LOC_Os10g37340 // …	GO:0009201	ribonucleoside triphosphate biosynthetic process	3.6e-05	// LOC_Os10g21238 // LOC_Os10g38272 // LOC_Os10g21230 // LOC_Os12g19430 // LOC_Os10g21266 // LOC_Os05g47980 // LOC_Os10g21264 // LOC_Os10g38274 // LOC_Os12g10570 // LOC_Os01g08350 // LOC_Os09g08910					GO:0007165	signal transduction	0.0099	// LOC_Os06g02390 // LOC_Os07g30300 // LOC_Os06g50060 // LOC_Os05g03610 // LOC_Os12g37360 // LOC_Os09g25090 // LOC_Os10g34170 // LOC_Os05g26820 // LOC_Os05g26940 // LOC_Os09g25100 // LOC_Os07g44290 // LOC_Os02g20850 // LOC_Os01g72230 // LOC_Os01g73630 // LOC_Os07g44040 // LOC_Os09g35860 // LOC_Os12g37560 // LOC_Os07g48100 // LOC_Os03g09140 // LOC_Os08g34240 // LOC_Os04g08740 // LOC_Os02g47110 // …
GO:0006725	cellular aromatic compound metabolic process	0.00031	// LOC_Os10g34230 // LOC_Os05g35290 // LOC_Os02g41680 // LOC_Os07g34570 // LOC_Os02g41670 // LOC_Os10g37980 // LOC_Os07g25540 // LOC_Os03g17730 // LOC_Os02g02850 // LOC_Os02g41630 // LOC_Os01g25440 // LOC_Os02g41650 // LOC_Os07g30960 // LOC_Os01g72250	GO:0009145	purine nucleoside triphosphate biosynthetic process	3.6e-05	// LOC_Os10g21238 // LOC_Os10g38272 // LOC_Os10g21230 // LOC_Os12g19430 // LOC_Os10g21266 // LOC_Os05g47980 // LOC_Os10g21264 // LOC_Os10g38274 // LOC_Os12g10570 // LOC_Os01g08350 // LOC_Os09g08910					GO:0005992	trehalose biosynthetic process	0.011	// LOC_Os10g40550 // LOC_Os02g44235 // LOC_Os10g40555 // LOC_Os02g44230 // LOC_Os07g30160
GO:0015992	proton transport	0.00035	// LOC_Os08g40530 // LOC_Os03g01120 // LOC_Os10g21264 // LOC_Os10g21266 // LOC_Os05g47980 // LOC_Os12g19430 // LOC_Os12g44150 // LOC_Os10g28240 // LOC_Os12g10570 // LOC_Os01g08350 // LOC_Os09g08910	GO:0009144	purine nucleoside triphosphate metabolic process	3.6e-05	// LOC_Os10g21238 // LOC_Os10g38272 // LOC_Os10g21230 // LOC_Os12g19430 // LOC_Os10g21266 // LOC_Os05g47980 // LOC_Os10g21264 // LOC_Os10g38274 // LOC_Os12g10570 // LOC_Os01g08350 // LOC_Os09g08910					GO:0009064	glutamine family amino acid metabolic process	0.011	// LOC_Os03g12290 // LOC_Os10g40360 // LOC_Os09g25610 // LOC_Os03g42110 // LOC_Os08g36320 // LOC_Os02g44000
GO:0006818	hydrogen transport	0.00035	// LOC_Os08g40530 // LOC_Os03g01120 // LOC_Os10g21264 // LOC_Os10g21266 // LOC_Os05g47980 // LOC_Os12g19430 // LOC_Os12g44150 // LOC_Os10g28240 // LOC_Os12g10570 // LOC_Os01g08350 // LOC_Os09g08910	GO:0006323	DNA packaging	4e-05	// LOC_Os10g39410 // LOC_Os07g46540 // LOC_Os06g06510 // LOC_Os05g36280 // LOC_Os06g04020 // LOC_Os02g45940 // LOC_Os01g06010 // LOC_Os05g39050 // LOC_Os01g62230 // LOC_Os05g46230 // LOC_Os12g25120					GO:0016138	glycoside biosynthetic process	0.011	// LOC_Os10g40550 // LOC_Os02g44235 // LOC_Os10g40555 // LOC_Os02g44230 // LOC_Os07g30160
GO:0042398	cellular amino acid derivative biosynthetic process	0.00045	// LOC_Os02g39790 // LOC_Os02g39795 // LOC_Os08g33620 // LOC_Os04g42090 // LOC_Os05g03820 // LOC_Os01g12570 // LOC_Os06g04070	GO:0005975	carbohydrate metabolic process	3.9e-05	// LOC_Os12g05110 // LOC_Os06g07905 // LOC_Os02g12730 // LOC_Os09g26300 // LOC_Os06g51270 // LOC_Os01g74000 // LOC_Os01g52250 // LOC_Os01g58610 // LOC_Os09g32080 // LOC_Os01g71320 // LOC_Os01g53000 // LOC_Os07g13980 // LOC_Os05g40420 // LOC_Os05g49880 // LOC_Os08g25734 // LOC_Os02g46910 // LOC_Os05g33130 // LOC_Os04g30550 // LOC_Os01g14580 // LOC_Os05g35360 // LOC_Os07g34580 // LOC_Os07g49110 // …					GO:0046351	disaccharide biosynthetic process	0.011	// LOC_Os10g40550 // LOC_Os02g44235 // LOC_Os10g40555 // LOC_Os02g44230 // LOC_Os07g30160
GO:0044262	cellular carbohydrate metabolic process	0.0005	// LOC_Os01g74000 // LOC_Os01g71320 // LOC_Os07g13980 // LOC_Os05g40420 // LOC_Os05g49880 // LOC_Os01g14580 // LOC_Os07g34580 // LOC_Os07g04690 // LOC_Os05g35266 // LOC_Os06g48200 // LOC_Os02g09170 // LOC_Os06g48160 // LOC_Os01g63970 // LOC_Os03g15050 // LOC_Os04g53950 // LOC_Os03g51610 // LOC_Os03g58920 // LOC_Os02g26720 // LOC_Os06g39970 // LOC_Os12g03470 // LOC_Os02g46910 // LOC_Os04g24140 // …	GO:0005976	polysaccharide metabolic process	4e-05	// LOC_Os01g54900 // LOC_Os04g53950 // LOC_Os06g51270 // LOC_Os09g32080 // LOC_Os07g34580 // LOC_Os07g49110 // LOC_Os01g52250 // LOC_Os06g48200 // LOC_Os02g14900 // LOC_Os06g13040 // LOC_Os06g48160 // LOC_Os07g13980 // LOC_Os10g41550 // LOC_Os08g25734 // LOC_Os05g33140 // LOC_Os02g46910 // LOC_Os05g33130					GO:0009312	oligosaccharide biosynthetic process	0.012	// LOC_Os10g40550 // LOC_Os02g44235 // LOC_Os10g40555 // LOC_Os02g44230 // LOC_Os07g30160
GO:0006520	cellular amino acid metabolic process	0.00088	// LOC_Os01g46380 // LOC_Os07g17770 // LOC_Os08g33620 // LOC_Os10g37980 // LOC_Os09g21110 // LOC_Os04g45970 // LOC_Os06g04070 // LOC_Os06g07860 // LOC_Os08g25390 // LOC_Os03g13300 // LOC_Os03g18130 // LOC_Os04g08350 // LOC_Os01g51410 // LOC_Os05g35290 // LOC_Os02g41680 // LOC_Os03g17730 // LOC_Os01g52260 // LOC_Os03g02100 // LOC_Os10g37340 // LOC_Os02g41650 // LOC_Os04g38950 // LOC_Os02g41670 // …	GO:0006558	L-phenylalanine metabolic process	4.1e-05	// LOC_Os05g35290 // LOC_Os02g41680 // LOC_Os10g37980 // LOC_Os03g17730 // LOC_Os02g41630 // LOC_Os02g41650					GO:0005991	trehalose metabolic process	0.012	// LOC_Os10g40550 // LOC_Os02g44235 // LOC_Os10g40555 // LOC_Os02g44230 // LOC_Os07g30160
GO:0005975	carbohydrate metabolic process	0.00088	// LOC_Os01g64100 // LOC_Os10g41550 // LOC_Os05g37700 // LOC_Os01g74000 // LOC_Os05g40420 // LOC_Os08g40930 // LOC_Os07g13980 // LOC_Os10g39680 // LOC_Os04g27980 // LOC_Os05g49880 // LOC_Os01g14580 // LOC_Os07g34580 // LOC_Os07g04690 // LOC_Os05g35266 // LOC_Os06g48200 // LOC_Os02g09170 // LOC_Os06g48160 // LOC_Os01g63970 // LOC_Os03g11980 // LOC_Os03g15050 // LOC_Os06g34020 // LOC_Os11g47560 // …	GO:0009141	nucleoside triphosphate metabolic process	4.9e-05	// LOC_Os10g21238 // LOC_Os10g38272 // LOC_Os10g21230 // LOC_Os12g19430 // LOC_Os10g21266 // LOC_Os05g47980 // LOC_Os10g21264 // LOC_Os10g38274 // LOC_Os12g10570 // LOC_Os01g08350 // LOC_Os09g08910					GO:0006720	isoprenoid metabolic process	0.016	// LOC_Os01g39960 // LOC_Os05g33840 // LOC_Os01g58790 // LOC_Os05g50550 // LOC_Os02g09750
GO:0030001	metal ion transport	0.00095	// LOC_Os04g39350 // LOC_Os01g20830 // LOC_Os07g01810 // LOC_Os06g35060 // LOC_Os03g60480 // LOC_Os02g06480 // LOC_Os01g70940 // LOC_Os07g48130 // LOC_Os02g37330 // LOC_Os04g57200 // LOC_Os10g28240 // LOC_Os06g45940 // LOC_Os06g42030 // LOC_Os06g48720 // LOC_Os08g40530 // LOC_Os09g20000 // LOC_Os12g01530	GO:0009142	nucleoside triphosphate biosynthetic process	4.9e-05	// LOC_Os10g21238 // LOC_Os10g38272 // LOC_Os10g21230 // LOC_Os12g19430 // LOC_Os10g21266 // LOC_Os05g47980 // LOC_Os10g21264 // LOC_Os10g38274 // LOC_Os12g10570 // LOC_Os01g08350 // LOC_Os09g08910					GO:0008299	isoprenoid biosynthetic process	0.016	// LOC_Os01g39960 // LOC_Os05g33840 // LOC_Os01g58790 // LOC_Os05g50550 // LOC_Os02g09750
GO:0065004	protein-DNA complex assembly	0.001	// LOC_Os10g39410 // LOC_Os06g04020 // LOC_Os02g45940 // LOC_Os05g39050 // LOC_Os01g62230 // LOC_Os01g06010 // LOC_Os12g25120 // LOC_Os05g38560	GO:0006163	purine nucleotide metabolic process	6.1e-05	// LOC_Os10g21238 // LOC_Os10g38272 // LOC_Os07g49270 // LOC_Os10g21230 // LOC_Os12g19430 // LOC_Os10g21266 // LOC_Os05g47980 // LOC_Os10g21264 // LOC_Os05g28180 // LOC_Os10g38274 // LOC_Os12g10570 // LOC_Os01g08350 // LOC_Os09g08910					GO:0006470	protein amino acid dephosphorylation	0.017	// LOC_Os06g48300 // LOC_Os12g39120 // LOC_Os06g08140 // LOC_Os12g09640 // LOC_Os02g55560 // LOC_Os06g50380 // LOC_Os04g08560 // LOC_Os11g13820 // LOC_Os03g01750
GO:0034728	nucleosome organization	0.001	// LOC_Os10g39410 // LOC_Os06g04020 // LOC_Os02g45940 // LOC_Os05g39050 // LOC_Os01g62230 // LOC_Os01g06010 // LOC_Os12g25120 // LOC_Os05g38560	GO:0006164	purine nucleotide biosynthetic process	6.1e-05	// LOC_Os10g21238 // LOC_Os10g38272 // LOC_Os07g49270 // LOC_Os10g21230 // LOC_Os12g19430 // LOC_Os10g21266 // LOC_Os05g47980 // LOC_Os10g21264 // LOC_Os05g28180 // LOC_Os10g38274 // LOC_Os12g10570 // LOC_Os01g08350 // LOC_Os09g08910					GO:0007242	intracellular signaling cascade	0.021	// LOC_Os06g02390 // LOC_Os03g09140 // LOC_Os02g20850 // LOC_Os12g37560 // LOC_Os01g72230 // LOC_Os07g44040 // LOC_Os06g50060 // LOC_Os09g35860 // LOC_Os05g03610 // LOC_Os12g37360 // LOC_Os07g12670 // LOC_Os10g34170 // LOC_Os03g17020 // LOC_Os04g08740 // LOC_Os02g47110
GO:0031497	chromatin assembly	0.001	// LOC_Os10g39410 // LOC_Os06g04020 // LOC_Os02g45940 // LOC_Os05g39050 // LOC_Os01g62230 // LOC_Os01g06010 // LOC_Os12g25120 // LOC_Os05g38560	GO:0051258	protein polymerization	6e-05	// LOC_Os06g46000 // LOC_Os03g51600 // LOC_Os03g44420 // LOC_Os03g56810 // LOC_Os02g07060 // LOC_Os05g34170 // LOC_Os01g18050					GO:0016311	dephosphorylation	0.025	// LOC_Os06g48300 // LOC_Os12g39120 // LOC_Os06g08140 // LOC_Os12g09640 // LOC_Os02g55560 // LOC_Os06g50380 // LOC_Os04g08560 // LOC_Os11g13820 // LOC_Os03g01750
GO:0006334	nucleosome assembly	0.001	// LOC_Os10g39410 // LOC_Os06g04020 // LOC_Os02g45940 // LOC_Os05g39050 // LOC_Os01g62230 // LOC_Os01g06010 // LOC_Os12g25120 // LOC_Os05g38560	GO:0043412	macromolecule modification	6.8e-05	// LOC_Os02g42314 // LOC_Os04g52840 // LOC_Os11g03840 // LOC_Os05g38550 // LOC_Os10g28240 // LOC_Os07g48290 // LOC_Os02g39410 // LOC_Os06g06450 // LOC_Os06g07905 // LOC_Os02g46090 // LOC_Os07g04810 // LOC_Os05g46750 // LOC_Os06g45980 // LOC_Os12g01740 // LOC_Os02g57530 // LOC_Os07g07240 // LOC_Os01g69920 // LOC_Os04g47300 // LOC_Os07g37810 // LOC_Os06g33549 // LOC_Os07g10400 // LOC_Os11g07040 // …
GO:0006323	DNA packaging	0.0011	// LOC_Os10g39410 // LOC_Os06g04020 // LOC_Os02g45940 // LOC_Os05g39050 // LOC_Os01g62230 // LOC_Os01g06010 // LOC_Os12g25120 // LOC_Os05g38560	GO:0044248	cellular catabolic process	9.1e-05	// LOC_Os06g04800 // LOC_Os02g08520 // LOC_Os01g74000 // LOC_Os01g71320 // LOC_Os06g45670 // LOC_Os07g46560 // LOC_Os05g40420 // LOC_Os05g49880 // LOC_Os06g04070 // LOC_Os02g40460 // LOC_Os04g40830 // LOC_Os09g32020 // LOC_Os08g33620 // LOC_Os11g34270 // LOC_Os12g05110 // LOC_Os12g30540 // LOC_Os05g35290 // LOC_Os02g41680 // LOC_Os01g58610 // LOC_Os08g41580 // LOC_Os04g24140 // LOC_Os09g36710 // …
GO:0042221	response to chemical stimulus	0.0013	// LOC_Os03g50450 // LOC_Os05g04380 // LOC_Os05g42000 // LOC_Os04g59190 // LOC_Os01g73690 // LOC_Os04g59150 // LOC_Os12g01580 // LOC_Os01g54990 // LOC_Os01g10850 // LOC_Os08g43560 // LOC_Os06g47150 // LOC_Os04g59260 // LOC_Os01g16450 // LOC_Os01g22249 // LOC_Os02g02400 // LOC_Os06g35480 // LOC_Os11g32880 // LOC_Os02g57530 // LOC_Os07g46410 // LOC_Os04g59430	GO:0016071	mRNA metabolic process	9.5e-05	// LOC_Os08g05850 // LOC_Os03g21140 // LOC_Os02g40460 // LOC_Os12g38380 // LOC_Os10g21194 // LOC_Os08g05530 // LOC_Os04g16734 // LOC_Os05g24970 // LOC_Os04g39444 // LOC_Os02g37430
GO:0006979	response to oxidative stress	0.0014	// LOC_Os03g50450 // LOC_Os05g04380 // LOC_Os05g42000 // LOC_Os04g59190 // LOC_Os04g59150 // LOC_Os04g59260 // LOC_Os01g10850 // LOC_Os08g43560 // LOC_Os01g16450 // LOC_Os01g22249 // LOC_Os02g02400 // LOC_Os06g35480 // LOC_Os07g46410 // LOC_Os11g32880	GO:0034641	cellular nitrogen compound metabolic process	0.00011	// LOC_Os01g46380 // LOC_Os07g17770 // LOC_Os01g17170 // LOC_Os07g34570 // LOC_Os08g23110 // LOC_Os08g33620 // LOC_Os10g37980 // LOC_Os06g01400 // LOC_Os09g21110 // LOC_Os06g45670 // LOC_Os07g20544 // LOC_Os06g04070 // LOC_Os08g09210 // LOC_Os06g07860 // LOC_Os02g39790 // LOC_Os08g25390 // LOC_Os02g39795 // LOC_Os04g42090 // LOC_Os10g32730 // LOC_Os03g13300 // LOC_Os03g18130 // LOC_Os01g25440 // …
GO:0051258	protein polymerization	0.0015	// LOC_Os03g44420 // LOC_Os06g46000 // LOC_Os02g07060 // LOC_Os05g34170 // LOC_Os03g56810	GO:0030163	protein catabolic process	0.00012	// LOC_Os12g30540 // LOC_Os07g49150 // LOC_Os06g04800 // LOC_Os02g56000 // LOC_Os09g38730 // LOC_Os02g08520 // LOC_Os06g40560 // LOC_Os04g40830 // LOC_Os09g36710 // LOC_Os08g41580 // LOC_Os07g46560 // LOC_Os09g32020 // LOC_Os06g39870 // LOC_Os06g09290 // LOC_Os01g70920 // LOC_Os11g34270 // LOC_Os06g43570
GO:0009057	macromolecule catabolic process	0.0016	// LOC_Os09g36710 // LOC_Os10g41550 // LOC_Os05g10580 // LOC_Os01g74000 // LOC_Os09g32080 // LOC_Os06g40560 // LOC_Os09g32020 // LOC_Os01g71320 // LOC_Os05g38400 // LOC_Os06g45590 // LOC_Os10g39700 // LOC_Os10g39680 // LOC_Os07g49150 // LOC_Os05g40420 // LOC_Os06g39870 // LOC_Os05g49880 // LOC_Os06g43570 // LOC_Os06g09290 // LOC_Os08g37380 // LOC_Os08g41580 // LOC_Os04g24140	GO:0006753	nucleoside phosphate metabolic process	0.00013	// LOC_Os10g21238 // LOC_Os06g14620 // LOC_Os10g38272 // LOC_Os07g49270 // LOC_Os10g21230 // LOC_Os12g19430 // LOC_Os12g10570 // LOC_Os10g21266 // LOC_Os05g47980 // LOC_Os10g21264 // LOC_Os06g41360 // LOC_Os05g28180 // LOC_Os10g38274 // LOC_Os09g08910 // LOC_Os03g22160 // LOC_Os01g08350 // LOC_Os04g24140
GO:0007017	microtubule-based process	0.0017	// LOC_Os06g46000 // LOC_Os03g17164 // LOC_Os03g56810 // LOC_Os01g55510 // LOC_Os02g07060 // LOC_Os05g34170 // LOC_Os05g06260 // LOC_Os08g39890 // LOC_Os02g16909	GO:0006464	protein modification process	0.00014	// LOC_Os02g42314 // LOC_Os04g52840 // LOC_Os11g03840 // LOC_Os05g38550 // LOC_Os10g28240 // LOC_Os07g48290 // LOC_Os02g39410 // LOC_Os06g06450 // LOC_Os06g07905 // LOC_Os02g46090 // LOC_Os07g04810 // LOC_Os05g46750 // LOC_Os12g01740 // LOC_Os02g57530 // LOC_Os07g07240 // LOC_Os01g69920 // LOC_Os04g47300 // LOC_Os07g37810 // LOC_Os06g33549 // LOC_Os07g10400 // LOC_Os11g07040 // LOC_Os01g50400 // …
GO:0046034	ATP metabolic process	0.002	// LOC_Os10g21264 // LOC_Os10g21266 // LOC_Os05g47980 // LOC_Os12g19430 // LOC_Os12g10570 // LOC_Os01g08350 // LOC_Os09g08910	GO:0009117	nucleotide metabolic process	0.00013	// LOC_Os10g21238 // LOC_Os06g14620 // LOC_Os10g38272 // LOC_Os07g49270 // LOC_Os10g21230 // LOC_Os12g19430 // LOC_Os12g10570 // LOC_Os10g21266 // LOC_Os05g47980 // LOC_Os10g21264 // LOC_Os06g41360 // LOC_Os05g28180 // LOC_Os10g38274 // LOC_Os09g08910 // LOC_Os03g22160 // LOC_Os01g08350 // LOC_Os04g24140
GO:0015985	energy coupled proton transport, down electrochemical gradient	0.002	// LOC_Os10g21264 // LOC_Os10g21266 // LOC_Os05g47980 // LOC_Os12g19430 // LOC_Os12g10570 // LOC_Os01g08350 // LOC_Os09g08910	GO:0006979	response to oxidative stress	0.00014	// LOC_Os07g06175 // LOC_Os03g50450 // LOC_Os05g04380 // LOC_Os01g10850 // LOC_Os04g59190 // LOC_Os04g59150 // LOC_Os04g59260 // LOC_Os06g48030 // LOC_Os05g42000 // LOC_Os02g34810 // LOC_Os08g43560 // LOC_Os04g59210 // LOC_Os02g44500 // LOC_Os04g14680 // LOC_Os02g48100 // LOC_Os02g02400 // LOC_Os07g46410 // LOC_Os11g32880
GO:0015986	ATP synthesis coupled proton transport	0.002	// LOC_Os10g21264 // LOC_Os10g21266 // LOC_Os05g47980 // LOC_Os12g19430 // LOC_Os12g10570 // LOC_Os01g08350 // LOC_Os09g08910	GO:0006519	cellular amino acid and derivative metabolic process	0.00016	// LOC_Os01g46380 // LOC_Os07g17770 // LOC_Os08g23110 // LOC_Os08g33620 // LOC_Os10g37980 // LOC_Os06g01400 // LOC_Os09g21110 // LOC_Os06g45670 // LOC_Os07g20544 // LOC_Os06g04070 // LOC_Os09g25370 // LOC_Os06g07860 // LOC_Os02g39790 // LOC_Os08g25390 // LOC_Os02g39795 // LOC_Os04g42090 // LOC_Os03g13300 // LOC_Os03g18130 // LOC_Os01g51410 // LOC_Os05g35290 // LOC_Os12g10720 // LOC_Os02g41680 // …
GO:0006754	ATP biosynthetic process	0.002	// LOC_Os10g21264 // LOC_Os10g21266 // LOC_Os05g47980 // LOC_Os12g19430 // LOC_Os12g10570 // LOC_Os01g08350 // LOC_Os09g08910	GO:0044282	small molecule catabolic process	0.00017	// LOC_Os12g05110 // LOC_Os02g41650 // LOC_Os02g41680 // LOC_Os08g33620 // LOC_Os01g58610 // LOC_Os08g37380 // LOC_Os01g71320 // LOC_Os06g45670 // LOC_Os06g45590 // LOC_Os02g41630 // LOC_Os05g40420 // LOC_Os05g35290 // LOC_Os05g49880 // LOC_Os06g04070 // LOC_Os01g74000 // LOC_Os04g24140
GO:0034220	ion transmembrane transport	0.002	// LOC_Os10g21264 // LOC_Os10g21266 // LOC_Os05g47980 // LOC_Os12g19430 // LOC_Os12g10570 // LOC_Os01g08350 // LOC_Os09g08910	GO:0065004	protein-DNA complex assembly	0.00018	// LOC_Os10g39410 // LOC_Os06g06510 // LOC_Os05g36280 // LOC_Os06g04020 // LOC_Os02g45940 // LOC_Os01g06010 // LOC_Os05g39050 // LOC_Os01g62230 // LOC_Os05g46230 // LOC_Os12g25120
GO:0044271	cellular nitrogen compound biosynthetic process	0.002	// LOC_Os01g46380 // LOC_Os02g39790 // LOC_Os02g41590 // LOC_Os08g25390 // LOC_Os02g39795 // LOC_Os10g32730 // LOC_Os08g33620 // LOC_Os07g34570 // LOC_Os10g37980 // LOC_Os04g42090 // LOC_Os03g17730 // LOC_Os01g52260 // LOC_Os03g18130 // LOC_Os01g25440 // LOC_Os06g04070 // LOC_Os04g08350 // LOC_Os01g72250 // LOC_Os05g08950	GO:0034728	nucleosome organization	0.00018	// LOC_Os10g39410 // LOC_Os06g06510 // LOC_Os05g36280 // LOC_Os06g04020 // LOC_Os02g45940 // LOC_Os01g06010 // LOC_Os05g39050 // LOC_Os01g62230 // LOC_Os05g46230 // LOC_Os12g25120
GO:0005976	polysaccharide metabolic process	0.0021	// LOC_Os01g54900 // LOC_Os10g41550 // LOC_Os06g48200 // LOC_Os04g53950 // LOC_Os09g32080 // LOC_Os06g48160 // LOC_Os07g13980 // LOC_Os10g39700 // LOC_Os10g39680 // LOC_Os06g39970 // LOC_Os07g34580 // LOC_Os02g46910	GO:0031497	chromatin assembly	0.00018	// LOC_Os10g39410 // LOC_Os06g06510 // LOC_Os05g36280 // LOC_Os06g04020 // LOC_Os02g45940 // LOC_Os01g06010 // LOC_Os05g39050 // LOC_Os01g62230 // LOC_Os05g46230 // LOC_Os12g25120
GO:0042401	cellular biogenic amine biosynthetic process	0.0021	// LOC_Os02g39790 // LOC_Os08g33620 // LOC_Os06g04070 // LOC_Os04g42090 // LOC_Os02g39795	GO:0006334	nucleosome assembly	0.00018	// LOC_Os10g39410 // LOC_Os06g06510 // LOC_Os05g36280 // LOC_Os06g04020 // LOC_Os02g45940 // LOC_Os01g06010 // LOC_Os05g39050 // LOC_Os01g62230 // LOC_Os05g46230 // LOC_Os12g25120
GO:0055086	nucleobase, nucleoside and nucleotide metabolic process	0.0026	// LOC_Os02g41590 // LOC_Os07g49270 // LOC_Os12g10570 // LOC_Os10g21264 // LOC_Os09g08910 // LOC_Os01g72250 // LOC_Os10g21266 // LOC_Os05g47980 // LOC_Os12g19430 // LOC_Os06g41360 // LOC_Os04g24140 // LOC_Os03g22160 // LOC_Os01g08350 // LOC_Os05g08950	GO:0006725	cellular aromatic compound metabolic process	0.00022	// LOC_Os10g34230 // LOC_Os05g35290 // LOC_Os12g10720 // LOC_Os06g06100 // LOC_Os07g34570 // LOC_Os02g41680 // LOC_Os10g37980 // LOC_Os07g30960 // LOC_Os03g17730 // LOC_Os02g41630 // LOC_Os01g25440 // LOC_Os02g41650 // LOC_Os07g25540 // LOC_Os02g02850 // LOC_Os01g72250 // LOC_Os08g09210
GO:0009260	ribonucleotide biosynthetic process	0.0027	// LOC_Os07g49270 // LOC_Os10g21264 // LOC_Os10g21266 // LOC_Os05g47980 // LOC_Os12g19430 // LOC_Os06g41360 // LOC_Os12g10570 // LOC_Os01g08350 // LOC_Os09g08910	GO:0046483	heterocycle metabolic process	0.00023	// LOC_Os01g17170 // LOC_Os07g34570 // LOC_Os06g06100 // LOC_Os12g19430 // LOC_Os01g08350 // LOC_Os08g09210 // LOC_Os10g21238 // LOC_Os10g21230 // LOC_Os01g25440 // LOC_Os09g08910 // LOC_Os12g10570 // LOC_Os10g34230 // LOC_Os07g49270 // LOC_Os10g38272 // LOC_Os05g28180 // LOC_Os10g38274 // LOC_Os01g72250 // LOC_Os05g08950 // LOC_Os02g02850 // LOC_Os05g47980 // LOC_Os10g21266 // LOC_Os10g21264 // …
GO:0009259	ribonucleotide metabolic process	0.0027	// LOC_Os07g49270 // LOC_Os10g21264 // LOC_Os10g21266 // LOC_Os05g47980 // LOC_Os12g19430 // LOC_Os06g41360 // LOC_Os12g10570 // LOC_Os01g08350 // LOC_Os09g08910	GO:0051276	chromosome organization	0.00025	// LOC_Os10g39410 // LOC_Os07g46540 // LOC_Os06g06510 // LOC_Os05g36280 // LOC_Os06g04020 // LOC_Os02g45940 // LOC_Os01g06010 // LOC_Os05g39050 // LOC_Os09g19830 // LOC_Os01g62230 // LOC_Os05g46230 // LOC_Os12g44390 // LOC_Os12g25120
GO:0006333	chromatin assembly or disassembly	0.0027	// LOC_Os10g39410 // LOC_Os06g04020 // LOC_Os02g45940 // LOC_Os05g39050 // LOC_Os01g62230 // LOC_Os01g06010 // LOC_Os12g25120 // LOC_Os05g38560	GO:0043436	oxoacid metabolic process	0.00026	// LOC_Os01g46380 // LOC_Os07g17770 // LOC_Os08g23110 // LOC_Os08g33620 // LOC_Os10g37980 // LOC_Os06g01400 // LOC_Os09g21110 // LOC_Os06g06100 // LOC_Os06g45670 // LOC_Os07g20544 // LOC_Os05g49880 // LOC_Os06g04070 // LOC_Os01g54030 // LOC_Os02g01500 // LOC_Os06g07860 // LOC_Os08g25390 // LOC_Os01g14580 // LOC_Os03g13300 // LOC_Os03g18130 // LOC_Os01g51410 // LOC_Os05g35290 // LOC_Os12g10720 // …
GO:0009072	aromatic amino acid family metabolic process	0.0041	// LOC_Os05g35290 // LOC_Os02g41680 // LOC_Os02g41670 // LOC_Os10g37980 // LOC_Os03g17730 // LOC_Os02g41630 // LOC_Os02g41650	GO:0019752	carboxylic acid metabolic process	0.00026	// LOC_Os01g46380 // LOC_Os07g17770 // LOC_Os08g23110 // LOC_Os08g33620 // LOC_Os10g37980 // LOC_Os06g01400 // LOC_Os09g21110 // LOC_Os06g06100 // LOC_Os06g45670 // LOC_Os07g20544 // LOC_Os05g49880 // LOC_Os06g04070 // LOC_Os01g54030 // LOC_Os02g01500 // LOC_Os06g07860 // LOC_Os08g25390 // LOC_Os01g14580 // LOC_Os03g13300 // LOC_Os03g18130 // LOC_Os01g51410 // LOC_Os05g35290 // LOC_Os12g10720 // …
GO:0009199	ribonucleoside triphosphate metabolic process	0.0044	// LOC_Os10g21264 // LOC_Os10g21266 // LOC_Os05g47980 // LOC_Os12g19430 // LOC_Os12g10570 // LOC_Os01g08350 // LOC_Os09g08910	GO:0006082	organic acid metabolic process	0.00026	// LOC_Os01g46380 // LOC_Os07g17770 // LOC_Os08g23110 // LOC_Os08g33620 // LOC_Os10g37980 // LOC_Os06g01400 // LOC_Os09g21110 // LOC_Os06g06100 // LOC_Os06g45670 // LOC_Os07g20544 // LOC_Os05g49880 // LOC_Os06g04070 // LOC_Os01g54030 // LOC_Os02g01500 // LOC_Os06g07860 // LOC_Os08g25390 // LOC_Os01g14580 // LOC_Os03g13300 // LOC_Os03g18130 // LOC_Os01g51410 // LOC_Os05g35290 // LOC_Os12g10720 // …
GO:0009206	purine ribonucleoside triphosphate biosynthetic process	0.0044	// LOC_Os10g21264 // LOC_Os10g21266 // LOC_Os05g47980 // LOC_Os12g19430 // LOC_Os12g10570 // LOC_Os01g08350 // LOC_Os09g08910	GO:0042180	cellular ketone metabolic process	0.0003	// LOC_Os01g46380 // LOC_Os07g17770 // LOC_Os08g23110 // LOC_Os08g33620 // LOC_Os10g37980 // LOC_Os06g01400 // LOC_Os09g21110 // LOC_Os06g06100 // LOC_Os06g45670 // LOC_Os07g20544 // LOC_Os05g49880 // LOC_Os06g04070 // LOC_Os01g54030 // LOC_Os02g01500 // LOC_Os06g07860 // LOC_Os08g25390 // LOC_Os01g14580 // LOC_Os03g13300 // LOC_Os03g18130 // LOC_Os01g51410 // LOC_Os05g35290 // LOC_Os12g10720 // …
GO:0009205	purine ribonucleoside triphosphate metabolic process	0.0044	// LOC_Os10g21264 // LOC_Os10g21266 // LOC_Os05g47980 // LOC_Os12g19430 // LOC_Os12g10570 // LOC_Os01g08350 // LOC_Os09g08910	GO:0009165	nucleotide biosynthetic process	0.00035	// LOC_Os10g21238 // LOC_Os10g38272 // LOC_Os07g49270 // LOC_Os10g21230 // LOC_Os12g19430 // LOC_Os10g21266 // LOC_Os05g47980 // LOC_Os10g21264 // LOC_Os06g41360 // LOC_Os05g28180 // LOC_Os10g38274 // LOC_Os12g10570 // LOC_Os01g08350 // LOC_Os09g08910
GO:0009201	ribonucleoside triphosphate biosynthetic process	0.0044	// LOC_Os10g21264 // LOC_Os10g21266 // LOC_Os05g47980 // LOC_Os12g19430 // LOC_Os12g10570 // LOC_Os01g08350 // LOC_Os09g08910	GO:0008216	spermidine metabolic process	0.00037	// LOC_Os08g33620 // LOC_Os06g04070 // LOC_Os02g39790 // LOC_Os04g42090 // LOC_Os02g39795
GO:0009145	purine nucleoside triphosphate biosynthetic process	0.0044	// LOC_Os10g21264 // LOC_Os10g21266 // LOC_Os05g47980 // LOC_Os12g19430 // LOC_Os12g10570 // LOC_Os01g08350 // LOC_Os09g08910	GO:0008295	spermidine biosynthetic process	0.00037	// LOC_Os08g33620 // LOC_Os06g04070 // LOC_Os02g39790 // LOC_Os04g42090 // LOC_Os02g39795
GO:0009144	purine nucleoside triphosphate metabolic process	0.0044	// LOC_Os10g21264 // LOC_Os10g21266 // LOC_Os05g47980 // LOC_Os12g19430 // LOC_Os12g10570 // LOC_Os01g08350 // LOC_Os09g08910	GO:0042221	response to chemical stimulus	0.0005	// LOC_Os03g50450 // LOC_Os05g42000 // LOC_Os04g59190 // LOC_Os01g54990 // LOC_Os04g59210 // LOC_Os02g48100 // LOC_Os07g46410 // LOC_Os02g02400 // LOC_Os04g14680 // LOC_Os04g59150 // LOC_Os08g43560 // LOC_Os02g44500 // LOC_Os02g57530 // LOC_Os01g48060 // LOC_Os12g01580 // LOC_Os07g06175 // LOC_Os02g34810 // LOC_Os04g59260 // LOC_Os01g10850 // LOC_Os04g57610 // LOC_Os05g04380 // LOC_Os06g48030 // …
GO:0006414	translational elongation	0.005	// LOC_Os12g02380 // LOC_Os01g09510 // LOC_Os06g37440 // LOC_Os07g42300 // LOC_Os03g29260	GO:0044106	cellular amine metabolic process	0.00057	// LOC_Os01g46380 // LOC_Os07g17770 // LOC_Os08g23110 // LOC_Os08g33620 // LOC_Os10g37980 // LOC_Os06g01400 // LOC_Os09g21110 // LOC_Os06g45670 // LOC_Os07g20544 // LOC_Os06g04070 // LOC_Os06g07860 // LOC_Os02g39790 // LOC_Os08g25390 // LOC_Os02g39795 // LOC_Os04g42090 // LOC_Os03g13300 // LOC_Os03g18130 // LOC_Os01g51410 // LOC_Os05g35290 // LOC_Os12g10720 // LOC_Os02g41680 // LOC_Os08g05490 // …
GO:0009141	nucleoside triphosphate metabolic process	0.0053	// LOC_Os10g21264 // LOC_Os10g21266 // LOC_Os05g47980 // LOC_Os12g19430 // LOC_Os12g10570 // LOC_Os01g08350 // LOC_Os09g08910	GO:0006333	chromatin assembly or disassembly	0.00062	// LOC_Os10g39410 // LOC_Os06g06510 // LOC_Os05g36280 // LOC_Os06g04020 // LOC_Os02g45940 // LOC_Os01g06010 // LOC_Os05g39050 // LOC_Os01g62230 // LOC_Os05g46230 // LOC_Os12g25120
GO:0009142	nucleoside triphosphate biosynthetic process	0.0053	// LOC_Os10g21264 // LOC_Os10g21266 // LOC_Os05g47980 // LOC_Os12g19430 // LOC_Os12g10570 // LOC_Os01g08350 // LOC_Os09g08910	GO:0006596	polyamine biosynthetic process	0.0007	// LOC_Os08g33620 // LOC_Os06g04070 // LOC_Os02g39790 // LOC_Os04g42090 // LOC_Os02g39795
GO:0009152	purine ribonucleotide biosynthetic process	0.0061	// LOC_Os07g49270 // LOC_Os10g21264 // LOC_Os10g21266 // LOC_Os05g47980 // LOC_Os12g19430 // LOC_Os12g10570 // LOC_Os01g08350 // LOC_Os09g08910	GO:0006595	polyamine metabolic process	0.0007	// LOC_Os08g33620 // LOC_Os06g04070 // LOC_Os02g39790 // LOC_Os04g42090 // LOC_Os02g39795
GO:0009150	purine ribonucleotide metabolic process	0.0061	// LOC_Os07g49270 // LOC_Os10g21264 // LOC_Os10g21266 // LOC_Os05g47980 // LOC_Os12g19430 // LOC_Os12g10570 // LOC_Os01g08350 // LOC_Os09g08910	GO:0006996	organelle organization	0.00092	// LOC_Os10g39410 // LOC_Os07g46540 // LOC_Os06g06510 // LOC_Os05g36280 // LOC_Os06g04020 // LOC_Os02g45940 // LOC_Os06g48630 // LOC_Os01g65860 // LOC_Os05g06260 // LOC_Os02g32340 // LOC_Os01g06010 // LOC_Os05g39050 // LOC_Os01g07170 // LOC_Os09g19830 // LOC_Os01g62230 // LOC_Os05g46230 // LOC_Os12g44390 // LOC_Os12g25120
GO:0006575	cellular amino acid derivative metabolic process	0.0063	// LOC_Os02g39790 // LOC_Os02g39795 // LOC_Os08g33620 // LOC_Os04g42090 // LOC_Os05g03820 // LOC_Os01g12570 // LOC_Os06g04070	GO:0044283	small molecule biosynthetic process	0.00096	// LOC_Os01g46380 // LOC_Os07g34570 // LOC_Os08g33620 // LOC_Os10g37980 // LOC_Os06g04070 // LOC_Os08g09210 // LOC_Os02g39790 // LOC_Os08g25390 // LOC_Os02g39795 // LOC_Os04g42090 // LOC_Os03g18130 // LOC_Os01g25440 // LOC_Os07g20544 // LOC_Os10g32730 // LOC_Os01g59920 // LOC_Os01g12560 // LOC_Os03g17730 // LOC_Os01g52260 // LOC_Os01g72250 // LOC_Os05g08950 // LOC_Os05g03820 // LOC_Os02g41590 // …
GO:0071103	DNA conformation change	0.0067	// LOC_Os10g39410 // LOC_Os06g04020 // LOC_Os02g45940 // LOC_Os05g39050 // LOC_Os01g62230 // LOC_Os01g06010 // LOC_Os12g25120 // LOC_Os05g38560	GO:0043687	post-translational protein modification	0.001	// LOC_Os02g42314 // LOC_Os04g52840 // LOC_Os11g03840 // LOC_Os05g38550 // LOC_Os10g28240 // LOC_Os07g48290 // LOC_Os02g39410 // LOC_Os06g06450 // LOC_Os02g46090 // LOC_Os07g04810 // LOC_Os05g46750 // LOC_Os12g01740 // LOC_Os02g57530 // LOC_Os07g07240 // LOC_Os01g69920 // LOC_Os04g47300 // LOC_Os07g37810 // LOC_Os06g33549 // LOC_Os07g10400 // LOC_Os11g07040 // LOC_Os01g50400 // LOC_Os02g13410 // …
GO:0009309	amine biosynthetic process	0.0074	// LOC_Os01g46380 // LOC_Os02g39790 // LOC_Os08g25390 // LOC_Os02g39795 // LOC_Os08g33620 // LOC_Os10g37980 // LOC_Os04g42090 // LOC_Os03g17730 // LOC_Os01g52260 // LOC_Os03g18130 // LOC_Os06g04070 // LOC_Os04g08350	GO:0009765	photosynthesis, light harvesting	0.0012	// LOC_Os09g17740 // LOC_Os02g10390 // LOC_Os11g13890 // LOC_Os03g39610 // LOC_Os07g37550
GO:0019637	organophosphate metabolic process	0.0078	// LOC_Os01g54900 // LOC_Os02g05320 // LOC_Os01g09220 // LOC_Os01g74000 // LOC_Os01g40070 // LOC_Os12g13440 // LOC_Os05g09280 // LOC_Os04g57490	GO:0030001	metal ion transport	0.0012	// LOC_Os03g06080 // LOC_Os06g48720 // LOC_Os01g71240 // LOC_Os03g60480 // LOC_Os09g20000 // LOC_Os02g06480 // LOC_Os07g32530 // LOC_Os03g42020 // LOC_Os01g20830 // LOC_Os01g32330 // LOC_Os02g37330 // LOC_Os06g45940 // LOC_Os01g70940 // LOC_Os08g31340 // LOC_Os07g48130 // LOC_Os10g28240 // LOC_Os11g04460 // LOC_Os12g01530 // LOC_Os06g42030
GO:0006950	response to stress	0.0087	// LOC_Os03g50450 // LOC_Os05g42000 // LOC_Os04g59190 // LOC_Os09g20020 // LOC_Os04g57230 // LOC_Os01g16450 // LOC_Os01g58550 // LOC_Os06g06390 // LOC_Os08g43050 // LOC_Os03g18600 // LOC_Os04g14220 // LOC_Os02g02400 // LOC_Os04g59150 // LOC_Os02g34750 // LOC_Os08g43560 // LOC_Os06g47800 // LOC_Os07g46410 // LOC_Os03g20840 // LOC_Os11g12000 // LOC_Os01g08510 // LOC_Os09g09490 // LOC_Os06g43670 // …	GO:0044264	cellular polysaccharide metabolic process	0.0012	// LOC_Os01g54900 // LOC_Os06g51270 // LOC_Os07g34580 // LOC_Os04g53950 // LOC_Os01g52250 // LOC_Os06g48200 // LOC_Os06g13040 // LOC_Os06g48160 // LOC_Os07g13980 // LOC_Os08g25734 // LOC_Os02g46910 // LOC_Os02g14900
GO:0016052	carbohydrate catabolic process	0.0088	// LOC_Os01g74000 // LOC_Os09g32080 // LOC_Os01g71320 // LOC_Os06g45590 // LOC_Os10g39700 // LOC_Os10g39680 // LOC_Os10g41550 // LOC_Os05g40420 // LOC_Os05g49880 // LOC_Os08g37380 // LOC_Os04g24140	GO:0006520	cellular amino acid metabolic process	0.0012	// LOC_Os01g46380 // LOC_Os07g17770 // LOC_Os08g23110 // LOC_Os08g33620 // LOC_Os10g37980 // LOC_Os06g01400 // LOC_Os09g21110 // LOC_Os06g45670 // LOC_Os07g20544 // LOC_Os06g04070 // LOC_Os06g07860 // LOC_Os08g25390 // LOC_Os03g13300 // LOC_Os03g18130 // LOC_Os01g51410 // LOC_Os05g35290 // LOC_Os12g10720 // LOC_Os02g41680 // LOC_Os08g05490 // LOC_Os01g59920 // LOC_Os03g17730 // LOC_Os01g52260 // …
GO:0050896	response to stimulus	0.0089	// LOC_Os03g50450 // LOC_Os05g42000 // LOC_Os04g59190 // LOC_Os09g20020 // LOC_Os01g54990 // LOC_Os04g57230 // LOC_Os01g16450 // LOC_Os01g58550 // LOC_Os06g06390 // LOC_Os08g43050 // LOC_Os03g18600 // LOC_Os04g14220 // LOC_Os02g02400 // LOC_Os04g59150 // LOC_Os02g34750 // LOC_Os08g43560 // LOC_Os06g47800 // LOC_Os07g46410 // LOC_Os03g20840 // LOC_Os02g57530 // LOC_Os11g12000 // LOC_Os12g01580 // …	GO:0042398	cellular amino acid derivative biosynthetic process	0.0014	// LOC_Os02g39790 // LOC_Os02g39795 // LOC_Os08g33620 // LOC_Os01g12560 // LOC_Os05g03820 // LOC_Os04g42090 // LOC_Os06g04070
GO:0023046	signaling process	0.0092	// LOC_Os07g48090 // LOC_Os11g04720 // LOC_Os03g43440 // LOC_Os01g69920 // LOC_Os08g07920 // LOC_Os03g60530 // LOC_Os09g36220 // LOC_Os03g20720 // LOC_Os02g43690 // LOC_Os07g13530 // LOC_Os10g31830 // LOC_Os01g59790 // LOC_Os04g57720 // LOC_Os12g37570 // LOC_Os05g41060 // LOC_Os10g23100 // LOC_Os02g57530 // LOC_Os05g09410 // LOC_Os03g22050 // LOC_Os07g44330 // LOC_Os12g01140	GO:0044265	cellular macromolecule catabolic process	0.0014	// LOC_Os12g05110 // LOC_Os09g36710 // LOC_Os12g30540 // LOC_Os02g40460 // LOC_Os06g04800 // LOC_Os05g49880 // LOC_Os02g08520 // LOC_Os01g74000 // LOC_Os04g40830 // LOC_Os08g37380 // LOC_Os01g71320 // LOC_Os06g45590 // LOC_Os08g41580 // LOC_Os07g46560 // LOC_Os05g40420 // LOC_Os01g58610 // LOC_Os09g32020 // LOC_Os06g43570 // LOC_Os01g70920 // LOC_Os11g34270 // LOC_Os04g24140
GO:0023060	signal transmission	0.0092	// LOC_Os07g48090 // LOC_Os11g04720 // LOC_Os03g43440 // LOC_Os01g69920 // LOC_Os08g07920 // LOC_Os03g60530 // LOC_Os09g36220 // LOC_Os03g20720 // LOC_Os02g43690 // LOC_Os07g13530 // LOC_Os10g31830 // LOC_Os01g59790 // LOC_Os04g57720 // LOC_Os12g37570 // LOC_Os05g41060 // LOC_Os10g23100 // LOC_Os02g57530 // LOC_Os05g09410 // LOC_Os03g22050 // LOC_Os07g44330 // LOC_Os12g01140	GO:0044271	cellular nitrogen compound biosynthetic process	0.0014	// LOC_Os01g46380 // LOC_Os01g17170 // LOC_Os02g39790 // LOC_Os02g41590 // LOC_Os07g20544 // LOC_Os08g25390 // LOC_Os02g39795 // LOC_Os10g32730 // LOC_Os01g59920 // LOC_Os08g33620 // LOC_Os07g34570 // LOC_Os10g37980 // LOC_Os04g42090 // LOC_Os03g17730 // LOC_Os01g52260 // LOC_Os03g18130 // LOC_Os01g25440 // LOC_Os06g04070 // LOC_Os01g72250 // LOC_Os08g09210 // LOC_Os05g08950
GO:0006163	purine nucleotide metabolic process	0.0095	// LOC_Os07g49270 // LOC_Os10g21264 // LOC_Os10g21266 // LOC_Os05g47980 // LOC_Os12g19430 // LOC_Os12g10570 // LOC_Os01g08350 // LOC_Os09g08910	GO:0015674	di-, tri-valent inorganic cation transport	0.0017	// LOC_Os10g28240 // LOC_Os03g42020 // LOC_Os01g71240 // LOC_Os11g04460 // LOC_Os12g01530
GO:0006164	purine nucleotide biosynthetic process	0.0095	// LOC_Os07g49270 // LOC_Os10g21264 // LOC_Os10g21266 // LOC_Os05g47980 // LOC_Os12g19430 // LOC_Os12g10570 // LOC_Os01g08350 // LOC_Os09g08910	GO:0055085	transmembrane transport	0.002	// LOC_Os10g21238 // LOC_Os10g38272 // LOC_Os10g21230 // LOC_Os12g19430 // LOC_Os10g21266 // LOC_Os05g47980 // LOC_Os10g21264 // LOC_Os10g38274 // LOC_Os12g01580 // LOC_Os12g10570 // LOC_Os01g08350 // LOC_Os09g08910
GO:0044248	cellular catabolic process	0.0094	// LOC_Os09g36710 // LOC_Os05g35290 // LOC_Os02g41680 // LOC_Os05g10580 // LOC_Os01g74000 // LOC_Os08g33620 // LOC_Os02g41670 // LOC_Os06g43570 // LOC_Os01g71320 // LOC_Os09g32020 // LOC_Os06g45590 // LOC_Os02g41630 // LOC_Os05g40420 // LOC_Os02g41650 // LOC_Os05g49880 // LOC_Os06g04070 // LOC_Os08g37380 // LOC_Os08g41580 // LOC_Os04g24140	GO:0006325	chromatin organization	0.002	// LOC_Os10g39410 // LOC_Os06g06510 // LOC_Os05g36280 // LOC_Os06g04020 // LOC_Os02g45940 // LOC_Os01g06010 // LOC_Os05g39050 // LOC_Os09g19830 // LOC_Os01g62230 // LOC_Os05g46230 // LOC_Os12g25120
GO:0000160	two-component signal transduction system (phosphorelay)	0.0098	// LOC_Os01g69920 // LOC_Os09g36220 // LOC_Os11g04720 // LOC_Os04g57720 // LOC_Os02g57530 // LOC_Os12g01140	GO:0051169	nuclear transport	0.0021	// LOC_Os03g60530 // LOC_Os02g43690 // LOC_Os07g13530 // LOC_Os10g31830 // LOC_Os12g38110 // LOC_Os05g49890 // LOC_Os10g23100 // LOC_Os11g47130
GO:0051169	nuclear transport	0.012	// LOC_Os03g60530 // LOC_Os02g43690 // LOC_Os07g13530 // LOC_Os10g31830 // LOC_Os12g38110 // LOC_Os10g23100	GO:0006913	nucleocytoplasmic transport	0.0021	// LOC_Os03g60530 // LOC_Os02g43690 // LOC_Os07g13530 // LOC_Os10g31830 // LOC_Os12g38110 // LOC_Os05g49890 // LOC_Os10g23100 // LOC_Os11g47130
GO:0006913	nucleocytoplasmic transport	0.012	// LOC_Os03g60530 // LOC_Os02g43690 // LOC_Os07g13530 // LOC_Os10g31830 // LOC_Os12g38110 // LOC_Os10g23100	GO:0006413	translational initiation	0.0022	// LOC_Os02g19770 // LOC_Os05g22716 // LOC_Os07g02210 // LOC_Os04g16834 // LOC_Os07g40580 // LOC_Os02g55120 // LOC_Os05g49970
GO:0006753	nucleoside phosphate metabolic process	0.012	// LOC_Os07g49270 // LOC_Os12g10570 // LOC_Os10g21264 // LOC_Os10g21266 // LOC_Os05g47980 // LOC_Os12g19430 // LOC_Os06g41360 // LOC_Os09g08910 // LOC_Os03g22160 // LOC_Os01g08350 // LOC_Os04g24140	GO:0006396	RNA processing	0.0022	// LOC_Os05g22260 // LOC_Os05g04940 // LOC_Os10g39770 // LOC_Os08g02130 // LOC_Os03g38740 // LOC_Os12g38380 // LOC_Os10g21194 // LOC_Os04g20990 // LOC_Os04g38860 // LOC_Os11g38930 // LOC_Os04g16734 // LOC_Os12g09290 // LOC_Os05g37520 // LOC_Os03g19560 // LOC_Os08g02360 // LOC_Os02g39700
GO:0009117	nucleotide metabolic process	0.012	// LOC_Os07g49270 // LOC_Os12g10570 // LOC_Os10g21264 // LOC_Os10g21266 // LOC_Os05g47980 // LOC_Os12g19430 // LOC_Os06g41360 // LOC_Os09g08910 // LOC_Os03g22160 // LOC_Os01g08350 // LOC_Os04g24140	GO:0006950	response to stress	0.0023	// LOC_Os07g30980 // LOC_Os05g42000 // LOC_Os04g59190 // LOC_Os03g50450 // LOC_Os08g21330 // LOC_Os04g57230 // LOC_Os04g59210 // LOC_Os10g04180 // LOC_Os02g48100 // LOC_Os01g58550 // LOC_Os12g36630 // LOC_Os06g06390 // LOC_Os07g46410 // LOC_Os09g09490 // LOC_Os02g02400 // LOC_Os11g14380 // LOC_Os08g43560 // LOC_Os10g04110 // LOC_Os02g44500 // LOC_Os08g43050 // LOC_Os05g37970 // LOC_Os08g38170 // …
GO:0055085	transmembrane transport	0.013	// LOC_Os10g21264 // LOC_Os10g21266 // LOC_Os05g47980 // LOC_Os12g19430 // LOC_Os01g73690 // LOC_Os12g01580 // LOC_Os12g10570 // LOC_Os01g08350 // LOC_Os09g08910	GO:0019637	organophosphate metabolic process	0.0024	// LOC_Os01g54900 // LOC_Os05g09280 // LOC_Os01g09220 // LOC_Os03g26090 // LOC_Os01g74000 // LOC_Os03g01216 // LOC_Os01g40070 // LOC_Os12g13440 // LOC_Os10g17990 // LOC_Os04g57490
GO:0044272	sulfur compound biosynthetic process	0.014	// LOC_Os01g25440 // LOC_Os07g34570 // LOC_Os01g52260 // LOC_Os04g08350 // LOC_Os05g03820	GO:0044042	glucan metabolic process	0.0025	// LOC_Os06g51270 // LOC_Os07g34580 // LOC_Os04g53950 // LOC_Os01g52250 // LOC_Os06g48200 // LOC_Os06g13040 // LOC_Os06g48160 // LOC_Os07g13980 // LOC_Os08g25734 // LOC_Os02g46910 // LOC_Os02g14900
GO:0006325	chromatin organization	0.016	// LOC_Os10g39410 // LOC_Os06g04020 // LOC_Os02g45940 // LOC_Os05g39050 // LOC_Os01g62230 // LOC_Os01g06010 // LOC_Os12g25120 // LOC_Os05g38560	GO:0006073	cellular glucan metabolic process	0.0025	// LOC_Os06g51270 // LOC_Os07g34580 // LOC_Os04g53950 // LOC_Os01g52250 // LOC_Os06g48200 // LOC_Os06g13040 // LOC_Os06g48160 // LOC_Os07g13980 // LOC_Os08g25734 // LOC_Os02g46910 // LOC_Os02g14900
GO:0006644	phospholipid metabolic process	0.017	// LOC_Os01g54900 // LOC_Os02g05320 // LOC_Os01g09220 // LOC_Os01g40070 // LOC_Os12g13440 // LOC_Os05g09280 // LOC_Os04g57490	GO:0008104	protein localization	0.0029	// LOC_Os01g52250 // LOC_Os06g44374 // LOC_Os01g59790 // LOC_Os03g02390 // LOC_Os06g07090 // LOC_Os10g23100 // LOC_Os01g05800 // LOC_Os11g47130 // LOC_Os12g38110 // LOC_Os07g30830 // LOC_Os03g59740 // LOC_Os08g43470 // LOC_Os08g15460 // LOC_Os02g43690 // LOC_Os05g23860 // LOC_Os05g41060 // LOC_Os05g49890 // LOC_Os07g41330 // LOC_Os03g60530 // LOC_Os07g13530 // LOC_Os02g47010 // LOC_Os10g31830 // …
GO:0006576	cellular biogenic amine metabolic process	0.018	// LOC_Os02g39790 // LOC_Os08g33620 // LOC_Os06g04070 // LOC_Os04g42090 // LOC_Os02g39795	GO:0006066	alcohol metabolic process	0.0033	// LOC_Os12g05110 // LOC_Os04g30550 // LOC_Os03g51610 // LOC_Os08g03570 // LOC_Os04g24140 // LOC_Os08g25734 // LOC_Os01g58610 // LOC_Os08g37380 // LOC_Os01g71320 // LOC_Os07g13980 // LOC_Os06g45590 // LOC_Os05g40420 // LOC_Os12g03470 // LOC_Os05g49880 // LOC_Os07g48750 // LOC_Os03g02700 // LOC_Os01g74000 // LOC_Os06g12600
GO:0009165	nucleotide biosynthetic process	0.018	// LOC_Os07g49270 // LOC_Os10g21264 // LOC_Os10g21266 // LOC_Os05g47980 // LOC_Os12g19430 // LOC_Os06g41360 // LOC_Os12g10570 // LOC_Os01g08350 // LOC_Os09g08910	GO:0050896	response to stimulus	0.0044	// LOC_Os07g30980 // LOC_Os05g42000 // LOC_Os04g59190 // LOC_Os03g50450 // LOC_Os01g54990 // LOC_Os08g21330 // LOC_Os04g57230 // LOC_Os04g59210 // LOC_Os10g04180 // LOC_Os02g48100 // LOC_Os01g58550 // LOC_Os06g06390 // LOC_Os07g46410 // LOC_Os09g09490 // LOC_Os02g02400 // LOC_Os11g14380 // LOC_Os08g43560 // LOC_Os10g04110 // LOC_Os02g44500 // LOC_Os08g43050 // LOC_Os05g37970 // LOC_Os08g38170 // …
GO:0051276	chromosome organization	0.02	// LOC_Os10g39410 // LOC_Os06g04020 // LOC_Os02g45940 // LOC_Os05g39050 // LOC_Os01g62230 // LOC_Os01g06010 // LOC_Os12g25120 // LOC_Os05g38560	GO:0005996	monosaccharide metabolic process	0.0045	// LOC_Os12g05110 // LOC_Os04g30550 // LOC_Os08g03570 // LOC_Os04g24140 // LOC_Os08g25734 // LOC_Os01g58610 // LOC_Os01g71320 // LOC_Os07g13980 // LOC_Os06g45590 // LOC_Os05g40420 // LOC_Os12g03470 // LOC_Os05g49880 // LOC_Os07g48750 // LOC_Os08g37380 // LOC_Os06g12600
GO:0008643	carbohydrate transport	0.021	// LOC_Os12g32940 // LOC_Os07g39350 // LOC_Os02g36414 // LOC_Os04g37980 // LOC_Os08g08070 // LOC_Os07g05640 // LOC_Os07g37320	GO:0042401	cellular biogenic amine biosynthetic process	0.0048	// LOC_Os08g33620 // LOC_Os06g04070 // LOC_Os02g39790 // LOC_Os04g42090 // LOC_Os02g39795
GO:0044264	cellular polysaccharide metabolic process	0.025	// LOC_Os01g54900 // LOC_Os07g34580 // LOC_Os04g53950 // LOC_Os06g48200 // LOC_Os06g48160 // LOC_Os07g13980 // LOC_Os06g39970 // LOC_Os02g46910	GO:0006644	phospholipid metabolic process	0.0049	// LOC_Os01g54900 // LOC_Os05g09280 // LOC_Os01g09220 // LOC_Os03g26090 // LOC_Os03g01216 // LOC_Os01g40070 // LOC_Os12g13440 // LOC_Os10g17990 // LOC_Os04g57490
GO:0023052	signaling	0.026	// LOC_Os07g48090 // LOC_Os03g43440 // LOC_Os09g36220 // LOC_Os01g59790 // LOC_Os04g57720 // LOC_Os12g37570 // LOC_Os10g23100 // LOC_Os04g54002 // LOC_Os08g07920 // LOC_Os03g20720 // LOC_Os11g04720 // LOC_Os01g57420 // LOC_Os02g57530 // LOC_Os12g01140 // LOC_Os06g43560 // LOC_Os01g69920 // LOC_Os05g07080 // LOC_Os02g43690 // LOC_Os05g41060 // LOC_Os07g44330 // LOC_Os03g60530 // LOC_Os07g13530 // …	GO:0006575	cellular amino acid derivative metabolic process	0.005	// LOC_Os02g39790 // LOC_Os02g39795 // LOC_Os08g33620 // LOC_Os04g42090 // LOC_Os05g03820 // LOC_Os01g12560 // LOC_Os06g04070 // LOC_Os09g25370
GO:0006066	alcohol metabolic process	0.031	// LOC_Os03g51610 // LOC_Os01g74000 // LOC_Os01g71320 // LOC_Os07g13980 // LOC_Os06g45590 // LOC_Os03g15050 // LOC_Os05g40420 // LOC_Os12g03470 // LOC_Os05g49880 // LOC_Os07g04690 // LOC_Os08g37380 // LOC_Os02g26720 // LOC_Os04g24140	GO:0006468	protein amino acid phosphorylation	0.0053	// LOC_Os07g48090 // LOC_Os03g50450 // LOC_Os11g19480 // LOC_Os07g02350 // LOC_Os03g15770 // LOC_Os01g49529 // LOC_Os03g14710 // LOC_Os04g52840 // LOC_Os01g69920 // LOC_Os07g47820 // LOC_Os04g52860 // LOC_Os07g04810 // LOC_Os10g28240 // LOC_Os03g12390 // LOC_Os04g52590 // LOC_Os07g48290 // LOC_Os04g54002 // LOC_Os01g36790 // LOC_Os07g35680 // LOC_Os01g67720 // LOC_Os07g43560 // LOC_Os04g51950 // …
GO:0009116	nucleoside metabolic process	0.032	// LOC_Os03g22160 // LOC_Os02g41590 // LOC_Os06g41360 // LOC_Os01g72250 // LOC_Os05g08950	GO:0016052	carbohydrate catabolic process	0.0055	// LOC_Os12g05110 // LOC_Os01g74000 // LOC_Os09g32080 // LOC_Os08g37380 // LOC_Os01g71320 // LOC_Os06g45590 // LOC_Os10g41550 // LOC_Os05g40420 // LOC_Os01g58610 // LOC_Os05g33140 // LOC_Os04g24140 // LOC_Os05g49880 // LOC_Os05g33130
GO:0046483	heterocycle metabolic process	0.033	// LOC_Os10g34230 // LOC_Os07g49270 // LOC_Os07g34570 // LOC_Os10g21264 // LOC_Os09g08910 // LOC_Os01g72250 // LOC_Os10g21266 // LOC_Os05g47980 // LOC_Os12g19430 // LOC_Os02g41590 // LOC_Os01g25440 // LOC_Os02g02850 // LOC_Os12g10570 // LOC_Os01g08350 // LOC_Os05g08950	GO:0023046	signaling process	0.0058	// LOC_Os07g48090 // LOC_Os09g04890 // LOC_Os09g36220 // LOC_Os01g59790 // LOC_Os04g57720 // LOC_Os10g23100 // LOC_Os06g12160 // LOC_Os03g20720 // LOC_Os11g04720 // LOC_Os01g54050 // LOC_Os02g57530 // LOC_Os12g01140 // LOC_Os01g69920 // LOC_Os07g49460 // LOC_Os02g43690 // LOC_Os05g41060 // LOC_Os05g49890 // LOC_Os07g44330 // LOC_Os03g59740 // LOC_Os03g60530 // LOC_Os07g13530 // LOC_Os10g31830 // …
GO:0006813	potassium ion transport	0.037	// LOC_Os01g70940 // LOC_Os06g45940 // LOC_Os06g42030 // LOC_Os07g01810 // LOC_Os07g48130	GO:0023060	signal transmission	0.0058	// LOC_Os07g48090 // LOC_Os09g04890 // LOC_Os09g36220 // LOC_Os01g59790 // LOC_Os04g57720 // LOC_Os10g23100 // LOC_Os06g12160 // LOC_Os03g20720 // LOC_Os11g04720 // LOC_Os01g54050 // LOC_Os02g57530 // LOC_Os12g01140 // LOC_Os01g69920 // LOC_Os07g49460 // LOC_Os02g43690 // LOC_Os05g41060 // LOC_Os05g49890 // LOC_Os07g44330 // LOC_Os03g59740 // LOC_Os03g60530 // LOC_Os07g13530 // LOC_Os10g31830 // …
GO:0007018	microtubule-based movement	0.037	// LOC_Os06g46000 // LOC_Os03g17164 // LOC_Os02g07060 // LOC_Os05g34170 // LOC_Os03g56810	GO:0000160	two-component signal transduction system (phosphorelay)	0.0065	// LOC_Os01g69920 // LOC_Os07g49460 // LOC_Os09g36220 // LOC_Os11g04720 // LOC_Os04g57720 // LOC_Os02g57530 // LOC_Os12g01140
GO:0006790	sulfur metabolic process	0.039	// LOC_Os01g25440 // LOC_Os07g34570 // LOC_Os01g52260 // LOC_Os04g08350 // LOC_Os05g03820	GO:0070727	cellular macromolecule localization	0.0081	// LOC_Os03g60530 // LOC_Os01g52250 // LOC_Os06g44374 // LOC_Os02g43690 // LOC_Os07g13530 // LOC_Os06g07090 // LOC_Os10g31830 // LOC_Os01g59790 // LOC_Os12g38110 // LOC_Os01g05800 // LOC_Os05g49890 // LOC_Os05g41060 // LOC_Os10g23100 // LOC_Os03g59740 // LOC_Os11g47130 // LOC_Os03g50340 // LOC_Os03g02480
GO:0008104	protein localization	0.04	// LOC_Os08g43470 // LOC_Os08g15460 // LOC_Os03g60530 // LOC_Os02g43690 // LOC_Os07g13530 // LOC_Os02g47010 // LOC_Os05g41060 // LOC_Os10g31830 // LOC_Os01g59790 // LOC_Os12g38110 // LOC_Os03g02390 // LOC_Os10g23100 // LOC_Os06g07090 // LOC_Os03g02480 // LOC_Os07g41330 // LOC_Os03g57310 // LOC_Os03g50340	GO:0034613	cellular protein localization	0.0081	// LOC_Os03g60530 // LOC_Os01g52250 // LOC_Os06g44374 // LOC_Os02g43690 // LOC_Os07g13530 // LOC_Os06g07090 // LOC_Os10g31830 // LOC_Os01g59790 // LOC_Os12g38110 // LOC_Os01g05800 // LOC_Os05g49890 // LOC_Os05g41060 // LOC_Os10g23100 // LOC_Os03g59740 // LOC_Os11g47130 // LOC_Os03g50340 // LOC_Os03g02480
GO:0043413	macromolecule glycosylation	0.041	// LOC_Os02g38140 // LOC_Os03g58920 // LOC_Os01g63970 // LOC_Os05g35266 // LOC_Os04g42760	GO:0009072	aromatic amino acid family metabolic process	0.011	// LOC_Os05g35290 // LOC_Os12g10720 // LOC_Os02g41680 // LOC_Os10g37980 // LOC_Os03g17730 // LOC_Os02g41630 // LOC_Os02g41650
GO:0016071	mRNA metabolic process	0.041	// LOC_Os08g05530 // LOC_Os04g16734 // LOC_Os10g21194 // LOC_Os02g37430 // LOC_Os05g24970	GO:0009309	amine biosynthetic process	0.013	// LOC_Os01g46380 // LOC_Os02g39790 // LOC_Os07g20544 // LOC_Os08g25390 // LOC_Os02g39795 // LOC_Os01g59920 // LOC_Os08g33620 // LOC_Os10g37980 // LOC_Os04g42090 // LOC_Os03g17730 // LOC_Os01g52260 // LOC_Os03g18130 // LOC_Os06g04070
GO:0006486	protein amino acid glycosylation	0.041	// LOC_Os02g38140 // LOC_Os03g58920 // LOC_Os01g63970 // LOC_Os05g35266 // LOC_Os04g42760	GO:0045184	establishment of protein localization	0.014	// LOC_Os07g41330 // LOC_Os08g15460 // LOC_Os03g60530 // LOC_Os01g52250 // LOC_Os06g44374 // LOC_Os02g43690 // LOC_Os11g47130 // LOC_Os02g47010 // LOC_Os06g07090 // LOC_Os10g31830 // LOC_Os01g59790 // LOC_Os12g38110 // LOC_Os03g02390 // LOC_Os05g49890 // LOC_Os05g41060 // LOC_Os10g23100 // LOC_Os03g59740 // LOC_Os07g13530 // LOC_Os05g23860 // LOC_Os03g50340 // LOC_Os07g30830
GO:0009101	glycoprotein biosynthetic process	0.041	// LOC_Os02g38140 // LOC_Os03g58920 // LOC_Os01g63970 // LOC_Os05g35266 // LOC_Os04g42760	GO:0010033	response to organic substance	0.014	// LOC_Os02g57530 // LOC_Os01g54990 // LOC_Os01g48060 // LOC_Os06g47150 // LOC_Os04g57610
GO:0070085	glycosylation	0.041	// LOC_Os02g38140 // LOC_Os03g58920 // LOC_Os01g63970 // LOC_Os05g35266 // LOC_Os04g42760	GO:0009719	response to endogenous stimulus	0.014	// LOC_Os02g57530 // LOC_Os01g54990 // LOC_Os01g48060 // LOC_Os06g47150 // LOC_Os04g57610
GO:0006073	cellular glucan metabolic process	0.05	// LOC_Os07g34580 // LOC_Os04g53950 // LOC_Os06g48200 // LOC_Os06g48160 // LOC_Os07g13980 // LOC_Os06g39970 // LOC_Os02g46910	GO:0009725	response to hormone stimulus	0.014	// LOC_Os02g57530 // LOC_Os01g54990 // LOC_Os01g48060 // LOC_Os06g47150 // LOC_Os04g57610
GO:0044042	glucan metabolic process	0.05	// LOC_Os07g34580 // LOC_Os04g53950 // LOC_Os06g48200 // LOC_Os06g48160 // LOC_Os07g13980 // LOC_Os06g39970 // LOC_Os02g46910	GO:0015031	protein transport	0.014	// LOC_Os07g41330 // LOC_Os08g15460 // LOC_Os03g60530 // LOC_Os01g52250 // LOC_Os06g44374 // LOC_Os02g43690 // LOC_Os11g47130 // LOC_Os02g47010 // LOC_Os06g07090 // LOC_Os10g31830 // LOC_Os01g59790 // LOC_Os12g38110 // LOC_Os03g02390 // LOC_Os05g49890 // LOC_Os05g41060 // LOC_Os10g23100 // LOC_Os03g59740 // LOC_Os07g13530 // LOC_Os05g23860 // LOC_Os03g50340 // LOC_Os07g30830
				GO:0051603	proteolysis involved in cellular protein catabolic process	0.015	// LOC_Os12g30540 // LOC_Os06g04800 // LOC_Os02g08520 // LOC_Os04g40830 // LOC_Os09g36710 // LOC_Os08g41580 // LOC_Os07g46560 // LOC_Os09g32020 // LOC_Os01g70920 // LOC_Os11g34270 // LOC_Os06g43570
				GO:0019941	modification-dependent protein catabolic process	0.015	// LOC_Os12g30540 // LOC_Os06g04800 // LOC_Os02g08520 // LOC_Os04g40830 // LOC_Os09g36710 // LOC_Os08g41580 // LOC_Os07g46560 // LOC_Os09g32020 // LOC_Os01g70920 // LOC_Os11g34270 // LOC_Os06g43570
				GO:0044257	cellular protein catabolic process	0.015	// LOC_Os12g30540 // LOC_Os06g04800 // LOC_Os02g08520 // LOC_Os04g40830 // LOC_Os09g36710 // LOC_Os08g41580 // LOC_Os07g46560 // LOC_Os09g32020 // LOC_Os01g70920 // LOC_Os11g34270 // LOC_Os06g43570
				GO:0043632	modification-dependent macromolecule catabolic process	0.015	// LOC_Os12g30540 // LOC_Os06g04800 // LOC_Os02g08520 // LOC_Os04g40830 // LOC_Os09g36710 // LOC_Os08g41580 // LOC_Os07g46560 // LOC_Os09g32020 // LOC_Os01g70920 // LOC_Os11g34270 // LOC_Os06g43570
				GO:0006511	ubiquitin-dependent protein catabolic process	0.015	// LOC_Os12g30540 // LOC_Os06g04800 // LOC_Os02g08520 // LOC_Os04g40830 // LOC_Os09g36710 // LOC_Os08g41580 // LOC_Os07g46560 // LOC_Os09g32020 // LOC_Os01g70920 // LOC_Os11g34270 // LOC_Os06g43570
				GO:0033036	macromolecule localization	0.017	// LOC_Os03g02050 // LOC_Os01g52250 // LOC_Os06g44374 // LOC_Os01g59790 // LOC_Os03g02390 // LOC_Os06g07090 // LOC_Os10g23100 // LOC_Os01g05800 // LOC_Os11g47130 // LOC_Os12g38110 // LOC_Os07g30830 // LOC_Os03g59740 // LOC_Os05g47730 // LOC_Os08g43470 // LOC_Os08g15460 // LOC_Os02g43690 // LOC_Os05g23860 // LOC_Os05g41060 // LOC_Os05g49890 // LOC_Os07g41330 // LOC_Os03g60530 // LOC_Os07g13530 // …
				GO:0023052	signaling	0.018	// LOC_Os07g48090 // LOC_Os09g04890 // LOC_Os01g53450 // LOC_Os09g36220 // LOC_Os11g03840 // LOC_Os04g57720 // LOC_Os10g23100 // LOC_Os04g54002 // LOC_Os06g12160 // LOC_Os03g20720 // LOC_Os11g04720 // LOC_Os01g54050 // LOC_Os02g57530 // LOC_Os12g01140 // LOC_Os06g43560 // LOC_Os01g57420 // LOC_Os01g69920 // LOC_Os07g49460 // LOC_Os02g43690 // LOC_Os05g41060 // LOC_Os05g49890 // LOC_Os07g44330 // …
				GO:0009100	glycoprotein metabolic process	0.018	// LOC_Os02g38140 // LOC_Os06g07905 // LOC_Os03g58920 // LOC_Os05g35266 // LOC_Os09g26300 // LOC_Os04g55710 // LOC_Os04g42760
				GO:0009116	nucleoside metabolic process	0.02	// LOC_Os11g16370 // LOC_Os06g41360 // LOC_Os02g41590 // LOC_Os03g22160 // LOC_Os01g72250 // LOC_Os05g08950
				GO:0019318	hexose metabolic process	0.021	// LOC_Os12g05110 // LOC_Os04g30550 // LOC_Os08g03570 // LOC_Os08g25734 // LOC_Os01g71320 // LOC_Os07g13980 // LOC_Os06g45590 // LOC_Os05g40420 // LOC_Os01g58610 // LOC_Os05g49880 // LOC_Os08g37380 // LOC_Os04g24140
				GO:0006352	transcription initiation	0.022	// LOC_Os01g73890 // LOC_Os11g26160 // LOC_Os08g06630 // LOC_Os10g29660 // LOC_Os05g51150
				GO:0051716	cellular response to stimulus	0.024	// LOC_Os07g30980 // LOC_Os08g21330 // LOC_Os06g44050 // LOC_Os02g37920 // LOC_Os04g57230 // LOC_Os01g58550 // LOC_Os08g38170 // LOC_Os08g07540 // LOC_Os02g57530 // LOC_Os02g10990 // LOC_Os07g46410
				GO:0006790	sulfur metabolic process	0.026	// LOC_Os04g02050 // LOC_Os07g34570 // LOC_Os01g59920 // LOC_Os05g03820 // LOC_Os01g52260 // LOC_Os01g25440
				GO:0009101	glycoprotein biosynthetic process	0.027	// LOC_Os02g38140 // LOC_Os05g35266 // LOC_Os03g58920 // LOC_Os06g07905 // LOC_Os09g26300 // LOC_Os04g42760
				GO:0043413	macromolecule glycosylation	0.027	// LOC_Os02g38140 // LOC_Os05g35266 // LOC_Os03g58920 // LOC_Os06g07905 // LOC_Os09g26300 // LOC_Os04g42760
				GO:0006486	protein amino acid glycosylation	0.027	// LOC_Os02g38140 // LOC_Os05g35266 // LOC_Os03g58920 // LOC_Os06g07905 // LOC_Os09g26300 // LOC_Os04g42760
				GO:0070085	glycosylation	0.027	// LOC_Os02g38140 // LOC_Os05g35266 // LOC_Os03g58920 // LOC_Os06g07905 // LOC_Os09g26300 // LOC_Os04g42760
				GO:0044272	sulfur compound biosynthetic process	0.029	// LOC_Os01g25440 // LOC_Os07g34570 // LOC_Os01g52260 // LOC_Os01g59920 // LOC_Os05g03820
				GO:0006886	intracellular protein transport	0.03	// LOC_Os03g60530 // LOC_Os01g52250 // LOC_Os06g44374 // LOC_Os02g43690 // LOC_Os07g13530 // LOC_Os06g07090 // LOC_Os10g31830 // LOC_Os01g59790 // LOC_Os12g38110 // LOC_Os05g49890 // LOC_Os05g41060 // LOC_Os10g23100 // LOC_Os03g59740 // LOC_Os11g47130 // LOC_Os03g50340
				GO:0007264	small GTPase mediated signal transduction	0.031	// LOC_Os03g60530 // LOC_Os03g20720 // LOC_Os02g43690 // LOC_Os07g13530 // LOC_Os10g31830 // LOC_Os01g59790 // LOC_Os02g42134 // LOC_Os05g49890 // LOC_Os05g41060 // LOC_Os10g23100 // LOC_Os03g59740
				GO:0006576	cellular biogenic amine metabolic process	0.037	// LOC_Os08g33620 // LOC_Os06g04070 // LOC_Os02g39790 // LOC_Os04g42090 // LOC_Os02g39795
				GO:0016051	carbohydrate biosynthetic process	0.038	// LOC_Os09g30280 // LOC_Os01g54900 // LOC_Os06g51270 // LOC_Os07g49110 // LOC_Os01g52250 // LOC_Os02g14900 // LOC_Os05g40720 // LOC_Os01g53000 // LOC_Os07g13980 // LOC_Os08g31980 // LOC_Os08g25734 // LOC_Os08g37380
				GO:0033554	cellular response to stress	0.039	// LOC_Os07g30980 // LOC_Os08g21330 // LOC_Os06g44050 // LOC_Os02g37920 // LOC_Os04g57230 // LOC_Os01g58550 // LOC_Os08g38170 // LOC_Os08g07540 // LOC_Os02g10990 // LOC_Os07g46410
				GO:0006006	glucose metabolic process	0.039	// LOC_Os12g05110 // LOC_Os08g25734 // LOC_Os01g71320 // LOC_Os07g13980 // LOC_Os06g45590 // LOC_Os05g40420 // LOC_Os01g58610 // LOC_Os05g49880 // LOC_Os08g37380 // LOC_Os04g24140
				GO:0050790	regulation of catalytic activity	0.04	// LOC_Os03g20720 // LOC_Os03g40830 // LOC_Os10g38080 // LOC_Os05g24550 // LOC_Os01g57420 // LOC_Os02g42134 // LOC_Os03g02750 // LOC_Os03g55350 // LOC_Os05g23860
				GO:0007242	intracellular signaling cascade	0.04	// LOC_Os09g04890 // LOC_Os03g60530 // LOC_Os03g20720 // LOC_Os02g43690 // LOC_Os07g13530 // LOC_Os10g31830 // LOC_Os01g59790 // LOC_Os02g42134 // LOC_Os05g49890 // LOC_Os05g41060 // LOC_Os10g23100 // LOC_Os02g57530 // LOC_Os03g59740
				GO:0065009	regulation of molecular function	0.041	// LOC_Os03g20720 // LOC_Os03g40830 // LOC_Os10g38080 // LOC_Os05g24550 // LOC_Os01g57420 // LOC_Os02g42134 // LOC_Os03g02750 // LOC_Os03g55350 // LOC_Os05g23860
				GO:0034660	ncRNA metabolic process	0.044	// LOC_Os07g17770 // LOC_Os10g39770 // LOC_Os11g38930 // LOC_Os08g05490 // LOC_Os08g23110 // LOC_Os05g08990 // LOC_Os06g01400 // LOC_Os09g21110 // LOC_Os04g20990 // LOC_Os04g38860 // LOC_Os12g09290 // LOC_Os08g25390
				GO:0044275	cellular carbohydrate catabolic process	0.045	// LOC_Os12g05110 // LOC_Os01g74000 // LOC_Os01g71320 // LOC_Os06g45590 // LOC_Os05g40420 // LOC_Os01g58610 // LOC_Os05g49880 // LOC_Os08g37380 // LOC_Os04g24140
				GO:0046164	alcohol catabolic process	0.045	// LOC_Os12g05110 // LOC_Os01g74000 // LOC_Os01g71320 // LOC_Os06g45590 // LOC_Os05g40420 // LOC_Os01g58610 // LOC_Os05g49880 // LOC_Os08g37380 // LOC_Os04g24140

## Sheet: recovery
GSEA results of up-regulated DEGs								GSEA results of down-regulated DEGs
TNG67				TCN1				TNG67				TCN1
GO_acc	Term	pvalue	entries	GO_acc	Term	pvalue	entries	GO_acc	Term	pvalue	entries	GO_acc	Term	pvalue	entries
GO:0008152	metabolic process	2e-25	// LOC_Os10g01044 // LOC_Os08g07774 // LOC_Os10g13700 // LOC_Os08g40680 // LOC_Os01g34880 // LOC_Os04g12980 // LOC_Os07g41580 // LOC_Os06g02380 // LOC_Os07g04560 // LOC_Os02g51030 // LOC_Os06g30970 // LOC_Os07g31540 // LOC_Os02g08490 // LOC_Os02g35760 // LOC_Os01g02400 // LOC_Os09g30458 // LOC_Os09g35790 // LOC_Os11g47550 // LOC_Os04g52640 // LOC_Os01g70460 // LOC_Os02g17920 // LOC_Os03g25030 // …	GO:0008152	metabolic process	7.7e-41	// LOC_Os01g19170 // LOC_Os02g38780 // LOC_Os07g36700 // LOC_Os01g71320 // LOC_Os03g02750 // LOC_Os07g42960 // LOC_Os05g45410 // LOC_Os01g02360 // LOC_Os03g01150 // LOC_Os04g53830 // LOC_Os02g07770 // LOC_Os02g48210 // LOC_Os12g40419 // LOC_Os03g12470 // LOC_Os01g53630 // LOC_Os08g38110 // LOC_Os05g47770 // LOC_Os01g48446 // LOC_Os11g36150 // LOC_Os02g35660 // LOC_Os09g27930 // LOC_Os07g04560 // …	GO:0042221	response to chemical stimulus	1.6e-31	// LOC_Os01g18970 // LOC_Os12g09460 // LOC_Os02g45380 // LOC_Os09g32964 // LOC_Os10g02040 // LOC_Os05g04450 // LOC_Os03g13200 // LOC_Os01g22336 // LOC_Os03g25330 // LOC_Os07g44590 // LOC_Os05g04470 // LOC_Os01g73170 // LOC_Os06g46799 // LOC_Os07g48030 // LOC_Os03g25280 // LOC_Os10g41720 // LOC_Os01g12580 // LOC_Os01g18950 // LOC_Os10g39160 // LOC_Os05g04500 // LOC_Os05g41990 // LOC_Os01g28030 // …	GO:0008152	metabolic process	3.9e-37	// LOC_Os10g25450 // LOC_Os03g02190 // LOC_Os04g55060 // LOC_Os09g25640 // LOC_Os01g12570 // LOC_Os05g04690 // LOC_Os09g37600 // LOC_Os02g47940 // LOC_Os03g21730 // LOC_Os10g25380 // LOC_Os05g14180 // LOC_Os05g22614 // LOC_Os09g30190 // LOC_Os06g48160 // LOC_Os01g15290 // LOC_Os04g42570 // LOC_Os02g12770 // LOC_Os05g08370 // LOC_Os06g46930 // LOC_Os11g20790 // LOC_Os02g06910 // LOC_Os01g53220 // …
GO:0006118	electron transport	1.7e-20	// LOC_Os03g14420 // LOC_Os01g17170 // LOC_Os06g02019 // LOC_Os07g44130 // LOC_Os07g33610 // LOC_Os03g14400 // LOC_Os03g63310 // LOC_Os05g33600 // LOC_Os07g48010 // LOC_Os05g06970 // LOC_Os06g43430 // LOC_Os04g51300 // LOC_Os07g33560 // LOC_Os01g71990 // LOC_Os07g47820 // LOC_Os03g39690 // LOC_Os08g39850 // LOC_Os01g72260 // LOC_Os04g59190 // LOC_Os05g45350 // LOC_Os04g09920 // LOC_Os03g57690 // …	GO:0044238	primary metabolic process	2e-33	// LOC_Os01g19170 // LOC_Os02g38780 // LOC_Os07g36700 // LOC_Os01g71320 // LOC_Os03g02750 // LOC_Os07g42960 // LOC_Os05g45410 // LOC_Os01g02360 // LOC_Os03g01150 // LOC_Os02g07770 // LOC_Os02g48210 // LOC_Os12g40419 // LOC_Os03g12470 // LOC_Os01g53630 // LOC_Os05g47770 // LOC_Os01g48446 // LOC_Os11g36150 // LOC_Os02g35660 // LOC_Os09g27930 // LOC_Os07g04560 // LOC_Os12g24040 // LOC_Os05g09020 // …	GO:0006979	response to oxidative stress	1.7e-29	// LOC_Os01g18970 // LOC_Os12g09460 // LOC_Os01g18950 // LOC_Os09g32964 // LOC_Os10g02040 // LOC_Os05g04450 // LOC_Os01g22336 // LOC_Os03g25330 // LOC_Os07g44590 // LOC_Os05g04470 // LOC_Os01g73170 // LOC_Os06g46799 // LOC_Os07g48030 // LOC_Os03g25280 // LOC_Os10g41720 // LOC_Os10g39160 // LOC_Os05g41990 // LOC_Os03g02939 // LOC_Os03g25300 // LOC_Os01g15810 // LOC_Os01g15830 // LOC_Os06g16350 // …	GO:0006979	response to oxidative stress	2.7e-36	// LOC_Os01g18970 // LOC_Os08g42030 // LOC_Os05g04470 // LOC_Os07g01370 // LOC_Os01g18950 // LOC_Os03g22010 // LOC_Os10g02040 // LOC_Os05g04450 // LOC_Os03g13200 // LOC_Os01g16450 // LOC_Os05g42000 // LOC_Os07g44590 // LOC_Os04g56180 // LOC_Os01g18890 // LOC_Os04g34630 // LOC_Os12g09460 // LOC_Os01g73170 // LOC_Os06g46799 // LOC_Os07g48030 // LOC_Os07g01410 // LOC_Os03g25280 // LOC_Os07g44550 // …
GO:0044238	primary metabolic process	2e-17	// LOC_Os07g48450 // LOC_Os03g43440 // LOC_Os01g67310 // LOC_Os03g57340 // LOC_Os01g71350 // LOC_Os08g07774 // LOC_Os01g70520 // LOC_Os05g42210 // LOC_Os03g52010 // LOC_Os09g29710 // LOC_Os05g30350 // LOC_Os04g33040 // LOC_Os02g51130 // LOC_Os11g44860 // LOC_Os01g26390 // LOC_Os05g33140 // LOC_Os02g19924 // LOC_Os08g40680 // LOC_Os01g34880 // LOC_Os06g47750 // LOC_Os01g58240 // LOC_Os01g12070 // …	GO:0006118	electron transport	9.3e-25	// LOC_Os07g44130 // LOC_Os03g63310 // LOC_Os05g33600 // LOC_Os05g07090 // LOC_Os04g40470 // LOC_Os10g37110 // LOC_Os03g37080 // LOC_Os10g38110 // LOC_Os06g43384 // LOC_Os07g02100 // LOC_Os01g43700 // LOC_Os06g30640 // LOC_Os10g12080 // LOC_Os07g18120 // LOC_Os02g12540 // LOC_Os03g57690 // LOC_Os01g12770 // LOC_Os08g39730 // LOC_Os01g43774 // LOC_Os05g40384 // LOC_Os08g02110 // LOC_Os09g36750 // …	GO:0006118	electron transport	1.4e-21	// LOC_Os01g18970 // LOC_Os01g16714 // LOC_Os12g09460 // LOC_Os12g26880 // LOC_Os01g25820 // LOC_Os09g32964 // LOC_Os10g02040 // LOC_Os05g04450 // LOC_Os01g63540 // LOC_Os01g22336 // LOC_Os04g47250 // LOC_Os04g39430 // LOC_Os04g57550 // LOC_Os10g28000 // LOC_Os07g44590 // LOC_Os01g18950 // LOC_Os05g04470 // LOC_Os02g40500 // LOC_Os06g46799 // LOC_Os07g48030 // LOC_Os10g09160 // LOC_Os03g25280 // …	GO:0044238	primary metabolic process	4.2e-34	// LOC_Os10g25450 // LOC_Os03g02190 // LOC_Os04g55060 // LOC_Os09g25640 // LOC_Os01g12570 // LOC_Os05g04690 // LOC_Os02g47940 // LOC_Os03g21730 // LOC_Os10g25380 // LOC_Os05g14180 // LOC_Os06g48160 // LOC_Os01g15290 // LOC_Os04g42570 // LOC_Os05g08370 // LOC_Os06g46930 // LOC_Os11g20790 // LOC_Os02g06910 // LOC_Os01g53220 // LOC_Os12g37400 // LOC_Os04g52780 // LOC_Os08g32600 // LOC_Os05g29880 // …
GO:0009987	cellular process	1.9e-13	// LOC_Os04g25900 // LOC_Os07g48450 // LOC_Os03g43440 // LOC_Os10g04060 // LOC_Os10g01044 // LOC_Os02g02640 // LOC_Os06g07200 // LOC_Os08g07774 // LOC_Os10g05250 // LOC_Os05g42210 // LOC_Os10g27360 // LOC_Os01g61180 // LOC_Os06g29844 // LOC_Os04g53830 // LOC_Os04g11430 // LOC_Os11g44860 // LOC_Os01g26390 // LOC_Os02g19924 // LOC_Os01g34880 // LOC_Os06g47750 // LOC_Os03g57340 // LOC_Os11g11550 // …	GO:0006468	protein amino acid phosphorylation	9e-25	// LOC_Os03g43440 // LOC_Os07g38810 // LOC_Os05g47750 // LOC_Os05g07090 // LOC_Os03g17700 // LOC_Os04g56080 // LOC_Os01g70130 // LOC_Os01g02360 // LOC_Os04g54190 // LOC_Os01g04409 // LOC_Os02g48210 // LOC_Os12g40419 // LOC_Os03g12470 // LOC_Os07g04810 // LOC_Os05g47770 // LOC_Os08g40270 // LOC_Os11g36150 // LOC_Os02g02600 // LOC_Os11g40810 // LOC_Os03g27280 // LOC_Os01g69920 // LOC_Os04g54474 // …	GO:0050896	response to stimulus	1.3e-15	// LOC_Os01g18970 // LOC_Os12g09460 // LOC_Os02g45380 // LOC_Os09g32964 // LOC_Os10g02040 // LOC_Os05g35380 // LOC_Os03g13200 // LOC_Os07g19320 // LOC_Os01g22336 // LOC_Os12g29280 // LOC_Os03g25330 // LOC_Os11g27430 // LOC_Os07g44590 // LOC_Os05g04470 // LOC_Os01g73170 // LOC_Os06g46799 // LOC_Os07g48030 // LOC_Os03g25280 // LOC_Os10g41720 // LOC_Os01g12580 // LOC_Os01g18950 // LOC_Os10g39160 // …	GO:0042221	response to chemical stimulus	4.5e-32	// LOC_Os01g18970 // LOC_Os08g42030 // LOC_Os05g04470 // LOC_Os04g36054 // LOC_Os02g45380 // LOC_Os03g22010 // LOC_Os10g02040 // LOC_Os05g04450 // LOC_Os02g58620 // LOC_Os03g13200 // LOC_Os04g59160 // LOC_Os01g16450 // LOC_Os05g42000 // LOC_Os07g44590 // LOC_Os04g56180 // LOC_Os01g18890 // LOC_Os04g34630 // LOC_Os12g09460 // LOC_Os07g01370 // LOC_Os01g73170 // LOC_Os06g35480 // LOC_Os07g48030 // …
GO:0044237	cellular metabolic process	1.9e-13	// LOC_Os07g48450 // LOC_Os01g45200 // LOC_Os03g43440 // LOC_Os10g01044 // LOC_Os08g07774 // LOC_Os10g05250 // LOC_Os05g42210 // LOC_Os04g53830 // LOC_Os11g44860 // LOC_Os01g26390 // LOC_Os02g19924 // LOC_Os01g34880 // LOC_Os06g47750 // LOC_Os03g57340 // LOC_Os05g44810 // LOC_Os02g40530 // LOC_Os05g37170 // LOC_Os07g41580 // LOC_Os03g27280 // LOC_Os06g02380 // LOC_Os07g04560 // LOC_Os02g34970 // …	GO:0044237	cellular metabolic process	9.2e-25	// LOC_Os02g38780 // LOC_Os07g36700 // LOC_Os01g71320 // LOC_Os07g42960 // LOC_Os05g45410 // LOC_Os01g02360 // LOC_Os03g01150 // LOC_Os04g53830 // LOC_Os02g07770 // LOC_Os02g48210 // LOC_Os12g40419 // LOC_Os03g12470 // LOC_Os01g34880 // LOC_Os05g47770 // LOC_Os01g48446 // LOC_Os11g36150 // LOC_Os02g35660 // LOC_Os09g27930 // LOC_Os07g04560 // LOC_Os05g09020 // LOC_Os01g57350 // LOC_Os07g31540 // …	GO:0008152	metabolic process	2.2e-15	// LOC_Os11g10750 // LOC_Os04g55060 // LOC_Os03g42630 // LOC_Os05g04690 // LOC_Os09g37600 // LOC_Os08g36630 // LOC_Os04g14810 // LOC_Os02g30060 // LOC_Os02g12770 // LOC_Os01g16146 // LOC_Os05g08370 // LOC_Os01g53840 // LOC_Os04g52780 // LOC_Os03g19370 // LOC_Os03g03570 // LOC_Os08g07700 // LOC_Os01g04920 // LOC_Os03g19375 // LOC_Os03g12910 // LOC_Os02g35000 // LOC_Os02g07870 // LOC_Os02g35870 // …	GO:0009987	cellular process	6.8e-31	// LOC_Os03g02190 // LOC_Os04g55060 // LOC_Os01g12570 // LOC_Os02g47940 // LOC_Os03g21730 // LOC_Os01g54080 // LOC_Os05g14180 // LOC_Os06g48160 // LOC_Os01g15290 // LOC_Os02g12770 // LOC_Os05g08370 // LOC_Os06g46930 // LOC_Os11g20790 // LOC_Os04g57140 // LOC_Os01g53220 // LOC_Os12g37400 // LOC_Os04g52780 // LOC_Os08g32600 // LOC_Os08g43250 // LOC_Os03g42630 // LOC_Os03g03570 // LOC_Os04g38910 // …
GO:0043687	post-translational protein modification	1.3e-12	// LOC_Os03g43440 // LOC_Os08g07774 // LOC_Os10g05250 // LOC_Os05g42210 // LOC_Os11g44860 // LOC_Os01g26390 // LOC_Os06g47750 // LOC_Os07g38250 // LOC_Os03g27280 // LOC_Os07g07240 // LOC_Os11g07200 // LOC_Os07g48730 // LOC_Os02g32860 // LOC_Os06g30970 // LOC_Os03g57690 // LOC_Os05g14220 // LOC_Os11g47140 // LOC_Os02g35760 // LOC_Os01g02400 // LOC_Os11g36160 // LOC_Os03g06330 // LOC_Os02g04230 // …	GO:0006464	protein modification process	6.2e-24	// LOC_Os03g43440 // LOC_Os07g38810 // LOC_Os05g47750 // LOC_Os02g38780 // LOC_Os05g07090 // LOC_Os03g17700 // LOC_Os02g36770 // LOC_Os04g56080 // LOC_Os01g70130 // LOC_Os01g02360 // LOC_Os04g54190 // LOC_Os03g01150 // LOC_Os01g04409 // LOC_Os02g48210 // LOC_Os12g40419 // LOC_Os03g12470 // LOC_Os07g04810 // LOC_Os05g47770 // LOC_Os08g40270 // LOC_Os11g36150 // LOC_Os02g02600 // LOC_Os11g40810 // …	GO:0065007	biological regulation	1.6e-14	// LOC_Os04g32790 // LOC_Os01g64790 // LOC_Os03g42630 // LOC_Os10g28000 // LOC_Os01g74540 // LOC_Os01g55150 // LOC_Os05g48850 // LOC_Os09g26920 // LOC_Os02g12770 // LOC_Os06g44320 // LOC_Os02g02840 // LOC_Os07g08460 // LOC_Os12g40920 // LOC_Os01g72330 // LOC_Os11g03540 // LOC_Os05g10620 // LOC_Os01g01650 // LOC_Os02g13710 // LOC_Os08g07700 // LOC_Os05g42190 // LOC_Os03g19375 // LOC_Os01g16030 // …	GO:0044237	cellular metabolic process	2e-29	// LOC_Os03g02190 // LOC_Os04g55060 // LOC_Os01g12570 // LOC_Os02g47940 // LOC_Os03g21730 // LOC_Os05g14180 // LOC_Os06g48160 // LOC_Os01g15290 // LOC_Os02g12770 // LOC_Os05g08370 // LOC_Os06g46930 // LOC_Os11g20790 // LOC_Os02g06910 // LOC_Os01g53220 // LOC_Os12g37400 // LOC_Os04g52780 // LOC_Os08g32600 // LOC_Os05g29880 // LOC_Os03g42630 // LOC_Os03g03570 // LOC_Os04g38910 // LOC_Os04g24140 // …
GO:0043170	macromolecule metabolic process	1.2e-12	// LOC_Os07g48450 // LOC_Os03g43440 // LOC_Os03g57340 // LOC_Os08g07774 // LOC_Os10g05250 // LOC_Os05g42210 // LOC_Os09g29710 // LOC_Os11g44860 // LOC_Os01g26390 // LOC_Os02g07040 // LOC_Os01g34880 // LOC_Os06g47750 // LOC_Os01g58240 // LOC_Os02g40530 // LOC_Os07g41580 // LOC_Os03g27280 // LOC_Os06g02380 // LOC_Os07g04560 // LOC_Os02g34970 // LOC_Os03g20910 // LOC_Os03g53340 // LOC_Os06g45340 // …	GO:0043687	post-translational protein modification	7.4e-24	// LOC_Os03g43440 // LOC_Os07g38810 // LOC_Os05g47750 // LOC_Os02g38780 // LOC_Os05g07090 // LOC_Os03g17700 // LOC_Os04g56080 // LOC_Os01g70130 // LOC_Os01g02360 // LOC_Os04g54190 // LOC_Os01g04409 // LOC_Os02g48210 // LOC_Os12g40419 // LOC_Os03g12470 // LOC_Os07g04810 // LOC_Os05g47770 // LOC_Os08g40270 // LOC_Os11g36150 // LOC_Os02g02600 // LOC_Os11g40810 // LOC_Os02g16040 // LOC_Os03g27280 // …	GO:0045449	regulation of transcription	1.7e-14	// LOC_Os04g32790 // LOC_Os01g64790 // LOC_Os03g42630 // LOC_Os01g74540 // LOC_Os01g55150 // LOC_Os05g48850 // LOC_Os06g44320 // LOC_Os07g08460 // LOC_Os12g40920 // LOC_Os01g72330 // LOC_Os05g10620 // LOC_Os02g13710 // LOC_Os08g07700 // LOC_Os05g42190 // LOC_Os03g19375 // LOC_Os02g49480 // LOC_Os01g07450 // LOC_Os08g15020 // LOC_Os02g51320 // LOC_Os01g54890 // LOC_Os09g35870 // LOC_Os07g44090 // …	GO:0051171	regulation of nitrogen compound metabolic process	8.9e-25	// LOC_Os09g38010 // LOC_Os04g32790 // LOC_Os06g44410 // LOC_Os03g42630 // LOC_Os02g56130 // LOC_Os05g14180 // LOC_Os01g74540 // LOC_Os03g09170 // LOC_Os01g55150 // LOC_Os06g17480 // LOC_Os05g48850 // LOC_Os02g52460 // LOC_Os04g46400 // LOC_Os05g32270 // LOC_Os04g41820 // LOC_Os07g48260 // LOC_Os01g63160 // LOC_Os05g46610 // LOC_Os02g30800 // LOC_Os07g08460 // LOC_Os01g53220 // LOC_Os12g40920 // …
GO:0006468	protein amino acid phosphorylation	2.1e-12	// LOC_Os04g52640 // LOC_Os05g34880 // LOC_Os10g34220 // LOC_Os01g62080 // LOC_Os11g28104 // LOC_Os05g50190 // LOC_Os10g02990 // LOC_Os02g04230 // LOC_Os03g44140 // LOC_Os08g07774 // LOC_Os10g05250 // LOC_Os05g42210 // LOC_Os04g30240 // LOC_Os07g47820 // LOC_Os03g57680 // LOC_Os11g17380 // LOC_Os07g35390 // LOC_Os11g39420 // LOC_Os01g14510 // LOC_Os03g56160 // LOC_Os07g35380 // LOC_Os11g44860 // …	GO:0016310	phosphorylation	1e-23	// LOC_Os03g43440 // LOC_Os07g09610 // LOC_Os07g38810 // LOC_Os05g47750 // LOC_Os05g07090 // LOC_Os03g17700 // LOC_Os04g56080 // LOC_Os01g70130 // LOC_Os01g02360 // LOC_Os04g54190 // LOC_Os01g04409 // LOC_Os02g48210 // LOC_Os12g40419 // LOC_Os03g12470 // LOC_Os07g04810 // LOC_Os05g47770 // LOC_Os08g40270 // LOC_Os11g36150 // LOC_Os02g02600 // LOC_Os11g40810 // LOC_Os03g27280 // LOC_Os01g69920 // …	GO:0019219	regulation of nucleobase, nucleoside, nucleotide and nucleic acid metabolic process	2.3e-14	// LOC_Os04g32790 // LOC_Os01g64790 // LOC_Os03g42630 // LOC_Os01g74540 // LOC_Os01g55150 // LOC_Os05g48850 // LOC_Os06g44320 // LOC_Os07g08460 // LOC_Os12g40920 // LOC_Os01g72330 // LOC_Os05g10620 // LOC_Os02g13710 // LOC_Os08g07700 // LOC_Os05g42190 // LOC_Os03g19375 // LOC_Os02g49480 // LOC_Os01g07450 // LOC_Os08g15020 // LOC_Os02g51320 // LOC_Os01g54890 // LOC_Os09g35870 // LOC_Os07g44090 // …	GO:0019219	regulation of nucleobase, nucleoside, nucleotide and nucleic acid metabolic process	8.9e-25	// LOC_Os09g38010 // LOC_Os04g32790 // LOC_Os06g44410 // LOC_Os03g42630 // LOC_Os02g56130 // LOC_Os05g14180 // LOC_Os01g74540 // LOC_Os03g09170 // LOC_Os01g55150 // LOC_Os06g17480 // LOC_Os05g48850 // LOC_Os02g52460 // LOC_Os04g46400 // LOC_Os05g32270 // LOC_Os04g41820 // LOC_Os07g48260 // LOC_Os01g63160 // LOC_Os05g46610 // LOC_Os02g30800 // LOC_Os07g08460 // LOC_Os01g53220 // LOC_Os12g40920 // …
GO:0044260	cellular macromolecule metabolic process	1e-11	// LOC_Os07g48450 // LOC_Os03g43440 // LOC_Os03g57340 // LOC_Os08g07774 // LOC_Os10g05250 // LOC_Os05g42210 // LOC_Os11g44860 // LOC_Os01g26390 // LOC_Os02g07040 // LOC_Os01g34880 // LOC_Os06g47750 // LOC_Os02g40530 // LOC_Os07g41580 // LOC_Os03g27280 // LOC_Os06g02380 // LOC_Os07g04560 // LOC_Os02g34970 // LOC_Os03g20910 // LOC_Os03g53340 // LOC_Os06g45340 // LOC_Os12g05680 // LOC_Os06g30970 // …	GO:0043412	macromolecule modification	6.5e-23	// LOC_Os03g43440 // LOC_Os07g38810 // LOC_Os05g47750 // LOC_Os02g38780 // LOC_Os05g07090 // LOC_Os03g17700 // LOC_Os02g36770 // LOC_Os04g56080 // LOC_Os01g70130 // LOC_Os01g02360 // LOC_Os04g54190 // LOC_Os03g01150 // LOC_Os01g04409 // LOC_Os02g48210 // LOC_Os12g40419 // LOC_Os03g12470 // LOC_Os07g04810 // LOC_Os05g47770 // LOC_Os08g40270 // LOC_Os11g36150 // LOC_Os02g02600 // LOC_Os11g40810 // …	GO:0051171	regulation of nitrogen compound metabolic process	2.3e-14	// LOC_Os04g32790 // LOC_Os01g64790 // LOC_Os03g42630 // LOC_Os01g74540 // LOC_Os01g55150 // LOC_Os05g48850 // LOC_Os06g44320 // LOC_Os07g08460 // LOC_Os12g40920 // LOC_Os01g72330 // LOC_Os05g10620 // LOC_Os02g13710 // LOC_Os08g07700 // LOC_Os05g42190 // LOC_Os03g19375 // LOC_Os02g49480 // LOC_Os01g07450 // LOC_Os08g15020 // LOC_Os02g51320 // LOC_Os01g54890 // LOC_Os09g35870 // LOC_Os07g44090 // …	GO:0044260	cellular macromolecule metabolic process	1.4e-24	// LOC_Os03g02190 // LOC_Os03g42630 // LOC_Os03g21730 // LOC_Os05g14180 // LOC_Os06g48160 // LOC_Os01g15290 // LOC_Os05g08370 // LOC_Os06g46930 // LOC_Os02g06910 // LOC_Os01g53220 // LOC_Os12g37400 // LOC_Os04g52780 // LOC_Os08g32600 // LOC_Os03g03570 // LOC_Os04g38910 // LOC_Os04g24140 // LOC_Os04g23760 // LOC_Os12g39850 // LOC_Os03g12910 // LOC_Os02g35000 // LOC_Os05g11750 // LOC_Os11g33270 // …
GO:0006464	protein modification process	1.2e-11	// LOC_Os03g43440 // LOC_Os08g07774 // LOC_Os10g05250 // LOC_Os05g42210 // LOC_Os11g44860 // LOC_Os01g26390 // LOC_Os02g07040 // LOC_Os06g47750 // LOC_Os07g38250 // LOC_Os03g27280 // LOC_Os07g07240 // LOC_Os11g07200 // LOC_Os07g48730 // LOC_Os07g31540 // LOC_Os02g32860 // LOC_Os06g30970 // LOC_Os03g57690 // LOC_Os05g14220 // LOC_Os11g47140 // LOC_Os02g35760 // LOC_Os01g02400 // LOC_Os11g36160 // …	GO:0006796	phosphate metabolic process	1.1e-22	// LOC_Os03g43440 // LOC_Os07g09610 // LOC_Os07g38810 // LOC_Os05g47750 // LOC_Os02g38780 // LOC_Os05g07090 // LOC_Os03g17700 // LOC_Os04g56080 // LOC_Os01g70130 // LOC_Os01g02360 // LOC_Os04g54190 // LOC_Os01g04409 // LOC_Os02g48210 // LOC_Os12g40419 // LOC_Os03g12470 // LOC_Os07g04810 // LOC_Os05g47770 // LOC_Os08g40270 // LOC_Os11g36150 // LOC_Os02g02600 // LOC_Os11g40810 // LOC_Os03g27280 // …	GO:0009889	regulation of biosynthetic process	6.4e-14	// LOC_Os04g32790 // LOC_Os01g64790 // LOC_Os03g42630 // LOC_Os01g74540 // LOC_Os01g55150 // LOC_Os05g48850 // LOC_Os06g44320 // LOC_Os07g08460 // LOC_Os12g40920 // LOC_Os01g72330 // LOC_Os05g10620 // LOC_Os02g13710 // LOC_Os08g07700 // LOC_Os05g42190 // LOC_Os03g19375 // LOC_Os02g49480 // LOC_Os01g07450 // LOC_Os08g15020 // LOC_Os02g51320 // LOC_Os01g54890 // LOC_Os09g35870 // LOC_Os07g44090 // …	GO:0045449	regulation of transcription	3.3e-24	// LOC_Os09g38010 // LOC_Os04g32790 // LOC_Os06g44410 // LOC_Os03g42630 // LOC_Os05g14180 // LOC_Os01g74540 // LOC_Os03g09170 // LOC_Os01g55150 // LOC_Os06g17480 // LOC_Os05g48850 // LOC_Os04g46400 // LOC_Os05g32270 // LOC_Os04g41820 // LOC_Os07g48260 // LOC_Os01g63160 // LOC_Os05g46610 // LOC_Os02g30800 // LOC_Os07g08460 // LOC_Os01g53220 // LOC_Os12g40920 // LOC_Os01g60600 // LOC_Os01g72330 // …
GO:0031323	regulation of cellular metabolic process	2.6e-11	// LOC_Os04g52410 // LOC_Os07g48450 // LOC_Os10g18099 // LOC_Os12g01490 // LOC_Os05g07120 // LOC_Os02g04640 // LOC_Os01g19330 // LOC_Os01g09100 // LOC_Os01g61080 // LOC_Os12g37690 // LOC_Os02g12790 // LOC_Os03g21710 // LOC_Os06g37450 // LOC_Os02g45080 // LOC_Os09g28354 // LOC_Os12g43530 // LOC_Os10g28340 // LOC_Os06g24070 // LOC_Os10g41330 // LOC_Os01g43650 // LOC_Os07g48870 // LOC_Os09g28440 // …	GO:0006793	phosphorus metabolic process	1.1e-22	// LOC_Os03g43440 // LOC_Os07g09610 // LOC_Os07g38810 // LOC_Os05g47750 // LOC_Os02g38780 // LOC_Os05g07090 // LOC_Os03g17700 // LOC_Os04g56080 // LOC_Os01g70130 // LOC_Os01g02360 // LOC_Os04g54190 // LOC_Os01g04409 // LOC_Os02g48210 // LOC_Os12g40419 // LOC_Os03g12470 // LOC_Os07g04810 // LOC_Os05g47770 // LOC_Os08g40270 // LOC_Os11g36150 // LOC_Os02g02600 // LOC_Os11g40810 // LOC_Os03g27280 // …	GO:0010556	regulation of macromolecule biosynthetic process	6.4e-14	// LOC_Os04g32790 // LOC_Os01g64790 // LOC_Os03g42630 // LOC_Os01g74540 // LOC_Os01g55150 // LOC_Os05g48850 // LOC_Os06g44320 // LOC_Os07g08460 // LOC_Os12g40920 // LOC_Os01g72330 // LOC_Os05g10620 // LOC_Os02g13710 // LOC_Os08g07700 // LOC_Os05g42190 // LOC_Os03g19375 // LOC_Os02g49480 // LOC_Os01g07450 // LOC_Os08g15020 // LOC_Os02g51320 // LOC_Os01g54890 // LOC_Os09g35870 // LOC_Os07g44090 // …	GO:0043170	macromolecule metabolic process	4.1e-24	// LOC_Os10g25450 // LOC_Os03g02190 // LOC_Os09g25640 // LOC_Os03g42630 // LOC_Os05g04690 // LOC_Os09g37600 // LOC_Os03g21730 // LOC_Os05g14180 // LOC_Os06g48160 // LOC_Os01g15290 // LOC_Os05g08370 // LOC_Os06g46930 // LOC_Os02g06910 // LOC_Os01g53220 // LOC_Os12g37400 // LOC_Os04g52780 // LOC_Os08g32600 // LOC_Os03g03570 // LOC_Os04g38910 // LOC_Os04g24140 // LOC_Os04g23760 // LOC_Os12g39850 // …
GO:0045449	regulation of transcription	2.4e-11	// LOC_Os04g52410 // LOC_Os07g48450 // LOC_Os10g18099 // LOC_Os12g01490 // LOC_Os05g07120 // LOC_Os02g04640 // LOC_Os01g19330 // LOC_Os01g09100 // LOC_Os01g61080 // LOC_Os12g37690 // LOC_Os02g12790 // LOC_Os03g21710 // LOC_Os06g37450 // LOC_Os02g45080 // LOC_Os09g28354 // LOC_Os12g43530 // LOC_Os10g28340 // LOC_Os06g24070 // LOC_Os10g41330 // LOC_Os01g43650 // LOC_Os07g48870 // LOC_Os09g28440 // …	GO:0009987	cellular process	8.4e-22	// LOC_Os02g38780 // LOC_Os07g36700 // LOC_Os03g37640 // LOC_Os01g71320 // LOC_Os02g02050 // LOC_Os07g42960 // LOC_Os05g45410 // LOC_Os01g02360 // LOC_Os03g01150 // LOC_Os06g29844 // LOC_Os04g53830 // LOC_Os02g07770 // LOC_Os02g48210 // LOC_Os12g40419 // LOC_Os03g12470 // LOC_Os01g34880 // LOC_Os05g47770 // LOC_Os01g48446 // LOC_Os11g36150 // LOC_Os02g35660 // LOC_Os09g27930 // LOC_Os07g04560 // …	GO:0031326	regulation of cellular biosynthetic process	6.4e-14	// LOC_Os04g32790 // LOC_Os01g64790 // LOC_Os03g42630 // LOC_Os01g74540 // LOC_Os01g55150 // LOC_Os05g48850 // LOC_Os06g44320 // LOC_Os07g08460 // LOC_Os12g40920 // LOC_Os01g72330 // LOC_Os05g10620 // LOC_Os02g13710 // LOC_Os08g07700 // LOC_Os05g42190 // LOC_Os03g19375 // LOC_Os02g49480 // LOC_Os01g07450 // LOC_Os08g15020 // LOC_Os02g51320 // LOC_Os01g54890 // LOC_Os09g35870 // LOC_Os07g44090 // …	GO:0009889	regulation of biosynthetic process	5.4e-24	// LOC_Os09g38010 // LOC_Os04g32790 // LOC_Os06g44410 // LOC_Os03g42630 // LOC_Os02g56130 // LOC_Os05g14180 // LOC_Os01g74540 // LOC_Os03g09170 // LOC_Os01g55150 // LOC_Os06g17480 // LOC_Os05g48850 // LOC_Os02g52460 // LOC_Os04g46400 // LOC_Os05g32270 // LOC_Os04g41820 // LOC_Os07g48260 // LOC_Os01g63160 // LOC_Os05g46610 // LOC_Os02g30800 // LOC_Os07g08460 // LOC_Os01g53220 // LOC_Os12g40920 // …
GO:0019219	regulation of nucleobase, nucleoside, nucleotide and nucleic acid metabolic process	3e-11	// LOC_Os04g52410 // LOC_Os07g48450 // LOC_Os10g18099 // LOC_Os12g01490 // LOC_Os05g07120 // LOC_Os02g04640 // LOC_Os01g19330 // LOC_Os01g09100 // LOC_Os01g61080 // LOC_Os12g37690 // LOC_Os02g12790 // LOC_Os03g21710 // LOC_Os06g37450 // LOC_Os02g45080 // LOC_Os09g28354 // LOC_Os12g43530 // LOC_Os10g28340 // LOC_Os06g24070 // LOC_Os10g41330 // LOC_Os01g43650 // LOC_Os07g48870 // LOC_Os09g28440 // …	GO:0043170	macromolecule metabolic process	1.5e-21	// LOC_Os02g38780 // LOC_Os07g36700 // LOC_Os01g71320 // LOC_Os03g02750 // LOC_Os05g45410 // LOC_Os01g02360 // LOC_Os03g01150 // LOC_Os02g07770 // LOC_Os02g48210 // LOC_Os12g40419 // LOC_Os03g12470 // LOC_Os01g53630 // LOC_Os05g47770 // LOC_Os01g48446 // LOC_Os11g36150 // LOC_Os02g35660 // LOC_Os09g27930 // LOC_Os07g04560 // LOC_Os12g24040 // LOC_Os05g09020 // LOC_Os06g30970 // LOC_Os07g31540 // …	GO:0006950	response to stress	9.9e-14	// LOC_Os01g18970 // LOC_Os12g09460 // LOC_Os01g18950 // LOC_Os09g32964 // LOC_Os10g02040 // LOC_Os05g35380 // LOC_Os07g19320 // LOC_Os01g22336 // LOC_Os12g29280 // LOC_Os03g25330 // LOC_Os11g27430 // LOC_Os07g44590 // LOC_Os05g04470 // LOC_Os01g73170 // LOC_Os06g46799 // LOC_Os07g48030 // LOC_Os03g25280 // LOC_Os10g41720 // LOC_Os01g12580 // LOC_Os10g39160 // LOC_Os05g04500 // LOC_Os12g10340 // …	GO:0010556	regulation of macromolecule biosynthetic process	5.4e-24	// LOC_Os09g38010 // LOC_Os04g32790 // LOC_Os06g44410 // LOC_Os03g42630 // LOC_Os02g56130 // LOC_Os05g14180 // LOC_Os01g74540 // LOC_Os03g09170 // LOC_Os01g55150 // LOC_Os06g17480 // LOC_Os05g48850 // LOC_Os02g52460 // LOC_Os04g46400 // LOC_Os05g32270 // LOC_Os04g41820 // LOC_Os07g48260 // LOC_Os01g63160 // LOC_Os05g46610 // LOC_Os02g30800 // LOC_Os07g08460 // LOC_Os01g53220 // LOC_Os12g40920 // …
GO:0051171	regulation of nitrogen compound metabolic process	3e-11	// LOC_Os04g52410 // LOC_Os07g48450 // LOC_Os10g18099 // LOC_Os12g01490 // LOC_Os05g07120 // LOC_Os02g04640 // LOC_Os01g19330 // LOC_Os01g09100 // LOC_Os01g61080 // LOC_Os12g37690 // LOC_Os02g12790 // LOC_Os03g21710 // LOC_Os06g37450 // LOC_Os02g45080 // LOC_Os09g28354 // LOC_Os12g43530 // LOC_Os10g28340 // LOC_Os06g24070 // LOC_Os10g41330 // LOC_Os01g43650 // LOC_Os07g48870 // LOC_Os09g28440 // …	GO:0044260	cellular macromolecule metabolic process	1.6e-20	// LOC_Os07g48450 // LOC_Os07g47820 // LOC_Os07g03830 // LOC_Os05g04210 // LOC_Os07g38810 // LOC_Os03g57340 // LOC_Os05g47750 // LOC_Os02g38780 // LOC_Os05g07090 // LOC_Os03g17700 // LOC_Os07g44950 // LOC_Os04g56080 // LOC_Os01g71320 // LOC_Os05g47880 // LOC_Os07g36544 // LOC_Os01g70130 // LOC_Os02g43430 // LOC_Os05g45410 // LOC_Os01g02360 // LOC_Os04g54190 // LOC_Os03g01150 // LOC_Os07g48550 // …	GO:0050794	regulation of cellular process	1.4e-13	// LOC_Os04g32790 // LOC_Os01g64790 // LOC_Os03g42630 // LOC_Os10g28000 // LOC_Os01g74540 // LOC_Os01g55150 // LOC_Os05g48850 // LOC_Os06g44320 // LOC_Os02g02840 // LOC_Os07g08460 // LOC_Os12g40920 // LOC_Os01g72330 // LOC_Os05g10620 // LOC_Os02g13710 // LOC_Os08g07700 // LOC_Os05g42190 // LOC_Os03g19375 // LOC_Os01g16030 // LOC_Os02g49480 // LOC_Os01g07450 // LOC_Os08g15020 // LOC_Os02g51320 // …	GO:0031326	regulation of cellular biosynthetic process	5.4e-24	// LOC_Os09g38010 // LOC_Os04g32790 // LOC_Os06g44410 // LOC_Os03g42630 // LOC_Os02g56130 // LOC_Os05g14180 // LOC_Os01g74540 // LOC_Os03g09170 // LOC_Os01g55150 // LOC_Os06g17480 // LOC_Os05g48850 // LOC_Os02g52460 // LOC_Os04g46400 // LOC_Os05g32270 // LOC_Os04g41820 // LOC_Os07g48260 // LOC_Os01g63160 // LOC_Os05g46610 // LOC_Os02g30800 // LOC_Os07g08460 // LOC_Os01g53220 // LOC_Os12g40920 // …
GO:0016310	phosphorylation	3.4e-11	// LOC_Os04g52640 // LOC_Os05g34880 // LOC_Os10g34220 // LOC_Os01g62080 // LOC_Os11g28104 // LOC_Os05g50190 // LOC_Os10g02990 // LOC_Os02g04230 // LOC_Os03g44140 // LOC_Os08g07774 // LOC_Os10g05250 // LOC_Os05g42210 // LOC_Os04g30240 // LOC_Os07g47820 // LOC_Os03g57680 // LOC_Os11g17380 // LOC_Os07g35390 // LOC_Os11g39420 // LOC_Os01g14510 // LOC_Os03g56160 // LOC_Os07g35380 // LOC_Os11g44860 // …	GO:0045449	regulation of transcription	2.8e-17	// LOC_Os07g48450 // LOC_Os05g04210 // LOC_Os01g64790 // LOC_Os07g44950 // LOC_Os05g45410 // LOC_Os01g18584 // LOC_Os12g43790 // LOC_Os02g07770 // LOC_Os12g22940 // LOC_Os02g35770 // LOC_Os01g64310 // LOC_Os01g48446 // LOC_Os02g35660 // LOC_Os06g09790 // LOC_Os07g04560 // LOC_Os02g34970 // LOC_Os01g69920 // LOC_Os03g53340 // LOC_Os12g05680 // LOC_Os08g33670 // LOC_Os01g19694 // LOC_Os02g47810 // …	GO:0010468	regulation of gene expression	1.4e-13	// LOC_Os04g32790 // LOC_Os01g64790 // LOC_Os03g42630 // LOC_Os01g74540 // LOC_Os01g55150 // LOC_Os05g48850 // LOC_Os06g44320 // LOC_Os07g08460 // LOC_Os12g40920 // LOC_Os01g72330 // LOC_Os05g10620 // LOC_Os02g13710 // LOC_Os08g07700 // LOC_Os05g42190 // LOC_Os03g19375 // LOC_Os02g49480 // LOC_Os01g07450 // LOC_Os08g15020 // LOC_Os02g51320 // LOC_Os01g54890 // LOC_Os09g35870 // LOC_Os07g44090 // …	GO:0031323	regulation of cellular metabolic process	1.2e-23	// LOC_Os09g38010 // LOC_Os04g32790 // LOC_Os06g44410 // LOC_Os03g42630 // LOC_Os02g56130 // LOC_Os05g14180 // LOC_Os01g74540 // LOC_Os03g09170 // LOC_Os01g55150 // LOC_Os06g17480 // LOC_Os05g48850 // LOC_Os02g52460 // LOC_Os04g46400 // LOC_Os05g32270 // LOC_Os04g41820 // LOC_Os07g48260 // LOC_Os01g63160 // LOC_Os05g46610 // LOC_Os02g30800 // LOC_Os07g08460 // LOC_Os01g53220 // LOC_Os12g40920 // …
GO:0043412	macromolecule modification	4e-11	// LOC_Os03g43440 // LOC_Os08g07774 // LOC_Os10g05250 // LOC_Os05g42210 // LOC_Os11g44860 // LOC_Os01g26390 // LOC_Os02g07040 // LOC_Os06g47750 // LOC_Os07g38250 // LOC_Os03g27280 // LOC_Os07g07240 // LOC_Os11g07200 // LOC_Os07g48730 // LOC_Os07g31540 // LOC_Os02g32860 // LOC_Os06g30970 // LOC_Os03g57690 // LOC_Os05g14220 // LOC_Os11g47140 // LOC_Os02g35760 // LOC_Os01g02400 // LOC_Os11g36160 // …	GO:0051171	regulation of nitrogen compound metabolic process	4.2e-17	// LOC_Os07g48450 // LOC_Os05g04210 // LOC_Os01g64790 // LOC_Os07g44950 // LOC_Os05g45410 // LOC_Os01g18584 // LOC_Os12g43790 // LOC_Os02g07770 // LOC_Os12g22940 // LOC_Os02g35770 // LOC_Os01g64310 // LOC_Os01g48446 // LOC_Os02g35660 // LOC_Os06g09790 // LOC_Os07g04560 // LOC_Os02g34970 // LOC_Os01g69920 // LOC_Os03g53340 // LOC_Os12g05680 // LOC_Os08g33670 // LOC_Os01g19694 // LOC_Os02g47810 // …	GO:0031323	regulation of cellular metabolic process	1.7e-13	// LOC_Os04g32790 // LOC_Os01g64790 // LOC_Os03g42630 // LOC_Os01g74540 // LOC_Os01g55150 // LOC_Os05g48850 // LOC_Os06g44320 // LOC_Os07g08460 // LOC_Os12g40920 // LOC_Os01g72330 // LOC_Os05g10620 // LOC_Os02g13710 // LOC_Os08g07700 // LOC_Os05g42190 // LOC_Os03g19375 // LOC_Os02g49480 // LOC_Os01g07450 // LOC_Os08g15020 // LOC_Os02g51320 // LOC_Os01g54890 // LOC_Os09g35870 // LOC_Os07g44090 // …	GO:0009058	biosynthetic process	1.7e-23	// LOC_Os07g44090 // LOC_Os04g55060 // LOC_Os09g38010 // LOC_Os02g57990 // LOC_Os04g32790 // LOC_Os06g44410 // LOC_Os01g12570 // LOC_Os01g67410 // LOC_Os02g56130 // LOC_Os02g47940 // LOC_Os10g39710 // LOC_Os07g22400 // LOC_Os05g14180 // LOC_Os01g74540 // LOC_Os05g39850 // LOC_Os03g09170 // LOC_Os01g55150 // LOC_Os06g17480 // LOC_Os04g41040 // LOC_Os06g35200 // LOC_Os05g48850 // LOC_Os09g34960 // …
GO:0019222	regulation of metabolic process	4.5e-11	// LOC_Os04g52410 // LOC_Os07g48450 // LOC_Os10g18099 // LOC_Os12g01490 // LOC_Os05g07120 // LOC_Os02g04640 // LOC_Os01g19330 // LOC_Os01g09100 // LOC_Os01g61080 // LOC_Os12g37690 // LOC_Os02g12790 // LOC_Os03g21710 // LOC_Os06g37450 // LOC_Os02g45080 // LOC_Os09g28354 // LOC_Os12g43530 // LOC_Os10g28340 // LOC_Os06g24070 // LOC_Os10g41330 // LOC_Os01g43650 // LOC_Os07g07240 // LOC_Os07g48870 // …	GO:0019219	regulation of nucleobase, nucleoside, nucleotide and nucleic acid metabolic process	4.2e-17	// LOC_Os07g48450 // LOC_Os05g04210 // LOC_Os01g64790 // LOC_Os07g44950 // LOC_Os05g45410 // LOC_Os01g18584 // LOC_Os12g43790 // LOC_Os02g07770 // LOC_Os12g22940 // LOC_Os02g35770 // LOC_Os01g64310 // LOC_Os01g48446 // LOC_Os02g35660 // LOC_Os06g09790 // LOC_Os07g04560 // LOC_Os02g34970 // LOC_Os01g69920 // LOC_Os03g53340 // LOC_Os12g05680 // LOC_Os08g33670 // LOC_Os01g19694 // LOC_Os02g47810 // …	GO:0071669	plant-type cell wall organization or biogenesis	5.2e-13	// LOC_Os02g16809 // LOC_Os03g06020 // LOC_Os04g15840 // LOC_Os05g19570 // LOC_Os02g16800 // LOC_Os03g06010 // LOC_Os05g19600 // LOC_Os05g39990 // LOC_Os01g16770 // LOC_Os10g30330 // LOC_Os02g16850 // LOC_Os06g01920	GO:0010468	regulation of gene expression	2e-23	// LOC_Os10g01570 // LOC_Os09g38010 // LOC_Os04g32790 // LOC_Os06g44410 // LOC_Os03g42630 // LOC_Os05g14180 // LOC_Os01g74540 // LOC_Os03g09170 // LOC_Os01g55150 // LOC_Os06g17480 // LOC_Os05g48850 // LOC_Os04g46400 // LOC_Os05g32270 // LOC_Os04g41820 // LOC_Os07g48260 // LOC_Os01g63160 // LOC_Os05g46610 // LOC_Os02g30800 // LOC_Os07g08460 // LOC_Os01g53220 // LOC_Os12g40920 // LOC_Os01g60600 // …
GO:0009889	regulation of biosynthetic process	6.7e-11	// LOC_Os04g52410 // LOC_Os07g48450 // LOC_Os10g18099 // LOC_Os12g01490 // LOC_Os05g07120 // LOC_Os02g04640 // LOC_Os01g19330 // LOC_Os01g09100 // LOC_Os01g61080 // LOC_Os12g37690 // LOC_Os02g12790 // LOC_Os03g21710 // LOC_Os06g37450 // LOC_Os02g45080 // LOC_Os09g28354 // LOC_Os12g43530 // LOC_Os10g28340 // LOC_Os06g24070 // LOC_Os10g41330 // LOC_Os01g43650 // LOC_Os07g48870 // LOC_Os09g28440 // …	GO:0080090	regulation of primary metabolic process	1.1e-16	// LOC_Os07g48450 // LOC_Os05g04210 // LOC_Os01g64790 // LOC_Os07g44950 // LOC_Os05g45410 // LOC_Os01g18584 // LOC_Os12g43790 // LOC_Os02g07770 // LOC_Os12g22940 // LOC_Os02g35770 // LOC_Os01g64310 // LOC_Os01g48446 // LOC_Os02g35660 // LOC_Os02g16040 // LOC_Os06g09790 // LOC_Os07g04560 // LOC_Os02g34970 // LOC_Os01g69920 // LOC_Os03g53340 // LOC_Os12g05680 // LOC_Os06g30970 // LOC_Os08g33670 // …	GO:0009664	plant-type cell wall organization	5.2e-13	// LOC_Os02g16809 // LOC_Os03g06020 // LOC_Os04g15840 // LOC_Os05g19570 // LOC_Os02g16800 // LOC_Os03g06010 // LOC_Os05g19600 // LOC_Os05g39990 // LOC_Os01g16770 // LOC_Os10g30330 // LOC_Os02g16850 // LOC_Os06g01920	GO:0060255	regulation of macromolecule metabolic process	3.5e-23	// LOC_Os10g01570 // LOC_Os09g38010 // LOC_Os04g32790 // LOC_Os06g44410 // LOC_Os03g42630 // LOC_Os02g56130 // LOC_Os05g14180 // LOC_Os01g74540 // LOC_Os03g09170 // LOC_Os01g55150 // LOC_Os06g17480 // LOC_Os05g48850 // LOC_Os02g52460 // LOC_Os04g46400 // LOC_Os05g32270 // LOC_Os04g41820 // LOC_Os07g48260 // LOC_Os01g63160 // LOC_Os05g46610 // LOC_Os02g30800 // LOC_Os07g08460 // LOC_Os01g53220 // …
GO:0010556	regulation of macromolecule biosynthetic process	6.7e-11	// LOC_Os04g52410 // LOC_Os07g48450 // LOC_Os10g18099 // LOC_Os12g01490 // LOC_Os05g07120 // LOC_Os02g04640 // LOC_Os01g19330 // LOC_Os01g09100 // LOC_Os01g61080 // LOC_Os12g37690 // LOC_Os02g12790 // LOC_Os03g21710 // LOC_Os06g37450 // LOC_Os02g45080 // LOC_Os09g28354 // LOC_Os12g43530 // LOC_Os10g28340 // LOC_Os06g24070 // LOC_Os10g41330 // LOC_Os01g43650 // LOC_Os07g48870 // LOC_Os09g28440 // …	GO:0009889	regulation of biosynthetic process	1.5e-16	// LOC_Os07g48450 // LOC_Os05g04210 // LOC_Os01g64790 // LOC_Os07g44950 // LOC_Os05g45410 // LOC_Os01g18584 // LOC_Os12g43790 // LOC_Os02g07770 // LOC_Os12g22940 // LOC_Os02g35770 // LOC_Os01g64310 // LOC_Os01g48446 // LOC_Os02g35660 // LOC_Os06g09790 // LOC_Os07g04560 // LOC_Os02g34970 // LOC_Os01g69920 // LOC_Os03g53340 // LOC_Os12g05680 // LOC_Os08g33670 // LOC_Os01g19694 // LOC_Os02g47810 // …	GO:0080090	regulation of primary metabolic process	6.3e-13	// LOC_Os04g32790 // LOC_Os01g64790 // LOC_Os03g42630 // LOC_Os01g74540 // LOC_Os01g55150 // LOC_Os05g48850 // LOC_Os06g44320 // LOC_Os07g08460 // LOC_Os12g40920 // LOC_Os01g72330 // LOC_Os05g10620 // LOC_Os02g13710 // LOC_Os08g07700 // LOC_Os05g42190 // LOC_Os03g19375 // LOC_Os02g49480 // LOC_Os01g07450 // LOC_Os08g15020 // LOC_Os02g51320 // LOC_Os01g54890 // LOC_Os09g35870 // LOC_Os07g44090 // …	GO:0019222	regulation of metabolic process	4.9e-23	// LOC_Os10g01570 // LOC_Os09g38010 // LOC_Os04g32790 // LOC_Os06g44410 // LOC_Os03g42630 // LOC_Os02g56130 // LOC_Os05g14180 // LOC_Os01g74540 // LOC_Os03g09170 // LOC_Os01g55150 // LOC_Os06g17480 // LOC_Os05g48850 // LOC_Os02g52460 // LOC_Os04g46400 // LOC_Os05g32270 // LOC_Os04g41820 // LOC_Os07g48260 // LOC_Os01g63160 // LOC_Os05g46610 // LOC_Os02g30800 // LOC_Os07g08460 // LOC_Os01g53220 // …
GO:0031326	regulation of cellular biosynthetic process	6.7e-11	// LOC_Os04g52410 // LOC_Os07g48450 // LOC_Os10g18099 // LOC_Os12g01490 // LOC_Os05g07120 // LOC_Os02g04640 // LOC_Os01g19330 // LOC_Os01g09100 // LOC_Os01g61080 // LOC_Os12g37690 // LOC_Os02g12790 // LOC_Os03g21710 // LOC_Os06g37450 // LOC_Os02g45080 // LOC_Os09g28354 // LOC_Os12g43530 // LOC_Os10g28340 // LOC_Os06g24070 // LOC_Os10g41330 // LOC_Os01g43650 // LOC_Os07g48870 // LOC_Os09g28440 // …	GO:0031326	regulation of cellular biosynthetic process	1.5e-16	// LOC_Os07g48450 // LOC_Os05g04210 // LOC_Os01g64790 // LOC_Os07g44950 // LOC_Os05g45410 // LOC_Os01g18584 // LOC_Os12g43790 // LOC_Os02g07770 // LOC_Os12g22940 // LOC_Os02g35770 // LOC_Os01g64310 // LOC_Os01g48446 // LOC_Os02g35660 // LOC_Os06g09790 // LOC_Os07g04560 // LOC_Os02g34970 // LOC_Os01g69920 // LOC_Os03g53340 // LOC_Os12g05680 // LOC_Os08g33670 // LOC_Os01g19694 // LOC_Os02g47810 // …	GO:0050789	regulation of biological process	6.1e-13	// LOC_Os04g32790 // LOC_Os01g64790 // LOC_Os03g42630 // LOC_Os10g28000 // LOC_Os01g74540 // LOC_Os01g55150 // LOC_Os05g48850 // LOC_Os06g44320 // LOC_Os02g02840 // LOC_Os07g08460 // LOC_Os12g40920 // LOC_Os01g72330 // LOC_Os05g10620 // LOC_Os01g01650 // LOC_Os02g13710 // LOC_Os08g07700 // LOC_Os05g42190 // LOC_Os03g19375 // LOC_Os01g16030 // LOC_Os02g49480 // LOC_Os01g07450 // LOC_Os08g15020 // …	GO:0080090	regulation of primary metabolic process	5.2e-23	// LOC_Os09g38010 // LOC_Os04g32790 // LOC_Os06g44410 // LOC_Os03g42630 // LOC_Os02g56130 // LOC_Os05g14180 // LOC_Os01g74540 // LOC_Os03g09170 // LOC_Os01g55150 // LOC_Os06g17480 // LOC_Os05g48850 // LOC_Os02g52460 // LOC_Os04g46400 // LOC_Os05g32270 // LOC_Os04g41820 // LOC_Os07g48260 // LOC_Os01g63160 // LOC_Os05g46610 // LOC_Os02g30800 // LOC_Os07g08460 // LOC_Os01g53220 // LOC_Os12g40920 // …
GO:0080090	regulation of primary metabolic process	7.4e-11	// LOC_Os04g52410 // LOC_Os07g48450 // LOC_Os10g18099 // LOC_Os12g01490 // LOC_Os05g07120 // LOC_Os02g04640 // LOC_Os01g19330 // LOC_Os01g09100 // LOC_Os01g61080 // LOC_Os12g37690 // LOC_Os02g12790 // LOC_Os03g21710 // LOC_Os06g37450 // LOC_Os02g45080 // LOC_Os09g28354 // LOC_Os12g43530 // LOC_Os10g28340 // LOC_Os06g24070 // LOC_Os10g41330 // LOC_Os01g43650 // LOC_Os07g07240 // LOC_Os07g48870 // …	GO:0010556	regulation of macromolecule biosynthetic process	1.5e-16	// LOC_Os07g48450 // LOC_Os05g04210 // LOC_Os01g64790 // LOC_Os07g44950 // LOC_Os05g45410 // LOC_Os01g18584 // LOC_Os12g43790 // LOC_Os02g07770 // LOC_Os12g22940 // LOC_Os02g35770 // LOC_Os01g64310 // LOC_Os01g48446 // LOC_Os02g35660 // LOC_Os06g09790 // LOC_Os07g04560 // LOC_Os02g34970 // LOC_Os01g69920 // LOC_Os03g53340 // LOC_Os12g05680 // LOC_Os08g33670 // LOC_Os01g19694 // LOC_Os02g47810 // …	GO:0006350	transcription	6.1e-13	// LOC_Os04g32790 // LOC_Os01g64790 // LOC_Os03g42630 // LOC_Os01g74540 // LOC_Os01g55150 // LOC_Os05g48850 // LOC_Os06g44320 // LOC_Os07g08460 // LOC_Os12g40920 // LOC_Os01g72330 // LOC_Os05g10620 // LOC_Os02g13710 // LOC_Os08g07700 // LOC_Os05g42190 // LOC_Os03g19375 // LOC_Os02g49480 // LOC_Os01g07450 // LOC_Os08g15020 // LOC_Os02g51320 // LOC_Os01g54890 // LOC_Os09g35870 // LOC_Os07g44090 // …	GO:0006118	electron transport	6.8e-23	// LOC_Os05g04450 // LOC_Os03g49260 // LOC_Os02g14170 // LOC_Os03g55070 // LOC_Os07g45320 // LOC_Os03g25300 // LOC_Os06g37330 // LOC_Os01g51320 // LOC_Os04g46120 // LOC_Os02g29960 // LOC_Os01g15810 // LOC_Os07g35860 // LOC_Os04g03870 // LOC_Os07g23570 // LOC_Os05g04440 // LOC_Os03g22020 // LOC_Os03g52860 // LOC_Os01g63540 // LOC_Os08g20730 // LOC_Os08g43390 // LOC_Os01g36240 // LOC_Os06g35050 // …
GO:0010468	regulation of gene expression	1.2e-10	// LOC_Os04g52410 // LOC_Os07g48450 // LOC_Os10g18099 // LOC_Os12g01490 // LOC_Os05g07120 // LOC_Os02g04640 // LOC_Os01g19330 // LOC_Os01g09100 // LOC_Os01g61080 // LOC_Os12g37690 // LOC_Os02g12790 // LOC_Os03g21710 // LOC_Os06g37450 // LOC_Os02g45080 // LOC_Os09g28354 // LOC_Os12g43530 // LOC_Os10g28340 // LOC_Os06g24070 // LOC_Os10g41330 // LOC_Os01g43650 // LOC_Os07g48870 // LOC_Os09g28440 // …	GO:0031323	regulation of cellular metabolic process	2.3e-16	// LOC_Os07g48450 // LOC_Os05g04210 // LOC_Os01g64790 // LOC_Os07g44950 // LOC_Os05g45410 // LOC_Os01g18584 // LOC_Os12g43790 // LOC_Os02g07770 // LOC_Os12g22940 // LOC_Os02g35770 // LOC_Os01g64310 // LOC_Os01g48446 // LOC_Os02g35660 // LOC_Os06g09790 // LOC_Os07g04560 // LOC_Os02g34970 // LOC_Os01g69920 // LOC_Os03g53340 // LOC_Os12g05680 // LOC_Os01g57350 // LOC_Os08g33670 // LOC_Os01g19694 // …	GO:0060255	regulation of macromolecule metabolic process	1.3e-12	// LOC_Os04g32790 // LOC_Os01g64790 // LOC_Os03g42630 // LOC_Os01g74540 // LOC_Os01g55150 // LOC_Os05g48850 // LOC_Os06g44320 // LOC_Os07g08460 // LOC_Os12g40920 // LOC_Os01g72330 // LOC_Os05g10620 // LOC_Os02g13710 // LOC_Os08g07700 // LOC_Os05g42190 // LOC_Os03g19375 // LOC_Os02g49480 // LOC_Os01g07450 // LOC_Os08g15020 // LOC_Os02g51320 // LOC_Os01g54890 // LOC_Os09g35870 // LOC_Os07g44090 // …	GO:0065007	biological regulation	1.8e-22	// LOC_Os10g25450 // LOC_Os10g01570 // LOC_Os09g38010 // LOC_Os04g32790 // LOC_Os06g44410 // LOC_Os03g42630 // LOC_Os02g56130 // LOC_Os04g35600 // LOC_Os05g14180 // LOC_Os01g74540 // LOC_Os03g09170 // LOC_Os01g55150 // LOC_Os06g17480 // LOC_Os05g48850 // LOC_Os02g52460 // LOC_Os04g46400 // LOC_Os05g32270 // LOC_Os04g41820 // LOC_Os07g48260 // LOC_Os02g12770 // LOC_Os05g46610 // LOC_Os02g02840 // …
GO:0060255	regulation of macromolecule metabolic process	1.4e-10	// LOC_Os04g52410 // LOC_Os07g48450 // LOC_Os10g18099 // LOC_Os12g01490 // LOC_Os05g07120 // LOC_Os02g04640 // LOC_Os01g19330 // LOC_Os01g09100 // LOC_Os01g61080 // LOC_Os12g37690 // LOC_Os02g12790 // LOC_Os03g21710 // LOC_Os06g37450 // LOC_Os02g45080 // LOC_Os09g28354 // LOC_Os12g43530 // LOC_Os10g28340 // LOC_Os06g24070 // LOC_Os10g41330 // LOC_Os01g43650 // LOC_Os07g07240 // LOC_Os07g48870 // …	GO:0060255	regulation of macromolecule metabolic process	2.9e-16	// LOC_Os07g48450 // LOC_Os05g04210 // LOC_Os01g64790 // LOC_Os07g44950 // LOC_Os05g45410 // LOC_Os01g18584 // LOC_Os12g43790 // LOC_Os02g07770 // LOC_Os12g22940 // LOC_Os02g35770 // LOC_Os01g64310 // LOC_Os01g48446 // LOC_Os02g35660 // LOC_Os02g16040 // LOC_Os06g09790 // LOC_Os07g04560 // LOC_Os02g34970 // LOC_Os01g69920 // LOC_Os03g53340 // LOC_Os12g05680 // LOC_Os06g30970 // LOC_Os08g33670 // …	GO:0019222	regulation of metabolic process	2.6e-12	// LOC_Os04g32790 // LOC_Os01g64790 // LOC_Os03g42630 // LOC_Os01g74540 // LOC_Os01g55150 // LOC_Os05g48850 // LOC_Os06g44320 // LOC_Os07g08460 // LOC_Os12g40920 // LOC_Os01g72330 // LOC_Os05g10620 // LOC_Os02g13710 // LOC_Os08g07700 // LOC_Os05g42190 // LOC_Os03g19375 // LOC_Os02g49480 // LOC_Os01g07450 // LOC_Os08g15020 // LOC_Os02g51320 // LOC_Os01g54890 // LOC_Os09g35870 // LOC_Os07g44090 // …	GO:0006350	transcription	2.9e-22	// LOC_Os09g38010 // LOC_Os04g32790 // LOC_Os06g44410 // LOC_Os03g42630 // LOC_Os05g14180 // LOC_Os01g74540 // LOC_Os03g09170 // LOC_Os01g55150 // LOC_Os06g17480 // LOC_Os05g48850 // LOC_Os04g46400 // LOC_Os05g32270 // LOC_Os04g41820 // LOC_Os07g48260 // LOC_Os01g63160 // LOC_Os05g46610 // LOC_Os02g30800 // LOC_Os07g08460 // LOC_Os01g53220 // LOC_Os12g40920 // LOC_Os01g60600 // LOC_Os01g72330 // …
GO:0006350	transcription	1.7e-10	// LOC_Os04g52410 // LOC_Os07g48450 // LOC_Os10g18099 // LOC_Os12g01490 // LOC_Os05g07120 // LOC_Os02g04640 // LOC_Os01g19330 // LOC_Os01g09100 // LOC_Os01g61080 // LOC_Os12g37690 // LOC_Os02g12790 // LOC_Os03g21710 // LOC_Os06g37450 // LOC_Os02g45080 // LOC_Os09g28354 // LOC_Os12g43530 // LOC_Os10g28340 // LOC_Os06g24070 // LOC_Os10g41330 // LOC_Os01g43650 // LOC_Os07g48870 // LOC_Os09g28440 // …	GO:0019222	regulation of metabolic process	3.2e-16	// LOC_Os07g48450 // LOC_Os05g04210 // LOC_Os01g64790 // LOC_Os07g44950 // LOC_Os05g45410 // LOC_Os01g18584 // LOC_Os12g43790 // LOC_Os02g07770 // LOC_Os12g22940 // LOC_Os02g35770 // LOC_Os01g64310 // LOC_Os01g48446 // LOC_Os02g35660 // LOC_Os02g16040 // LOC_Os06g09790 // LOC_Os07g04560 // LOC_Os02g34970 // LOC_Os01g69920 // LOC_Os03g53340 // LOC_Os12g05680 // LOC_Os01g57350 // LOC_Os08g33670 // …	GO:0071554	cell wall organization or biogenesis	7.5e-12	// LOC_Os02g16809 // LOC_Os03g06020 // LOC_Os01g21034 // LOC_Os05g19570 // LOC_Os06g10910 // LOC_Os04g15840 // LOC_Os02g16800 // LOC_Os03g06010 // LOC_Os09g32080 // LOC_Os05g19600 // LOC_Os05g04690 // LOC_Os09g37600 // LOC_Os05g39990 // LOC_Os01g16770 // LOC_Os01g53840 // LOC_Os02g16850 // LOC_Os04g37650 // LOC_Os10g30330 // LOC_Os06g01920 // LOC_Os09g27890	GO:0044249	cellular biosynthetic process	8.5e-22	// LOC_Os04g55060 // LOC_Os09g38010 // LOC_Os02g57990 // LOC_Os04g32790 // LOC_Os06g44410 // LOC_Os01g12570 // LOC_Os01g67410 // LOC_Os02g56130 // LOC_Os02g47940 // LOC_Os07g22400 // LOC_Os05g14180 // LOC_Os01g74540 // LOC_Os05g39850 // LOC_Os03g09170 // LOC_Os01g55150 // LOC_Os06g17480 // LOC_Os04g41040 // LOC_Os06g35200 // LOC_Os05g48850 // LOC_Os09g34960 // LOC_Os02g52460 // LOC_Os01g62900 // …
GO:0006796	phosphate metabolic process	2.1e-10	// LOC_Os04g52640 // LOC_Os05g34880 // LOC_Os10g34220 // LOC_Os01g62080 // LOC_Os11g28104 // LOC_Os05g50190 // LOC_Os10g02990 // LOC_Os02g04230 // LOC_Os03g44140 // LOC_Os08g07774 // LOC_Os10g05250 // LOC_Os05g42210 // LOC_Os04g30240 // LOC_Os07g47820 // LOC_Os03g57680 // LOC_Os11g13820 // LOC_Os11g17380 // LOC_Os07g35390 // LOC_Os11g39420 // LOC_Os01g14510 // LOC_Os03g56160 // LOC_Os07g35380 // …	GO:0010468	regulation of gene expression	4e-16	// LOC_Os07g48450 // LOC_Os05g04210 // LOC_Os01g64790 // LOC_Os07g44950 // LOC_Os05g45410 // LOC_Os01g18584 // LOC_Os12g43790 // LOC_Os02g07770 // LOC_Os12g22940 // LOC_Os02g35770 // LOC_Os01g64310 // LOC_Os01g48446 // LOC_Os02g35660 // LOC_Os06g09790 // LOC_Os07g04560 // LOC_Os02g34970 // LOC_Os01g69920 // LOC_Os03g53340 // LOC_Os12g05680 // LOC_Os08g33670 // LOC_Os01g19694 // LOC_Os02g47810 // …	GO:0044238	primary metabolic process	3.4e-11	// LOC_Os07g44090 // LOC_Os05g26820 // LOC_Os04g55060 // LOC_Os08g14940 // LOC_Os10g25090 // LOC_Os01g67950 // LOC_Os04g32790 // LOC_Os01g08330 // LOC_Os07g08340 // LOC_Os03g42630 // LOC_Os05g04690 // LOC_Os08g40180 // LOC_Os01g58550 // LOC_Os03g02610 // LOC_Os01g74540 // LOC_Os02g13710 // LOC_Os08g40280 // LOC_Os03g63490 // LOC_Os05g30820 // LOC_Os01g55150 // LOC_Os06g35200 // LOC_Os05g48850 // …	GO:0050794	regulation of cellular process	1.2e-21	// LOC_Os09g38010 // LOC_Os04g32790 // LOC_Os06g44410 // LOC_Os03g42630 // LOC_Os02g56130 // LOC_Os04g35600 // LOC_Os05g14180 // LOC_Os01g74540 // LOC_Os03g09170 // LOC_Os01g55150 // LOC_Os06g17480 // LOC_Os05g48850 // LOC_Os02g52460 // LOC_Os04g46400 // LOC_Os05g32270 // LOC_Os04g41820 // LOC_Os07g48260 // LOC_Os01g63160 // LOC_Os05g46610 // LOC_Os02g02840 // LOC_Os02g30800 // LOC_Os07g08460 // …
GO:0006793	phosphorus metabolic process	2.1e-10	// LOC_Os04g52640 // LOC_Os05g34880 // LOC_Os10g34220 // LOC_Os01g62080 // LOC_Os11g28104 // LOC_Os05g50190 // LOC_Os10g02990 // LOC_Os02g04230 // LOC_Os03g44140 // LOC_Os08g07774 // LOC_Os10g05250 // LOC_Os05g42210 // LOC_Os04g30240 // LOC_Os07g47820 // LOC_Os03g57680 // LOC_Os11g13820 // LOC_Os11g17380 // LOC_Os07g35390 // LOC_Os11g39420 // LOC_Os01g14510 // LOC_Os03g56160 // LOC_Os07g35380 // …	GO:0006350	transcription	1.2e-15	// LOC_Os07g48450 // LOC_Os05g04210 // LOC_Os01g64790 // LOC_Os07g44950 // LOC_Os05g45410 // LOC_Os01g18584 // LOC_Os12g43790 // LOC_Os02g07770 // LOC_Os12g22940 // LOC_Os02g35770 // LOC_Os01g64310 // LOC_Os01g48446 // LOC_Os02g35660 // LOC_Os06g09790 // LOC_Os07g04560 // LOC_Os02g34970 // LOC_Os01g69920 // LOC_Os03g53340 // LOC_Os12g05680 // LOC_Os08g33670 // LOC_Os01g19694 // LOC_Os02g47810 // …	GO:0051179	localization	3e-10	// LOC_Os06g34830 // LOC_Os02g37040 // LOC_Os04g41450 // LOC_Os07g07860 // LOC_Os11g04060 // LOC_Os10g40420 // LOC_Os01g04950 // LOC_Os05g04610 // LOC_Os03g43970 // LOC_Os05g33960 // LOC_Os08g38850 // LOC_Os07g07790 // LOC_Os02g44080 // LOC_Os12g40920 // LOC_Os01g50080 // LOC_Os08g43250 // LOC_Os02g58530 // LOC_Os12g03260 // LOC_Os04g17100 // LOC_Os01g16030 // LOC_Os02g07870 // LOC_Os11g02350 // …	GO:0050789	regulation of biological process	4.1e-21	// LOC_Os10g01570 // LOC_Os09g38010 // LOC_Os04g32790 // LOC_Os06g44410 // LOC_Os03g42630 // LOC_Os02g56130 // LOC_Os04g35600 // LOC_Os05g14180 // LOC_Os01g74540 // LOC_Os03g09170 // LOC_Os01g55150 // LOC_Os06g17480 // LOC_Os05g48850 // LOC_Os02g52460 // LOC_Os04g46400 // LOC_Os05g32270 // LOC_Os04g41820 // LOC_Os07g48260 // LOC_Os01g63160 // LOC_Os05g46610 // LOC_Os02g02840 // LOC_Os02g30800 // …
GO:0050789	regulation of biological process	9.9e-10	// LOC_Os07g48450 // LOC_Os03g43440 // LOC_Os08g44960 // LOC_Os02g40530 // LOC_Os01g13610 // LOC_Os07g41580 // LOC_Os07g07240 // LOC_Os02g34970 // LOC_Os03g53340 // LOC_Os03g06630 // LOC_Os12g05680 // LOC_Os06g30970 // LOC_Os02g47810 // LOC_Os05g37170 // LOC_Os04g47810 // LOC_Os01g40260 // LOC_Os10g35300 // LOC_Os09g35790 // LOC_Os03g42230 // LOC_Os04g52410 // LOC_Os10g18099 // LOC_Os12g01490 // …	GO:0006807	nitrogen compound metabolic process	1.1e-14	// LOC_Os07g48450 // LOC_Os06g49110 // LOC_Os05g04210 // LOC_Os01g64790 // LOC_Os07g44950 // LOC_Os07g42960 // LOC_Os05g45410 // LOC_Os01g46570 // LOC_Os12g40630 // LOC_Os01g18584 // LOC_Os12g43790 // LOC_Os02g39790 // LOC_Os02g07770 // LOC_Os12g05680 // LOC_Os12g22940 // LOC_Os02g35770 // LOC_Os01g64310 // LOC_Os01g48446 // LOC_Os02g35660 // LOC_Os06g09790 // LOC_Os07g04560 // LOC_Os02g34970 // …	GO:0005975	carbohydrate metabolic process	5e-10	// LOC_Os01g64100 // LOC_Os03g02610 // LOC_Os01g04300 // LOC_Os10g07290 // LOC_Os02g57770 // LOC_Os02g17880 // LOC_Os07g09890 // LOC_Os07g08340 // LOC_Os01g46950 // LOC_Os05g04690 // LOC_Os07g35520 // LOC_Os01g19220 // LOC_Os04g58555 // LOC_Os02g17900 // LOC_Os07g45260 // LOC_Os04g39610 // LOC_Os05g50260 // LOC_Os04g46560 // LOC_Os03g52630 // LOC_Os01g71280 // LOC_Os04g51510 // LOC_Os07g34580 // …	GO:0006139	nucleobase, nucleoside, nucleotide and nucleic acid metabolic process	5.5e-21	// LOC_Os10g01570 // LOC_Os09g38010 // LOC_Os04g32790 // LOC_Os06g44410 // LOC_Os03g42630 // LOC_Os05g45740 // LOC_Os02g56130 // LOC_Os07g44690 // LOC_Os05g14180 // LOC_Os01g74540 // LOC_Os05g39850 // LOC_Os03g09170 // LOC_Os01g55150 // LOC_Os06g17480 // LOC_Os03g21140 // LOC_Os05g48850 // LOC_Os04g51510 // LOC_Os02g52460 // LOC_Os04g46400 // LOC_Os05g32270 // LOC_Os11g29380 // LOC_Os07g48260 // …
GO:0065007	biological regulation	1.2e-09	// LOC_Os07g48450 // LOC_Os03g43440 // LOC_Os08g44960 // LOC_Os01g58240 // LOC_Os02g40530 // LOC_Os01g13610 // LOC_Os07g41580 // LOC_Os07g07240 // LOC_Os02g34970 // LOC_Os03g53340 // LOC_Os03g06630 // LOC_Os12g05680 // LOC_Os06g30970 // LOC_Os02g47810 // LOC_Os05g37170 // LOC_Os04g47810 // LOC_Os01g40260 // LOC_Os10g35300 // LOC_Os06g51070 // LOC_Os09g35790 // LOC_Os03g42230 // LOC_Os04g52410 // …	GO:0044267	cellular protein metabolic process	9.9e-14	// LOC_Os03g43440 // LOC_Os07g38810 // LOC_Os03g57340 // LOC_Os05g47750 // LOC_Os02g38780 // LOC_Os05g07090 // LOC_Os03g17700 // LOC_Os02g36770 // LOC_Os04g56080 // LOC_Os01g70130 // LOC_Os01g02360 // LOC_Os04g54190 // LOC_Os03g01150 // LOC_Os01g04409 // LOC_Os02g48210 // LOC_Os12g40419 // LOC_Os02g35770 // LOC_Os03g12470 // LOC_Os07g04810 // LOC_Os05g47770 // LOC_Os08g40270 // LOC_Os11g36150 // …	GO:0006629	lipid metabolic process	7.3e-10	// LOC_Os01g22640 // LOC_Os04g55060 // LOC_Os01g44130 // LOC_Os03g02710 // LOC_Os01g02890 // LOC_Os01g11730 // LOC_Os02g09610 // LOC_Os02g50000 // LOC_Os12g41980 // LOC_Os09g39430 // LOC_Os02g42660 // LOC_Os09g34960 // LOC_Os02g30060 // LOC_Os08g40180 // LOC_Os01g22660 // LOC_Os01g46290 // LOC_Os07g47210 // LOC_Os10g30290 // LOC_Os12g41970 // LOC_Os02g18870 // LOC_Os09g36880 // LOC_Os05g11910 // …	GO:0006807	nitrogen compound metabolic process	6.4e-21	// LOC_Os10g01570 // LOC_Os09g38010 // LOC_Os04g32790 // LOC_Os06g44410 // LOC_Os03g42630 // LOC_Os05g45740 // LOC_Os05g04690 // LOC_Os02g56130 // LOC_Os02g47940 // LOC_Os07g44690 // LOC_Os05g14180 // LOC_Os01g74540 // LOC_Os05g39850 // LOC_Os03g09170 // LOC_Os01g55150 // LOC_Os06g17480 // LOC_Os03g21140 // LOC_Os05g48850 // LOC_Os04g51510 // LOC_Os03g58300 // LOC_Os02g52460 // LOC_Os01g62900 // …
GO:0050794	regulation of cellular process	1.9e-09	// LOC_Os04g52410 // LOC_Os07g48450 // LOC_Os03g43440 // LOC_Os07g30300 // LOC_Os10g18099 // LOC_Os12g01490 // LOC_Os06g37450 // LOC_Os05g07120 // LOC_Os02g04640 // LOC_Os01g19330 // LOC_Os01g09100 // LOC_Os01g61080 // LOC_Os12g37690 // LOC_Os02g12790 // LOC_Os03g53340 // LOC_Os03g21710 // LOC_Os10g40130 // LOC_Os02g45080 // LOC_Os09g28354 // LOC_Os12g43530 // LOC_Os10g28340 // LOC_Os06g24070 // …	GO:0005975	carbohydrate metabolic process	9.6e-14	// LOC_Os01g53000 // LOC_Os07g36740 // LOC_Os02g33110 // LOC_Os01g19170 // LOC_Os01g71474 // LOC_Os10g39840 // LOC_Os11g12810 // LOC_Os07g07340 // LOC_Os01g18400 // LOC_Os01g71350 // LOC_Os07g36690 // LOC_Os07g36700 // LOC_Os01g66710 // LOC_Os01g71320 // LOC_Os05g47880 // LOC_Os03g22120 // LOC_Os10g39680 // LOC_Os09g31270 // LOC_Os05g49430 // LOC_Os02g08030 // LOC_Os11g47600 // LOC_Os11g47350 // …	GO:0051234	establishment of localization	7.9e-10	// LOC_Os06g34830 // LOC_Os02g37040 // LOC_Os04g41450 // LOC_Os07g07860 // LOC_Os11g04060 // LOC_Os10g40420 // LOC_Os01g04950 // LOC_Os05g04610 // LOC_Os03g43970 // LOC_Os05g33960 // LOC_Os08g38850 // LOC_Os07g07790 // LOC_Os02g44080 // LOC_Os12g40920 // LOC_Os01g50080 // LOC_Os08g43250 // LOC_Os12g03260 // LOC_Os04g17100 // LOC_Os01g16030 // LOC_Os02g07870 // LOC_Os11g02350 // LOC_Os03g57990 // …	GO:0009059	macromolecule biosynthetic process	1.3e-20	// LOC_Os01g63160 // LOC_Os09g38010 // LOC_Os02g57990 // LOC_Os04g32790 // LOC_Os06g44410 // LOC_Os03g42630 // LOC_Os02g56130 // LOC_Os07g22400 // LOC_Os05g14180 // LOC_Os01g74540 // LOC_Os05g39850 // LOC_Os03g09170 // LOC_Os01g55150 // LOC_Os06g17480 // LOC_Os04g41040 // LOC_Os06g35200 // LOC_Os05g48850 // LOC_Os02g52460 // LOC_Os04g46400 // LOC_Os05g32270 // LOC_Os11g29380 // LOC_Os01g59730 // …
GO:0006022	aminoglycan metabolic process	9.3e-09	// LOC_Os06g51050 // LOC_Os06g51060 // LOC_Os10g39700 // LOC_Os10g39680 // LOC_Os04g41680 // LOC_Os05g33140 // LOC_Os10g40130 // LOC_Os05g33130	GO:0065007	biological regulation	4.3e-13	// LOC_Os07g48450 // LOC_Os03g43440 // LOC_Os05g04210 // LOC_Os01g64790 // LOC_Os07g44950 // LOC_Os07g30300 // LOC_Os03g02750 // LOC_Os05g45410 // LOC_Os01g18584 // LOC_Os12g43790 // LOC_Os02g07770 // LOC_Os12g05680 // LOC_Os12g22940 // LOC_Os02g35770 // LOC_Os01g64310 // LOC_Os01g48446 // LOC_Os02g35660 // LOC_Os01g13610 // LOC_Os02g16040 // LOC_Os06g09790 // LOC_Os07g04560 // LOC_Os02g34970 // …	GO:0006810	transport	7.9e-10	// LOC_Os06g34830 // LOC_Os02g37040 // LOC_Os04g41450 // LOC_Os07g07860 // LOC_Os11g04060 // LOC_Os10g40420 // LOC_Os01g04950 // LOC_Os05g04610 // LOC_Os03g43970 // LOC_Os05g33960 // LOC_Os08g38850 // LOC_Os07g07790 // LOC_Os02g44080 // LOC_Os12g40920 // LOC_Os01g50080 // LOC_Os08g43250 // LOC_Os12g03260 // LOC_Os04g17100 // LOC_Os01g16030 // LOC_Os02g07870 // LOC_Os11g02350 // LOC_Os03g57990 // …	GO:0034645	cellular macromolecule biosynthetic process	2.1e-20	// LOC_Os01g63160 // LOC_Os09g38010 // LOC_Os02g57990 // LOC_Os04g32790 // LOC_Os06g44410 // LOC_Os03g42630 // LOC_Os02g56130 // LOC_Os07g22400 // LOC_Os05g14180 // LOC_Os01g74540 // LOC_Os05g39850 // LOC_Os03g09170 // LOC_Os01g55150 // LOC_Os06g17480 // LOC_Os04g41040 // LOC_Os06g35200 // LOC_Os05g48850 // LOC_Os02g52460 // LOC_Os04g46400 // LOC_Os05g32270 // LOC_Os11g29380 // LOC_Os01g59730 // …
GO:0044267	cellular protein metabolic process	1.7e-08	// LOC_Os03g43440 // LOC_Os03g57340 // LOC_Os08g07774 // LOC_Os10g05250 // LOC_Os05g42210 // LOC_Os11g44860 // LOC_Os01g26390 // LOC_Os02g07040 // LOC_Os06g47750 // LOC_Os07g38250 // LOC_Os03g27280 // LOC_Os06g02380 // LOC_Os07g07240 // LOC_Os03g53340 // LOC_Os06g45340 // LOC_Os06g30970 // LOC_Os07g48730 // LOC_Os07g31540 // LOC_Os02g32860 // LOC_Os03g18200 // LOC_Os03g57690 // LOC_Os05g14220 // …	GO:0050789	regulation of biological process	1.3e-12	// LOC_Os07g48450 // LOC_Os03g43440 // LOC_Os05g04210 // LOC_Os01g64790 // LOC_Os07g44950 // LOC_Os07g30300 // LOC_Os05g45410 // LOC_Os01g18584 // LOC_Os12g43790 // LOC_Os02g07770 // LOC_Os12g05680 // LOC_Os12g22940 // LOC_Os02g35770 // LOC_Os01g64310 // LOC_Os01g48446 // LOC_Os02g35660 // LOC_Os01g13610 // LOC_Os02g16040 // LOC_Os06g09790 // LOC_Os07g04560 // LOC_Os02g34970 // LOC_Os01g69920 // …	GO:0005976	polysaccharide metabolic process	3.9e-09	// LOC_Os10g42750 // LOC_Os07g36750 // LOC_Os09g25490 // LOC_Os05g04690 // LOC_Os04g51510 // LOC_Os07g34580 // LOC_Os02g17880 // LOC_Os08g06380 // LOC_Os09g32080 // LOC_Os08g14200 // LOC_Os02g57770 // LOC_Os07g10770 // LOC_Os11g27400 // LOC_Os02g17900 // LOC_Os07g36630 // LOC_Os01g54620 // LOC_Os05g08370 // LOC_Os10g32980 // LOC_Os11g33270	GO:0006950	response to stress	1.4e-19	// LOC_Os09g34150 // LOC_Os05g04450 // LOC_Os02g14170 // LOC_Os02g52460 // LOC_Os05g41990 // LOC_Os03g25300 // LOC_Os01g15810 // LOC_Os01g57340 // LOC_Os06g44050 // LOC_Os05g04440 // LOC_Os03g22020 // LOC_Os10g04110 // LOC_Os08g20730 // LOC_Os03g10220 // LOC_Os01g36240 // LOC_Os03g63150 // LOC_Os03g25330 // LOC_Os04g59160 // LOC_Os12g08920 // LOC_Os05g35380 // LOC_Os01g56940 // LOC_Os06g48010 // …
GO:0000272	polysaccharide catabolic process	6e-08	// LOC_Os06g51050 // LOC_Os10g32810 // LOC_Os06g51060 // LOC_Os10g39700 // LOC_Os10g39680 // LOC_Os04g41680 // LOC_Os05g33140 // LOC_Os05g33130	GO:0050794	regulation of cellular process	2.5e-12	// LOC_Os07g48450 // LOC_Os03g43440 // LOC_Os05g04210 // LOC_Os01g64790 // LOC_Os07g44950 // LOC_Os07g30300 // LOC_Os05g45410 // LOC_Os01g18584 // LOC_Os12g43790 // LOC_Os02g07770 // LOC_Os12g05680 // LOC_Os12g22940 // LOC_Os02g35770 // LOC_Os01g64310 // LOC_Os01g48446 // LOC_Os02g35660 // LOC_Os06g09790 // LOC_Os07g04560 // LOC_Os02g34970 // LOC_Os01g69920 // LOC_Os03g53340 // LOC_Os07g08840 // …	GO:0009058	biosynthetic process	4.8e-09	// LOC_Os07g44090 // LOC_Os04g55060 // LOC_Os04g32790 // LOC_Os01g64790 // LOC_Os01g02890 // LOC_Os03g42630 // LOC_Os01g74540 // LOC_Os03g63490 // LOC_Os01g55150 // LOC_Os06g35200 // LOC_Os05g48850 // LOC_Os01g62900 // LOC_Os02g30060 // LOC_Os01g16146 // LOC_Os06g44320 // LOC_Os04g54360 // LOC_Os07g08460 // LOC_Os12g40920 // LOC_Os01g72330 // LOC_Os03g19370 // LOC_Os03g18590 // LOC_Os02g13710 // …	GO:0050896	response to stimulus	2.3e-19	// LOC_Os09g34150 // LOC_Os05g04450 // LOC_Os03g02939 // LOC_Os02g14170 // LOC_Os04g57800 // LOC_Os02g52460 // LOC_Os05g41990 // LOC_Os02g58620 // LOC_Os03g25300 // LOC_Os01g15810 // LOC_Os01g57340 // LOC_Os06g44050 // LOC_Os05g04440 // LOC_Os03g22020 // LOC_Os08g43250 // LOC_Os10g04110 // LOC_Os08g20730 // LOC_Os03g10220 // LOC_Os01g36240 // LOC_Os03g63150 // LOC_Os03g25330 // LOC_Os04g59160 // …
GO:0006026	aminoglycan catabolic process	9.7e-08	// LOC_Os06g51050 // LOC_Os06g51060 // LOC_Os10g39700 // LOC_Os10g39680 // LOC_Os04g41680 // LOC_Os05g33140 // LOC_Os05g33130	GO:0019538	protein metabolic process	2.7e-12	// LOC_Os03g43440 // LOC_Os07g38810 // LOC_Os12g24650 // LOC_Os05g47750 // LOC_Os02g38780 // LOC_Os05g07090 // LOC_Os03g17700 // LOC_Os02g36770 // LOC_Os04g56080 // LOC_Os09g29710 // LOC_Os03g02750 // LOC_Os01g70130 // LOC_Os02g48860 // LOC_Os01g02360 // LOC_Os04g54190 // LOC_Os03g01150 // LOC_Os01g04409 // LOC_Os02g48210 // LOC_Os12g40419 // LOC_Os02g35770 // LOC_Os03g12470 // LOC_Os01g53630 // …	GO:0071555	cell wall organization	5.3e-09	// LOC_Os02g16809 // LOC_Os03g06020 // LOC_Os01g21034 // LOC_Os05g19570 // LOC_Os04g15840 // LOC_Os02g16800 // LOC_Os03g06010 // LOC_Os05g19600 // LOC_Os05g39990 // LOC_Os01g16770 // LOC_Os10g30330 // LOC_Os02g16850 // LOC_Os06g01920	GO:0071554	cell wall organization or biogenesis	5.2e-19	// LOC_Os04g46740 // LOC_Os02g16839 // LOC_Os05g04690 // LOC_Os01g60770 // LOC_Os05g44600 // LOC_Os02g16850 // LOC_Os03g06020 // LOC_Os09g27890 // LOC_Os03g06000 // LOC_Os09g28460 // LOC_Os01g53840 // LOC_Os01g14660 // LOC_Os03g06040 // LOC_Os02g16809 // LOC_Os09g26360 // LOC_Os04g15840 // LOC_Os02g16730 // LOC_Os02g16800 // LOC_Os09g32080 // LOC_Os05g19600 // LOC_Os01g44340 // LOC_Os05g39990 // …
GO:0006032	chitin catabolic process	9.7e-08	// LOC_Os06g51050 // LOC_Os06g51060 // LOC_Os10g39700 // LOC_Os10g39680 // LOC_Os04g41680 // LOC_Os05g33140 // LOC_Os05g33130	GO:0006139	nucleobase, nucleoside, nucleotide and nucleic acid metabolic process	3.3e-10	// LOC_Os07g48450 // LOC_Os05g04210 // LOC_Os01g64790 // LOC_Os07g44950 // LOC_Os05g45410 // LOC_Os01g46570 // LOC_Os01g18584 // LOC_Os12g43790 // LOC_Os02g07770 // LOC_Os12g05680 // LOC_Os12g22940 // LOC_Os02g35770 // LOC_Os01g64310 // LOC_Os01g48446 // LOC_Os02g35660 // LOC_Os06g09790 // LOC_Os07g04560 // LOC_Os02g34970 // LOC_Os01g69920 // LOC_Os03g53340 // LOC_Os05g09020 // LOC_Os08g33670 // …	GO:0009987	cellular process	8.3e-09	// LOC_Os04g55060 // LOC_Os03g51600 // LOC_Os01g67950 // LOC_Os04g32790 // LOC_Os01g64790 // LOC_Os07g19320 // LOC_Os03g42630 // LOC_Os08g40180 // LOC_Os11g27430 // LOC_Os10g28000 // LOC_Os01g54080 // LOC_Os01g74540 // LOC_Os08g36630 // LOC_Os08g40280 // LOC_Os03g63490 // LOC_Os05g30820 // LOC_Os01g55150 // LOC_Os06g35200 // LOC_Os05g48850 // LOC_Os11g06740 // LOC_Os04g51510 // LOC_Os01g58550 // …	GO:0071669	plant-type cell wall organization or biogenesis	5.9e-19	// LOC_Os02g16809 // LOC_Os03g06020 // LOC_Os04g15840 // LOC_Os05g19570 // LOC_Os02g16730 // LOC_Os02g16800 // LOC_Os02g16839 // LOC_Os05g19600 // LOC_Os06g01920 // LOC_Os01g60770 // LOC_Os05g39990 // LOC_Os01g16770 // LOC_Os03g06040 // LOC_Os02g16850 // LOC_Os03g06000 // LOC_Os01g14660 // LOC_Os01g14650 // LOC_Os10g30330
GO:0006030	chitin metabolic process	9.7e-08	// LOC_Os06g51050 // LOC_Os06g51060 // LOC_Os10g39700 // LOC_Os10g39680 // LOC_Os04g41680 // LOC_Os05g33140 // LOC_Os05g33130	GO:0016998	cell wall macromolecule catabolic process	1.1e-09	// LOC_Os10g38040 // LOC_Os03g01990 // LOC_Os06g51050 // LOC_Os06g51060 // LOC_Os01g18400 // LOC_Os10g39700 // LOC_Os10g39680 // LOC_Os04g41680 // LOC_Os05g33140 // LOC_Os04g41640 // LOC_Os03g02685 // LOC_Os05g33130	GO:0044042	glucan metabolic process	9.3e-09	// LOC_Os10g42750 // LOC_Os07g36750 // LOC_Os09g25490 // LOC_Os04g51510 // LOC_Os07g34580 // LOC_Os02g17880 // LOC_Os08g14200 // LOC_Os02g57770 // LOC_Os07g10770 // LOC_Os08g06380 // LOC_Os02g17900 // LOC_Os07g36630 // LOC_Os01g54620 // LOC_Os05g08370 // LOC_Os10g32980 // LOC_Os11g33270	GO:0009664	plant-type cell wall organization	5.9e-19	// LOC_Os02g16809 // LOC_Os03g06020 // LOC_Os04g15840 // LOC_Os05g19570 // LOC_Os02g16730 // LOC_Os02g16800 // LOC_Os02g16839 // LOC_Os05g19600 // LOC_Os06g01920 // LOC_Os01g60770 // LOC_Os05g39990 // LOC_Os01g16770 // LOC_Os03g06040 // LOC_Os02g16850 // LOC_Os03g06000 // LOC_Os01g14660 // LOC_Os01g14650 // LOC_Os10g30330
GO:0019538	protein metabolic process	1.1e-07	// LOC_Os03g43440 // LOC_Os03g57340 // LOC_Os08g07774 // LOC_Os10g05250 // LOC_Os05g42210 // LOC_Os09g29710 // LOC_Os11g44860 // LOC_Os01g26390 // LOC_Os02g07040 // LOC_Os01g53630 // LOC_Os06g47750 // LOC_Os01g58240 // LOC_Os07g38250 // LOC_Os03g27280 // LOC_Os06g02380 // LOC_Os07g07240 // LOC_Os03g53340 // LOC_Os06g45340 // LOC_Os06g30970 // LOC_Os07g48730 // LOC_Os07g31540 // LOC_Os02g32860 // …	GO:0009058	biosynthetic process	1.1e-09	// LOC_Os07g48450 // LOC_Os06g49110 // LOC_Os05g04210 // LOC_Os01g64790 // LOC_Os02g36770 // LOC_Os05g47880 // LOC_Os07g42960 // LOC_Os05g45410 // LOC_Os01g46570 // LOC_Os01g18584 // LOC_Os12g43790 // LOC_Os02g39790 // LOC_Os02g07770 // LOC_Os02g19924 // LOC_Os12g05680 // LOC_Os12g22940 // LOC_Os02g35770 // LOC_Os01g34880 // LOC_Os01g64310 // LOC_Os08g38740 // LOC_Os01g48446 // LOC_Os02g35660 // …	GO:0006073	cellular glucan metabolic process	9.3e-09	// LOC_Os10g42750 // LOC_Os07g36750 // LOC_Os09g25490 // LOC_Os04g51510 // LOC_Os07g34580 // LOC_Os02g17880 // LOC_Os08g14200 // LOC_Os02g57770 // LOC_Os07g10770 // LOC_Os08g06380 // LOC_Os02g17900 // LOC_Os07g36630 // LOC_Os01g54620 // LOC_Os05g08370 // LOC_Os10g32980 // LOC_Os11g33270	GO:0071555	cell wall organization	4.9e-17	// LOC_Os04g46740 // LOC_Os02g16839 // LOC_Os01g60770 // LOC_Os05g44600 // LOC_Os02g16850 // LOC_Os03g06020 // LOC_Os03g06000 // LOC_Os03g06040 // LOC_Os01g14660 // LOC_Os10g30330 // LOC_Os02g16809 // LOC_Os09g26360 // LOC_Os04g15840 // LOC_Os02g16730 // LOC_Os02g16800 // LOC_Os05g19600 // LOC_Os05g39990 // LOC_Os01g44340 // LOC_Os01g21034 // LOC_Os06g01920 // LOC_Os05g19570 // LOC_Os01g16770 // …
GO:0005975	carbohydrate metabolic process	2e-07	// LOC_Os01g71474 // LOC_Os03g52460 // LOC_Os01g70520 // LOC_Os03g22120 // LOC_Os10g39680 // LOC_Os11g47600 // LOC_Os10g40130 // LOC_Os11g47610 // LOC_Os05g33130 // LOC_Os05g07130 // LOC_Os02g17920 // LOC_Os01g12070 // LOC_Os05g33140 // LOC_Os05g30350 // LOC_Os05g12150 // LOC_Os08g40680 // LOC_Os01g34880 // LOC_Os10g13700 // LOC_Os07g43160 // LOC_Os07g46280 // LOC_Os07g23944 // LOC_Os10g32810 // …	GO:0044036	cell wall macromolecule metabolic process	2.4e-09	// LOC_Os10g38040 // LOC_Os03g01990 // LOC_Os06g51050 // LOC_Os06g51060 // LOC_Os01g18400 // LOC_Os10g39700 // LOC_Os10g39680 // LOC_Os04g41680 // LOC_Os05g33140 // LOC_Os04g41640 // LOC_Os03g02685 // LOC_Os05g33130	GO:0044264	cellular polysaccharide metabolic process	2.1e-08	// LOC_Os10g42750 // LOC_Os07g36750 // LOC_Os09g25490 // LOC_Os04g51510 // LOC_Os07g34580 // LOC_Os02g17880 // LOC_Os08g14200 // LOC_Os02g57770 // LOC_Os07g10770 // LOC_Os08g06380 // LOC_Os02g17900 // LOC_Os07g36630 // LOC_Os01g54620 // LOC_Os05g08370 // LOC_Os10g32980 // LOC_Os11g33270	GO:0010467	gene expression	3.4e-15	// LOC_Os10g01570 // LOC_Os09g38010 // LOC_Os05g18750 // LOC_Os04g32790 // LOC_Os06g44410 // LOC_Os03g42630 // LOC_Os05g14180 // LOC_Os01g74540 // LOC_Os03g09170 // LOC_Os01g55150 // LOC_Os06g17480 // LOC_Os06g35200 // LOC_Os05g48850 // LOC_Os04g46400 // LOC_Os05g32270 // LOC_Os04g41820 // LOC_Os01g59730 // LOC_Os01g15290 // LOC_Os07g48260 // LOC_Os01g63160 // LOC_Os05g46610 // LOC_Os02g30800 // …
GO:0006807	nitrogen compound metabolic process	2.1e-07	// LOC_Os07g48450 // LOC_Os08g44960 // LOC_Os02g40530 // LOC_Os07g41580 // LOC_Os07g04560 // LOC_Os02g34970 // LOC_Os03g53340 // LOC_Os03g06630 // LOC_Os12g05680 // LOC_Os05g49010 // LOC_Os02g47810 // LOC_Os05g37170 // LOC_Os04g47810 // LOC_Os11g01480 // LOC_Os10g35300 // LOC_Os06g51070 // LOC_Os04g41680 // LOC_Os03g42230 // LOC_Os04g52410 // LOC_Os10g18099 // LOC_Os12g01490 // LOC_Os01g09100 // …	GO:0006032	chitin catabolic process	1e-08	// LOC_Os06g51050 // LOC_Os06g51060 // LOC_Os01g18400 // LOC_Os10g39700 // LOC_Os10g39680 // LOC_Os04g41680 // LOC_Os05g33140 // LOC_Os04g41640 // LOC_Os05g33130	GO:0006869	lipid transport	1.2e-07	// LOC_Os10g40520 // LOC_Os04g46810 // LOC_Os07g07790 // LOC_Os10g20830 // LOC_Os10g40420 // LOC_Os10g40430 // LOC_Os10g40614 // LOC_Os07g07930 // LOC_Os10g40480 // LOC_Os11g02350 // LOC_Os10g40470 // LOC_Os07g07860 // LOC_Os03g57990 // LOC_Os10g40530	GO:0005975	carbohydrate metabolic process	2.4e-14	// LOC_Os02g57990 // LOC_Os05g04690 // LOC_Os01g46070 // LOC_Os04g58200 // LOC_Os04g39610 // LOC_Os05g20020 // LOC_Os04g51510 // LOC_Os06g21570 // LOC_Os03g18520 // LOC_Os04g41970 // LOC_Os02g47020 // LOC_Os05g08370 // LOC_Os01g09570 // LOC_Os12g36810 // LOC_Os02g15690 // LOC_Os09g36350 // LOC_Os06g40640 // LOC_Os02g37590 // LOC_Os09g25490 // LOC_Os04g24140 // LOC_Os01g66940 // LOC_Os07g10770 // …
GO:0044036	cell wall macromolecule metabolic process	6.3e-07	// LOC_Os06g51050 // LOC_Os06g51060 // LOC_Os10g39700 // LOC_Os10g39680 // LOC_Os04g41680 // LOC_Os05g33140 // LOC_Os10g40130 // LOC_Os05g33130	GO:0044249	cellular biosynthetic process	1e-08	// LOC_Os07g48450 // LOC_Os06g49110 // LOC_Os05g04210 // LOC_Os01g64790 // LOC_Os02g36770 // LOC_Os05g47880 // LOC_Os07g42960 // LOC_Os05g45410 // LOC_Os01g46570 // LOC_Os01g18584 // LOC_Os12g43790 // LOC_Os02g39790 // LOC_Os02g07770 // LOC_Os12g05680 // LOC_Os12g22940 // LOC_Os02g35770 // LOC_Os01g34880 // LOC_Os01g64310 // LOC_Os01g48446 // LOC_Os02g35660 // LOC_Os09g27930 // LOC_Os06g09790 // …	GO:0010876	lipid localization	1.2e-07	// LOC_Os10g40520 // LOC_Os04g46810 // LOC_Os07g07790 // LOC_Os10g20830 // LOC_Os10g40420 // LOC_Os10g40430 // LOC_Os10g40614 // LOC_Os07g07930 // LOC_Os10g40480 // LOC_Os11g02350 // LOC_Os10g40470 // LOC_Os07g07860 // LOC_Os03g57990 // LOC_Os10g40530	GO:0007018	microtubule-based movement	1.8e-13	// LOC_Os03g39020 // LOC_Os03g01530 // LOC_Os04g57140 // LOC_Os05g33030 // LOC_Os03g51600 // LOC_Os01g42070 // LOC_Os04g53760 // LOC_Os05g34170 // LOC_Os01g33040 // LOC_Os03g02290 // LOC_Os05g02670 // LOC_Os01g43580 // LOC_Os08g43400 // LOC_Os01g59150 // LOC_Os01g54080 // LOC_Os03g17164 // LOC_Os02g56540 // LOC_Os01g15540 // LOC_Os04g28260 // LOC_Os12g39980
[truncated: 116 more rows]
