# Supplementary material for: Comparative Transcriptome Analysis of Shoots and Roots of TNG67 and TCN1 Rice Seedlings under Cold Stress and Following Subsequent Recovery: Insights into Metabolic Pathways, Phytohormones, and Transcription Factors
Source: PLoS One. 2015 Jul 2;10(7):e0131391. doi: 10.1371/journal.pone.0131391 (PMC4489882; doi:10.1371/journal.pone.0131391)
Supplement: S6 Table — (XLS) [file pone.0131391.s014.xls]

## Sheet: light reaction
MUS_Gene_Symbol	log2 (Ratio)
	TNG67			TCN1
	3/0 hr	24/0 hr	re24/0 hr	3/0 hr	24/0 hr	re24/0 hr
loc_os01g57942	1.00547	2.07875	-0.278769	3.2658	3.8526	0.459676	PS.lightreaction.cytochrome b6/f.cytochrome b6 (CYB6)
loc_os01g57964	0.519129	1.44119	-0.604131	1.12692	1.4505	-0.688136	PS.lightreaction.photosystem I.PSI polypeptide subunits
loc_os01g58022	1.08469	3.62637	0.044429	1.67346	3.00713	-0.338239	PS.lightreaction.NADH DH
loc_os01g64120	-1.29354	-1.85524	-0.547186	-1.85353	-2.38071	-1.70718	PS.lightreaction.other electron carrier (ox/red).ferredoxin
loc_os01g65902	1.70593	3.0677	0.164222	2.39652	3.26198	0.715235	PS.lightreaction.cytochrome b6/f.apocytochrome f (CYF)
loc_os02g10390	1.27782	1.25547	-0.049802	1.57301	1.70721	-0.115453	PS.lightreaction.photosystem II.LHC-II
loc_os02g24574	1.88954	3.72984	0.21525	3.14959	4.28763	1.54438	PS.lightreaction.NADH DH
loc_os02g24596	1.70593	3.0677	0.164222	2.39652	3.26198	0.715235	PS.lightreaction.cytochrome b6/f.apocytochrome f (CYF)
loc_os02g51470	0.176027	0.134137	0.344694	0.0800703	0.158771	-1.24091	PS.lightreaction.ATP synthase.delta chain
loc_os02g52650	0.138239	0.029565	0.491443	0.507639	0.264638	-1.13187	PS.lightreaction.photosystem II.LHC-II
loc_os03g17174	-0.04885	0.052136	1.18938	-0.0599656	-0.152642	-0.284567	PS.lightreaction.photosystem II.PSII polypeptide subunits
loc_os03g21560	-0.616162	-1.13387	0.946256	-0.439142	-0.99726	-0.191441	PS.lightreaction.photosystem II.PSII polypeptide subunits
loc_os03g39610	0.619912	0.88794	0.150362	0.998558	1.19908	-0.145267	PS.lightreaction.photosystem II.LHC-II
loc_os04g16732	0.369995	2.25777	-0.026489	1.09981	2.38082	-0.564793	PS.lightreaction.cyclic electron flow-chlororespiration
loc_os04g16760	0.519129	1.44119	-0.604131	1.12692	1.4505	-0.688136	PS.lightreaction.photosystem I.PSI polypeptide subunits
loc_os04g16846	1.00547	2.07875	-0.278769	3.2658	3.8526	0.459676	PS.lightreaction.cytochrome b6/f.cytochrome b6 (CYB6)
loc_os04g44200	-0.896638	-1.40906	0.504038	-0.835595	-1.16794	-0.287506	PS.lightreaction.photosystem II.PSII polypeptide subunits
loc_os04g59440	0.316607	-0.985271	-0.038449	0.479991	-1.04485	0.610697	PS.lightreaction.photosystem II.PSII polypeptide subunits
loc_os05g01675	0.619129	1.44119	-0.604131	1.12692	1.4505	-0.688136	PS.lightreaction.photosystem I.PSI polypeptide subunits
loc_os05g37140	-0.448175	-1.09834	-0.517353	-0.567634	-1.45055	-0.555265	PS.lightreaction.other electron carrier (ox/red).ferredoxin
loc_os06g01850	0.144885	-4.7e-05	-0.067414	0.112818	-0.171014	-1.28899	PS.lightreaction.other electron carrier (ox/red).ferredoxin reductase
loc_os06g22010	0.008754	1.01661	0.585642	0.867293	1.1713	0.0465094	PS.lightreaction.NADH DH
loc_os06g39708	0.546002	0.808587	-0.302079	1.32134	1.65186	-0.472466	PS.lightreaction.photosystem II.PSII polypeptide subunits
loc_os06g39738	1.70593	3.0677	0.164222	2.39652	3.26198	0.715235	PS.lightreaction.cytochrome b6/f.apocytochrome f (CYF)
loc_os06g39756	0.658571	1.97645	0.260921	1.84422	2.48003	0.341659	PS.lightreaction.ATP synthase.epsilon chain
loc_os07g22496	0.603547	2.80572	0.14043	1.38173	2.12944	0.280308	PS.lightreaction.cyclic electron flow-chlororespiration
loc_os07g22498	2.62793	4.17428	0.194818	2.10568	2.83824	0.223111	PS.lightreaction.photosystem I.PSI polypeptide subunits
loc_os07g22504	0.560565	2.21098	0.461137	0.328999	1.0907	0.101782	PS.lightreaction.NADH DH
loc_os07g32880	0.026537	-0.287919	0.062546	-0.0143755	-0.127581	-1.24194	PS.lightreaction.ATP synthase.gamma chain
loc_os07g37550	0.195291	-0.435822	-0.293786	0.307788	-0.122909	-1.12855	PS.lightreaction.photosystem II.LHC-II
loc_os08g15280	1.70593	3.0677	0.164222	2.39652	3.26198	0.715235	PS.lightreaction.cytochrome b6/f.apocytochrome f (CYF)
loc_os08g15322	3.59633	5.21669	0.185992	4.81634	5.56352	1.6801	PS.lightreaction.photosystem II.PSII polypeptide subunits
loc_os08g35420	2.77521	3.74842	0.161736	3.22171	3.89008	2.10312	PS.lightreaction.photosystem II.PSII polypeptide subunits
loc_os08g40160	0.011311	-0.073167	-0.536434	0.100803	0.305406	-1.03121	PS.lightreaction.photosystem II.PSII polypeptide subunits
loc_os09g04680	0.546002	0.808587	-0.302079	1.32134	1.65186	-0.472466	PS.lightreaction.photosystem II.PSII polypeptide subunits
loc_os09g17740	2.06774	1.9747	-0.89555	2.21148	2.21109	-0.9095	PS.lightreaction.photosystem II.LHC-II
loc_os10g21192	2.77521	3.74842	0.161736	3.22171	3.89008	2.10312	PS.lightreaction.photosystem II.PSII polypeptide subunits
loc_os10g21250	0.619129	1.44119	-0.604131	1.12692	1.4505	-0.688136	PS.lightreaction.photosystem I.PSI polypeptide subunits
loc_os10g21258	0.490856	1.90176	0.335745	1.04946	1.83198	-0.412711	PS.lightreaction.NADH DH
loc_os10g21264	0.658571	1.97645	0.260921	1.84422	2.48003	0.341659	PS.lightreaction.ATP synthase.epsilon chain
loc_os10g21290	1.70593	3.0677	0.164222	2.39652	3.26198	0.715235	PS.lightreaction.cytochrome b6/f.apocytochrome f (CYF)
loc_os10g21298	3.59633	5.21669	0.185992	4.81634	5.56352	1.6801	PS.lightreaction.photosystem II.PSII polypeptide subunits
loc_os10g21310	0.546002	0.908587	-0.302079	1.32134	1.65186	-0.472466	PS.lightreaction.photosystem II.PSII polypeptide subunits
loc_os10g21324	1.00547	2.07875	-0.278769	3.2658	3.8526	0.459676	PS.lightreaction.cytochrome b6/f.cytochrome b6 (CYB6)
loc_os10g21394	0.369995	2.25777	-0.026489	1.09981	2.38082	-0.564793	PS.lightreaction.cyclic electron flow-chlororespiration
loc_os10g21396	2.56099	4.82758	0.265925	3.91751	5.40998	1.51818	PS.lightreaction.cyclic electron flow-chlororespiration
loc_os10g21402	1.88954	3.72984	0.21525	3.14959	4.28763	1.54438	PS.lightreaction.NADH DH
loc_os10g21404	0.603547	2.80572	0.14043	1.38173	2.12944	0.280308	PS.lightreaction.cyclic electron flow-chlororespiration
loc_os10g21406	2.62793	4.17428	0.194818	2.10568	2.83824	0.223111	PS.lightreaction.photosystem I.PSI polypeptide subunits
loc_os10g38212	0.490856	1.90176	0.335745	1.04946	1.83198	-0.412711	PS.lightreaction.NADH DH
loc_os10g38229	0.619129	1.44119	-0.604131	1.12692	1.4505	-0.688136	PS.lightreaction.photosystem I.PSI polypeptide subunits
loc_os11g13890	0.214925	-0.385619	-0.291159	0.491656	0.0617064	-1.12486	PS.lightreaction.photosystem II.LHC-II
loc_os12g10600	0.546002	0.908587	-0.302079	1.32134	1.65186	-0.472466	PS.lightreaction.photosystem II.PSII polypeptide subunits
loc_os12g10604	1.00547	2.07875	-0.278769	3.2658	3.8526	0.459676	PS.lightreaction.cytochrome b6/f.cytochrome b6 (CYB6)
loc_os12g19420	0.6589	2.85997	0.133996	1.15109	2.45314	-0.231207	PS.lightreaction.NADH DH
loc_os12g19430	0.658571	1.97645	0.260921	1.84422	2.48003	0.341659	PS.lightreaction.ATP synthase.epsilon chain
loc_os12g23200	0.100551	-0.457638	-0.360341	0.137481	-0.275424	-1.32055	PS.lightreaction.photosystem I.PSI polypeptide subunits

## Sheet: mitochondria electron transport
MUS_Gene_Symbol	log2 (Ratio)
	TNG67			TCN1
	3/0 hr	24/0 hr	re24/0 hr	3/0 hr	24/0 hr	re24/0 hr
loc_os01g08350	0.23811	3.03586	-0.637483	1.02716	2.91104	0.795421	mitochondrial electron transport / ATP synthesis.F1-ATPase
loc_os02g06480	2.18488	3.61969	0.792047	2.92536	4.08221	-0.135026	mitochondrial electron transport / ATP synthesis.cytochrome c oxidase
loc_os02g20940	-0.910287	-1.01805	-0.519905	-0.782153	-1.10682	-0.564764	mitochondrial electron transport / ATP synthesis.cytochrome c oxidase
loc_os02g37000	-0.650101	-0.616312	0.943572	-0.583074	-0.42356	1.52545	mitochondrial electron transport / ATP synthesis.NADH-DH.complex I
loc_os03g55874	1.44011	2.25414	-0.351023	2.6446	3.15979	0.313757	mitochondrial electron transport / ATP synthesis.F1-ATPase
loc_os04g38900	-0.275496	-0.641236	0.268318	-0.553669	-1.00658	-0.270532	mitochondrial electron transport / ATP synthesis.NADH-DH.complex I
loc_os05g23620	0.532357	1.04072	0.528452	0.568106	0.944543	0.246265	mitochondrial electron transport / ATP synthesis.cytochrome c
loc_os05g35320	1.44011	2.25414	-0.351023	2.6446	3.15979	0.313757	mitochondrial electron transport / ATP synthesis.F1-ATPase
loc_os05g45730	0.105716	-0.051864	-0.139321	0.0170714	-0.141634	1.00012	mitochondrial electron transport / ATP synthesis.NADH-DH.localisation not clear
loc_os05g47980	1.19397	2.06329	0.379655	1.2214	1.79415	0.0876081	mitochondrial electron transport / ATP synthesis.F1-ATPase
loc_os06g02980	1.44011	2.25414	-0.351023	2.6446	3.15979	0.313757	mitochondrial electron transport / ATP synthesis.F1-ATPase
loc_os06g39740	2.02385	3.27871	-0.330146	3.21029	3.92038	0.391843	mitochondrial electron transport / ATP synthesis.F1-ATPase
loc_os07g42910	0.067692	0.352044	-0.335299	0.038882	0.171687	1.29111	mitochondrial electron transport / ATP synthesis.cytochrome c oxidase
loc_os08g14860	-1.15607	-1.39728	-0.236403	1.03763	1.15478	-0.111838	mitochondrial electron transport / ATP synthesis.cytochrome c reductase
loc_os10g21266	1.44011	2.25414	-0.351023	2.6446	3.15979	0.313757	mitochondrial electron transport / ATP synthesis.F1-ATPase
loc_os12g33946	0.506768	1.6801	0.493418	0.791713	1.24692	0.265939	mitochondrial electron transport / ATP synthesis.cytochrome c oxidase

## Sheet: TCA
MUS_Gene_Symbol	log2 (Ratio)
	TNG67			TCN1
	3/0 hr	24/0 hr	re24/0 hr	3/0 hr	24/0 hr	re24/0 hr
loc_os06g13720	-0.156484	0.633917	0.076618	0.151866	0.220899	3.75967	TCA / org. transformation.TCA.pyruvate DH.E1
loc_os09g33500	0.520091	1.01284	0.18236	0.485255	0.806108	0.229886	TCA / org. transformation.TCA.pyruvate DH.E1
loc_os07g22720	0.758789	1.06441	0.167372	0.201603	0.676051	0.635936	TCA / org. transformation.TCA.pyruvate DH.E2
loc_os08g09200	0.505604	1.26683	0.177152	0.384286	0.727723	0.765926	TCA / org. transformation.TCA.aconitase
loc_os01g14580	1.6401	2.7433	-0.383955	1.40484	1.83636	-0.340974	TCA / org. transformation.TCA.IDH
loc_os08g33720	0.487691	1.10854	-0.215677	0.38568	0.716977	0.181871	TCA / org. transformation.TCA.malate DH
loc_os08g44810	0.382874	1.14547	-0.321149	1.17661	1.00942	0.317172	TCA / org. transformation.other organic acid transformaitons.cyt MDH
loc_os01g54030	-0.740308	1.85695	0.287105	-0.481816	1.14674	5.25287	TCA / org. transformation.other organic acid transformaitons.malic
loc_os01g09320	0.620319	1.09128	-0.078748	0.309884	1.09005	-0.0470576	TCA / org. transformation.other organic acid transformaitons.malic
loc_os04g33660	-0.751341	-1.78771	0.363923	-0.744915	-1.81283	-0.766575	TCA / org. transformation.carbonic anhydrases

## Sheet: glycolysis
MUS_Gene_Symbol	log2 (Ratio)
	TNG67			TCN1
	3/0 hr	24/0 hr	re24/0 hr	3/0 hr	24/0 hr	re24/0 hr
loc_os08g03290	0.210768	0.350704	0.313817	0.343063	0.219888	1.82164	glycolysis.cytosolic branch.glyceraldehyde 3-phosphate dehydrogenase (GAP-DH)
loc_os05g04960	1.69531	1.81761	-0.313939	0.550502	2.17287	-0.555581	glycolysis.cytosolic branch.phosphoglycerate mutase
loc_os06g04510	0.011906	0.763964	-0.418938	-0.195403	0.0730213	-1.0738	glycolysis.cytosolic branch.enolase
loc_os06g28194	-0.244365	-1.09512	-1.21607	-0.165583	-0.853288	-2.93639	glycolysis.plastid branch.phosphoglucomutase (PGM)
loc_os10g26570	0.372959	0.599451	0.178675	0.066402	-0.113427	1.4406	glycolysis.plastid branch.phosphofructokinase (PFK)
loc_os05g10650	0.226934	0.942545	-0.107663	0.168436	-0.228357	1.062	glycolysis.plastid branch.phosphofructokinase (PFK)
loc_os01g09570	0.891916	1.00954	-0.040224	0.426429	0.315173	0.434176	glycolysis.plastid branch.phosphofructokinase (PFK)
loc_os10g42100	-0.880721	-0.957706	-1.12039	-0.422596	-0.252916	-2.55213	glycolysis.plastid branch.pyruvate kinase (PK)
loc_os11g05260	0.042141	-0.465268	-0.674433	0.151878	0.124824	-1.36753	glycolysis.unclear/dually targeted.phosphoglycerate mutase

## Sheet: proteasom
MUS_Gene_Symbol	log2 (Ratio)
	TNG67			TCN1
	3/0 hr	24/0 hr	re24/0 hr	3/0 hr	24/0 hr	re24/0 hr
loc_os11g34270	-0.048471	0.152097	-0.258477	0.944823	1.11901	-0.468955	protein.degradation.ubiquitin.ubiquitin protease
loc_os12g42600	0.286486	1.14178	0.053456	0.0703504	0.0679692	-0.14718	protein.degradation.ubiquitin.ubiquitin protease
loc_os03g09260	0.311633	0.831874	-0.025615	0.256514	1.28204	-0.240432	protein.degradation.ubiquitin.ubiquitin protease
loc_os03g09080	0.056772	-0.777141	0.094651	0.0680905	-1.18172	0.115409	protein.degradation.ubiquitin.ubiquitin protease
loc_os04g53620	0.965622	1.48594	-0.665793	0.682662	1.17351	-0.42681	protein.degradation.ubiquitin.ubiquitin
loc_os05g42424	3.49887	5.97165	0.563902	3.76206	5.98825	1.06548	protein.degradation.ubiquitin.ubiquitin
loc_os01g67950	0.620423	1.38512	-0.364466	0.232762	1.12063	-1.16619	protein.degradation.ubiquitin.ubiquitin
loc_os10g33620	-0.440921	-0.410709	0.305608	-1.13996	-1.72404	0.473553	protein.degradation.ubiquitin.ubiquitin
loc_os01g48930	0.02024	0.1808	-0.025651	0.309602	0.445434	1.0085	protein.degradation.ubiquitin.ubiquitin
loc_os02g35365	1.71581	2.6509	-0.024801	2.24549	3.76992	0.0319596	protein.degradation.ubiquitin.E3.RING
loc_os01g72480	0.733909	1.08082	-0.09142	0.514045	1.34911	0.0939132	protein.degradation.ubiquitin.E3.RING
loc_os06g11450	-0.244155	0.288517	0.81362	-0.298135	-0.319509	2.29673	protein.degradation.ubiquitin.E3.RING
loc_os07g06560	-0.211287	-0.621939	-0.135377	-0.466691	-0.231508	1.07353	protein.degradation.ubiquitin.E3.RING
loc_os05g29676	-0.084803	0.68993	-0.189287	-0.695186	-1.50036	0.951789	protein.degradation.ubiquitin.E3.RING
loc_os02g52910	0.079991	0.24431	0.894453	0.111917	0.154251	1.15802	protein.degradation.ubiquitin.E3.RING
loc_os02g45710	3.02746	2.61412	0.198749	2.94932	3.86024	0.663708	protein.degradation.ubiquitin.E3.RING
loc_os02g46100	0.646696	1.8864	0.181674	-0.291486	1.19498	0.83767	protein.degradation.ubiquitin.E3.RING
loc_os05g36310	-0.524262	0.752334	-1.14598	-0.574456	0.451893	-3.02284	protein.degradation.ubiquitin.E3.RING
loc_os09g25190	0.459288	1.12857	-0.17439	-0.305083	0.697066	0.449389	protein.degradation.ubiquitin.E3.RING
loc_os06g48040	0.566732	1.62415	-0.251822	0.204975	1.29998	0.153495	protein.degradation.ubiquitin.E3.RING
loc_os04g55480	1.00041	1.21661	0.316492	0.59737	0.705798	-0.0610066	protein.degradation.ubiquitin.E3.RING
loc_os02g50990	-0.3521	-1.25993	-0.545454	-0.450105	-0.889283	-0.468949	protein.degradation.ubiquitin.E3.RING
loc_os08g37760	-0.717039	-0.418961	0.092876	-1.02086	-0.672798	0.443967	protein.degradation.ubiquitin.E3.RING
loc_os04g37730	0.005498	1.12304	0.244429	-0.168418	0.156236	0.808251	protein.degradation.ubiquitin.E3.RING
loc_os06g12680	0.645859	1.0841	0.206602	0.635819	1.00637	0.362516	protein.degradation.ubiquitin.E3.RING
loc_os01g53130	-1.04191	-0.424069	0.035981	-0.678451	0.0155629	-0.136246	protein.degradation.ubiquitin.E3.RING
loc_os05g01940	1.74436	1.87741	-0.562484	1.13295	1.85078	-0.917007	protein.degradation.ubiquitin.E3.RING
loc_os03g08920	0.692893	0.950765	0.91477	0.473234	0.631075	1.23169	protein.degradation.ubiquitin.E3.RING
loc_os02g36300	-0.639937	-1.19008	0.07269	-0.422142	-1.33167	0.494291	protein.degradation.ubiquitin.E3.RING
loc_os12g24490	1.07879	4.61232	0.222984	1.1828	4.48786	0.804595	protein.degradation.ubiquitin.E3.RING
loc_os04g49000	1.21062	2.1105	0.435133	1.41209	2.2559	1.12182	protein.degradation.ubiquitin.E3.RING
loc_os01g64620	1.10836	2.62733	-0.094228	0.609544	2.17793	0.626924	protein.degradation.ubiquitin.E3.RING
loc_os09g29310	0.714465	1.62758	0.660878	1.33415	2.72066	2.43057	protein.degradation.ubiquitin.E3.RING
loc_os02g57460	-0.355431	-0.806211	0.506432	-0.352764	-1.17606	0.0787839	protein.degradation.ubiquitin.E3.RING
loc_os10g39770	-0.604446	-0.879791	-0.184933	-0.806525	-1.1083	0.400195	protein.degradation.ubiquitin.E3.RING
loc_os11g39640	2.11698	3.08016	0.040164	2.08972	2.68048	-0.155593	protein.degradation.ubiquitin.E3.RING
loc_os09g25260	-0.665383	-0.650318	0.188069	-0.925261	-1.10023	-0.148494	protein.degradation.ubiquitin.E3.RING
loc_os01g19800	0.732393	1.14839	-0.460692	0.900625	2.11657	-0.6402	protein.degradation.ubiquitin.E3.RING
loc_os11g02424	-0.455651	-1.03167	0.493817	-0.522634	-0.814401	0.0421749	protein.degradation.ubiquitin.E3.RING
loc_os07g46700	-0.519541	-0.72479	0.663306	-0.616573	-1.40569	1.42296	protein.degradation.ubiquitin.E3.RING
loc_os03g57410	-1.52561	-2.0568	-0.812356	-1.08064	-2.53102	-0.954236	protein.degradation.ubiquitin.E3.RING
loc_os04g37740	0.763861	1.7706	-0.152729	0.36913	1.59724	-0.463134	protein.degradation.ubiquitin.E3.RING
loc_os03g05560	-1.29688	-1.89196	-0.162499	-1.11797	-1.8872	-0.486999	protein.degradation.ubiquitin.E3.RING
loc_os05g41795	0.269186	0.944709	-0.069643	0.442828	1.08014	-0.163021	protein.degradation.ubiquitin.E3.RING
loc_os06g45580	-0.545154	-1.04189	-0.804686	-0.329652	-1.06021	-0.953848	protein.degradation.ubiquitin.E3.RING
loc_os01g67850	-0.251338	-0.160243	-0.040834	-0.470804	-0.692179	-1.0471	protein.degradation.ubiquitin.E3.RING
loc_os03g05570	-0.444452	-0.510481	-0.405479	-0.976548	-0.334281	-1.31752	protein.degradation.ubiquitin.E3.RING
loc_os02g46600	1.34712	1.43717	0.327035	1.24824	0.402807	0.0372366	protein.degradation.ubiquitin.E3.RING
loc_os02g35347	1.71581	2.6509	-0.024801	2.24549	3.76992	0.0319596	protein.degradation.ubiquitin.E3.RING
loc_os10g40490	0.523598	0.665483	-0.439977	0.40179	-0.122671	1.81426	protein.degradation.ubiquitin.E3.RING
loc_os12g01230	0.654083	1.3849	0.532849	0.510682	1.2675	0.472985	protein.degradation.ubiquitin.E3.RING
loc_os02g49550	0.546204	1.05941	-0.274113	0.393458	0.712832	0.315833	protein.degradation.ubiquitin.E3.RING
loc_os11g45990	0.030582	-0.17888	-0.231503	-0.457012	-0.388764	-1.50778	protein.degradation.ubiquitin.E3.RING
loc_os01g74040	2.71543	3.00799	0.297195	2.70205	3.53363	-0.495222	protein.degradation.ubiquitin.E3.RING
loc_os05g41520	-0.721339	-1.2947	0.092613	-0.523815	-0.993846	0.365344	protein.degradation.ubiquitin.E3.RING
loc_os08g42740	0.773933	0.970802	0.287142	0.759743	1.00417	0.544166	protein.degradation.ubiquitin.E3.RING
loc_os02g35329	2.16083	2.78864	-0.191822	2.46221	3.96447	0.486771	protein.degradation.ubiquitin.E3.RING
loc_os03g20870	-0.600166	-0.602347	0.184561	-0.754593	-1.28276	0.868742	protein.degradation.ubiquitin.E3.RING
loc_os01g50750	-1.27257	-2.10185	-0.030677	-0.802606	-1.22878	-0.30808	protein.degradation.ubiquitin.E3.RING
loc_os01g68060	0.974906	1.69222	-0.407723	0.53124	1.86952	-0.0238666	protein.degradation.ubiquitin.E3.RING
loc_os01g66130	0.268464	1.19673	-0.09785	0.339229	0.740061	-0.102551	protein.degradation.ubiquitin.E3.RING
loc_os09g20980	-0.181466	-1.0252	-0.020257	0.206321	-0.927212	0.329452	protein.degradation.ubiquitin.E3.RING
loc_os08g34550	-0.1283	-1.20732	-0.24527	0.151092	-0.864846	-0.965606	protein.degradation.ubiquitin.E3.RING
loc_os04g49700	-1.47385	-2.32668	-0.061172	-1.20597	-1.96563	-0.0906377	protein.degradation.ubiquitin.E3.RING
loc_os09g12720	-0.699151	-1.28913	-0.117194	-0.88242	-1.35571	-0.772323	protein.degradation.ubiquitin.E3.RING
loc_os01g56070	0.485938	0.345189	0.0673	0.0494373	-0.0502683	1.09989	protein.degradation.ubiquitin.E3.RING
loc_os10g32760	0.231054	0.831833	0.73739	0.763518	2.06854	0.394607	protein.degradation.ubiquitin.E3.RING
loc_os02g56280	-0.190543	-0.447447	0.075214	-0.646541	-1.55541	-0.209419	protein.degradation.ubiquitin.E3.RING
loc_os01g68900	-1.28326	-1.48331	-0.125755	-0.876095	-0.874626	-0.29375	protein.degradation.ubiquitin.E3.RING
loc_os06g06470	0.051308	0.597821	0.353793	-0.0340461	0.660056	1.59296	protein.degradation.ubiquitin.E3.RING
loc_os05g08610	0.349595	0.974173	-0.462904	0.142678	1.12616	-0.458364	protein.degradation.ubiquitin.E3.RING
loc_os02g54830	-1.50957	-1.45415	-0.12669	-1.00299	-1.02726	-1.0164	protein.degradation.ubiquitin.E3.RING
loc_os01g11460	1.74786	4.3863	0.0672814	1.61935	3.56309	0.198788	protein.degradation.ubiquitin.E3.RING
loc_os01g49770	0.582941	1.11077	0.024477	0.70475	1.44127	0.558309	protein.degradation.ubiquitin.E3.RING
loc_os02g42690	1.13142	2.14215	-0.146329	1.23538	1.90285	0.0493763	protein.degradation.ubiquitin.E3.RING
loc_os03g16570	-0.69372	-1.03222	0.146438	-0.488697	-0.893318	0.523935	protein.degradation.ubiquitin.E3.RING
loc_os05g07070	-0.108351	0.200208	0.396828	-0.0361724	0.0692804	1.00267	protein.degradation.ubiquitin.E3.RING
loc_os04g49550	1.45084	3.09518	-0.33408	1.22766	2.87161	-0.596829	protein.degradation.ubiquitin.E3.RING
loc_os04g44820	0.277832	0.920702	-0.106503	0.0100897	1.27588	0.236794	protein.degradation.ubiquitin.E3.RING
loc_os02g45390	0.627323	1.54535	-0.417778	0.221905	1.53974	-1.14403	protein.degradation.ubiquitin.E3.RING
loc_os03g05270	0.129463	0.864858	-0.450298	-0.137862	0.082911	-1.31067	protein.degradation.ubiquitin.E3.RING
loc_os05g33000	0.525721	1.05725	-0.266025	0.161494	0.662752	-0.450492	protein.degradation.ubiquitin.E3.RING
loc_os02g03950	-0.379892	-0.909822	-0.322562	-0.559847	-1.10447	-0.511897	protein.degradation.ubiquitin.E3.RING
loc_os01g47740	0.759114	1.2997	-0.412911	0.380018	1.0197	-0.0183878	protein.degradation.ubiquitin.E3.RING
loc_os06g48065	1.29591	1.1702	0.088875	0.767063	1.08221	0.0095996	protein.degradation.ubiquitin.E3.RING
loc_os02g33720	0.957981	-0.668532	1.04546	-0.823203	0.17501	-0.859106	protein.degradation.ubiquitin.E3.RING
loc_os10g30850	-0.049525	0.127429	-1.10398	-0.135169	0.240686	-0.665532	protein.degradation.ubiquitin.E3.RING
loc_os03g19020	1.33167	1.59161	-0.297175	0.543841	1.25264	-0.642116	protein.degradation.ubiquitin.E3.RING
loc_os08g43670	1.8431	2.37156	-0.422062	1.24975	2.38393	0.712382	protein.degradation.ubiquitin.E3.RING
loc_os06g09310	1.90701	3.22505	0.003894	1.75936	2.8986	0.415573	protein.degradation.ubiquitin.E3.RING
loc_os02g46340	-0.794314	-1.4288	-0.077142	-1.24634	-1.64305	0.178947	protein.degradation.ubiquitin.E3.RING
loc_os01g66970	1.01972	1.979	0.012032	1.08532	1.77633	0.351983	protein.degradation.ubiquitin.E3.RING
loc_os09g11170	-0.429383	-0.614424	1.16108	-0.264064	-0.972976	1.97132	protein.degradation.ubiquitin.E3.RING
loc_os01g60730	0.980344	1.1324	-0.674745	1.00573	1.06208	-0.324715	protein.degradation.ubiquitin.E3.RING
loc_os10g40120	0.787658	1.24252	0.058081	0.392161	0.607768	0.0473376	protein.degradation.ubiquitin.E3.RING
loc_os03g22680	0.044554	0.241612	0.554317	0.0401741	0.0861823	1.69169	protein.degradation.ubiquitin.E3.RING
loc_os01g06590	1.6869	3.06778	0.113717	-0.0843324	0.523597	-0.673893	protein.degradation.ubiquitin.E3.RING
loc_os06g03580	0.522652	0.510814	-0.59718	0.62014	0.57497	-1.00494	protein.degradation.ubiquitin.E3.RING
loc_os09g29370	-0.659118	-1.60872	-0.438588	-1.09381	-2.00302	-0.437483	protein.degradation.ubiquitin.E3.RING
loc_os02g42314	0.611805	1.00747	-0.390242	0.444535	0.505103	-0.206387	protein.degradation.ubiquitin.E2
loc_os01g13280	-0.08368	0.00626	0.460669	-0.389238	-0.880535	1.12669	protein.degradation.ubiquitin.E2
loc_os05g14300	0.903253	1.4371	0.018298	0.626368	1.02007	0.228986	protein.degradation.ubiquitin.E2
loc_os05g38550	0.785858	1.20658	0.384709	0.603864	0.697957	0.96186	protein.degradation.ubiquitin.E2
loc_os06g30970	1.09588	1.72718	0.236493	0.0490957	0.548519	0.791197	protein.degradation.ubiquitin.E2
loc_os01g13170	0.927011	1.68395	-0.466609	0.704775	1.1526	0.39735	protein.degradation.ubiquitin.E2
loc_os01g16650	-0.569218	-0.869468	0.175607	-0.359334	-0.369308	-1.14784	protein.degradation.ubiquitin.E2
loc_os03g03130	0.551811	1.13173	0.414913	0.507465	0.679565	0.592477	protein.degradation.ubiquitin.E2
loc_os07g07240	0.559218	1.50557	0.407153	0.680221	1.88486	0.58416	protein.degradation.ubiquitin.E2
loc_os09g31090	0.945758	1.16378	0.086553	0.303659	0.0164367	0.546379	protein.degradation.ubiquitin.E3.HECT
loc_os05g38830	0.038504	0.281163	0.368851	0.113458	0.29005	1.1242	protein.degradation.ubiquitin.E3.HECT
loc_os07g42590	0.377632	1.10583	0.257334	0.586647	2.34295	0.804107	protein.degradation.ubiquitin.E3.SCF.FBOX
loc_os02g51350	0.975916	1.43916	-0.549151	0.675082	1.20831	0.328052	protein.degradation.ubiquitin.E3.SCF.FBOX
loc_os03g20500	1.29173	3.00567	-0.872316	1.53402	2.95512	-0.790778	protein.degradation.ubiquitin.E3.SCF.FBOX
loc_os01g59690	1.50422	2.59761	-0.079836	1.29084	2.27305	0.445966	protein.degradation.ubiquitin.E3.SCF.FBOX
loc_os02g10850	-0.847545	-1.77148	-0.493609	-0.703746	-1.84307	0.111964	protein.degradation.ubiquitin.E3.SCF.FBOX
loc_os06g11630	0.723648	1.23615	-0.002393	1.13815	1.46434	0.320749	protein.degradation.ubiquitin.E3.SCF.FBOX
loc_os03g28130	-2.2843	-2.83883	0.234443	-2.04215	-2.70165	-0.219436	protein.degradation.ubiquitin.E3.SCF.FBOX
loc_os02g10700	0.38043	1.23075	-0.0425	0.413671	1.1028	-0.108469	protein.degradation.ubiquitin.E3.SCF.FBOX
loc_os04g52830	-0.517693	-0.632586	0.057895	-1.14105	-0.764392	-1.10281	protein.degradation.ubiquitin.E3.SCF.FBOX
loc_os03g08850	0.38908	1.09243	0.392276	0.208175	0.813471	-0.0201127	protein.degradation.ubiquitin.E3.SCF.FBOX
loc_os11g34460	0.63141	1.61185	-0.712209	-0.0865425	0.797547	-0.917788	protein.degradation.ubiquitin.E3.SCF.FBOX
loc_os02g15950	-0.285622	-0.16019	0.308251	0.378989	0.24565	1.00381	protein.degradation.ubiquitin.E3.SCF.FBOX
loc_os10g35920	0.352991	1.14211	-0.107563	0.28639	1.11785	0.303083	protein.degradation.ubiquitin.E3.SCF.FBOX
loc_os08g01290	-0.610437	-1.0762	0.017487	-0.60329	-1.13554	0.047884	protein.degradation.ubiquitin.E3.SCF.FBOX
loc_os05g30800	0.507735	0.972294	-0.064966	0.502585	1.00626	0.194287	protein.degradation.ubiquitin.proteasom
loc_os08g41730	-0.227758	-0.613612	0.332105	-0.44255	-1.36109	-0.215584	protein.degradation.ubiquitin.proteasom
loc_os09g36710	0.680298	1.06952	0.146605	0.501965	0.988269	0.116729	protein.degradation.ubiquitin.proteasom
loc_os07g49150	1.08461	1.77221	0.732608	0.540567	1.24942	0.653097	protein.degradation.ubiquitin.proteasom
loc_os09g25310	-0.154347	-0.49054	-0.21613	-0.382036	-1.05284	-0.327272	protein.degradation.ubiquitin.proteasom
loc_os02g38810	1.03155	0.845384	0.030474	0.233498	0.321721	0.381041	protein.degradation.ubiquitin.proteasom
loc_os06g43570	0.507411	1.09666	0.540825	0.606098	1.05268	0.311279	protein.degradation.ubiquitin.proteasom
loc_os06g48640	0.286253	0.599654	-0.11281	0.0950602	0.27888	1.01579	protein.degradation.ubiquitin.proteasom

## Sheet: phenylpropanoid & lignin
MUS_Gene_Symbol	log2 (Ratio)
	TNG67			TCN1
	3/0 hr	24/0 hr	re24/0 hr	3/0 hr	24/0 hr	re24/0 hr
loc_os10g23310	NA	NA	4.64815	NA	NA	7.92514	secondary metabolism.phenylpropanoids
loc_os01g42870	0.994031	1.25211	-0.102826	0.760788	1.21323	0.721017	secondary metabolism.phenylpropanoids
loc_os08g43040	-0.281157	0.672137	0.976008	0.997197	1.41054	-0.960035	secondary metabolism.phenylpropanoids
loc_os10g42800	-0.042916	-0.068186	-0.141536	-0.443961	-0.441826	1.19703	secondary metabolism.phenylpropanoids
loc_os05g37660	0.499144	1.56622	-0.678233	0.775266	1.12405	-0.400745	secondary metabolism.phenylpropanoids
loc_os09g37180	0.064919	1.09872	-1.16121	-0.203381	0.133677	0.709106	secondary metabolism.phenylpropanoids
loc_os07g17970	-0.897752	-0.669258	0.275541	-0.569565	-0.710091	-1.74898	secondary metabolism.phenylpropanoids
loc_os01g63480	0.873921	0.818931	-0.288008	1.08839	1.17132	-1.85391	secondary metabolism.phenylpropanoids
loc_os03g47860	-1.01744	-2.34992	-0.0642881	0.428955	-1.93776	0.425547	secondary metabolism.phenylpropanoids
loc_os04g56910	NA	NA	2.3551	NA	NA	1.6218	secondary metabolism.phenylpropanoids
loc_os04g56900	NA	NA	2.65183	NA	NA	3.52732	secondary metabolism.phenylpropanoids
loc_os06g08640	-0.332879	-1.07037	0.112994	-1.14076	-1.88248	1.7085	secondary metabolism.phenylpropanoids
loc_os06g08610	0.126928	-0.26162	-1.39374	0.074	1.45606	1.18347	secondary metabolism.phenylpropanoids
loc_os09g31514	-0.420286	-0.264881	1.13623	-0.61916	-0.663229	0.17309	secondary metabolism.phenylpropanoids
loc_os01g54969	0.362769	0.362769	1.16087	0.327736	-0.387663	1.98384	secondary metabolism.phenylpropanoids
loc_os06g41810	0.463627	0.768136	1.4947	0.100063	0.473069	1.67057	secondary metabolism.phenylpropanoids
loc_os06g39470	-1.03548	-0.893614	-0.377177	-1.30871	-1.32957	-0.24707	secondary metabolism.phenylpropanoids
loc_os06g06180	-1.21159	-1.67237	-0.145117	-1.07731	-1.71876	0.720226	secondary metabolism.phenylpropanoids
loc_os11g31090	-0.318201	-0.179381	-1.26255	-0.0206146	-0.036245	-0.979731	secondary metabolism.phenylpropanoids
loc_os03g08720	1.41894	1.95988	0.705703	1.77284	2.74738	-2.11525	secondary metabolism.phenylpropanoids
loc_os09g31502	-0.043774	1.45655	1.91695	NA	NA	NA	secondary metabolism.phenylpropanoids
loc_os02g39400	-0.385547	-0.74429	-0.141717	-0.659605	-1.03159	0.457951	secondary metabolism.phenylpropanoids
loc_os08g01950	-0.107043	-0.825909	0.017423	-0.670899	-1.59056	0.429056	secondary metabolism.phenylpropanoids
loc_os03g45740	-0.844864	-0.963282	1.45191	-0.980877	-1.77158	-1.89325	secondary metabolism.phenylpropanoids
loc_os02g39850	2.25321	3.31949	-0.89037	2.74755	3.70972	0.352876	secondary metabolism.phenylpropanoids
loc_os06g08580	-1.12177	-0.947004	-1.10789	-1.83455	-1.90034	-0.413224	secondary metabolism.phenylpropanoids
loc_os04g09590	-0.765857	-1.32748	-0.915486	-0.331456	-1.24328	-0.223371	secondary metabolism.phenylpropanoids
loc_os06g49660	-0.348322	-1.24819	-0.95854	-0.386358	-1.34012	1.71093	secondary metabolism.phenylpropanoids
loc_os07g27970	NA	NA	NA	-2.83607	-2.11966	-0.0358049	secondary metabolism.phenylpropanoids
loc_os10g23820	0.43347	0.033412	1.22242	-0.324095	-1.44707	3.99864	secondary metabolism.phenylpropanoids
loc_os01g09010	0.05515	-0.042677	-1.10452	0.101642	0.166294	-0.087314	secondary metabolism.phenylpropanoids
loc_os04g42830	NA	NA	NA	NA	NA	2.96433	secondary metabolism.phenylpropanoids
loc_os12g16290	-1.54313	-0.789844	0.895819	NA	NA	NA	secondary metabolism.phenylpropanoids
loc_os04g44420	-0.711592	-0.781213	1.49507	-0.932786	-1.43941	0.46184	secondary metabolism.phenylpropanoids
loc_os01g67540	-0.307613	-1.06739	0.946276	-0.897917	-1.11444	-0.415876	secondary metabolism.phenylpropanoids
loc_os11g19790	-0.727235	-1.30674	0.330366	-0.0332	-0.478988	-0.21399	secondary metabolism.phenylpropanoids
loc_os04g43800	1.46305	2.96449	0.429572	0.047376	2.263	1.47809	secondary metabolism.phenylpropanoids.lignin biosynthesis.PAL
loc_os05g35290	1.08263	1.23854	0.0606182	0.563959	1.03909	0.8684	secondary metabolism.phenylpropanoids.lignin biosynthesis.PAL
loc_os04g43760	-0.089415	-0.413259	-1.09561	0.17915	0.315348	-1.14849	secondary metabolism.phenylpropanoids.lignin biosynthesis.PAL
loc_os02g41670	0.838632	1.65127	-0.190878	-0.082869	1.09601	0.958748	secondary metabolism.phenylpropanoids.lignin biosynthesis.PAL
loc_os02g41680	0.893628	1.50441	0.048404	0.468058	1.47446	0.783217	secondary metabolism.phenylpropanoids.lignin biosynthesis.PAL
loc_os02g41630	0.586697	1.41349	-0.127341	0.612772	1.45983	0.225593	secondary metabolism.phenylpropanoids.lignin biosynthesis.PAL
loc_os02g41650	2.76375	4.34127	-0.92011	1.98526	3.62635	1.09101	secondary metabolism.phenylpropanoids.lignin biosynthesis.PAL
loc_os08g34790	-0.144623	-0.541391	0.101736	-0.763702	-1.26681	0.729272	secondary metabolism.phenylpropanoids.lignin biosynthesis.4CL
loc_os08g14760	-0.526769	-0.58764	0.377606	-0.813267	-1.44388	-0.994311	secondary metabolism.phenylpropanoids.lignin biosynthesis.4CL
loc_os06g44620	1.44075	2.68872	NA	1.23117	1.67205	NA	secondary metabolism.phenylpropanoids.lignin biosynthesis.4CL
loc_os09g37200	-0.293337	-1.07301	0.345437	-0.904191	-1.18141	-1.15174	secondary metabolism.phenylpropanoids.lignin biosynthesis.HCT
loc_os11g42370	0.376062	-0.346614	1.14827	-0.0665829	-0.493888	2.65775	secondary metabolism.phenylpropanoids.lignin biosynthesis.HCT
loc_os09g30360	-0.299702	-0.309575	1.09006	-0.495226	-0.357728	0.530672	secondary metabolism.phenylpropanoids.lignin biosynthesis.CCoAOMT
loc_os08g38920	-0.118408	-0.239547	0.082228	-0.273767	-0.976388	1.36536	secondary metabolism.phenylpropanoids.lignin biosynthesis.CCoAOMT
loc_os06g06980	0.479344	0.435853	-0.662702	0.233461	0.136953	-1.09916	secondary metabolism.phenylpropanoids.lignin biosynthesis.CCoAOMT
loc_os08g38910	0.846273	3.69404	-1.97389	0.650707	2.94571	-0.545476	secondary metabolism.phenylpropanoids.lignin biosynthesis.CCoAOMT
loc_os01g45200	0.685527	0.980621	1.38562	0.500971	0.819234	1.52651	secondary metabolism.phenylpropanoids.lignin biosynthesis.CCR1
loc_os05g50250	-1.05683	-1.81591	0.004083	-1.04621	-2.02533	-0.296431	secondary metabolism.phenylpropanoids.lignin biosynthesis.CCR1
loc_os04g09654	-0.579952	0.018366	-1.30611	NA	NA	NA	secondary metabolism.phenylpropanoids.lignin biosynthesis.COMT
loc_os04g09680	-0.377706	-0.304419	-0.480237	-0.567802	-2.03594	-0.824445	secondary metabolism.phenylpropanoids.lignin biosynthesis.COMT
loc_os09g23560	1.63908	1.21182	-0.390945	1.97971	1.59413	1.03286	secondary metabolism.phenylpropanoids.lignin biosynthesis.CAD
