# Supplementary material for: Comparative Transcriptome Analysis of Shoots and Roots of TNG67 and TCN1 Rice Seedlings under Cold Stress and Following Subsequent Recovery: Insights into Metabolic Pathways, Phytohormones, and Transcription Factors
Source: PLoS One. 2015 Jul 2;10(7):e0131391. doi: 10.1371/journal.pone.0131391 (PMC4489882; doi:10.1371/journal.pone.0131391)
Supplement: S7 Table — (XLSX) [file pone.0131391.s015.xlsx]

## Sheet: S7 Table
	log2 (Ratio)
	TNG67			TCN1
Phalanx_ID	3hr/0hr	24hr/0hr	re24hr/0hr	3hr/0hr	24hr/0hr	re24hr/0hr	MUS_Gene_Symbol	MSU_Description	BGI_Gene_id	BGI_Description
PH_os_0000009	2.11388	2.26904			2.34427		LOC_Os01g15640	no apical meristem protein, putative, expressed	BGIOSGA001951	IPR003441; No apical meristem (NAM) protein
PH_os_0000043		2.0634	-1.34734	1.23666	2.35697		LOC_Os01g21120	AP2 domain containing protein, expressed	BGIOSGA003364	IPR001471; Pathogenesis-related transcriptional factor and ERF, DNA-binding
PH_os_0000072		1.67642			1.08345		LOC_Os01g09100	OsWRKY10 - Superfamily of TFs having WRKY and zinc finger domains, expressed	BGIOSGA002237	IPR003657; DNA-binding WRKY
PH_os_0000087						2.12681	LOC_Os01g01430	No apical meristem protein, putative, expressed	BGIOSGA002595|BGIOSGA002593	IPR003441; No apical meristem (NAM) protein|IPR003441; No apical meristem (NAM) protein
PH_os_0000113						1.32464	LOC_Os01g09640	Myb transcription factor, putative, expressed	BGIOSGA002215	IPR001005; SANT, DNA-binding|IPR001878; Zinc finger, CCHC-type|IPR014778; Myb, DNA-binding
PH_os_0000154	1.5489	1.85496			2.16628		LOC_Os01g41900	Myb transcription factor, putative, expressed	BGIOSGA003931|BGIOSGA003928	IPR001005; SANT, DNA-binding|IPR001878; Zinc finger, CCHC-type|IPR014778; Myb, DNA-binding|IPR001005; SANT, DNA-binding|IPR014778; Myb, DNA-binding
PH_os_0000166		1.22852					LOC_Os01g39100	zinc finger C-x8-C-x5-C-x3-H type family protein, expressed	BGIOSGA003802	IPR000571; Zinc finger, CCCH-type
PH_os_0000187	3.53931	4.66075		1.42015	3.73411		LOC_Os01g19330	MYB family transcription factor, putative, expressed	BGIOSGA003323	NA
PH_os_0000287	1.2756	3.76973		1.12887	3.83915		LOC_Os01g15900	expressed protein	BGIOSGA001946	IPR003851; Zinc finger, Dof-type
PH_os_0000348						1.00208	LOC_Os01g09280	myb-related transcription activator, putative, expressed	BGIOSGA002232	IPR001005; SANT, DNA-binding|IPR001878; Zinc finger, CCHC-type|IPR014778; Myb, DNA-binding
PH_os_0000415	1.20247	1.73206			1.52308		LOC_Os01g39330	helix-loop-helix DNA-binding domain containing protein, expressed	BGIOSGA003814	IPR001092; Basic helix-loop-helix dimerisation region bHLH
PH_os_0000419		1.09152				1.3053	LOC_Os01g39020	HSF-type DNA-binding domain containing protein, expressed	BGIOSGA003800	IPR000232; Heat shock factor (HSF)-type, DNA-binding
PH_os_0000461		1.3297			1.11496		LOC_Os01g18290	helix-loop-helix DNA-binding domain containing protein, expressed	BGIOSGA001870	IPR001092; Basic helix-loop-helix dimerisation region bHLH
PH_os_0000488	-1.11452	-1.17966			-1.31813		LOC_Os01g08820	PHD-finger domain containing protein, putative, expressed	BGIOSGA002243	IPR001965; Zinc finger, PHD-type
PH_os_0000581						-1.23543	LOC_Os01g11350	bZIP transcription factor domain containing protein, expressed	BGIOSGA002137	IPR004827; Basic-leucine zipper (bZIP) transcription factor|IPR011616; bZIP transcription factor, bZIP-1
PH_os_0000589					1.04855		LOC_Os01g12440	AP2 domain containing protein, expressed	BGIOSGA003032	IPR001471; Pathogenesis-related transcriptional factor and ERF, DNA-binding
PH_os_0000611		4.1696			3.14838		LOC_Os01g06320	MYB family transcription factor, putative, expressed	BGIOSGA002364	IPR001005; SANT, DNA-binding|IPR014778; Myb, DNA-binding
PH_os_0000663			1.36149			2.17969	LOC_Os01g06640	basic helix-loop-helix, putative, expressed	BGIOSGA002833	IPR001092; Basic helix-loop-helix dimerisation region bHLH
PH_os_0000723	-1.0848	-1.70744	1.01863		-1.53814		LOC_Os01g38610	helix-loop-helix DNA-binding domain containing protein, expressed	BGIOSGA001389	IPR001092; Basic helix-loop-helix dimerisation region bHLH
PH_os_0000819		-1.83847		-1.09159	-2.39587		LOC_Os07g44200	transcription regulator, putative, expressed	BGIOSGA026216	IPR007592; Protein of unknown function DUF573
PH_os_0000829			1.36539				LOC_Os07g41370	OsMADS18 - MADS-box family gene with MIKCc type-box, expressed	BGIOSGA026097	IPR002100; Transcription factor, MADS-box|IPR002487; Transcription factor, K-box
PH_os_0000845					-1.2841		LOC_Os07g48560	homeobox domain containing protein, expressed	BGIOSGA026413	IPR001356; Homeobox
PH_os_0000978					1.35865		LOC_Os07g48630	ethylene-insensitive 3, putative, expressed	BGIOSGA023694	IPR006957; Ethylene insensitive 3
PH_os_0000980		1.08382					LOC_Os07g48570	expressed protein	BGIOSGA023697	IPR003851; Zinc finger, Dof-type
PH_os_0001023		1.9648			1.56525	1.19066	LOC_Os07g48550	no apical meristem protein, putative, expressed	BGIOSGA023698	IPR003441; No apical meristem (NAM) protein
PH_os_0001129						-1.69102	LOC_Os07g42510	AP2 domain containing protein, expressed	BGIOSGA023903	IPR001471; Pathogenesis-related transcriptional factor and ERF, DNA-binding
PH_os_0001195						2.83062	LOC_Os07g37210	MYB family transcription factor, putative, expressed	BGIOSGA024099	IPR001005; SANT, DNA-binding|IPR014778; Myb, DNA-binding
PH_os_0001219					1.26074		LOC_Os07g39320	homeobox domain containing protein, expressed	BGIOSGA026014	IPR000047; Helix-turn-helix motif, lambda-like repressor|IPR001356; Homeobox
PH_os_0001308					-1.14509		LOC_Os07g13260	dof zinc finger domain containing protein, putative, expressed	BGIOSGA040507	IPR003851; Zinc finger, Dof-type
PH_os_0001336		1.37359			1.00828		LOC_Os07g07974	tesmin/TSO1-like CXC domain containing protein, expressed	BGIOSGA025242	IPR005172; Tesmin/TSO1-like, CXC
PH_os_0001432		1.08489					LOC_Os08g01330	no apical meristem protein, putative, expressed	BGIOSGA027807	IPR003441; No apical meristem (NAM) protein
PH_os_0001460					-1.00075		LOC_Os08g07440	AP2 domain containing protein, expressed	BGIOSGA027579	IPR001471; Pathogenesis-related transcriptional factor and ERF, DNA-binding
PH_os_0001463	1.00034	1.75534			1.63831		LOC_Os08g06140	no apical meristem protein, putative, expressed	BGIOSGA027623	IPR003441; No apical meristem (NAM) protein
PH_os_0001471		-1.36591			-1.36556	-1.8134	LOC_Os08g03610	LSD1 zinc finger domain containing protein, expressed	BGIOSGA027709	IPR005735; Zinc finger, LSD1-type
PH_os_0001500	1.66725	1.64311		1.39115	1.69001		LOC_Os08g42470	BEE 1, putative, expressed	BGIOSGA026577	IPR001092; Basic helix-loop-helix dimerisation region bHLH
PH_os_0001518	-1.2092	-1.94142					LOC_Os08g10080	no apical meristem protein, putative, expressed	BGIOSGA027481	IPR003441; No apical meristem (NAM) protein
PH_os_0001576					-2.3204		LOC_Os08g26880	bZIP transcription factor domain containing protein, expressed	BGIOSGA028522	IPR004827; Basic-leucine zipper (bZIP) transcription factor|IPR011616; bZIP transcription factor, bZIP-1
PH_os_0001616	-1.4678	-1.56144			-2.50633		LOC_Os08g06370	MYB family transcription factor, putative, expressed	BGIOSGA028027	IPR014778; Myb, DNA-binding
PH_os_0001626		1.1532					LOC_Os08g04840	MYB family transcription factor, putative, expressed	BGIOSGA027973	IPR001005; SANT, DNA-binding|IPR001878; Zinc finger, CCHC-type|IPR014778; Myb, DNA-binding
PH_os_0001643		-1.93437		-1.14752	-2.63595		LOC_Os08g15020	MYB family transcription factor, putative, expressed	BGIOSGA028299|BGIOSGA028296	IPR001005; SANT, DNA-binding|IPR014778; Myb, DNA-binding
PH_os_0001664	-1.11828				-1.45293	1.50053	LOC_Os08g33150	MYB family transcription factor, putative, expressed	BGIOSGA028709	IPR001005; SANT, DNA-binding|IPR014778; Myb, DNA-binding
PH_os_0001684	-1.16024	-1.78035			-1.48793	-1.8195	LOC_Os08g03310	zinc finger family protein, putative, expressed	BGIOSGA027914	IPR000504; RNA recognition motif, RNP-1|IPR000571; Zinc finger, CCCH-type
PH_os_0001689	2.4504	3.90816			4.59491		LOC_Os08g36920	AP2 domain containing protein, expressed	BGIOSGA028838	NA
PH_os_0001741					-1.51256		LOC_Os08g38990	OsWRKY30 - Superfamily of TFs having WRKY and zinc finger domains, expressed	BGIOSGA026734	IPR003657; DNA-binding WRKY
PH_os_0001748		1.66545			2.10924		LOC_Os08g36740	bHelix-loop-helix transcription factor, putative	BGIOSGA026828	IPR001092; Basic helix-loop-helix dimerisation region bHLH
PH_os_0001767	1.19537	2.10348		1.3921	1.82252		LOC_Os08g39890	OsSPL14 - SBP-box gene family member, expressed	BGIOSGA026705	IPR000217; Tubulin|IPR004333; Transcription factor, SBP-box
PH_os_0001794					-1.02594	1.3448	LOC_Os08g33670	no apical meristem protein, putative, expressed	BGIOSGA026934	IPR003441; No apical meristem (NAM) protein
PH_os_0001801	-1.4785	-3.0362		-1.3713	-3.06478		LOC_Os08g33660	MYB family transcription factor, putative, expressed	BGIOSGA026935	IPR001005; SANT, DNA-binding|IPR014778; Myb, DNA-binding
PH_os_0001813	2.16662	2.06751		1.55175	2.13156		LOC_Os09g16510	OsWRKY74 - Superfamily of TFs having WRKY and zinc finger domains, expressed	BGIOSGA030535	IPR003657; DNA-binding WRKY
PH_os_0001839					-1.04316		LOC_Os08g45130	histone-lysine N-methyltransferase, putative, expressed	BGIOSGA026463	IPR001214; SET|IPR003105; SRA-YDG|IPR003606; Pre-SET zinc-binding sub-group|IPR007728; Pre-SET zinc-binding region
PH_os_0001871	-1.44791	-2.67037		-1.577	-2.26083		LOC_Os08g44940	DUF260 domain containing protein, putative, expressed	BGIOSGA026473	IPR004883; Lateral organ boundaries, LOB
PH_os_0001919		1.48303			1.0922		LOC_Os09g13940	AP2 domain containing protein, expressed	BGIOSGA030019	IPR001471; Pathogenesis-related transcriptional factor and ERF, DNA-binding
PH_os_0001978		1.2074					LOC_Os08g30910	YDG/SRA domain containing protein, expressed	BGIOSGA028625	IPR001214; SET|IPR003105; SRA-YDG|IPR003606; Pre-SET zinc-binding sub-group|IPR003616; Post-SET zinc-binding region|IPR007728; Pre-SET zinc-binding region
PH_os_0002166		-1.69817			-1.68902		LOC_Os09g33580	BEE 1, putative, expressed	BGIOSGA029460	IPR001092; Basic helix-loop-helix dimerisation region bHLH
PH_os_0002248	6.57997	6.64386		5.77419	6.53189	1.2904	LOC_Os09g28440	AP2 domain containing protein, expressed	BGIOSGA030907	IPR001471; Pathogenesis-related transcriptional factor and ERF, DNA-binding
PH_os_0002315		2.2649					LOC_Os09g25070	OsWRKY62 - Superfamily of TFs having WRKY and zinc finger domains, expressed	BGIOSGA029757	IPR003657; DNA-binding WRKY
PH_os_0002316	1.95891	2.263	1.41327		2.09843	2.91668	LOC_Os09g25430	ZOS9-07 - C2H2 zinc finger protein, expressed	BGIOSGA029746	IPR003604; Zinc finger, U1-type|IPR007087; Zinc finger, C2H2-type|IPR015880; Zinc finger, C2H2-like
PH_os_0002335		-1.26316			-1.25964		LOC_Os09g23200	KANADI1, putative	BGIOSGA030709	IPR014778; Myb, DNA-binding
PH_os_0002341					-1.06017		LOC_Os09g23620	MYB family transcription factor, putative, expressed	BGIOSGA030727	IPR001005; SANT, DNA-binding|IPR014778; Myb, DNA-binding
PH_os_0002355						1.11457	LOC_Os09g31482	splicing factor U2AF, putative, expressed	BGIOSGA031012	IPR000504; RNA recognition motif, RNP-1|IPR000571; Zinc finger, CCCH-type|IPR003954; RNA recognition, region 1|IPR009145; U2 auxiliary factor small subunit
PH_os_0002434		2.11396					LOC_Os10g25290	ZIM domain containing protein, putative, expressed	BGIOSGA031997	IPR010399; ZIM
PH_os_0002436		1.20402				1.26173	LOC_Os10g26620	dof zinc finger domain containing protein, putative, expressed	BGIOSGA031952	IPR003851; Zinc finger, Dof-type
PH_os_0002544		1.64533			1.80301		LOC_Os09g36220	response regulator receiver domain containing protein, expressed	BGIOSGA029381	IPR001789; Signal transduction response regulator, receiver region|IPR010402; CCT
PH_os_0002578					-1.55746		LOC_Os09g32260	no apical meristem protein, putative, expressed	BGIOSGA029508	IPR003441; No apical meristem (NAM) protein
PH_os_0002580					-1.83894		LOC_Os09g29820	bZIP transcription factor domain containing protein, expressed	BGIOSGA029595	IPR004827; Basic-leucine zipper (bZIP) transcription factor|IPR011616; bZIP transcription factor, bZIP-1
PH_os_0002623					1.524		LOC_Os10g30719	MYB family transcription factor, putative, expressed	BGIOSGA033038	IPR001005; SANT, DNA-binding
PH_os_0002625					-1.13256		LOC_Os09g32510	BHLH transcription factor, putative, expressed	BGIOSGA029497	IPR001092; Basic helix-loop-helix dimerisation region bHLH
PH_os_0002639		-1.95506			-1.76552		LOC_Os09g39490	histone-like transcription factor and archaeal histone, putative, expressed	BGIOSGA029242	IPR003958; Transcription factor CBF/NF-Y/archaeal histone
PH_os_0002647			-1.05105				LOC_Os09g26420	AP2 domain containing protein, expressed	BGIOSGA030816	IPR001471; Pathogenesis-related transcriptional factor and ERF, DNA-binding
PH_os_0002679					1.37036		LOC_Os09g39850	AP2 domain containing protein	BGIOSGA031313	IPR001471; Pathogenesis-related transcriptional factor and ERF, DNA-binding
PH_os_0002700		1.27748			1.09258		LOC_Os09g33550	CCT/B-box zinc finger protein, putative, expressed	BGIOSGA029461	IPR010402; CCT
PH_os_0002780		1.03044			1.06449		LOC_Os11g38870	helix-loop-helix DNA-binding domain containing protein, expressed	BGIOSGA035534	IPR001092; Basic helix-loop-helix dimerisation region bHLH
PH_os_0002786		1.15396			1.68182	1.11414	LOC_Os10g41200	MYB family transcription factor, putative, expressed	BGIOSGA031403	IPR001878; Zinc finger, CCHC-type
PH_os_0002911		1.10363			1.05622		LOC_Os11g35030	growth regulating factor protein, putative, expressed	BGIOSGA035433	IPR014977; WRC|IPR014978; QLQ
PH_os_0002979					-1.31017		LOC_Os11g01480	MYB family transcription factor, putative, expressed	BGIOSGA036796	IPR014778; Myb, DNA-binding
PH_os_0003006				-1.31584			LOC_Os11g19060	BABY BOOM 1, putative, expressed	BGIOSGA035153	IPR001471; Pathogenesis-related transcriptional factor and ERF, DNA-binding
PH_os_0003013		1.34889					LOC_Os11g12650	PHD-finger domain containing protein, putative, expressed	BGIOSGA034246	IPR001965; Zinc finger, PHD-type
PH_os_0003027					-1.04989		LOC_Os10g41460	transcription factor like protein, putative, expressed	BGIOSGA033455	IPR001005; SANT, DNA-binding|IPR006578; MADF
PH_os_0003046					-1.15711		LOC_Os11g06840	ZOS11-01 - C2H2 zinc finger protein, expressed	BGIOSGA034884	IPR007087; Zinc finger, C2H2-type|IPR015880; Zinc finger, C2H2-like
PH_os_0003048						-1.04823	LOC_Os10g39130	OsMADS56 - MADS-box family gene with MIKCc type-box, expressed	BGIOSGA033356	IPR002100; Transcription factor, MADS-box|IPR002487; Transcription factor, K-box
PH_os_0003159		1.30443			1.05997		LOC_Os11g05930	response regulator receiver domain containing protein, expressed	BGIOSGA034841	IPR001789; Signal transduction response regulator, receiver region|IPR010402; CCT
PH_os_0003172				-1.08442			LOC_Os11g02470	OsWRKY52 - Superfamily of TFs having WRKY and zinc finger domains, expressed	BGIOSGA034616	IPR003657; DNA-binding WRKY
PH_os_0003280					1.13921		LOC_Os10g38820	bZIP family transcription factor, putative, expressed	BGIOSGA031505	IPR004827; Basic-leucine zipper (bZIP) transcription factor
PH_os_0003282					-1.44963	1.8623	LOC_Os10g35300	dof zinc finger domain containing protein, putative, expressed	BGIOSGA031626|BGIOSGA031618	IPR003851; Zinc finger, Dof-type|IPR003851; Zinc finger, Dof-type
PH_os_0003357						-1.53037	LOC_Os10g40740	helix-loop-helix DNA-binding domain containing protein, expressed	BGIOSGA031426	IPR001092; Basic helix-loop-helix dimerisation region bHLH
PH_os_0003380	2.06077	2.64087		1.01303	2.31963	1.83783	LOC_Os11g03370	no apical meristem protein, putative, expressed	BGIOSGA034716	IPR003441; No apical meristem (NAM) protein
PH_os_0003387	2.12413	4.41154			3.54097		LOC_Os10g33810	myb-related protein Myb4, putative, expressed	BGIOSGA031688	IPR001005; SANT, DNA-binding|IPR014778; Myb, DNA-binding
PH_os_0003526		1.19397			1.9063		LOC_Os12g39850	helix-loop-helix DNA-binding domain containing protein	BGIOSGA035917	IPR001092; Basic helix-loop-helix dimerisation region bHLH
PH_os_0003533				-1.35403	-1.36251		LOC_Os12g16160	CCT motif family protein	BGIOSGA018538	IPR010402; CCT
PH_os_0003537		-1.51243			-1.23795		LOC_Os12g37970	MYB family transcription factor, putative, expressed	BGIOSGA035986	IPR001005; SANT, DNA-binding|IPR014778; Myb, DNA-binding
PH_os_0003595						1.03631	LOC_Os12g40630	helix-loop-helix DNA-binding domain containing protein	BGIOSGA037733|BGIOSGA037732	IPR001092; Basic helix-loop-helix dimerisation region bHLH|IPR001092; Basic helix-loop-helix dimerisation region bHLH
PH_os_0003613			1.44592			3.18124	LOC_Os12g37690	MYB family transcription factor, putative, expressed	BGIOSGA035999	IPR001005; SANT, DNA-binding|IPR014778; Myb, DNA-binding
PH_os_0003624		1.09367					LOC_Os12g42400	nuclear transcription factor Y subunit, putative, expressed	BGIOSGA035818	IPR001289; CCAAT-binding transcription factor, subunit B
PH_os_0003673					-1.1919		LOC_Os11g47460	MYB family transcription factor, putative, expressed	BGIOSGA033533|BGIOSGA033532	IPR001005; SANT, DNA-binding|IPR014778; Myb, DNA-binding
PH_os_0003786						-1.16116	LOC_Os12g13460	SET domain-containing protein, putative, expressed	BGIOSGA037202	IPR001214; SET|IPR015353; Rubisco LSMT substrate-binding
PH_os_0003794		-1.22034					LOC_Os12g33070	myb-like DNA-binding domain containing protein, putative, expressed	BGIOSGA036092	IPR001005; SANT, DNA-binding|IPR014778; Myb, DNA-binding
PH_os_0003863				-1.25794	-1.1106	-1.26824	LOC_Os12g10660	B-box zinc finger family protein, putative, expressed	BGIOSGA037146	IPR000315; Zinc finger, B-box|IPR002926; Zinc finger, CONSTANS-type
PH_os_0003889		-1.00657					LOC_Os12g39640	MYB family transcription factor, putative, expressed	BGIOSGA037689	IPR014778; Myb, DNA-binding
PH_os_0003931					-1.23465		LOC_Os12g33090	zinc finger family protein, putative, expressed	BGIOSGA037477	NA
PH_os_0003974			-1.43123		1.57018		LOC_Os01g46800	OsWRKY15 - Superfamily of TFs having WRKY and zinc finger domains, expressed	BGIOSGA001093	IPR003657; DNA-binding WRKY
PH_os_0004070	-1.16369	-2.93775		-1.11531	-2.40311		LOC_Os01g74540	GATA zinc finger domain containing protein, expressed	BGIOSGA000005	IPR000679; Zinc finger, GATA-type
PH_os_0004176	1.34263	2.09034			2.11924		LOC_Os01g58420	AP2 domain containing protein, expressed	BGIOSGA004611	IPR001471; Pathogenesis-related transcriptional factor and ERF, DNA-binding
PH_os_0004184	3.01101	4.0023	-1.52901				LOC_Os01g60600	WRKY DNA-binding domain containing protein, expressed	BGIOSGA000583	IPR003657; DNA-binding WRKY
PH_os_0004257		1.48493			1.10608		LOC_Os01g66890	BTBZ1 - Bric-a-Brac, Tramtrack, and Broad Complex BTB domain with TAZ zinc finger and Calmodulin-binding domains, expressed	BGIOSGA004968	IPR000197; Zinc finger, TAZ-type|IPR000210; BTB/POZ-like|IPR013069; BTB/POZ
PH_os_0004264		2.55282			1.91		LOC_Os01g47670	expressed protein	BGIOSGA001061	IPR003441; No apical meristem (NAM) protein
PH_os_0004286					-1.41931		LOC_Os01g71970	GRAS family transcription factor containing protein, expressed	BGIOSGA005161	IPR002173; Carbohydrate/puine kinase, PfkB, conserved site|IPR005202; GRAS transcription factor
PH_os_0004322	1.01299					1.07039	LOC_Os01g57240	expressed protein	BGIOSGA000702	IPR000770; SAND
PH_os_0004394	-1.06566						LOC_Os01g52410	myb-like DNA-binding domain containing protein, putative, expressed	BGIOSGA004364	IPR001005; SANT, DNA-binding|IPR014778; Myb, DNA-binding
PH_os_0004480	1.875	1.42724			1.52802		LOC_Os01g48446	no apical meristem protein, putative, expressed	BGIOSGA001029	IPR003441; No apical meristem (NAM) protein
PH_os_0004491					-1.08544		LOC_Os01g59620	histone-lysine N-methyltransferase, H3 lysine-9 specific SUVH1, putative, expressed	BGIOSGA004668	IPR001214; SET|IPR003105; SRA-YDG|IPR003616; Post-SET zinc-binding region|IPR007728; Pre-SET zinc-binding region
PH_os_0004497			-1.06539			-2.17755	LOC_Os01g58760	bZIP transcription factor domain containing protein, expressed	BGIOSGA004628	IPR004827; Basic-leucine zipper (bZIP) transcription factor|IPR011700; Basic leucine zipper
PH_os_0004530		-1.46531		-1.20321	-1.1282		LOC_Os01g64590	dof zinc finger domain containing protein, putative, expressed	BGIOSGA000434	IPR003851; Zinc finger, Dof-type
PH_os_0004552				1.23313		-1.88335	LOC_Os01g47370	MYB family transcription factor, putative, expressed	BGIOSGA001075	IPR001005; SANT, DNA-binding|IPR014778; Myb, DNA-binding
PH_os_0004571						1.29086	LOC_Os01g72490	LRP1, putative, expressed	BGIOSGA000090	IPR007818; Protein of unknown function DUF702
PH_os_0004605		1.00928			1.1978	2.09322	LOC_Os01g46970	transcription factor, putative, expressed	BGIOSGA001085	IPR004827; Basic-leucine zipper (bZIP) transcription factor|IPR011616; bZIP transcription factor, bZIP-1|IPR012900; G-box binding, MFMR
PH_os_0004632		1.60656			1.406		LOC_Os01g59660	MYB family transcription factor, putative, expressed	BGIOSGA004670	IPR001005; SANT, DNA-binding|IPR014778; Myb, DNA-binding
PH_os_0004686		1.16748					LOC_Os01g65850	CHD3-type chromatin-remodeling factor PICKLE, putative	BGIOSGA000385	IPR000330; SNF2-related|IPR000953; Chromo domain|IPR001650; DNA/RNA helicase, C-terminal|IPR001965; Zinc finger, PHD-type|IPR002464; DNA/RNA helicase, ATP-dependent, DEAH-box type, conserved site|IPR014001; DEAD-like helicase, N-terminal|IPR014021; Helicase, superfamily 1 and 2, ATP-binding
PH_os_0004693		-1.39035			-1.3876		LOC_Os01g70890	histone-like transcription factor and archaeal histone, putative, expressed	BGIOSGA000169	IPR003956; Transcription factor, NFYB/HAP3, conserved site|IPR003957; Transcription factor, CBFA/NFYB, DNA topoisomerase|IPR003958; Transcription factor CBF/NF-Y/archaeal histone
PH_os_0004853						2.81572	LOC_Os02g34970	no apical meristem protein, putative, expressed	BGIOSGA008422	IPR003441; No apical meristem (NAM) protein
PH_os_0004993		1.10236					LOC_Os02g40510	response regulator receiver domain containing protein, expressed	BGIOSGA008633	IPR001789; Signal transduction response regulator, receiver region|IPR010402; CCT
PH_os_0005037	1.90796	2.83287				-1.48837	LOC_Os02g26430	OsWRKY42 - Superfamily of TFs having WRKY and zinc finger domains, expressed	BGIOSGA008165	IPR003657; DNA-binding WRKY
PH_os_0005118						1.58603	LOC_Os02g36880	No apical meristem protein, putative, expressed	BGIOSGA008492	IPR003441; No apical meristem (NAM) protein
PH_os_0005148		1.56107					LOC_Os02g33430	E2F family transcription factor protein, putative, expressed	BGIOSGA006304	IPR003316; Transcription factor E2F/dimerisation partner (TDP)
PH_os_0005179	2.97132	4.73344		1.32523	4.03947		LOC_Os02g32590	HSF-type DNA-binding domain containing protein, expressed	BGIOSGA006348	IPR000232; Heat shock factor (HSF)-type, DNA-binding
PH_os_0005201						2.92122	LOC_Os02g35770	homeobox associated leucine zipper, putative, expressed	BGIOSGA006230	IPR001356; Homeobox|IPR001844; Chaperonin Cpn60|IPR003106; Leucine zipper, homeobox-associated
PH_os_0005274	-1.81314	-1.68897			-1.54771		LOC_Os02g03030	ATXR, putative	BGIOSGA007416	IPR001214; SET|IPR001965; Zinc finger, PHD-type
PH_os_0005277		1.26029			1.61192	1.73313	LOC_Os02g41450	no apical meristem protein, putative	BGIOSGA007201	IPR003441; No apical meristem (NAM) protein
PH_os_0005299		1.2729					LOC_Os02g38130	no apical meristem protein, putative, expressed	BGIOSGA006133	IPR003441; No apical meristem (NAM) protein
PH_os_0005337						1.56644	LOC_Os02g13670	helix-loop-helix DNA-binding domain containing protein	BGIOSGA006833	IPR001092; Basic helix-loop-helix dimerisation region bHLH
PH_os_0005355	-1.41354	-2.64923		-1.22668	-2.33916		LOC_Os02g09830	bZIP transcription factor domain containing protein, expressed	BGIOSGA006975	IPR004827; Basic-leucine zipper (bZIP) transcription factor|IPR011616; bZIP transcription factor, bZIP-1
PH_os_0005449					1.55628	1.26176	LOC_Os03g06850	B3 DNA binding domain containing protein, expressed	BGIOSGA011927	IPR003340; Transcriptional factor B3
PH_os_0005465				1.00768	1.26015		LOC_Os03g06630	heat stress transcription factor, putative, expressed	BGIOSGA011916	IPR000232; Heat shock factor (HSF)-type, DNA-binding
PH_os_0005494		1.26899					LOC_Os03g12370	HSF-type DNA-binding domain containing protein, expressed	BGIOSGA012151	IPR000232; Heat shock factor (HSF)-type, DNA-binding
PH_os_0005516		1.41308			1.29742		LOC_Os02g52780	bZIP transcription factor, putative, expressed	BGIOSGA005551	IPR004827; Basic-leucine zipper (bZIP) transcription factor|IPR011700; Basic leucine zipper
PH_os_0005664	2.34079	2.23909		2.43881	2.64334		LOC_Os02g45450	dehydration-responsive element-binding protein, putative, expressed	BGIOSGA008804	IPR001471; Pathogenesis-related transcriptional factor and ERF, DNA-binding
PH_os_0005679	2.05498	6.1852			3.8446		LOC_Os02g46030	MYB family transcription factor, putative, expressed	BGIOSGA005828	IPR001005; SANT, DNA-binding|IPR014778; Myb, DNA-binding
PH_os_0005687		1.17311					LOC_Os03g03550	bZIP family transcription factor, putative, expressed	BGIOSGA011761	IPR004827; Basic-leucine zipper (bZIP) transcription factor|IPR011700; Basic leucine zipper
PH_os_0005697	-1.72873	-4.04654		-2.4138	-3.70747		LOC_Os02g49560	bZIP transcription factor domain containing protein, expressed	BGIOSGA008968	IPR004827; Basic-leucine zipper (bZIP) transcription factor|IPR011616; bZIP transcription factor, bZIP-1
PH_os_0005777	1.38816	1.91998		1.37174	2.15721		LOC_Os03g04070	no apical meristem protein, putative, expressed	BGIOSGA011514	IPR003441; No apical meristem (NAM) protein
PH_os_0005847		1.89693					LOC_Os02g45420	AP2 domain containing protein, expressed	BGIOSGA008802	IPR001471; Pathogenesis-related transcriptional factor and ERF, DNA-binding
PH_os_0005866			-1.481				LOC_Os03g08460	AP2 domain containing protein, expressed	BGIOSGA011329	IPR001471; Pathogenesis-related transcriptional factor and ERF, DNA-binding
PH_os_0005882					1.34307	2.83941	LOC_Os03g10210	homeobox domain containing protein, expressed	BGIOSGA011276	IPR000047; Helix-turn-helix motif, lambda-like repressor|IPR001356; Homeobox
PH_os_0005901					1.05881		LOC_Os02g53690	growth regulating factor protein, putative, expressed	BGIOSGA005497	IPR014977; WRC|IPR014978; QLQ
PH_os_0005902	1.51823	2.49825			2.62106		LOC_Os02g54050	ethylene-responsive transcription factor, putative, expressed	BGIOSGA005486	IPR001471; Pathogenesis-related transcriptional factor and ERF, DNA-binding|IPR006032; Ribosomal protein S12/S23
PH_os_0005911		1.4239					LOC_Os02g47280	growth-regulating factor, putative, expressed	BGIOSGA005785	IPR014977; WRC|IPR014978; QLQ
PH_os_0005983	-1.20419			-1.13728	-1.50534		LOC_Os02g49480	helix-loop-helix DNA-binding domain containing protein, expressed	BGIOSGA005697	IPR001092; Basic helix-loop-helix dimerisation region bHLH
PH_os_0006034	-1.81048	-2.47009		-1.83824	-1.95385		LOC_Os02g49986	MYB family transcription factor, putative, expressed	BGIOSGA005676	IPR001005; SANT, DNA-binding|IPR014778; Myb, DNA-binding
PH_os_0006061						-1.68106	LOC_Os03g04310	BHLH transcription factor, putative, expressed	BGIOSGA011499	IPR001092; Basic helix-loop-helix dimerisation region bHLH
PH_os_0006095					1.16243		LOC_Os02g45670	myb-like DNA-binding domain containing protein, expressed	BGIOSGA005842	IPR001005; SANT, DNA-binding|IPR014778; Myb, DNA-binding
PH_os_0006306	2.53269	2.68261		1.48594	2.61045		LOC_Os03g21030	no apical meristem protein, putative, expressed	BGIOSGA010816	IPR003441; No apical meristem (NAM) protein
PH_os_0006323						-1.13237	LOC_Os03g47730	homeobox domain containing protein, expressed	BGIOSGA010052	IPR001356; Homeobox|IPR006563; POX
PH_os_0006341		1.99539			1.84005		LOC_Os03g32220	ZOS3-11 - C2H2 zinc finger protein, expressed	BGIOSGA010470|BGIOSGA010469	IPR007087; Zinc finger, C2H2-type|IPR015880; Zinc finger, C2H2-like|IPR007087; Zinc finger, C2H2-type|IPR015880; Zinc finger, C2H2-like
PH_os_0006342			1.16893			1.86445	LOC_Os03g33090	DUF260 domain containing protein, putative, expressed	BGIOSGA010454	IPR004883; Lateral organ boundaries, LOB
PH_os_0006374	2.72269	3.26842			2.76685		LOC_Os03g53020	helix-loop-helix DNA-binding domain containing protein, expressed	BGIOSGA013533	IPR001092; Basic helix-loop-helix dimerisation region bHLH
PH_os_0006428	1.8779	3.79996		1.99571	3.21076	1.97397	LOC_Os03g45194	oxidoreductase, short chain dehydrogenase/reductase family domain containing protein, expressed	BGIOSGA010126	NA
PH_os_0006456					-1.51503	-1.04061	LOC_Os03g46860	helix-loop-helix DNA-binding protein, putative, expressed	BGIOSGA010080	IPR001092; Basic helix-loop-helix dimerisation region bHLH
PH_os_0006463					-1.04486		LOC_Os03g51110	MYB family transcription factor, putative, expressed	BGIOSGA013472|BGIOSGA013471	IPR001005; SANT, DNA-binding|IPR014778; Myb, DNA-binding|IPR001005; SANT, DNA-binding|IPR014778; Myb, DNA-binding
PH_os_0006499		-1.42944			-1.45093		LOC_Os03g55760	MYB family transcription factor, putative, expressed	BGIOSGA013627	IPR014778; Myb, DNA-binding
PH_os_0006501		1.00025			1.79958		LOC_Os03g55590	MYB family transcription factor, putative, expressed	BGIOSGA013620	IPR014778; Myb, DNA-binding
PH_os_0006503	1.33239	4.48584			1.54716		LOC_Os03g55550	helix-loop-helix DNA-binding domain containing protein	BGIOSGA013618	IPR001092; Basic helix-loop-helix dimerisation region bHLH
PH_os_0006573		3.84533					LOC_Os03g46790	helix-loop-helix DNA-binding domain containing protein	BGIOSGA013293	IPR001092; Basic helix-loop-helix dimerisation region bHLH
PH_os_0006616						1.37494	LOC_Os03g42240	B3 DNA binding domain containing protein, expressed	BGIOSGA013133	IPR003340; Transcriptional factor B3
PH_os_0006672	1.33167	1.59161			1.25264		LOC_Os03g19020	PHD-finger family protein, expressed	BGIOSGA012447	IPR001841; Zinc finger, RING-type|IPR001965; Zinc finger, PHD-type|IPR003224; Zinc finger, P11-type
PH_os_0006778					-1.09203		LOC_Os03g20900	Myb transcription factor, putative, expressed	BGIOSGA012541	IPR000905; Peptidase M22, glycoprotease|IPR014778; Myb, DNA-binding
PH_os_0006814					1.07582		LOC_Os03g22770	CCT/B-box zinc finger protein, putative, expressed	BGIOSGA012614	IPR000315; Zinc finger, B-box|IPR002926; Zinc finger, CONSTANS-type|IPR010402; CCT
PH_os_0007057		1.75352			1.11085		LOC_Os04g38400	ethylene-insensitive 3, putative, expressed	BGIOSGA016529|BGIOSGA016530	IPR006957; Ethylene insensitive 3
PH_os_0007071					1.02991		LOC_Os04g38720	no apical meristem protein, putative, expressed	BGIOSGA016546	IPR003441; No apical meristem (NAM) protein
PH_os_0007084						1.41556	LOC_Os04g43560	no apical meristem protein, putative, expressed	BGIOSGA016756	IPR003441; No apical meristem (NAM) protein
PH_os_0007119						-1.2571	LOC_Os03g56950	phytochrome-interacting factor 4, putative, expressed	BGIOSGA013672	IPR001092; Basic helix-loop-helix dimerisation region bHLH
PH_os_0007309	1.74336	2.63475			2.92662		LOC_Os03g60080	NAC domain-containing protein 67, putative, expressed	BGIOSGA013814	IPR003441; No apical meristem (NAM) protein
PH_os_0007358						-1.0439	LOC_Os03g58250	bZIP transcription factor domain containing protein, expressed	BGIOSGA009643	IPR004827; Basic-leucine zipper (bZIP) transcription factor|IPR011616; bZIP transcription factor, bZIP-1
PH_os_0007395						1.0012	LOC_Os04g35660	no apical meristem protein, putative, expressed	BGIOSGA016453	IPR003441; No apical meristem (NAM) protein
PH_os_0007564					-1.21801		LOC_Os04g56170	OsSPL8 - SBP-box gene family member, expressed	BGIOSGA017275	IPR004333; Transcription factor, SBP-box
PH_os_0007591		-1.00498					LOC_Os05g09480	OsIAA16 - Auxin-responsive Aux/IAA gene family member, expressed	BGIOSGA019301	IPR003311; AUX/IAA protein|IPR011525; Aux/IAA-ARF-dimerisation
PH_os_0007725		-1.25946			-1.85917		LOC_Os05g02150	expressed protein	BGIOSGA018944	IPR003851; Zinc finger, Dof-type
PH_os_0007739		1.29732			1.20709		LOC_Os04g51320	transcription factor TF2, putative, expressed	BGIOSGA014412	IPR001005; SANT, DNA-binding
PH_os_0007776		1.60763					LOC_Os05g10620	no apical meristem protein, putative, expressed	BGIOSGA018654	IPR003441; No apical meristem (NAM) protein
PH_os_0007796		1.77393					LOC_Os04g45810	homeobox associated leucine zipper, putative, expressed	BGIOSGA016852	IPR000047; Helix-turn-helix motif, lambda-like repressor|IPR001356; Homeobox|IPR001448; Small acid-soluble spore protein, alpha/beta type|IPR003106; Leucine zipper, homeobox-associated
PH_os_0007896	-1.49141	-2.24456		-1.24077	-1.95088		LOC_Os04g50770	MYB family transcription factor, putative, expressed	BGIOSGA014440	IPR001005; SANT, DNA-binding|IPR014778; Myb, DNA-binding
PH_os_0007901	1.10099	1.60628		1.11526	1.99939		LOC_Os04g51190	growth-regulating factor, putative, expressed	BGIOSGA014417	IPR014977; WRC|IPR014978; QLQ
PH_os_0007957		-1.21965		-1.09758	-1.62311	-1.24364	LOC_Os04g56990	Myb-like DNA-binding domain containing protein, putative, expressed	BGIOSGA014151	IPR014778; Myb, DNA-binding
PH_os_0008050	2.43876	4.04476			2.3886		LOC_Os05g07010	myb-like DNA-binding domain containing protein, expressed	BGIOSGA018757	IPR001005; SANT, DNA-binding|IPR014778; Myb, DNA-binding
PH_os_0008161						1.22532	LOC_Os05g10690	Myb transcription factor, putative, expressed	BGIOSGA018651	IPR001005; SANT, DNA-binding|IPR001878; Zinc finger, CCHC-type|IPR014778; Myb, DNA-binding
PH_os_0008170					1.01593		LOC_Os05g01230	zinc finger, C3HC4 type domain containing protein, expressed	BGIOSGA018998	IPR001841; Zinc finger, RING-type|IPR001965; Zinc finger, PHD-type|IPR003105; SRA-YDG
PH_os_0008226	2.99867	4.47731		2.73191	4.97117		LOC_Os06g03670	dehydration-responsive element-binding protein, putative, expressed	BGIOSGA022219	IPR001471; Pathogenesis-related transcriptional factor and ERF, DNA-binding
PH_os_0008258		1.95443			1.83279		LOC_Os06g06900	helix-loop-helix DNA-binding domain containing protein, expressed	BGIOSGA022375	IPR001092; Basic helix-loop-helix dimerisation region bHLH
PH_os_0008272		-1.02887			-1.00046		LOC_Os06g10880	bZIP transcription factor, putative, expressed	BGIOSGA022536	IPR004827; Basic-leucine zipper (bZIP) transcription factor|IPR011616; bZIP transcription factor, bZIP-1
PH_os_0008275						-1.22044	LOC_Os06g04870	homeobox associated leucine zipper, putative, expressed	BGIOSGA022272	IPR000047; Helix-turn-helix motif, lambda-like repressor|IPR001356; Homeobox|IPR003106; Leucine zipper, homeobox-associated
PH_os_0008392	-1.08584	-1.41155			-1.79715		LOC_Os06g09420	B3 DNA binding domain containing protein, expressed	BGIOSGA022464	IPR003340; Transcriptional factor B3
PH_os_0008401		-1.10143			-1.17813		LOC_Os06g08440	two-component response regulator, putative, expressed	BGIOSGA022430	IPR001789; Signal transduction response regulator, receiver region|IPR014778; Myb, DNA-binding
PH_os_0008461	1.68155	1.93194		1.22419	2.19215		LOC_Os05g41780	AP2 domain containing protein, expressed	BGIOSGA017796	IPR001471; Pathogenesis-related transcriptional factor and ERF, DNA-binding
PH_os_0008505						-1.52025	LOC_Os05g40960	Myb transcription factor, putative, expressed	BGIOSGA017828	IPR000905; Peptidase M22, glycoprotease|IPR014778; Myb, DNA-binding
PH_os_0008524		-1.61089			-1.42904		LOC_Os05g44400	GATA zinc finger domain containing protein, expressed	BGIOSGA020209	IPR000679; Zinc finger, GATA-type
PH_os_0008536					-1.00242	-1.14495	LOC_Os05g49310	MYB family transcription factor, putative	BGIOSGA020382	IPR001005; SANT, DNA-binding|IPR014778; Myb, DNA-binding
PH_os_0008545		2.8255			2.13766		LOC_Os05g50700	WRKY DNA-binding domain containing protein, expressed	BGIOSGA020451	IPR003657; DNA-binding WRKY
PH_os_0008578					-1.43107		LOC_Os06g10470	ZOS6-02 - C2H2 zinc finger protein	BGIOSGA022512	IPR007087; Zinc finger, C2H2-type
PH_os_0008615					-1.09665		LOC_Os05g51830	ZOS5-12 - C2H2 zinc finger protein, expressed	BGIOSGA017430	IPR007087; Zinc finger, C2H2-type
PH_os_0008623						1.33506	LOC_Os05g49700	AP2 domain containing protein, expressed	BGIOSGA017525	IPR001471; Pathogenesis-related transcriptional factor and ERF, DNA-binding
PH_os_0008649	1.73219	3.8953	1.43041			2.04638	LOC_Os05g37190	ZOS5-08 - C2H2 zinc finger protein, expressed	BGIOSGA019943	IPR003616; Post-SET zinc-binding region|IPR007087; Zinc finger, C2H2-type|IPR015880; Zinc finger, C2H2-like
PH_os_0008657		-1.05186			-1.09619		LOC_Os05g36900	dof zinc finger domain containing protein, putative	BGIOSGA019936	IPR003851; Zinc finger, Dof-type
PH_os_0008661	1.3242	2.45553		1.33663	2.36976		LOC_Os05g35500	MYB family transcription factor, putative, expressed	BGIOSGA018002	IPR001005; SANT, DNA-binding|IPR014778; Myb, DNA-binding
PH_os_0008810		1.10859					LOC_Os06g04090	no apical meristem protein, putative, expressed	BGIOSGA022006	IPR003441; No apical meristem (NAM) protein
PH_os_0008823	1.05125	2.15598		1.35372	2.752		LOC_Os05g37080	No apical meristem protein, putative, expressed	BGIOSGA017962	IPR003441; No apical meristem (NAM) protein
PH_os_0008871	-1.62795	-1.5164			-1.06992	2.19932	LOC_Os06g10820	helix-loop-helix DNA-binding domain containing protein	BGIOSGA022533	IPR001092; Basic helix-loop-helix dimerisation region bHLH
PH_os_0008893					-1.29665		LOC_Os05g48850	no apical meristem protein, putative, expressed	BGIOSGA020356	IPR003441; No apical meristem (NAM) protein
PH_os_0008939	1.66084	4.20728			2.57791		LOC_Os07g05830	zinc-finger protein, putative, expressed	BGIOSGA024807	IPR010399; ZIM
PH_os_0008945		2.4247			1.96867		LOC_Os06g19444	CCT/B-box zinc finger protein, putative, expressed	BGIOSGA021399	IPR010402; CCT
PH_os_0008954		2.08017	2.22635		2.65326	3.22099	LOC_Os06g51260	MYB family transcription factor, putative, expressed	BGIOSGA020501	IPR001005; SANT, DNA-binding|IPR014778; Myb, DNA-binding
PH_os_0008956					-1.08756		LOC_Os06g46270	no apical meristem protein, putative, expressed	BGIOSGA023457	IPR003441; No apical meristem (NAM) protein
PH_os_0008980		1.67751			1.27237		LOC_Os06g41770	bZIP transcription factor domain containing protein, expressed	BGIOSGA023284	IPR004827; Basic-leucine zipper (bZIP) transcription factor|IPR011616; bZIP transcription factor, bZIP-1
PH_os_0009062						-1.57815	LOC_Os07g05010	helix-loop-helix DNA-binding domain containing protein, expressed	BGIOSGA025137	IPR001092; Basic helix-loop-helix dimerisation region bHLH
PH_os_0009109					1.28422		LOC_Os06g35900	BES1/BZR1 homolog protein, putative, expressed	BGIOSGA023073	IPR008540; BZR1, transcriptional repressor
PH_os_0009134						-1.15784	LOC_Os06g48950	auxin response factor 19, putative, expressed	BGIOSGA023559	IPR003340; Transcriptional factor B3|IPR010525; Auxin response factor|IPR011525; Aux/IAA-ARF-dimerisation
PH_os_0009211		1.70384			1.34856		LOC_Os06g14190	NF-X1-type zinc finger protein, putative, expressed	BGIOSGA021526	IPR000967; Zinc finger, NF-X1-type
PH_os_0009296					-1.15063		LOC_Os07g01180	ZOS7-01 - C2H2 zinc finger protein, expressed	BGIOSGA024997	IPR007087; Zinc finger, C2H2-type|IPR015880; Zinc finger, C2H2-like
PH_os_0009317					1.26175		LOC_Os06g45140	bZIP transcription factor domain containing protein, expressed	BGIOSGA020743|BGIOSGA020738	IPR004827; Basic-leucine zipper (bZIP) transcription factor|IPR011616; bZIP transcription factor, bZIP-1|IPR004827; Basic-leucine zipper (bZIP) transcription factor|IPR011616; bZIP transcription factor, bZIP-1
PH_os_0009365		-1.04621			-1.15517		LOC_Os06g49040	Myb-like DNA-binding domain containing protein, putative, expressed	BGIOSGA023563	IPR014778; Myb, DNA-binding
PH_os_0009386		1.31788					LOC_Os06g11780	MYB family transcription factor, putative	BGIOSGA022565	IPR001005; SANT, DNA-binding|IPR014778; Myb, DNA-binding
PH_os_0009395						1.01846	LOC_Os06g14670	ODORANT1, putative, expressed	BGIOSGA022649	IPR001005; SANT, DNA-binding|IPR014778; Myb, DNA-binding
PH_os_0009441	2.46665	2.02301					LOC_Os06g16370	CCT/B-box zinc finger protein, putative, expressed	BGIOSGA022685	IPR000315; Zinc finger, B-box|IPR002926; Zinc finger, CONSTANS-type|IPR010402; CCT
PH_os_0009493		-1.03813					LOC_Os06g42630	B3 DNA binding domain containing protein	BGIOSGA020831	IPR003340; Transcriptional factor B3
PH_os_0009564					-1.48535	1.76808	LOC_Os01g11910	basic helix-loop-helix, putative, expressed	NA	NA
PH_os_0009566						-1.05469	LOC_Os01g04800	B3 DNA binding domain containing protein, expressed	NA	NA
PH_os_0009572					-1.18846		LOC_Os01g45860	GRAS family transcription factor domain containing protein, expressed	NA	NA
PH_os_0009637		1.00483					LOC_Os01g43590	HSF-type DNA-binding domain containing protein, expressed	NA	NA
PH_os_0009642		1.55142					LOC_Os01g01870	helix-loop-helix DNA-binding domain containing protein, expressed	NA	NA
PH_os_0009648						-1.14396	LOC_Os01g04750	B3 DNA binding domain containing protein, expressed	NA	NA
PH_os_0009685		2.1094			3.46249		LOC_Os01g40260	OsWRKY77 - Superfamily of TFs having WRKY and zinc finger domains, expressed	NA	NA
PH_os_0009708		-1.91061					LOC_Os01g45570	homeobox associated leucine zipper, putative, expressed	NA	NA
PH_os_0009735		-1.81453			-1.40061		LOC_Os01g19970	MYB family transcription factor, putative, expressed	NA	NA
PH_os_0009800		2.12227			1.2073		LOC_Os01g43550	OsWRKY12 - Superfamily of TFs having WRKY and zinc finger domains, expressed	NA	NA
PH_os_0009818						-1.18138	LOC_Os01g44390	MYB family transcription factor, putative, expressed	NA	NA
PH_os_0009823		1.29486		1.1487	1.33872		LOC_Os01g08320	OsIAA1 - Auxin-responsive Aux/IAA gene family member, expressed	NA	NA
PH_os_0009828	-1.13367	-1.78705					LOC_Os01g32770	DUF260 domain containing protein, putative, expressed	NA	NA
PH_os_0009862						-2.15335	LOC_Os01g43230	expressed protein	NA	NA
PH_os_0009884						-1.13973	LOC_Os01g10580	B-box zinc finger family protein, putative, expressed	NA	NA
PH_os_0009934						-1.99183	LOC_Os01g08710	OsWRKY79 - Superfamily of TFs having WRKY and zinc finger domains, expressed	NA	NA
PH_os_0009954	1.77261	2.46756		1.41159	1.85214		LOC_Os01g18240	MYB family transcription factor, putative, expressed	NA	NA
PH_os_0009986	1.78936	2.7571			2.03809		LOC_Os01g14440	OsWRKY1v2 - Superfamily of TFs having WRKY and zinc finger domains, expressed	NA	NA
PH_os_0010005						1.19728	LOC_Os01g36220	bZIP transcription factor domain containing protein, expressed	NA	NA
PH_os_0010010	1.13909	2.42938		1.28411	1.88258		LOC_Os01g14870	zinc finger matrin-type protein 5, putative, expressed	NA	NA
PH_os_0010069	2.14632	2.89279		2.22391	2.37521		LOC_Os07g11010	protein Kinase-associated protein phosphatase, putative, expressed	BGIOSGA025387	IPR000222; Protein phosphatase 2C, manganese/magnesium aspartate binding site|IPR000253; Forkhead-associated|IPR002559; Transposase, IS4-like|IPR014045; Protein phosphatase 2C, N-terminal
PH_os_0010085		2.51499			2.4568		LOC_Os07g22730	AP2 domain containing protein, expressed	NA	NA
PH_os_0010132			-1.04445				LOC_Os07g48450	no apical meristem protein, putative, expressed	NA	NA
PH_os_0010220	1.31595	2.74039		1.48914	2.91304		LOC_Os07g39220	BES1/BZR1 homolog protein, putative, expressed	NA	NA
PH_os_0010237	1.49313	1.43964				1.66373	LOC_Os07g48870	MYB family transcription factor, putative, expressed	NA	NA
PH_os_0010252	-1.45534	-1.79764		-1.05864	-1.58631		LOC_Os07g39820	SHR, putative, expressed	NA	NA
PH_os_0010280		1.51482					LOC_Os07g30130	MYB family transcription factor, putative, expressed	NA	NA
PH_os_0010288		-1.20395			-1.21065		LOC_Os07g38030	GRAS family transcription factor domain containing protein, expressed	NA	NA
PH_os_0010304		1.39718		1.10324	1.56344		LOC_Os07g39310	ZOS7-06 - C2H2 zinc finger protein, expressed	NA	NA
PH_os_0010346	1.30264	1.33044				-1.18986	LOC_Os07g39470	gibberellin response modulator protein, putative, expressed	NA	NA
PH_os_0010398		-1.61399			-1.22572		LOC_Os07g40780	ZOS7-11 - C2H2 zinc finger protein, expressed	NA	NA
PH_os_0010426		-1.53846			-1.31962		LOC_Os08g02300	no apical meristem protein, putative, expressed	NA	NA
PH_os_0010456	4.22736	6.2949		2.23295	4.65459	1.061	LOC_Os07g12340	NAC domain-containing protein 67, putative, expressed	NA	NA
PH_os_0010457	2.06318	4.33765		2.2438	3.41807		LOC_Os07g36170	chitin-inducible gibberellin-responsive protein, putative, expressed	NA	NA
PH_os_0010533	-2.00435	-1.36553		-1.76402	-1.21912		LOC_Os07g44690	HSF-type DNA-binding domain containing protein, expressed	NA	NA
PH_os_0010567		1.88556			1.85787		LOC_Os07g12510	AP2 domain containing protein, expressed	NA	NA
PH_os_0010577		-1.24519			-1.15502		LOC_Os07g08880	ES43 protein, putative, expressed	NA	NA
PH_os_0010600						-1.8529	LOC_Os08g39830	ethylene-insensitive 3, putative, expressed	NA	NA
PH_os_0010603		-1.03572			-1.09356		LOC_Os09g13570	CPuORF2 - conserved peptide uORF-containing transcript, expressed	NA	NA
PH_os_0010616		1.23307					LOC_Os08g39630	helix-loop-helix DNA-binding domain containing protein, expressed	NA	NA
PH_os_0010666	1.13276	1.40897		1.0779	1.17686		LOC_Os08g39390	ZOS8-10 - C2H2 zinc finger protein, expressed	NA	NA
PH_os_0010724		-1.12689					LOC_Os08g32620	ES43 protein, putative, expressed	NA	NA
PH_os_0010738			-1.14991				LOC_Os09g11480	AP2 domain containing protein, expressed	NA	NA
PH_os_0010801	1.38664	1.69131		1.72797	1.86975		LOC_Os08g41940	OsSPL16 - SBP-box gene family member, expressed	NA	NA
PH_os_0010842				-1.09948			LOC_Os08g43200	dehydration-responsive element-binding protein, putative, expressed	NA	NA
PH_os_0010858		-1.12516			-1.00402		LOC_Os08g38780	core histone H2A/H2B/H3/H4, putative, expressed	NA	NA
PH_os_0010867		-1.43767				-1.75564	LOC_Os08g07740	histone-like transcription factor and archaeal histone, putative, expressed	NA	NA
PH_os_0010887	1.34267	1.47893			1.60778	1.74032	LOC_Os08g31580	ethylene-responsive transcription factor, putative, expressed	NA	NA
PH_os_0010918	-1.05448						LOC_Os08g34360	AP2 domain containing protein, expressed	NA	NA
PH_os_0010923	-1.25155	-1.11126		-1.06214	-1.32977		LOC_Os08g33940	MYB family transcription factor, putative, expressed	NA	NA
PH_os_0010937					1.03493		LOC_Os08g39980	DNA-binding bromodomain-containing protein, putative, expressed	NA	NA
PH_os_0011024	2.29784	3.73438		1.89564	2.41992		LOC_Os08g29660	OsWRKY69 - Superfamily of TFs having WRKY and zinc finger domains, expressed	NA	NA
PH_os_0011034	1.20579	1.47748			1.25423		LOC_Os08g33160	ZIM motif family protein, expressed	NA	NA
PH_os_0011037	1.12819				1.10624		LOC_Os08g38220	dof zinc finger domain containing protein, putative, expressed	NA	NA
PH_os_0011038		-2.15914			-2.03744		LOC_Os08g43600	bZIP transcription factor domain containing protein, expressed	NA	NA
PH_os_0011039	1.04819	1.38937					LOC_Os08g15050	CCT/B-box zinc finger protein, putative, expressed	NA	NA
PH_os_0011040						1.92506	LOC_Os08g06659	expressed protein	NA	NA
PH_os_0011077					-1.08292		LOC_Os08g37730	helix-loop-helix DNA-binding protein, putative, expressed	NA	NA
PH_os_0011085		2.13304					LOC_Os08g42550	AP2 domain containing protein, expressed	BGIOSGA029071	IPR001471; Pathogenesis-related transcriptional factor and ERF, DNA-binding|IPR004348; Protein of unknown function DUF246, plant
PH_os_0011151		2.41162			1.60867		LOC_Os09g27650	ZOS9-14 - C2H2 zinc finger protein, expressed	NA	NA
PH_os_0011155		3.02596		1.00168	2.83029		LOC_Os09g29130	ZF-HD protein dimerisation region containing protein, expressed	NA	NA
PH_os_0011166	1.24983	3.1721			1.76968		LOC_Os09g25060	OsWRKY76 - Superfamily of TFs having WRKY and zinc finger domains, expressed	NA	NA
PH_os_0011207		-1.4276				-1.17267	LOC_Os10g26590	AP2 domain containing protein	BGIOSGA032886	IPR001471; Pathogenesis-related transcriptional factor and ERF, DNA-binding
PH_os_0011352	-2.31124	-2.58999		-2.1639	-2.89891		LOC_Os09g28200	HSF-type DNA-binding domain containing protein, expressed	NA	NA
PH_os_0011364		1.2676			1.11901		LOC_Os09g31438	OsSPL17 - SBP-box gene family member, expressed	NA	NA
PH_os_0011382	-1.17485	-1.83686		-1.12418	-1.2956		LOC_Os09g24810	ZF-HD protein dimerisation region containing protein, expressed	NA	NA
PH_os_0011392		-1.13099				1.39968	LOC_Os09g28354	CPuORF39 - conserved peptide uORF-containing transcript, expressed	NA	NA
PH_os_0011408	2.04487	4.5945			3.49398		LOC_Os10g25230	ZIM domain containing protein, putative, expressed	NA	NA
PH_os_0011420	-1.11894	-1.69541			-1.82626		LOC_Os09g29360	helix-loop-helix DNA-binding protein, putative, expressed	NA	NA
PH_os_0011441	4.31739	5.05217		6.15974	6.56226		LOC_Os09g35020	AP2 domain containing protein, expressed	NA	NA
PH_os_0011471	-1.4643	-1.24502		-1.21215	-2.54228		LOC_Os10g23050	helix-loop-helix DNA-binding protein, putative, expressed	NA	NA
PH_os_0011515					-1.04668	1.05753	LOC_Os10g25170	AP2 domain containing protein, expressed	NA	NA
PH_os_0011522	-2.1661	-2.34188		-1.10367	-1.76612		LOC_Os09g24670	CAAX amino terminal protease family protein, putative, expressed	NA	NA
PH_os_0011580						1.0239	LOC_Os09g35910	homeobox associated leucine zipper, putative, expressed	NA	NA
PH_os_0011592	-1.26333	-1.35196		-2.29827	-2.28139		LOC_Os10g26460	bHLH family protein, putative, expressed	NA	NA
PH_os_0011616		1.3031					LOC_Os09g28210	bHelix-loop-helix transcription factor, putative, expressed	NA	NA
PH_os_0011640						1.40325	LOC_Os10g27360	no apical meristem protein, putative, expressed	NA	NA
PH_os_0011657						1.60067	LOC_Os09g21180	homeobox associated leucine zipper, putative, expressed	NA	NA
PH_os_0011683	3.42742	3.61999		4.61492	4.72808		LOC_Os09g35010	dehydration-responsive element-binding protein, putative, expressed	NA	NA
PH_os_0011727	-1.34741						LOC_Os10g22600	ethylene-responsive transcription factor, putative, expressed	NA	NA
PH_os_0011728	4.69892	6.0641		5.43309	5.71869		LOC_Os09g35030	dehydration-responsive element-binding protein, putative, expressed	NA	NA
PH_os_0011729						1.03949	LOC_Os09g31390	transcription factor, putative, expressed	NA	NA
PH_os_0011739	4.09388	1.90701					LOC_Os10g41100	CCT motif family protein, expressed	NA	NA
PH_os_0011748		1.27842					LOC_Os10g42410	zinc-binding protein, putative, expressed	NA	NA
PH_os_0011762					1.05834		LOC_Os11g01550	DUF260 domain containing protein, putative, expressed	NA	NA
PH_os_0011881				1.05177	1.21077		LOC_Os11g03540	AP2 domain containing protein, expressed	NA	NA
PH_os_0011938		1.31336					LOC_Os11g06770	ethylene-responsive transcription factor ERF110, putative, expressed	NA	NA
PH_os_0012070		1.23552			1.61234		LOC_Os10g41230	homeobox associated leucine zipper, putative, expressed	NA	NA
PH_os_0012093						1.96238	LOC_Os10g42130	no apical meristem protein, putative, expressed	NA	NA
PH_os_0012101				1.07552			LOC_Os11g03110	GRAS family transcription factor domain containing protein, expressed	NA	NA
PH_os_0012114		2.19009			2.46996	1.52277	LOC_Os11g08210	no apical meristem protein, putative, expressed	NA	NA
PH_os_0012237		-1.29996				-1.35226	LOC_Os11g05740	B3 DNA binding domain containing protein, expressed	BGIOSGA034469	IPR003340; Transcriptional factor B3
PH_os_0012248						-1.04768	LOC_Os10g39030	homeobox domain containing protein, expressed	NA	NA
PH_os_0012256	-1.04607	-1.42643		-1.00834	-1.08632		LOC_Os10g41130	AP2 domain containing protein, expressed	BGIOSGA031406	IPR001471; Pathogenesis-related transcriptional factor and ERF, DNA-binding
PH_os_0012262	-1.36603	-2.00329			-1.84237		LOC_Os10g40660	ZOS10-07 - C2H2 zinc finger protein, expressed	NA	NA
PH_os_0012285	2.449	3.26061		2.81472	3.52719		LOC_Os10g41330	AP2 domain containing protein, expressed	NA	NA
PH_os_0012365	1.00901	2.36144			1.91623	2.63948	LOC_Os12g39400	ZOS12-09 - C2H2 zinc finger protein, expressed	NA	NA
PH_os_0012460		-1.59323			-1.32169	1.92018	LOC_Os12g07640	MYB family transcription factor, putative, expressed	NA	NA
PH_os_0012512	-1.003	-2.34336			-2.28747		LOC_Os12g43790	bZIP transcription factor domain containing protein, expressed	NA	NA
PH_os_0012565			-1.5158			-2.66459	LOC_Os12g40920	bZIP transcription factor domain containing protein, expressed	NA	NA
PH_os_0012688			-1.07962		-1.08502	-2.32825	LOC_Os12g41060	AP2 domain containing protein, expressed	NA	NA
PH_os_0012753	3.36954	4.97509			2.18558	-2.28825	LOC_Os11g47630	ZOS11-10 - C2H2 zinc finger protein, expressed	NA	NA
PH_os_0012920	1.48228	2.61026		1.50107	2.16443		LOC_Os01g49830	B3 DNA binding domain containing protein, expressed	NA	NA
PH_os_0012937						1.24239	LOC_Os01g64730	bZIP transcription factor domain containing protein, expressed	NA	NA
PH_os_0012944		4.01844				-3.32644	LOC_Os01g73770	dehydration-responsive element-binding protein, putative, expressed	NA	NA
PH_os_0012945	1.25716	2.3372			2.05557		LOC_Os01g62920	homeodomain protein, putative, expressed	NA	NA
PH_os_0012967						1.10337	LOC_Os01g62130	ZOS1-14 - C2H2 zinc finger protein, expressed	NA	NA
PH_os_0012974	1.08102	4.42868			2.82494		LOC_Os01g66120	No apical meristem protein, putative, expressed	NA	NA
PH_os_0012975		2.4817			2.01798		LOC_Os01g64790	AP2 domain containing protein, expressed	NA	NA
PH_os_0013014						1.13858	LOC_Os01g55340	dof zinc finger domain containing protein, putative, expressed	NA	NA
PH_os_0013035	-1.08015	-1.6317			-1.02867		LOC_Os01g55150	bZIP transcription factor domain containing protein, expressed	NA	NA
PH_os_0013083	1.34871	2.47365					LOC_Os01g51690	OsWRKY59 - Superfamily of TFs having WRKY and zinc finger domains, expressed	NA	NA
PH_os_0013093	1.60148	2.86277			1.53685		LOC_Os01g53220	HSF-type DNA-binding domain containing protein, expressed	NA	NA
PH_os_0013110	-1.08157	-1.41502			-1.96294		LOC_Os01g70870	ZOS1-23 - C2H2 zinc finger protein, expressed	NA	NA
PH_os_0013116	1.06252	2.44276		1.05601	1.85734		LOC_Os02g01380	expressed protein	NA	NA
PH_os_0013125						-1.14104	LOC_Os01g63460	MYB family transcription factor, putative, expressed	NA	NA
PH_os_0013137		3.48014			2.80439		LOC_Os01g66270	AP2 domain containing protein, expressed	BGIOSGA004939	IPR001471; Pathogenesis-related transcriptional factor and ERF, DNA-binding
PH_os_0013154	2.72548	3.86799			2.50834		LOC_Os01g60640	OsWRKY21 - Superfamily of TFs having WRKY and zinc finger domains, expressed	NA	NA
PH_os_0013186		1.07688					LOC_Os01g60270	homeobox domain containing protein, expressed	NA	NA
PH_os_0013235			-1.03998			-1.44343	LOC_Os01g68020	BTBZ2 - Bric-a-Brac, Tramtrack, and Broad Complex BTB domain with TAZ zinc finger and Calmodulin-binding domains, expressed	NA	NA
PH_os_0013279		-1.00943					LOC_Os01g70110	No apical meristem protein, putative, expressed	NA	NA
PH_os_0013283		1.89711					LOC_Os01g50940	helix-loop-helix DNA-binding domain containing protein, expressed	NA	NA
PH_os_0013297	1.86564	4.41604					LOC_Os01g74020	MYB family transcription factor, putative, expressed	NA	NA
PH_os_0013317	1.26426	2.74144			3.30468		LOC_Os01g60020	NAC domain transcription factor, putative, expressed	NA	NA
PH_os_0013359	-1.31084	-2.4584		-1.51032	-1.68898		LOC_Os01g46870	AP2 domain containing protein, expressed	NA	NA
PH_os_0013367			1.29106			2.93889	LOC_Os01g63980	ZOS1-17 - C2H2 zinc finger protein, expressed	NA	NA
PH_os_0013377	1.46311	3.38609			2.39844	3.04015	LOC_Os01g62190	ZOS1-15 - C2H2 zinc finger protein, expressed	NA	NA
PH_os_0013381	1.72376	2.74224		2.19912	3.80917	1.10061	LOC_Os01g61080	OsWRKY24 - Superfamily of TFs having WRKY and zinc finger domains, expressed	NA	NA
PH_os_0013391		1.91875			1.51747		LOC_Os01g53880	OsIAA6 - Auxin-responsive Aux/IAA gene family member, expressed	NA	NA
PH_os_0013393		2.14801			2.37199		LOC_Os01g64360	MYB family transcription factor, putative, expressed	NA	NA
PH_os_0013395		2.1147	-1.15089		2.40481		LOC_Os01g64310	no apical meristem protein, putative, expressed	NA	NA
PH_os_0013433	-1.02581	-1.96127		-1.03341	-1.44599		LOC_Os02g36890	MYB family transcription factor, putative, expressed	NA	NA
PH_os_0013438		2.66601			3.4199		LOC_Os02g22020	MYB family transcription factor, putative, expressed	NA	NA
PH_os_0013440						4.52453	LOC_Os02g43330	homeobox associated leucine zipper, putative, expressed	NA	NA
PH_os_0013480		1.74981			2.38151		LOC_Os02g43970	AP2 domain containing protein, expressed	NA	NA
PH_os_0013483			1.51405			3.10512	LOC_Os02g32140	AP2 domain containing protein, expressed	NA	NA
PH_os_0013487		-1.1149					LOC_Os02g35690	transcription factor like protein, putative, expressed	NA	NA
PH_os_0013505	1.69658	3.71827			3.31019		LOC_Os02g08440	OsWRKY71 - Superfamily of TFs having WRKY and zinc finger domains, expressed	NA	NA
PH_os_0013581	1.82381	3.167		1.54664	3.46917		LOC_Os02g43790	ethylene-responsive transcription factor, putative, expressed	NA	NA
PH_os_0013593		1.12643					LOC_Os02g07840	bZIP transcription factor domain containing protein, expressed	NA	NA
PH_os_0013605	1.0026	1.51739			1.07466		LOC_Os02g43170	B-box zinc finger family protein, putative, expressed	NA	NA
PH_os_0013633	-1.16853	-2.2			-2.17388		LOC_Os02g12790	GATA zinc finger domain containing protein, expressed	NA	NA
PH_os_0013676					1.25118		LOC_Os02g42850	MYB family transcription factor, putative, expressed	NA	NA
PH_os_0013745		2.75505	-1.30461	1.21552	3.10154		LOC_Os02g09480	myb-like DNA-binding domain containing protein, putative, expressed	NA	NA
PH_os_0013765	1.27991	2.17875			1.49278		LOC_Os02g42585	AP2 domain containing protein, expressed	NA	NA
PH_os_0013784		1.20819			1.17568	2.98469	LOC_Os02g43820	AP2 domain containing protein, expressed	NA	NA
PH_os_0013829		-2.64906			-2.02326		LOC_Os02g42380	TCP family transcription factor, putative, expressed	NA	NA
PH_os_0013838		-1.34241			-1.4142		LOC_Os02g07650	zinc-binding protein, putative, expressed	NA	NA
PH_os_0013845	2.1733	2.91905		1.01227	2.26029		LOC_Os02g40530	MYB family transcription factor, putative, expressed	NA	NA
PH_os_0013869						-1.6677	LOC_Os02g14910	bZIP transcription factor family protein, putative, expressed	NA	NA
PH_os_0013878	3.72288	5.13589		2.51545	4.17513		LOC_Os02g41510	MYB family transcription factor, putative, expressed	NA	NA
PH_os_0013909		-1.02679					LOC_Os02g42950	YABBY domain containing protein, putative, expressed	NA	NA
PH_os_0013961					1.37091		LOC_Os02g47660	basic helix-loop-helix, putative, expressed	NA	NA
PH_os_0013966		1.06393					LOC_Os02g44930	HMG1/2, putative, expressed	NA	NA
PH_os_0013981						-1.16292	LOC_Os03g03260	homeobox domain containing protein, expressed	NA	NA
PH_os_0014010	2.47884	5.63076			4.28425		LOC_Os03g08320	ZIM domain containing protein, putative, expressed	NA	NA
PH_os_0014014						1.05947	LOC_Os02g47810	dof zinc finger domain containing protein, putative, expressed	NA	NA
PH_os_0014022		1.6205				-1.38971	LOC_Os03g08930	helix-loop-helix DNA-binding protein, putative, expressed	NA	NA
PH_os_0014063		-1.46963	-1.20162				LOC_Os03g05500	DUF260 domain containing protein, putative, expressed	NA	NA
PH_os_0014126	2.88391	4.16494		3.10403	3.91655		LOC_Os02g49700	homeobox associated leucine zipper, putative, expressed	NA	NA
PH_os_0014132	1.79954	2.93033			2.11331		LOC_Os03g09170	ethylene-responsive transcription factor, putative, expressed	NA	NA
PH_os_0014137					-1.09364	1.94116	LOC_Os02g56600	no apical meristem protein, putative, expressed	NA	NA
PH_os_0014211	1.29451	1.86433		1.54057	1.65878		LOC_Os02g45200	dof zinc finger domain containing protein, putative, expressed	NA	NA
PH_os_0014303	3.44997	4.84973			3.37369		LOC_Os03g08310	ZIM domain containing protein, putative, expressed	NA	NA
PH_os_0014306					1.21906		LOC_Os02g51280	TCP-domain protein, putative, expressed	NA	NA
PH_os_0014336	-1.80281	-1.57906		-1.34226	-2.31894		LOC_Os02g45570	growth regulating factor protein, putative, expressed	NA	NA
PH_os_0014355						1.03456	LOC_Os02g58670	bZIP transcription factor domain containing protein, expressed	NA	NA
PH_os_0014372		1.16801					LOC_Os03g07940	AP2 domain containing protein, expressed	NA	NA
PH_os_0014379						-1.0966	LOC_Os02g47744	MYB family transcription factor, putative, expressed	NA	NA
PH_os_0014390	2.58188	2.63425	-1.68226				LOC_Os02g52670	AP2 domain containing protein, expressed	NA	NA
PH_os_0014423		2.13472			1.57917		LOC_Os02g49230	CCT/B-box zinc finger protein, putative, expressed	NA	NA
PH_os_0014424	1.72285	2.67826		2.24219	2.48832		LOC_Os02g58440	zinc finger C-x8-C-x5-C-x3-H type family protein, expressed	NA	NA
PH_os_0014428						-1.3325	LOC_Os03g07360	expressed protein	NA	NA
PH_os_0014441	1.96834	2.56315			2.91118		LOC_Os03g08330	ZIM domain containing protein, putative, expressed	NA	NA
PH_os_0014455		-1.11324					LOC_Os03g06930	homeodomain protein, putative, expressed	NA	NA
PH_os_0014461					-1.08734		LOC_Os02g46610	zinc-binding protein, putative, expressed	NA	NA
PH_os_0014487	-1.34137	-2.38477		-1.29917	-2.33342		LOC_Os03g31880	SHORT-ROOT, putative, expressed	NA	NA
PH_os_0014527		1.89934			2.06005		LOC_Os03g19370	CPuORF4 - conserved peptide uORF-containing transcript, expressed	NA	NA
PH_os_0014594	2.27809	2.34669		2.4633	2.87911		LOC_Os03g55540	ZOS3-18 - C2H2 zinc finger protein, expressed	NA	NA
PH_os_0014610	-1.24955	-1.42034		-1.33309	-2.09825		LOC_Os03g25120	HSF-type DNA-binding domain containing protein, expressed	NA	NA
PH_os_0014663	3.47451	5.53514		2.52612	5.25222		LOC_Os03g32230	ZOS3-12 - C2H2 zinc finger protein, expressed	NA	NA
PH_os_0014666		1.07976			1.29917		LOC_Os03g43840	LSD1 zinc finger domain containing protein, expressed	NA	NA
PH_os_0014699		1.35137			1.14573		LOC_Os03g15660	AP2 domain containing protein, expressed	NA	NA
PH_os_0014714						-1.18414	LOC_Os03g14669	core histone H2A/H2B/H3/H4, putative, expressed	NA	NA
PH_os_0014777	2.32032	3.42871		2.36801	3.7759		LOC_Os03g20090	MYB family transcription factor, putative, expressed	NA	NA
PH_os_0014788					1.01121		LOC_Os03g49990	GRAS family transcription factor domain containing protein, expressed	NA	NA
PH_os_0014792		1.22774					LOC_Os03g22170	AP2 domain containing protein, expressed	BGIOSGA012597	IPR001471; Pathogenesis-related transcriptional factor and ERF, DNA-binding
PH_os_0014807		-1.09215			-1.17539		LOC_Os03g25430	transcription regulator, putative, expressed	NA	NA
PH_os_0014832						1.22569	LOC_Os03g50920	ZF-HD protein dimerisation region containing protein, expressed	NA	NA
PH_os_0014850			-1.40709			-1.71743	LOC_Os03g45450	OsWRKY60 - Superfamily of TFs having WRKY and zinc finger domains, expressed	NA	NA
PH_os_0014892		1.43845	1.1666			2.55878	LOC_Os03g17810	DUF260 domain containing protein, putative, expressed	NA	NA
PH_os_0014903		2.08116					LOC_Os03g53340	HSF-type DNA-binding domain containing protein, expressed	NA	NA
PH_os_0014927		-1.53792			-1.53061		LOC_Os03g15790	ZOS3-08 - C2H2 zinc finger protein, expressed	NA	NA
PH_os_0014942	-1.85873	-2.76046		-1.01983	-1.91628		LOC_Os03g45750	DUF260 domain containing protein, putative, expressed	NA	NA
PH_os_0014976	1.79135	1.81864		1.11989	1.48847	1.33978	LOC_Os03g41390	ZOS3-15 - C2H2 zinc finger protein, expressed	NA	NA
PH_os_0014983						1.04083	LOC_Os03g21060	No apical meristem protein, putative, expressed	NA	NA
PH_os_0014988	1.019	2.21025		1.42793	2.09006		LOC_Os03g21710	WRKY45 transcription factor, putative, expressed	BGIOSGA012571	IPR003657; DNA-binding WRKY
PH_os_0015009		3.39575					LOC_Os03g64260	AP2 domain containing protein, expressed	NA	NA
PH_os_0015047		1.2727			1.31052		LOC_Os04g43130	transcriptional corepressor LEUNIG, putative, expressed	NA	NA
PH_os_0015049						1.10826	LOC_Os03g56010	bZIP transcription factor domain containing protein, expressed	NA	NA
PH_os_0015054		1.27803					LOC_Os04g31804	OsMADS64 - MADS-box family gene with M-alpha type-box, expressed	NA	NA
PH_os_0015056					1.14405		LOC_Os03g57190	TCP family transcription factor, putative, expressed	NA	NA
PH_os_0015066	3.50397	5.32437	-1.41515	1.51922	4.21487		LOC_Os03g60570	ZOS3-22 - C2H2 zinc finger protein, expressed	NA	NA
PH_os_0015098						1.03849	LOC_Os03g58330	BHLH transcription factor, putative, expressed	NA	NA
PH_os_0015124	1.28143	4.1775				4.28453	LOC_Os04g34970	AP2 domain containing protein, expressed	BGIOSGA015096	IPR001471; Pathogenesis-related transcriptional factor and ERF, DNA-binding
PH_os_0015162	4.49598	6.02363		2.69481	5.05244		LOC_Os03g60560	ZOS3-21 - C2H2 zinc finger protein, expressed	NA	NA
PH_os_0015173	-1.77583	-1.44598		-1.13702	-1.24828		LOC_Os04g38740	MYB family transcription factor, putative, expressed	NA	NA
PH_os_0015240				1.13003	2.06362		LOC_Os04g40630	BTBZ4 - Bric-a-Brac, Tramtrack, Broad Complex BTB domain with TAZ zinc finger and Calmodulin-binding domains, expressed	NA	NA
PH_os_0015346	2.56796	5.01625		1.43607	3.82948		LOC_Os04g43680	MYB family transcription factor, putative, expressed	NA	NA
PH_os_0015361					-1.19991		LOC_Os03g61110	RNA-binding motif protein, putative, expressed	NA	NA
PH_os_0015475		-1.3495			-1.27457		LOC_Os03g61570	expressed protein	NA	NA
PH_os_0015495	1.16714	2.21319					LOC_Os04g21950	OsWRKY51 - Superfamily of TFs having WRKY and zinc finger domains, expressed	NA	NA
PH_os_0015546						-1.33321	LOC_Os04g39570	OsWRKY35v2 - Superfamily of TFs having WRKY and zinc finger domains, expressed	BGIOSGA014906	IPR003657; DNA-binding WRKY
PH_os_0015565	1.00316	2.6872			1.80316		LOC_Os05g03740	transcription factor TF2, putative, expressed	NA	NA
PH_os_0015593		-1.71085	-1.62145		-1.96055		LOC_Os05g02390	ZOS5-02 - C2H2 zinc finger protein, expressed	NA	NA
PH_os_0015637		-1.50582					LOC_Os05g11510	B-box zinc finger family protein, putative, expressed	NA	NA
PH_os_0015639						1.76979	LOC_Os04g48070	homeobox and START domains containing protein, putative, expressed	NA	NA
PH_os_0015640						1.95428	LOC_Os05g10670	zinc finger CCCH type family protein, putative, expressed	NA	NA
PH_os_0015670	1.02828	1.95213		1.30784	2.07006		LOC_Os05g25260	AP2 domain containing protein, expressed	NA	NA
PH_os_0015678	2.07468	3.87577		2.52272	3.54207	1.24636	LOC_Os05g02420	expressed protein	NA	NA
PH_os_0015692	1.54568	2.11316		1.2363	2.38726		LOC_Os05g27730	OsWRKY53 - Superfamily of TFs having WRKY and zinc finger domains, expressed	NA	NA
PH_os_0015703	1.40308	4.19621		1.8487	3.72775		LOC_Os04g46220	ethylene-responsive transcription factor, putative, expressed	NA	NA
PH_os_0015716	1.72825	2.11158		1.60974	2.39331		LOC_Os04g46440	AP2 domain containing protein, expressed	NA	NA
PH_os_0015738	3.18732	5.28006		3.1732	5.11821		LOC_Os05g25770	OsWRKY45 - Superfamily of TFs having WRKY and zinc finger domains, expressed	NA	NA
PH_os_0015763		-1.16233					LOC_Os04g46060	OsWRKY36 - Superfamily of TFs having WRKY and zinc finger domains	NA	NA
PH_os_0015769		-1.93373			-1.41232	-1.19008	LOC_Os04g44440	TCP family transcription factor, putative, expressed	NA	NA
PH_os_0015770	2.43573	2.65164		1.76277	2.39913		LOC_Os04g52090	AP2 domain containing protein, expressed	NA	NA
PH_os_0015775	1.06004	1.81656		1.1864	2.65166		LOC_Os05g03860	CPuORF3 - conserved peptide uORF-containing transcript, expressed	NA	NA
PH_os_0015849		1.47218			1.42816	-1.30646	LOC_Os04g46580	OsSPL7 - SBP-box gene family member, expressed	NA	NA
PH_os_0015915		-1.04933					LOC_Os04g59380	ZOS4-14 - C2H2 zinc finger protein, expressed	NA	NA
PH_os_0015924	2.54911	1.47952		3.51183	3.28319		LOC_Os04g48350	dehydration-responsive element-binding protein, putative, expressed	NA	NA
PH_os_0015946					1.07246		LOC_Os04g45750	expressed protein	NA	NA
PH_os_0015978	-1.11244						LOC_Os04g46400	AP2 domain containing protein, expressed	NA	NA
PH_os_0016029	-1.27575	1.9076	1.52208		1.48778	1.40512	LOC_Os05g07120	basic helix-loop-helix, putative, expressed	NA	NA
PH_os_0016040	1.4645	1.74824		1.47071	2.18099		LOC_Os05g03760	zinc finger family protein, putative, expressed	NA	NA
PH_os_0016067		1.10886				1.36941	LOC_Os04g44670	AP2 domain containing protein, expressed	NA	NA
PH_os_0016087	1.47747	1.72585			2.07862		LOC_Os05g41760	AP2 domain containing protein, expressed	NA	NA
PH_os_0016092			1.08187				LOC_Os05g42130	MONOCULM 1, putative, expressed	NA	NA
PH_os_0016109	1.20703	2.62786	1.03038		1.45951	1.77874	LOC_Os05g34830	No apical meristem protein, putative, expressed	NA	NA
PH_os_0016124		-1.13031					LOC_Os05g32070	LRP1, putative, expressed	NA	NA
PH_os_0016143		-3.82599			-2.57384		LOC_Os06g10350	MYB family transcription factor, putative, expressed	NA	NA
PH_os_0016165		2.00703	-1.36958			-1.99358	LOC_Os05g37060	MYB family transcription factor, putative, expressed	NA	NA
PH_os_0016213	3.15694	4.84536		3.32002	5.22176	1.75582	LOC_Os05g27930	AP2 domain containing protein, expressed	NA	NA
PH_os_0016220			-1.57331			-2.05916	LOC_Os05g50350	MYB family transcription factor, putative, expressed	NA	NA
PH_os_0016291	1.94556	3.00524			1.79233		LOC_Os05g46020	OsWRKY7 - Superfamily of TFs having WRKY and zinc finger domains, expressed	NA	NA
PH_os_0016310		3.34153	1.15322		2.39439		LOC_Os06g10780	AP2 domain containing protein, expressed	NA	NA
PH_os_0016323	-1.9172	-2.69758		-1.22956	-1.1568	-1.44883	LOC_Os06g04850	homeobox associated leucine zipper, putative, expressed	NA	NA
PH_os_0016371	-1.10862	-1.13197			-1.03938		LOC_Os05g28320	myb-like DNA-binding domain containing protein, putative, expressed	NA	NA
PH_os_0016404		2.1712			1.8621		LOC_Os05g39720	OsWRKY70 - Superfamily of TFs having WRKY and zinc finger domains, expressed	NA	NA
PH_os_0016408					-1.19565	2.15061	LOC_Os05g49100	OsWRKY49 - Superfamily of TFs having WRKY and zinc finger domains, expressed	NA	NA
PH_os_0016447					-1.03391		LOC_Os06g01890	MADS-box transcription factor, putative, expressed	NA	NA
PH_os_0016481	1.22592	2.84228		1.27124	2.13064		LOC_Os05g34110	homeodomain-related, putative, expressed	NA	NA
PH_os_0016486					-1.00184	1.31933	LOC_Os05g48010	MYB family transcription factor, putative, expressed	NA	NA
PH_os_0016501		1.54365			1.25544		LOC_Os05g38820	histone-like transcription factor and archaeal histone, putative, expressed	NA	NA
PH_os_0016550	-1.20269	-1.17876			-1.48799		LOC_Os05g29810	AP2 domain containing protein, expressed	NA	NA
PH_os_0016551	1.76816	4.26775		1.58714	4.03406		LOC_Os05g34730	ethylene-responsive transcription factor ERF020, putative, expressed	BGIOSGA018035	NA
PH_os_0016561	1.61026	2.53749			1.68434		LOC_Os05g48590	OsIAA19 - Auxin-responsive Aux/IAA gene family member, expressed	NA	NA
PH_os_0016607			-1.02494				LOC_Os05g45020	zinc finger/CCCH transcription factor, putative, expressed	NA	NA
PH_os_0016656						1.03597	LOC_Os06g49840	OsMADS16 - MADS-box family gene with MIKCc type-box, expressed	NA	NA
PH_os_0016678	1.81773	3.05609		1.4592	2.16832		LOC_Os06g50830	bZIP transcription factor domain containing protein, expressed	NA	NA
PH_os_0016685						1.49567	LOC_Os06g45890	MYB family transcription factor, putative, expressed	NA	NA
PH_os_0016704		-1.21428				-1.1	LOC_Os07g04580	zinc finger C-x8-C-x5-C-x3-H type family protein, expressed	NA	NA
PH_os_0016764				1.01427	1.27501		LOC_Os07g05720	TCP family transcription factor, putative, expressed	NA	NA
PH_os_0016781			1.16797				LOC_Os06g39240	endothelial differentiation-related factor 1, putative, expressed	NA	NA
PH_os_0016910		1.04714					LOC_Os06g47150	auxin response factor 18, putative, expressed	NA	NA
PH_os_0017002	1.30334	1.36183			1.27454		LOC_Os06g39590	OsIAA23 - Auxin-responsive Aux/IAA gene family member, expressed	NA	NA
PH_os_0017021	1.1875	2.16554		1.28425	2.24919		LOC_Os06g43090	MYB transcription factor TaMYB1, putative, expressed	NA	NA
PH_os_0017119		-1.04552			-1.46959		LOC_Os06g45540	zinc-binding protein, putative, expressed	NA	NA
PH_os_0017134		-1.2794				-1.31833	LOC_Os06g15330	CCT/B-box zinc finger protein, putative, expressed	NA	NA
PH_os_0017135					1.37583	2.61897	LOC_Os06g35960	HSF-type DNA-binding domain containing protein, expressed	NA	NA
PH_os_0017226		-1.0144					LOC_Os01g08790	histone-like transcription factor and archaeal histone, putative	NA	NA
PH_os_0017282		-3.1233					LOC_Os01g47360	GATA zinc finger domain containing protein	BGIOSGA001076	IPR000679; Zinc finger, GATA-type
PH_os_0017283		1.17136			1.55804		LOC_Os01g48290	dof zinc finger domain containing protein, putative, expressed	BGIOSGA004184	NA
PH_os_0017387					1.0314		LOC_Os02g44370	scarecrow, putative, expressed	NA	NA
PH_os_0017445						1.10277	LOC_Os03g42820	LIM domain-containing protein, putative, expressed	BGIOSGA013166	IPR001781; Zinc finger, LIM-type|IPR003903; Ubiquitin interacting motif|IPR006025; Peptidase M, neutral zinc metallopeptidases, zinc-binding site
PH_os_0017544					-1.68668	-1.54275	LOC_Os04g54900	bHLH family protein, putative, expressed	BGIOSGA014246	IPR001092; Basic helix-loop-helix dimerisation region bHLH
PH_os_0017553						-1.80079	LOC_Os05g02730	homeobox domain containing protein, expressed	BGIOSGA019069	IPR001356; Homeobox
PH_os_0017607			-1.11038			-3.29185	LOC_Os05g50340	MYB family transcription factor, putative, expressed	BGIOSGA017492	IPR001005; SANT, DNA-binding|IPR014778; Myb, DNA-binding
PH_os_0017749	-1.01073	-1.93994			-1.37037		LOC_Os08g01100	HMG1/2, putative, expressed	BGIOSGA027819|BGIOSGA027814	IPR000910; High mobility group box, HMG1/HMG2|IPR000910; High mobility group box, HMG1/HMG2
PH_os_0017788	-1.00619						LOC_Os08g36700	HSF-type DNA-binding domain containing protein, expressed	BGIOSGA026829	IPR000232; Heat shock factor (HSF)-type, DNA-binding
PH_os_0018035		1.04892			1.17914		LOC_Os01g65370	MYB family transcription factor, putative	BGIOSGA004902	IPR001005; SANT, DNA-binding|IPR014778; Myb, DNA-binding
PH_os_0018050			1.20067				LOC_Os03g29970	histone-like transcription factor and archaeal histone, putative, expressed	BGIOSGA012861	IPR003956; Transcription factor, NFYB/HAP3, conserved site|IPR003957; Transcription factor, CBFA/NFYB, DNA topoisomerase|IPR003958; Transcription factor CBF/NF-Y/archaeal histone
PH_os_0018055					-1.04824		LOC_Os04g36640	dehydration-responsive element-binding protein, putative	BGIOSGA015024	IPR001471; Pathogenesis-related transcriptional factor and ERF, DNA-binding
PH_os_0018056	1.02428				1.00063		LOC_Os04g57340	AP2 domain containing protein, expressed	BGIOSGA014134	IPR001471; Pathogenesis-related transcriptional factor and ERF, DNA-binding
PH_os_0018130						1.08795	LOC_Os01g64730	bZIP transcription factor domain containing protein, expressed	BGIOSGA000430	IPR004827; Basic-leucine zipper (bZIP) transcription factor|IPR011616; bZIP transcription factor, bZIP-1
PH_os_0018131	-1.12385	-1.25536			-1.45899		LOC_Os01g64020	transcription factor, putative, expressed	BGIOSGA000451	IPR004827; Basic-leucine zipper (bZIP) transcription factor|IPR011616; bZIP transcription factor, bZIP-1
PH_os_0018132						2.44353	LOC_Os01g63980	ZOS1-17 - C2H2 zinc finger protein, expressed	BGIOSGA000452	IPR007087; Zinc finger, C2H2-type|IPR015880; Zinc finger, C2H2-like
PH_os_0018135		-1.00014					LOC_Os01g63460	MYB family transcription factor, putative, expressed	BGIOSGA000472	IPR001005; SANT, DNA-binding|IPR014778; Myb, DNA-binding
PH_os_0018138					1.10862		LOC_Os01g62920	homeodomain protein, putative, expressed	BGIOSGA000492	IPR001356; Homeobox|IPR006563; POX
PH_os_0018144	1.52744	3.61736			3.37857		LOC_Os01g60020	NAC domain transcription factor, putative, expressed	BGIOSGA000598	IPR003441; No apical meristem (NAM) protein
PH_os_0018164					-1.15452		LOC_Os01g45860	GRAS family transcription factor domain containing protein, expressed	BGIOSGA001121	IPR005202; GRAS transcription factor
PH_os_0018208					-1.1504		LOC_Os01g08710	OsWRKY79 - Superfamily of TFs having WRKY and zinc finger domains, expressed	BGIOSGA002245	IPR003657; DNA-binding WRKY
PH_os_0018227					1.02124		LOC_Os01g01870	helix-loop-helix DNA-binding domain containing protein, expressed	BGIOSGA002618	IPR001092; Basic helix-loop-helix dimerisation region bHLH
PH_os_0018260					-1.91149	1.52842	LOC_Os01g11910	basic helix-loop-helix, putative, expressed	BGIOSGA003013	IPR001092; Basic helix-loop-helix dimerisation region bHLH
PH_os_0018266	1.79645	2.8997			2.23407		LOC_Os01g14440	OsWRKY1v2 - Superfamily of TFs having WRKY and zinc finger domains, expressed	BGIOSGA003134	IPR003657; DNA-binding WRKY
PH_os_0018278		-1.61304			-1.39672		LOC_Os01g19970	MYB family transcription factor, putative, expressed	BGIOSGA003345	IPR001005; SANT, DNA-binding|IPR014778; Myb, DNA-binding
PH_os_0018306		2.58418			2.79262		LOC_Os01g40260	OsWRKY77 - Superfamily of TFs having WRKY and zinc finger domains, expressed	BGIOSGA003851	IPR003657; DNA-binding WRKY
PH_os_0018309		1.52337			2.17783		LOC_Os01g41900	Myb transcription factor, putative, expressed	BGIOSGA003931	IPR001005; SANT, DNA-binding|IPR001878; Zinc finger, CCHC-type|IPR014778; Myb, DNA-binding
PH_os_0018335	1.48655	2.99484			1.34622		LOC_Os01g53220	HSF-type DNA-binding domain containing protein, expressed	BGIOSGA004402	IPR000232; Heat shock factor (HSF)-type, DNA-binding
PH_os_0018337		1.60039			1.20887		LOC_Os01g53880	OsIAA6 - Auxin-responsive Aux/IAA gene family member, expressed	BGIOSGA004435	IPR003311; AUX/IAA protein|IPR011525; Aux/IAA-ARF-dimerisation
PH_os_0018353	2.57929	2.17871		1.26949	1.96012		LOC_Os01g60640	OsWRKY21 - Superfamily of TFs having WRKY and zinc finger domains, expressed	BGIOSGA004705	IPR003657; DNA-binding WRKY
PH_os_0018355	1.79141	3.02526	-1.03872	2.02483	3.57641		LOC_Os01g61080	OsWRKY24 - Superfamily of TFs having WRKY and zinc finger domains, expressed	BGIOSGA004722	IPR003657; DNA-binding WRKY
PH_os_0018366		2.16922			2.9586		LOC_Os01g64310	no apical meristem protein, putative, expressed	BGIOSGA004848	IPR003441; No apical meristem (NAM) protein
PH_os_0018375		-1.36664			-1.34561		LOC_Os01g65600	PHD-finger domain containing protein, putative, expressed	BGIOSGA004914	IPR001965; Zinc finger, PHD-type|IPR002036; Protein of unknown function UPF0054
PH_os_0018400						1.14902	LOC_Os01g74410	MYB family transcription factor, putative, expressed	BGIOSGA005283	IPR001005; SANT, DNA-binding|IPR014778; Myb, DNA-binding
PH_os_0018422	2.55949	3.10768					LOC_Os02g52670	AP2 domain containing protein, expressed	BGIOSGA005557	IPR001471; Pathogenesis-related transcriptional factor and ERF, DNA-binding
PH_os_0018431						-1.22212	LOC_Os02g49880	CCT/B-box zinc finger protein, putative, expressed	BGIOSGA005678	IPR010402; CCT
PH_os_0018446						-1.08783	LOC_Os02g45250	homeobox and START domains containing protein, putative, expressed	BGIOSGA005852	IPR000217; Tubulin|IPR001356; Homeobox|IPR002913; Lipid-binding START
PH_os_0018454					-1.13854		LOC_Os02g43560	OsWRKY34 - Superfamily of TFs having WRKY and zinc finger domains, expressed	BGIOSGA005924	IPR003657; DNA-binding WRKY
PH_os_0018456		-1.32819			-1.83264		LOC_Os02g42950	YABBY domain containing protein, putative, expressed	BGIOSGA005951	IPR006780; YABBY protein
PH_os_0018457		1.15807			1.33246		LOC_Os02g42585	AP2 domain containing protein, expressed	BGIOSGA005966	IPR001471; Pathogenesis-related transcriptional factor and ERF, DNA-binding
PH_os_0018459	2.75548	3.58903		1.95757	3.25139		LOC_Os02g41510	MYB family transcription factor, putative, expressed	BGIOSGA006005	IPR001005; SANT, DNA-binding|IPR014778; Myb, DNA-binding
PH_os_0018460	1.97517	2.18869			1.8198		LOC_Os02g40530	MYB family transcription factor, putative, expressed	BGIOSGA006030	IPR001005; SANT, DNA-binding|IPR014778; Myb, DNA-binding
PH_os_0018469					-1.10959		LOC_Os02g35690	transcription factor like protein, putative, expressed	BGIOSGA006235	NA
PH_os_0018501						-1.00587	LOC_Os02g15810	HMG1/2, putative, expressed	BGIOSGA006746	IPR000910; High mobility group box, HMG1/HMG2
PH_os_0018510	-1.02625	-2.32299			-2.24947		LOC_Os02g12790	GATA zinc finger domain containing protein, expressed	BGIOSGA006859	IPR000679; Zinc finger, GATA-type
PH_os_0018565					-1.04134		LOC_Os02g07650	zinc-binding protein, putative, expressed	BGIOSGA007635	IPR000315; Zinc finger, B-box|IPR006734; Protein of unknown function DUF597
PH_os_0018568		2.06069					LOC_Os02g08440	OsWRKY71 - Superfamily of TFs having WRKY and zinc finger domains, expressed	BGIOSGA007670	IPR003657; DNA-binding WRKY
PH_os_0018573						-1.31534	LOC_Os02g09480	myb-like DNA-binding domain containing protein, putative, expressed	BGIOSGA007700	IPR001005; SANT, DNA-binding|IPR014778; Myb, DNA-binding
PH_os_0018620					1.1598		LOC_Os02g42850	MYB family transcription factor, putative, expressed	BGIOSGA008698	IPR001005; SANT, DNA-binding|IPR014778; Myb, DNA-binding
PH_os_0018623	1.62233	2.43503			1.93492	-1.18133	LOC_Os02g43170	B-box zinc finger family protein, putative, expressed	BGIOSGA008716	IPR000315; Zinc finger, B-box|IPR002926; Zinc finger, CONSTANS-type
PH_os_0018625		1.139				1.34495	LOC_Os02g43820	AP2 domain containing protein, expressed	BGIOSGA008740	IPR001471; Pathogenesis-related transcriptional factor and ERF, DNA-binding
PH_os_0018640		2.15001			1.78878		LOC_Os02g49230	CCT/B-box zinc finger protein, putative, expressed	BGIOSGA008956	IPR000315; Zinc finger, B-box|IPR002926; Zinc finger, CONSTANS-type|IPR010402; CCT
PH_os_0018667					-1.10866	1.79897	LOC_Os02g56600	no apical meristem protein, putative, expressed	BGIOSGA009257	IPR003441; No apical meristem (NAM) protein
PH_os_0018676		1.67679					LOC_Os03g64260	AP2 domain containing protein, expressed	BGIOSGA009392	IPR001471; Pathogenesis-related transcriptional factor and ERF, DNA-binding
PH_os_0018704	2.82144	2.64542		2.84862	3.46882		LOC_Os03g55540	ZOS3-18 - C2H2 zinc finger protein, expressed	BGIOSGA009766	IPR007087; Zinc finger, C2H2-type|IPR015880; Zinc finger, C2H2-like
PH_os_0018707		2.36844					LOC_Os03g53340	HSF-type DNA-binding domain containing protein, expressed	BGIOSGA009826	IPR000232; Heat shock factor (HSF)-type, DNA-binding|IPR016160; Aldehyde dehydrogenase, conserved site
PH_os_0018777		1.49737					LOC_Os03g15660	AP2 domain containing protein, expressed	BGIOSGA011061	IPR001471; Pathogenesis-related transcriptional factor and ERF, DNA-binding
PH_os_0018780						-1.11802	LOC_Os03g14669	core histone H2A/H2B/H3/H4, putative, expressed	BGIOSGA011102	IPR003958; Transcription factor CBF/NF-Y/archaeal histone
PH_os_0018795	1.45611	1.82303			1.77231		LOC_Os03g09170	ethylene-responsive transcription factor, putative, expressed	BGIOSGA011298	IPR001471; Pathogenesis-related transcriptional factor and ERF, DNA-binding
PH_os_0018799			-1.85364				LOC_Os03g08470	AP2 domain containing protein, expressed	BGIOSGA011328	IPR001471; Pathogenesis-related transcriptional factor and ERF, DNA-binding
PH_os_0018835	-1.08942	-1.27621	-1.4702				LOC_Os03g05500	DUF260 domain containing protein, putative, expressed	BGIOSGA011866	IPR004883; Lateral organ boundaries, LOB
PH_os_0018841						-1.81214	LOC_Os03g07360	expressed protein	BGIOSGA011947	IPR003851; Zinc finger, Dof-type
PH_os_0018846	2.32439	2.54101					LOC_Os03g08320	ZIM domain containing protein, putative, expressed	BGIOSGA011983	IPR010399; ZIM
PH_os_0018849		1.33056				-1.1206	LOC_Os03g08930	helix-loop-helix DNA-binding protein, putative, expressed	BGIOSGA012015	IPR001092; Basic helix-loop-helix dimerisation region bHLH
PH_os_0018962		1.96324			1.64824		LOC_Os04g58190	dof zinc finger domain containing protein, putative, expressed	BGIOSGA014085	IPR003851; Zinc finger, Dof-type
PH_os_0018987	1.02826	1.21235			1.55487		LOC_Os04g50120	zinc-binding protein, putative, expressed	BGIOSGA014451	IPR006734; Protein of unknown function DUF597
PH_os_0019020	1.00146	1.71803			1.15484		LOC_Os04g33950	E2F family transcription factor protein, putative, expressed	BGIOSGA015126	IPR003316; Transcription factor E2F/dimerisation partner (TDP)
PH_os_0019066		1.40066					LOC_Os04g31804	OsMADS64 - MADS-box family gene with M-alpha type-box, expressed	BGIOSGA016271	NA
PH_os_0019077	-1.40184	-1.21582		-1.06142	-1.03748		LOC_Os04g38740	MYB family transcription factor, putative, expressed	BGIOSGA016547	IPR001005; SANT, DNA-binding|IPR014778; Myb, DNA-binding
PH_os_0019099					1.08384		LOC_Os04g46860	scarecrow, putative, expressed	BGIOSGA016901	IPR005202; GRAS transcription factor
PH_os_0019102	2.69214	1.65776		3.6183	3.31625		LOC_Os04g48350	dehydration-responsive element-binding protein, putative, expressed	BGIOSGA016950	IPR001471; Pathogenesis-related transcriptional factor and ERF, DNA-binding
PH_os_0019148		2.4977					LOC_Os05g50610	OsWRKY8v2 - Superfamily of TFs having WRKY and zinc finger domains	BGIOSGA017481	IPR003657; DNA-binding WRKY
PH_os_0019167		1.9795			1.97267		LOC_Os05g39720	OsWRKY70 - Superfamily of TFs having WRKY and zinc finger domains, expressed	BGIOSGA017876	IPR003657; DNA-binding WRKY
PH_os_0019202		1.47355			2.00708		LOC_Os05g27930	AP2 domain containing protein, expressed	BGIOSGA018253	IPR001471; Pathogenesis-related transcriptional factor and ERF, DNA-binding
PH_os_0019238		-1.16307	-1.87862		-2.31088		LOC_Os05g02390	ZOS5-02 - C2H2 zinc finger protein, expressed	BGIOSGA018935	IPR007087; Zinc finger, C2H2-type|IPR015880; Zinc finger, C2H2-like
PH_os_0019247		1.67285			1.55462		LOC_Os05g03740	transcription factor TF2, putative, expressed	BGIOSGA019110	IPR001005; SANT, DNA-binding
PH_os_0019248	1.98774	2.62491		1.49261	2.76565		LOC_Os05g03760	zinc finger family protein, putative, expressed	BGIOSGA019112	IPR000571; Zinc finger, CCCH-type|IPR002110; Ankyrin
PH_os_0019253						-1.25752	LOC_Os05g04820	MYB family transcription factor, putative, expressed	BGIOSGA019160	IPR001005; SANT, DNA-binding|IPR014778; Myb, DNA-binding
PH_os_0019257		1.8539	1.72016		1.58079	1.76983	LOC_Os05g07120	basic helix-loop-helix, putative, expressed	BGIOSGA019238	IPR001092; Basic helix-loop-helix dimerisation region bHLH|IPR002912; Amino acid-binding ACT
PH_os_0019266		-2.37076					LOC_Os05g11510	B-box zinc finger family protein, putative, expressed	BGIOSGA019342	IPR000315; Zinc finger, B-box|IPR002926; Zinc finger, CONSTANS-type
PH_os_0019281					1.09372		LOC_Os05g25260	AP2 domain containing protein, expressed	BGIOSGA019608	IPR001471; Pathogenesis-related transcriptional factor and ERF, DNA-binding
PH_os_0019283	1.79027	2.33863		2.12309	3.15078		LOC_Os05g25770	OsWRKY45 - Superfamily of TFs having WRKY and zinc finger domains, expressed	BGIOSGA019621	IPR003657; DNA-binding WRKY
PH_os_0019284	1.76132	2.46227		1.3816	2.64255		LOC_Os05g27730	OsWRKY53 - Superfamily of TFs having WRKY and zinc finger domains, expressed	BGIOSGA019646	IPR003657; DNA-binding WRKY
PH_os_0019299						-1.379	LOC_Os05g36100	AP2 domain containing protein, expressed	BGIOSGA019928	IPR001471; Pathogenesis-related transcriptional factor and ERF, DNA-binding
PH_os_0019302						-1.25685	LOC_Os05g38120	homeodomain protein, putative, expressed	BGIOSGA019968	IPR001356; Homeobox|IPR006563; POX
PH_os_0019319					-1.99016		LOC_Os05g47650	B3 DNA binding domain containing protein, expressed	BGIOSGA020315	IPR001471; Pathogenesis-related transcriptional factor and ERF, DNA-binding|IPR003340; Transcriptional factor B3
PH_os_0019345		1.78788		-1.46056		-4.10048	LOC_Os06g44010	OsWRKY28 - Superfamily of TFs having WRKY and zinc finger domains, expressed	BGIOSGA020778	IPR003657; DNA-binding WRKY
PH_os_0019422		-1.11917					LOC_Os06g01890	MADS-box transcription factor, putative, expressed	BGIOSGA022154	IPR002100; Transcription factor, MADS-box|IPR002487; Transcription factor, K-box
PH_os_0019425	-1.79492	-2.17627		-1.3252	-1.21841	-1.24801	LOC_Os06g04850	homeobox associated leucine zipper, putative, expressed	BGIOSGA022270	IPR001356; Homeobox|IPR003106; Leucine zipper, homeobox-associated
PH_os_0019426		-1.49232					LOC_Os06g05350	whirly transcription factor domain containing protein, expressed	BGIOSGA022297	IPR013742; Plant transcription factor
PH_os_0019473	1.27761	1.23108			1.34117		LOC_Os06g39590	OsIAA23 - Auxin-responsive Aux/IAA gene family member, expressed	BGIOSGA023196	IPR003311; AUX/IAA protein|IPR011525; Aux/IAA-ARF-dimerisation
PH_os_0019494		1.11185					LOC_Os06g47150	auxin response factor 18, putative, expressed	BGIOSGA023490	IPR010525; Auxin response factor|IPR011525; Aux/IAA-ARF-dimerisation
PH_os_0019610		-1.45675			-1.55009		LOC_Os07g08880	ES43 protein, putative, expressed	BGIOSGA025290	IPR001025; Bromo adjacent region|IPR001395; Aldo/keto reductase|IPR001965; Zinc finger, PHD-type|IPR013032; EGF-like region, conserved site
PH_os_0019635	1.19775	1.75036					LOC_Os07g36170	chitin-inducible gibberellin-responsive protein, putative, expressed	BGIOSGA025902	IPR005202; GRAS transcription factor
PH_os_0019641		-1.77598			-1.66041		LOC_Os07g38030	GRAS family transcription factor domain containing protein, expressed	BGIOSGA025964	IPR005202; GRAS transcription factor
PH_os_0019642		2.77225					LOC_Os07g38410	YABBY domain containing protein, putative, expressed	BGIOSGA025976	IPR006780; YABBY protein
PH_os_0019645	1.76025	1.50778			1.1837	-1.6918	LOC_Os07g39470	gibberellin response modulator protein, putative, expressed	BGIOSGA026022	IPR005202; GRAS transcription factor
PH_os_0019650						-1.19406	LOC_Os07g42370	zinc-finger protein, putative, expressed	BGIOSGA026133	IPR010399; ZIM
PH_os_0019679			-1.07118			-1.62198	LOC_Os07g49460	response regulator receiver domain containing protein, expressed	BGIOSGA026452	IPR001789; Signal transduction response regulator, receiver region
PH_os_0019686			1.61424			2.05043	LOC_Os08g43334	HSF-type DNA-binding domain containing protein, expressed	BGIOSGA026537	IPR000232; Heat shock factor (HSF)-type, DNA-binding
PH_os_0019706	-1.40402	-1.72505		-1.59954	-2.40406		LOC_Os08g38020	bZIP transcription factor domain containing protein, expressed	BGIOSGA026766	IPR004827; Basic-leucine zipper (bZIP) transcription factor|IPR011616; bZIP transcription factor, bZIP-1
PH_os_0019753		-1.17255				-1.8012	LOC_Os08g07740	histone-like transcription factor and archaeal histone, putative, expressed	BGIOSGA027569	IPR003956; Transcription factor, NFYB/HAP3, conserved site|IPR003957; Transcription factor, CBFA/NFYB, DNA topoisomerase|IPR003958; Transcription factor CBF/NF-Y/archaeal histone
PH_os_0019789		-1.96287		-1.15946	-2.63161		LOC_Os08g15020	MYB family transcription factor, putative, expressed	BGIOSGA028296	IPR001005; SANT, DNA-binding|IPR014778; Myb, DNA-binding
PH_os_0019794	-2.34226						LOC_Os08g19590	Homeobox domain containing protein, expressed	BGIOSGA028396	IPR001356; Homeobox|IPR002913; Lipid-binding START
PH_os_0019807	1.06908	1.22389			2.03194	1.52159	LOC_Os08g31580	ethylene-responsive transcription factor, putative, expressed	BGIOSGA028650	IPR001471; Pathogenesis-related transcriptional factor and ERF, DNA-binding
PH_os_0019821	1.18855				1.15298		LOC_Os08g38220	dof zinc finger domain containing protein, putative, expressed	BGIOSGA028889	IPR003851; Zinc finger, Dof-type
PH_os_0019827		-1.23463			-1.59172		LOC_Os08g42400	no apical meristem protein, putative, expressed	BGIOSGA029063	IPR003441; No apical meristem (NAM) protein
PH_os_0019852		1.29313			1.15338		LOC_Os09g31438	OsSPL17 - SBP-box gene family member, expressed	BGIOSGA029541	IPR004333; Transcription factor, SBP-box
PH_os_0019873		3.35437					LOC_Os09g25060	OsWRKY76 - Superfamily of TFs having WRKY and zinc finger domains, expressed	BGIOSGA029758	IPR003657; DNA-binding WRKY
PH_os_0019879						1.7023	LOC_Os09g21180	homeobox associated leucine zipper, putative, expressed	BGIOSGA029853	IPR000047; Helix-turn-helix motif, lambda-like repressor|IPR001356; Homeobox|IPR003106; Leucine zipper, homeobox-associated
PH_os_0019890					-1.03911	-1.40978	LOC_Os09g11460	AP2 domain containing protein, expressed	BGIOSGA030065	IPR001471; Pathogenesis-related transcriptional factor and ERF, DNA-binding
PH_os_0019920	-1.05516	-1.75803			-1.72732		LOC_Os09g29360	helix-loop-helix DNA-binding protein, putative, expressed	BGIOSGA030936	IPR001092; Basic helix-loop-helix dimerisation region bHLH
PH_os_0019921		-1.26604					LOC_Os09g29460	homeobox associated leucine zipper, putative, expressed	BGIOSGA030941	IPR000047; Helix-turn-helix motif, lambda-like repressor|IPR001356; Homeobox|IPR003106; Leucine zipper, homeobox-associated
PH_os_0019944		1.24082					LOC_Os10g42410	zinc-binding protein, putative, expressed	BGIOSGA031347	IPR006734; Protein of unknown function DUF597
PH_os_0019950		-1.45076			-1.50787		LOC_Os10g40660	ZOS10-07 - C2H2 zinc finger protein, expressed	BGIOSGA031430	IPR007087; Zinc finger, C2H2-type|IPR015880; Zinc finger, C2H2-like
PH_os_0019959						-1.57348	LOC_Os10g39030	homeobox domain containing protein, expressed	BGIOSGA031494	IPR001356; Homeobox|IPR006563; POX
PH_os_0020000					-2.64376		LOC_Os10g23050	helix-loop-helix DNA-binding protein, putative, expressed	BGIOSGA032814	IPR001092; Basic helix-loop-helix dimerisation region bHLH
PH_os_0020015		-1.45802			-2.23506		LOC_Os10g33760	No apical meristem protein, putative, expressed	BGIOSGA033132	IPR003441; No apical meristem (NAM) protein
PH_os_0020031		1.42046			1.55622		LOC_Os10g41230	homeobox associated leucine zipper, putative, expressed	BGIOSGA033443	IPR001356; Homeobox|IPR003106; Leucine zipper, homeobox-associated|IPR006712; HD-ZIP protein, N-terminal
PH_os_0020032	2.35503	2.73442		3.09567	3.74702		LOC_Os10g41330	AP2 domain containing protein, expressed	BGIOSGA033447	IPR001471; Pathogenesis-related transcriptional factor and ERF, DNA-binding
PH_os_0020036						1.56252	LOC_Os10g42130	no apical meristem protein, putative, expressed	BGIOSGA033482	IPR003441; No apical meristem (NAM) protein
PH_os_0020039		-1.06063			-1.26957		LOC_Os11g47460	MYB family transcription factor, putative, expressed	BGIOSGA033532	IPR001005; SANT, DNA-binding|IPR014778; Myb, DNA-binding
PH_os_0020078					-1.26883		LOC_Os11g13930	ZF-HD protein dimerisation region containing protein, expressed	BGIOSGA034224	IPR006456; ZF-HD homeobox protein Cys/His-rich dimerisation region
PH_os_0020092		1.07781		-1.23676			LOC_Os11g06770	ethylene-responsive transcription factor ERF110, putative, expressed	BGIOSGA034432	IPR001471; Pathogenesis-related transcriptional factor and ERF, DNA-binding
PH_os_0020106						1.05455	LOC_Os11g05614	no apical meristem protein, putative, expressed	BGIOSGA034823	IPR003441; No apical meristem (NAM) protein
PH_os_0020160			-1.1256			-1.14732	LOC_Os12g41060	AP2 domain containing protein, expressed	BGIOSGA035885	IPR001471; Pathogenesis-related transcriptional factor and ERF, DNA-binding
PH_os_0020217						1.25571	LOC_Os12g07640	MYB family transcription factor, putative, expressed	BGIOSGA037085	IPR001005; SANT, DNA-binding|IPR014778; Myb, DNA-binding
PH_os_0020266						-1.76528	LOC_Os09g11480	AP2 domain containing protein, expressed	BGIOSGA038064	IPR001471; Pathogenesis-related transcriptional factor and ERF, DNA-binding
PH_os_0020291		-1.21639			-1.32425		LOC_Os09g13575|LOC_Os09g13570	hypothetical protein|CPuORF2 - conserved peptide uORF-containing transcript, expressed	BGIOSGA040512	IPR004827; Basic-leucine zipper (bZIP) transcription factor|IPR011616; bZIP transcription factor, bZIP-1
PH_os_0020390	1.56106	3.14568			2.84289	1.38298	LOC_Os01g66120	No apical meristem protein, putative, expressed	BGIOSGA000374	IPR003441; No apical meristem (NAM) protein
PH_os_0020393		1.3713					LOC_Os01g64790	AP2 domain containing protein, expressed	BGIOSGA000428	IPR001471; Pathogenesis-related transcriptional factor and ERF, DNA-binding
PH_os_0020404		2.02767			2.33687		LOC_Os01g51690	OsWRKY59 - Superfamily of TFs having WRKY and zinc finger domains, expressed	BGIOSGA000921	IPR003657; DNA-binding WRKY
PH_os_0020410	-1.40495	-1.6372		-1.4408	-1.77849		LOC_Os01g46870	AP2 domain containing protein, expressed	BGIOSGA001090	IPR001471; Pathogenesis-related transcriptional factor and ERF, DNA-binding
PH_os_0020434	1.34906	1.48457		1.13383	1.77486		LOC_Os01g09620	zinc finger/CCCH transcription factor, putative, expressed	BGIOSGA002217	IPR000571; Zinc finger, CCCH-type
PH_os_0020443						-1.31187	LOC_Os01g10580	B-box zinc finger family protein, putative, expressed	BGIOSGA002958	IPR002926; Zinc finger, CONSTANS-type
PH_os_0020474	-1.08601	-1.4261		-1.03607	-1.02925		LOC_Os01g55150	bZIP transcription factor domain containing protein, expressed	BGIOSGA004481	IPR004827; Basic-leucine zipper (bZIP) transcription factor|IPR011700; Basic leucine zipper
PH_os_0020489		2.60171			1.87893		LOC_Os01g73770	dehydration-responsive element-binding protein, putative, expressed	BGIOSGA005257	IPR001471; Pathogenesis-related transcriptional factor and ERF, DNA-binding
PH_os_0020502	1.99153	3.48977		1.6697	3.27522		LOC_Os02g43790	ethylene-responsive transcription factor, putative, expressed	BGIOSGA005915	IPR001471; Pathogenesis-related transcriptional factor and ERF, DNA-binding
PH_os_0020542						-1.42612	LOC_Os02g14910	bZIP transcription factor family protein, putative, expressed	BGIOSGA007886	IPR004827; Basic-leucine zipper (bZIP) transcription factor|IPR011700; Basic leucine zipper
PH_os_0020554	-1.18452	-1.26757		-1.04154	-1.49835		LOC_Os02g36890	MYB family transcription factor, putative, expressed	BGIOSGA008493	IPR001005; SANT, DNA-binding|IPR014778; Myb, DNA-binding
PH_os_0020556						-1.0018	LOC_Os02g39140	helix-loop-helix DNA-binding domain containing protein, expressed	BGIOSGA008576	IPR001092; Basic helix-loop-helix dimerisation region bHLH
PH_os_0020563					1.11449		LOC_Os02g43970	AP2 domain containing protein, expressed	BGIOSGA008748	IPR001471; Pathogenesis-related transcriptional factor and ERF, DNA-binding
PH_os_0020595		1.55741	-2.37898				LOC_Os03g45450	OsWRKY60 - Superfamily of TFs having WRKY and zinc finger domains, expressed	BGIOSGA010118	IPR003657; DNA-binding WRKY
PH_os_0020598						-1.10255	LOC_Os03g41330	DUF260 domain containing protein, putative, expressed	BGIOSGA010258	IPR004883; Lateral organ boundaries, LOB
PH_os_0020608	2.59106	3.67335		1.93817	3.46425		LOC_Os03g20090	MYB family transcription factor, putative, expressed	BGIOSGA010857	IPR001005; SANT, DNA-binding|IPR014778; Myb, DNA-binding
PH_os_0020624	1.19845	1.19112					LOC_Os03g08500	AP2 domain containing protein, expressed	BGIOSGA011326	IPR001471; Pathogenesis-related transcriptional factor and ERF, DNA-binding
PH_os_0020625	3.19937	4.54327			3.2266		LOC_Os03g08310	ZIM domain containing protein, putative, expressed	BGIOSGA011332	IPR010399; ZIM
PH_os_0020628		-1.1378					LOC_Os03g06930	homeodomain protein, putative, expressed	BGIOSGA011390	IPR001356; Homeobox|IPR006563; POX
PH_os_0020640						-1.22092	LOC_Os03g03260	homeobox domain containing protein, expressed	BGIOSGA011748	IPR001356; Homeobox|IPR006563; POX
PH_os_0020676	5.69012	6.25296		4.03622	5.26488		LOC_Os03g60570	ZOS3-22 - C2H2 zinc finger protein, expressed	BGIOSGA013832	IPR007087; Zinc finger, C2H2-type|IPR015880; Zinc finger, C2H2-like
PH_os_0020716		1.12819					LOC_Os04g38400|LOC_Os02g36510	ethylene-insensitive 3, putative, expressed|ethylene-insensitive 3, putative, expressed	BGIOSGA016530|BGIOSGA008478	IPR006957; Ethylene insensitive 3|IPR006957; Ethylene insensitive 3
PH_os_0020719					2.04126		LOC_Os04g40630	BTBZ4 - Bric-a-Brac, Tramtrack, Broad Complex BTB domain with TAZ zinc finger and Calmodulin-binding domains, expressed	BGIOSGA016622	IPR000197; Zinc finger, TAZ-type|IPR000210; BTB/POZ-like|IPR013069; BTB/POZ
PH_os_0020724	1.13318				1.12968		LOC_Os04g46440	AP2 domain containing protein, expressed	BGIOSGA016884	IPR001471; Pathogenesis-related transcriptional factor and ERF, DNA-binding
PH_os_0020731	3.44442	3.96701		1.94532	3.24288		LOC_Os04g52090	AP2 domain containing protein, expressed	BGIOSGA017088	IPR001471; Pathogenesis-related transcriptional factor and ERF, DNA-binding
PH_os_0020743						1.11791	LOC_Os05g48010	MYB family transcription factor, putative, expressed	BGIOSGA017601	IPR001005; SANT, DNA-binding|IPR014778; Myb, DNA-binding
PH_os_0020746			-1.32299				LOC_Os05g45020	zinc finger/CCCH transcription factor, putative, expressed	BGIOSGA017703	IPR000571; Zinc finger, CCCH-type
PH_os_0020751	1.59047	1.8713			2.0871		LOC_Os05g41760	AP2 domain containing protein, expressed	BGIOSGA017797	IPR001471; Pathogenesis-related transcriptional factor and ERF, DNA-binding
PH_os_0020777						1.10748	LOC_Os05g02420|LOC_Os10g29640|LOC_Os06g36750|LOC_Os10g30800	expressed protein|hypothetical protein|hypothetical protein|hypothetical protein	BGIOSGA019054	IPR001005; SANT, DNA-binding|IPR014778; Myb, DNA-binding
PH_os_0020780		1.09189					LOC_Os05g08970	SSRP1-like FACT complex subunit, putative, expressed	BGIOSGA019295	IPR000910; High mobility group box, HMG1/HMG2|IPR000969; Structure-specific recognition protein
PH_os_0020801	1.98611	3.08731					LOC_Os05g46020	OsWRKY7 - Superfamily of TFs having WRKY and zinc finger domains, expressed	BGIOSGA020266	IPR003657; DNA-binding WRKY
PH_os_0020817	1.27055	2.1572			1.76331		LOC_Os06g43090	MYB transcription factor TaMYB1, putative, expressed	BGIOSGA020819	IPR001005; SANT, DNA-binding|IPR014778; Myb, DNA-binding
PH_os_0020841						-1.07585	LOC_Os06g03710	DELLA protein SLR1, putative, expressed	BGIOSGA022020	IPR005202; GRAS transcription factor
PH_os_0020857		-1.20198				-1.52992	LOC_Os06g15330	CCT/B-box zinc finger protein, putative, expressed	BGIOSGA022657	IPR000315; Zinc finger, B-box|IPR002926; Zinc finger, CONSTANS-type|IPR010402; CCT
PH_os_0020903					1.18437		LOC_Os07g39220	BES1/BZR1 homolog protein, putative, expressed	BGIOSGA024018	IPR008540; BZR1, transcriptional repressor
PH_os_0020912		1.58373			1.51589		LOC_Os07g22730	AP2 domain containing protein, expressed	BGIOSGA024429	IPR001471; Pathogenesis-related transcriptional factor and ERF, DNA-binding
PH_os_0020928	3.04567	5.03294		1.3429	3.20562		LOC_Os07g12340	NAC domain-containing protein 67, putative, expressed	BGIOSGA025410	IPR003441; No apical meristem (NAM) protein
PH_os_0020953		1.41679					LOC_Os08g44830	ZOS8-14 - C2H2 zinc finger protein, expressed	BGIOSGA026480	IPR007087; Zinc finger, C2H2-type|IPR015880; Zinc finger, C2H2-like
PH_os_0020956		1.8207					LOC_Os08g43200	dehydration-responsive element-binding protein, putative, expressed	BGIOSGA026545	IPR001471; Pathogenesis-related transcriptional factor and ERF, DNA-binding
PH_os_0021009	2.01859	2.22412		2.29867	2.43742	-1.17827	LOC_Os09g35030	dehydration-responsive element-binding protein, putative, expressed	BGIOSGA029415	IPR001471; Pathogenesis-related transcriptional factor and ERF, DNA-binding
PH_os_0021010	4.41848	5.48394		5.38768	6.36568		LOC_Os09g35020	AP2 domain containing protein, expressed	BGIOSGA029416	IPR001471; Pathogenesis-related transcriptional factor and ERF, DNA-binding
PH_os_0021020	-1.54006			-1.52396	-1.95866		LOC_Os09g28200	HSF-type DNA-binding domain containing protein, expressed	BGIOSGA029640	IPR000232; Heat shock factor (HSF)-type, DNA-binding
PH_os_0021041	-1.00114	-1.42468			-1.26123		LOC_Os09g24810	ZF-HD protein dimerisation region containing protein, expressed	BGIOSGA030752	IPR006456; ZF-HD homeobox protein Cys/His-rich dimerisation region
PH_os_0021046		1.55995					LOC_Os09g28210	bHelix-loop-helix transcription factor, putative, expressed	BGIOSGA030896	IPR001092; Basic helix-loop-helix dimerisation region bHLH
PH_os_0021103		3.11428			2.00891	-1.3459	LOC_Os11g47630	ZOS11-10 - C2H2 zinc finger protein, expressed	BGIOSGA033524	IPR007087; Zinc finger, C2H2-type|IPR015880; Zinc finger, C2H2-like
PH_os_0021156					1.22272	2.7098	LOC_Os12g03040	no apical meristem protein, putative, expressed	BGIOSGA036920	IPR003441; No apical meristem (NAM) protein
PH_os_0021174	2.08502	1.6155		2.51621	2.38726		LOC_Os08g29660	OsWRKY69 - Superfamily of TFs having WRKY and zinc finger domains, expressed	BGIOSGA040489	IPR003657; DNA-binding WRKY
