# Supplementary material for: Comparative Transcriptome Analysis of Shoots and Roots of TNG67 and TCN1 Rice Seedlings under Cold Stress and Following Subsequent Recovery: Insights into Metabolic Pathways, Phytohormones, and Transcription Factors
Source: PLoS One. 2015 Jul 2;10(7):e0131391. doi: 10.1371/journal.pone.0131391 (PMC4489882; doi:10.1371/journal.pone.0131391)
Supplement: S8 Table — (XLSX) [file pone.0131391.s016.xlsx]

## Sheet: Table S8
	log2 (Ratio)
	TNG67			TCN1
Phalanx_ID	3hr/0hr	24hr/0hr	re24hr/0hr	3hr/0hr	24hr/0hr	re24hr/0hr	MUS_Gene_Symbol	MSU_Description	BGI_Gene_id	BGI_Description
PH_os_0000064		-1.28465			-1.29191	-1.61754	LOC_Os01g14010	ZOS1-05 - C2H2 zinc finger protein, expressed	BGIOSGA003122	IPR007087; Zinc finger, C2H2-type|IPR015880; Zinc finger, C2H2-like
PH_os_0000072		2.10789	1.25667	-1.09204		2.47265	LOC_Os01g09100	OsWRKY10 - Superfamily of TFs having WRKY and zinc finger domains, expressed	BGIOSGA002237	IPR003657; DNA-binding WRKY
PH_os_0000087		-1.48554			-1.93321		LOC_Os01g01430	No apical meristem protein, putative, expressed	BGIOSGA002595|BGIOSGA002593	IPR003441; No apical meristem (NAM) protein|IPR003441; No apical meristem (NAM) protein
PH_os_0000166	1.17464	1.4763		1.45862	1.64271		LOC_Os01g39100	zinc finger C-x8-C-x5-C-x3-H type family protein, expressed	BGIOSGA003802	IPR000571; Zinc finger, CCCH-type
PH_os_0000187		3.29449	1.72481	-1.84395	1.95602		LOC_Os01g19330	MYB family transcription factor, putative, expressed	BGIOSGA003323	NA
PH_os_0000264		-1.31966	1.05173		-1.6022	2.4548	LOC_Os01g43650	OsWRKY11 - Superfamily of TFs having WRKY and zinc finger domains, expressed	BGIOSGA004027	IPR003657; DNA-binding WRKY
PH_os_0000279				-1.29284			LOC_Os01g45090	MYB family transcription factor, putative, expressed	BGIOSGA004072	IPR001005; SANT, DNA-binding|IPR014778; Myb, DNA-binding
PH_os_0000287	1.89043	3.08297	1.46616	2.34306	2.55081	1.76827	LOC_Os01g15900	expressed protein	BGIOSGA001946	IPR003851; Zinc finger, Dof-type
PH_os_0000293			-3.0526	-1.0767	-2.89325	-2.32565	LOC_Os01g07430	myb-like DNA-binding domain containing protein, putative	BGIOSGA002307	IPR001005; SANT, DNA-binding|IPR014778; Myb, DNA-binding
PH_os_0000344					1.04854		LOC_Os01g18360	OsIAA4 - Auxin-responsive Aux/IAA gene family member, expressed	BGIOSGA003292	IPR003311; AUX/IAA protein|IPR011525; Aux/IAA-ARF-dimerisation
PH_os_0000348						1.14638	LOC_Os01g09280	myb-related transcription activator, putative, expressed	BGIOSGA002232	IPR001005; SANT, DNA-binding|IPR001878; Zinc finger, CCHC-type|IPR014778; Myb, DNA-binding
PH_os_0000381			1.25822			1.72869	LOC_Os01g03720	MYB family transcription factor, putative, expressed	BGIOSGA002469	IPR001005; SANT, DNA-binding|IPR014778; Myb, DNA-binding
PH_os_0000442						-1.26018	LOC_Os01g13520	auxin response factor 1, putative, expressed	BGIOSGA003093	IPR003340; Transcriptional factor B3|IPR010525; Auxin response factor|IPR011525; Aux/IAA-ARF-dimerisation
PH_os_0000486	-1.09878	-2.61615	-1.75659		-1.60111	-2.00283	LOC_Os01g02110	helix-loop-helix DNA-binding domain containing protein, expressed	BGIOSGA002535|BGIOSGA002533	IPR001092; Basic helix-loop-helix dimerisation region bHLH
PH_os_0000488						-1.16128	LOC_Os01g08820	PHD-finger domain containing protein, putative, expressed	BGIOSGA002243	IPR001965; Zinc finger, PHD-type
PH_os_0000514					-1.41487	3.70688	LOC_Os01g40430	OsWRKY27 - Superfamily of TFs having WRKY and zinc finger domains, expressed	BGIOSGA001327	IPR003657; DNA-binding WRKY
PH_os_0000589						-1.62852	LOC_Os01g12440	AP2 domain containing protein, expressed	BGIOSGA003032	IPR001471; Pathogenesis-related transcriptional factor and ERF, DNA-binding
PH_os_0000611		1.99279					LOC_Os01g06320	MYB family transcription factor, putative, expressed	BGIOSGA002364	IPR001005; SANT, DNA-binding|IPR014778; Myb, DNA-binding
PH_os_0000663						1.41001	LOC_Os01g06640	basic helix-loop-helix, putative, expressed	BGIOSGA002833	IPR001092; Basic helix-loop-helix dimerisation region bHLH
PH_os_0000770			-1.27304			-2.43197	LOC_Os07g10410	AP2 domain containing protein	BGIOSGA025360	IPR001471; Pathogenesis-related transcriptional factor and ERF, DNA-binding
PH_os_0000819		-1.59114			-2.37915		LOC_Os07g44200	transcription regulator, putative, expressed	BGIOSGA026216	IPR007592; Protein of unknown function DUF573
PH_os_0000829						-1.19199	LOC_Os07g41370	OsMADS18 - MADS-box family gene with MIKCc type-box, expressed	BGIOSGA026097	IPR002100; Transcription factor, MADS-box|IPR002487; Transcription factor, K-box
PH_os_0000845	-1.8252	-1.10911		-3.21046	-3.48345		LOC_Os07g48560	homeobox domain containing protein, expressed	BGIOSGA026413	IPR001356; Homeobox
PH_os_0000932					-1.57806		LOC_Os07g38750	AP2 domain containing protein	BGIOSGA024035	IPR001471; Pathogenesis-related transcriptional factor and ERF, DNA-binding
PH_os_0000973						-1.75772	LOC_Os07g48180	bZIP transcription factor domain containing protein, expressed	BGIOSGA023710	IPR004827; Basic-leucine zipper (bZIP) transcription factor|IPR011616; bZIP transcription factor, bZIP-1
PH_os_0000978						-1.0939	LOC_Os07g48630	ethylene-insensitive 3, putative, expressed	BGIOSGA023694	IPR006957; Ethylene insensitive 3
PH_os_0001023		2.16136			1.41122	1.44696	LOC_Os07g48550	no apical meristem protein, putative, expressed	BGIOSGA023698	IPR003441; No apical meristem (NAM) protein
PH_os_0001029						-1.35513	LOC_Os07g13170	AP2 domain containing protein, expressed	BGIOSGA025426	IPR001471; Pathogenesis-related transcriptional factor and ERF, DNA-binding
PH_os_0001106		-1.12246	-1.22218		-1.4162	-1.9377	LOC_Os07g08460	OsIAA24 - Auxin-responsive Aux/IAA gene family member, expressed	BGIOSGA024710	IPR003311; AUX/IAA protein|IPR011525; Aux/IAA-ARF-dimerisation
PH_os_0001195	-1.04282				-1.5627		LOC_Os07g37210	MYB family transcription factor, putative, expressed	BGIOSGA024099	IPR001005; SANT, DNA-binding|IPR014778; Myb, DNA-binding
PH_os_0001204						-2.00121	LOC_Os07g09590	bHLH transcription factor, putative	BGIOSGA024674	IPR001092; Basic helix-loop-helix dimerisation region bHLH
PH_os_0001219						-2.29275	LOC_Os07g39320	homeobox domain containing protein, expressed	BGIOSGA026014	IPR000047; Helix-turn-helix motif, lambda-like repressor|IPR001356; Homeobox
PH_os_0001230					1.28496		LOC_Os08g01780	OsIAA25 - Auxin-responsive Aux/IAA gene family member, expressed	BGIOSGA027858	IPR003311; AUX/IAA protein|IPR011525; Aux/IAA-ARF-dimerisation
PH_os_0001349			1.051			1.63177	LOC_Os08g01090	B3 DNA binding domain containing protein, expressed	BGIOSGA027821	IPR003340; Transcriptional factor B3
PH_os_0001350		1.07037			1.73531		LOC_Os08g01420	PHD-finger domain containing protein, putative, expressed	BGIOSGA027795	IPR001965; Zinc finger, PHD-type
PH_os_0001384	-2.27779	-4.10942	-1.65799	-2.23728	-3.832	-3.5938	LOC_Os07g39940	helix-loop-helix DNA-binding domain containing protein	BGIOSGA023988	IPR001092; Basic helix-loop-helix dimerisation region bHLH
PH_os_0001399						-1.3846	LOC_Os07g48260	OsWRKY47 - Superfamily of TFs having WRKY and zinc finger domains, expressed	BGIOSGA023706	IPR003657; DNA-binding WRKY
PH_os_0001432		1.18339			1.27352		LOC_Os08g01330	no apical meristem protein, putative, expressed	BGIOSGA027807	IPR003441; No apical meristem (NAM) protein
PH_os_0001442	-1.29849	-1.79069	-1.22709	-1.05907	-1.5373	-1.27849	LOC_Os07g44090	myb-related protein Hv33, putative, expressed	BGIOSGA026208	IPR000760; Inositol monophosphatase|IPR001005; SANT, DNA-binding|IPR014778; Myb, DNA-binding
PH_os_0001473						-1.07258	LOC_Os08g34370	SET domain containing protein	BGIOSGA028752	IPR001214; SET
PH_os_0001532	-1.1078	-2.23395	-2.67503	-1.11488	-1.52983		LOC_Os08g05520	myb-like DNA-binding domain containing protein, putative, expressed	BGIOSGA027659|BGIOSGA027658	IPR001005; SANT, DNA-binding|IPR014778; Myb, DNA-binding|IPR001005; SANT, DNA-binding|IPR014778; Myb, DNA-binding
PH_os_0001535					-1.01634		LOC_Os08g14400	homeobox domain containing protein, expressed	BGIOSGA027391	IPR001356; Homeobox
PH_os_0001563			1.022				LOC_Os08g24946	EDM2, putative, expressed	BGIOSGA028482	IPR001965; Zinc finger, PHD-type
PH_os_0001576		-1.2757					LOC_Os08g26880	bZIP transcription factor domain containing protein, expressed	BGIOSGA028522	IPR004827; Basic-leucine zipper (bZIP) transcription factor|IPR011616; bZIP transcription factor, bZIP-1
PH_os_0001594		-1.62668					LOC_Os08g33910	no apical meristem protein, putative, expressed	BGIOSGA028728	IPR003441; No apical meristem (NAM) protein
PH_os_0001616	-1.80457	-3.22819		-1.75659	-2.58512		LOC_Os08g06370	MYB family transcription factor, putative, expressed	BGIOSGA028027	IPR014778; Myb, DNA-binding
PH_os_0001643		-3.11215	-2.08419		-2.35302	-3.43414	LOC_Os08g15020	MYB family transcription factor, putative, expressed	BGIOSGA028299|BGIOSGA028296	IPR001005; SANT, DNA-binding|IPR014778; Myb, DNA-binding
PH_os_0001675						-2.16862	LOC_Os08g38080	helix-loop-helix DNA-binding domain containing protein, expressed	BGIOSGA028884	IPR001092; Basic helix-loop-helix dimerisation region bHLH
PH_os_0001689				-3.4184			LOC_Os08g36920	AP2 domain containing protein, expressed	BGIOSGA028838	NA
PH_os_0001697						1.04238	LOC_Os08g17400	WRKY DNA-binding domain containing protein, expressed	BGIOSGA027300	IPR003657; DNA-binding WRKY
PH_os_0001729					-1.62273		LOC_Os08g06120	B3 DNA binding domain containing protein	BGIOSGA028020	IPR003340; Transcriptional factor B3
PH_os_0001731		-1.08599			-1.03367		LOC_Os08g43160	TCP family transcription factor, putative, expressed	BGIOSGA026548	IPR005333; Transcription factor, TCP
PH_os_0001767		1.50691		1.12103	1.83474		LOC_Os08g39890	OsSPL14 - SBP-box gene family member, expressed	BGIOSGA026705	IPR000217; Tubulin|IPR004333; Transcription factor, SBP-box
PH_os_0001794						1.18654	LOC_Os08g33670	no apical meristem protein, putative, expressed	BGIOSGA026934	IPR003441; No apical meristem (NAM) protein
PH_os_0001801					-1.11343		LOC_Os08g33660	MYB family transcription factor, putative, expressed	BGIOSGA026935	IPR001005; SANT, DNA-binding|IPR014778; Myb, DNA-binding
PH_os_0001813	-1.64			-1.53753	-1.00142		LOC_Os09g16510	OsWRKY74 - Superfamily of TFs having WRKY and zinc finger domains, expressed	BGIOSGA030535	IPR003657; DNA-binding WRKY
PH_os_0001871	-1.24476	-2.50529		-1.39057	-2.4034		LOC_Os08g44940	DUF260 domain containing protein, putative, expressed	BGIOSGA026473	IPR004883; Lateral organ boundaries, LOB
PH_os_0001945				-1.27006	-1.9954	2.06737	LOC_Os08g09690	nuclear transcription factor Y subunit, putative, expressed	BGIOSGA028138	IPR001289; CCAAT-binding transcription factor, subunit B
PH_os_0001994					-1.35355		LOC_Os09g10840	transcription factor, putative, expressed	BGIOSGA030427	IPR004827; Basic-leucine zipper (bZIP) transcription factor|IPR011616; bZIP transcription factor, bZIP-1
PH_os_0001996	-1.51583	-1.79208	-1.71507			-2.41136	LOC_Os08g41320	BHLH transcription factor, putative, expressed	BGIOSGA029027	IPR001092; Basic helix-loop-helix dimerisation region bHLH
PH_os_0002035		-1.0896			-1.48013		LOC_Os08g43090	bZIP family transcription factor, putative, expressed	BGIOSGA029106	IPR004827; Basic-leucine zipper (bZIP) transcription factor|IPR011700; Basic leucine zipper
PH_os_0002043		-1.29355	1.75483				LOC_Os08g44960	AP2 domain containing protein	BGIOSGA029206|BGIOSGA029205	IPR000873; AMP-dependent synthetase and ligase|IPR001471; Pathogenesis-related transcriptional factor and ERF, DNA-binding|IPR011701; Major facilitator superfamily MFS-1|IPR000873; AMP-dependent synthetase and ligase|IPR001471; Pathogenesis-related transcriptional factor and ERF, DNA-binding
PH_os_0002103					1.25387		LOC_Os09g04890	histone-lysine N-methyltransferase, H3 lysine-4 specific ATX1, putative, expressed	BGIOSGA030183	IPR000313; PWWP|IPR001214; SET|IPR001965; Zinc finger, PHD-type|IPR002219; Protein kinase C, phorbol ester/diacylglycerol binding|IPR003616; Post-SET zinc-binding region|IPR003888; FY-rich, N-terminal|IPR003889; FY-rich, C-terminal
PH_os_0002166	-1.37477	-2.05865	-1.56912				LOC_Os09g33580	BEE 1, putative, expressed	BGIOSGA029460	IPR001092; Basic helix-loop-helix dimerisation region bHLH
PH_os_0002219			-1.14894			-1.32531	LOC_Os09g29830	helix-loop-helix DNA-binding domain containing protein, expressed	BGIOSGA030954	IPR001092; Basic helix-loop-helix dimerisation region bHLH
PH_os_0002248	2.02293	6.26392	3.36371	-2.6978	1.98759		LOC_Os09g28440	AP2 domain containing protein, expressed	BGIOSGA030907	IPR001471; Pathogenesis-related transcriptional factor and ERF, DNA-binding
PH_os_0002258		-1.22197			-1.24397		LOC_Os09g37710	NIN, putative, expressed	BGIOSGA031219	IPR000270; Octicosapeptide/Phox/Bem1p|IPR003035; Plant regulator RWP-RK
PH_os_0002267						-1.22105	LOC_Os09g38000	no apical meristem protein, putative	BGIOSGA031229	IPR003441; No apical meristem (NAM) protein
PH_os_0002279		1.48342		1.4639	1.38452		LOC_Os09g33490	no apical meristem protein, putative, expressed	BGIOSGA031062	IPR003441; No apical meristem (NAM) protein
PH_os_0002307						-2.57457	LOC_Os09g26170	MYB family transcription factor, putative, expressed	BGIOSGA029715	IPR001005; SANT, DNA-binding|IPR014778; Myb, DNA-binding
PH_os_0002312				-1.30181	-1.89269		LOC_Os09g26780	zinc-finger protein, putative, expressed	BGIOSGA029689	IPR010399; ZIM
PH_os_0002318		1.45743	1.09042		1.60228	-1.09557	LOC_Os09g24530	ribulose-1,5 bisphosphate carboxylase/oxygenase large subunit N-methyltransferase, chloroplast precursor, putative, expressed	BGIOSGA029775	IPR000297; Peptidyl-prolyl cis-trans isomerase, PpiC-type|IPR001214; SET|IPR001680; WD40 repeat|IPR015353; Rubisco LSMT substrate-binding
PH_os_0002341		-2.76631		-2.3581	-2.6376		LOC_Os09g23620	MYB family transcription factor, putative, expressed	BGIOSGA030727	IPR001005; SANT, DNA-binding|IPR014778; Myb, DNA-binding
PH_os_0002355	-1.50793	-1.50276	2.58565	-1.81793	-2.16687	2.4135	LOC_Os09g31482	splicing factor U2AF, putative, expressed	BGIOSGA031012	IPR000504; RNA recognition motif, RNP-1|IPR000571; Zinc finger, CCCH-type|IPR003954; RNA recognition, region 1|IPR009145; U2 auxiliary factor small subunit
PH_os_0002434				-1.09172		1.01853	LOC_Os10g25290	ZIM domain containing protein, putative, expressed	BGIOSGA031997	IPR010399; ZIM
PH_os_0002436						1.2079	LOC_Os10g26620	dof zinc finger domain containing protein, putative, expressed	BGIOSGA031952	IPR003851; Zinc finger, Dof-type
PH_os_0002451	-1.11863	-1.38121	2.14174	-1.2135	-1.46633	2.05499	LOC_Os10g28340	heat stress transcription factor, putative, expressed	BGIOSGA031910	IPR000232; Heat shock factor (HSF)-type, DNA-binding
PH_os_0002518						-1.32788	LOC_Os10g25220	SAP domain containing protein, expressed	BGIOSGA032003	IPR000571; Zinc finger, CCCH-type|IPR003034; DNA-binding SAP
PH_os_0002523		-1.10301	1.1023			1.23277	LOC_Os09g36250	MYB family transcription factor, putative, expressed	BGIOSGA029380	IPR001005; SANT, DNA-binding|IPR014778; Myb, DNA-binding
PH_os_0002539			-1.40687			-2.29295	LOC_Os09g35870	OsIAA26 - Auxin-responsive Aux/IAA gene family member, expressed	BGIOSGA029399	IPR003311; AUX/IAA protein|IPR011525; Aux/IAA-ARF-dimerisation
PH_os_0002544	1.89799	2.54376		2.55403	2.67458		LOC_Os09g36220	response regulator receiver domain containing protein, expressed	BGIOSGA029381	IPR001789; Signal transduction response regulator, receiver region|IPR010402; CCT
PH_os_0002552	-2.58791	-2.9217	1.97842	-1.65889	-1.96408	2.92211	LOC_Os09g35790	HSF-type DNA-binding domain containing protein, expressed	BGIOSGA029403	IPR000232; Heat shock factor (HSF)-type, DNA-binding
PH_os_0002566	1.14907	1.54989		1.18554	1.19045		LOC_Os09g36730	MYB family transcription factor, putative, expressed	BGIOSGA029363	IPR001005; SANT, DNA-binding|IPR014778; Myb, DNA-binding
PH_os_0002578	-1.01815	-1.86712			-1.93418		LOC_Os09g32260	no apical meristem protein, putative, expressed	BGIOSGA029508	IPR003441; No apical meristem (NAM) protein
PH_os_0002580		-1.45669			-1.1974		LOC_Os09g29820	bZIP transcription factor domain containing protein, expressed	BGIOSGA029595	IPR004827; Basic-leucine zipper (bZIP) transcription factor|IPR011616; bZIP transcription factor, bZIP-1
PH_os_0002647						-1.13046	LOC_Os09g26420	AP2 domain containing protein, expressed	BGIOSGA030816	IPR001471; Pathogenesis-related transcriptional factor and ERF, DNA-binding
PH_os_0002679	1.55338	2.58703			1.56877	2.16927	LOC_Os09g39850	AP2 domain containing protein	BGIOSGA031313	IPR001471; Pathogenesis-related transcriptional factor and ERF, DNA-binding
PH_os_0002700		1.39061					LOC_Os09g33550	CCT/B-box zinc finger protein, putative, expressed	BGIOSGA029461	IPR010402; CCT
PH_os_0002852		-1.28149	1.17086		-1.00077	2.1672	LOC_Os11g29870	OsWRKY72 - Superfamily of TFs having WRKY and zinc finger domains, expressed	BGIOSGA035289	IPR003657; DNA-binding WRKY
PH_os_0002911		1.02507			1.27092	-1.28447	LOC_Os11g35030	growth regulating factor protein, putative, expressed	BGIOSGA035433	IPR014977; WRC|IPR014978; QLQ
PH_os_0002956				-1.08801			LOC_Os10g42430	transcription factor MYC7E, putative, expressed	BGIOSGA033493	IPR001092; Basic helix-loop-helix dimerisation region bHLH
PH_os_0002979			1.10075		-1.13666	1.16119	LOC_Os11g01480	MYB family transcription factor, putative, expressed	BGIOSGA036796	IPR014778; Myb, DNA-binding
PH_os_0003006						-1.22027	LOC_Os11g19060	BABY BOOM 1, putative, expressed	BGIOSGA035153	IPR001471; Pathogenesis-related transcriptional factor and ERF, DNA-binding
PH_os_0003013		1.90943			1.23367		LOC_Os11g12650	PHD-finger domain containing protein, putative, expressed	BGIOSGA034246	IPR001965; Zinc finger, PHD-type
PH_os_0003027					-1.40378		LOC_Os10g41460	transcription factor like protein, putative, expressed	BGIOSGA033455	IPR001005; SANT, DNA-binding|IPR006578; MADF
PH_os_0003046	-1.39133	-1.64188		-1.14988	-1.26485	-1.25998	LOC_Os11g06840	ZOS11-01 - C2H2 zinc finger protein, expressed	BGIOSGA034884	IPR007087; Zinc finger, C2H2-type|IPR015880; Zinc finger, C2H2-like
PH_os_0003161		-1.27586					LOC_Os11g05130	PHD-finger family protein, expressed	BGIOSGA034498	IPR001965; Zinc finger, PHD-type|IPR004022; DDT|IPR013032; EGF-like region, conserved site
PH_os_0003280		-1.00622					LOC_Os10g38820	bZIP family transcription factor, putative, expressed	BGIOSGA031505	IPR004827; Basic-leucine zipper (bZIP) transcription factor
PH_os_0003282			1.14296	-1.39025	-1.1285	1.20269	LOC_Os10g35300	dof zinc finger domain containing protein, putative, expressed	BGIOSGA031626|BGIOSGA031618	IPR003851; Zinc finger, Dof-type|IPR003851; Zinc finger, Dof-type
PH_os_0003339			2.10678				LOC_Os11g06180	nodulation-signaling pathway 2 protein, putative	BGIOSGA034855	IPR005202; GRAS transcription factor
PH_os_0003380	1.11862	3.27194	1.03816		1.35704	2.36252	LOC_Os11g03370	no apical meristem protein, putative, expressed	BGIOSGA034716	IPR003441; No apical meristem (NAM) protein
PH_os_0003429			-2.24653			-1.69693	LOC_Os12g32620	OsWLIM1 - LIM domain protein, putative actin-binding protein and transcription factor, expressed	BGIOSGA037466	IPR001781; Zinc finger, LIM-type
PH_os_0003443			1.58504				LOC_Os12g43530	no apical meristem protein, putative	BGIOSGA035784	IPR001917; Aminotransferase, class-II, pyridoxal-phosphate binding site|IPR003441; No apical meristem (NAM) protein
PH_os_0003467			1.29031			1.03489	LOC_Os11g45850	OsWRKY81 - Superfamily of TFs having WRKY and zinc finger domains, expressed	BGIOSGA033569	IPR003657; DNA-binding WRKY
PH_os_0003477						-1.49211	LOC_Os11g45950	NAC domain-containing protein 90, putative, expressed	BGIOSGA035674	IPR003441; No apical meristem (NAM) protein
PH_os_0003526			-1.55664			-2.04544	LOC_Os12g39850	helix-loop-helix DNA-binding domain containing protein	BGIOSGA035917	IPR001092; Basic helix-loop-helix dimerisation region bHLH
PH_os_0003537		-1.60002		-1.26427	-1.78391		LOC_Os12g37970	MYB family transcription factor, putative, expressed	BGIOSGA035986	IPR001005; SANT, DNA-binding|IPR014778; Myb, DNA-binding
PH_os_0003557						-1.34175	LOC_Os12g41230	tesmin/TSO1-like CXC domain containing protein, expressed	BGIOSGA035875	IPR005172; Tesmin/TSO1-like, CXC
PH_os_0003595						3.33343	LOC_Os12g40630	helix-loop-helix DNA-binding domain containing protein	BGIOSGA037733|BGIOSGA037732	IPR001092; Basic helix-loop-helix dimerisation region bHLH|IPR001092; Basic helix-loop-helix dimerisation region bHLH
PH_os_0003613			1.49533			3.47491	LOC_Os12g37690	MYB family transcription factor, putative, expressed	BGIOSGA035999	IPR001005; SANT, DNA-binding|IPR014778; Myb, DNA-binding
PH_os_0003624		1.09366			1.38402	-1.95268	LOC_Os12g42400	nuclear transcription factor Y subunit, putative, expressed	BGIOSGA035818	IPR001289; CCAAT-binding transcription factor, subunit B
PH_os_0003673			1.18436				LOC_Os11g47460	MYB family transcription factor, putative, expressed	BGIOSGA033533|BGIOSGA033532	IPR001005; SANT, DNA-binding|IPR014778; Myb, DNA-binding
PH_os_0003721						-1.2944	LOC_Os12g06480	PHD-finger family protein, expressed	BGIOSGA036582	IPR000719; Protein kinase, core|IPR001965; Zinc finger, PHD-type
PH_os_0003794		-1.10082					LOC_Os12g33070	myb-like DNA-binding domain containing protein, putative, expressed	BGIOSGA036092	IPR001005; SANT, DNA-binding|IPR014778; Myb, DNA-binding
PH_os_0003809						-1.78802	LOC_Os12g29980	growth regulating factor protein, putative, expressed	BGIOSGA037400	IPR014977; WRC|IPR014978; QLQ
PH_os_0003815						1.16316	LOC_Os12g23090	no apical meristem protein, putative	BGIOSGA037294	IPR003441; No apical meristem (NAM) protein
PH_os_0003889	-1.70289	-2.73447	-1.27964	-1.26466	-1.81503	-1.83357	LOC_Os12g39640	MYB family transcription factor, putative, expressed	BGIOSGA037689	IPR014778; Myb, DNA-binding
PH_os_0003911			1.18031		-1.50682		LOC_Os12g39330	AP2 domain containing protein, expressed	BGIOSGA037681	IPR001471; Pathogenesis-related transcriptional factor and ERF, DNA-binding
PH_os_0003932						1.04457	LOC_Os12g22940	no apical meristem protein, putative	BGIOSGA037293	IPR001952; Alkaline phosphatase|IPR003441; No apical meristem (NAM) protein
PH_os_0003945					1.27292		LOC_Os12g32400	helix-loop-helix DNA-binding domain containing protein	BGIOSGA037460	IPR001092; Basic helix-loop-helix dimerisation region bHLH
PH_os_0003948			-1.84199			-3.30675	LOC_Os12g40890	OsIAA30 - Auxin-responsive Aux/IAA gene family member, expressed	BGIOSGA035890	IPR003311; AUX/IAA protein|IPR011525; Aux/IAA-ARF-dimerisation
PH_os_0003974			1.51957	-1.15578			LOC_Os01g46800	OsWRKY15 - Superfamily of TFs having WRKY and zinc finger domains, expressed	BGIOSGA001093	IPR003657; DNA-binding WRKY
PH_os_0004070		-2.08643	-1.02567	-1.10756	-2.30588	-1.62824	LOC_Os01g74540	GATA zinc finger domain containing protein, expressed	BGIOSGA000005	IPR000679; Zinc finger, GATA-type
PH_os_0004165	-2.26864	-3.05521		-2.9662	-3.62155		LOC_Os01g50720	MYB family transcription factor, putative, expressed	BGIOSGA000952	IPR001005; SANT, DNA-binding|IPR014778; Myb, DNA-binding
PH_os_0004176		1.78023			1.07345		LOC_Os01g58420	AP2 domain containing protein, expressed	BGIOSGA004611	IPR001471; Pathogenesis-related transcriptional factor and ERF, DNA-binding
PH_os_0004184						-1.48899	LOC_Os01g60600	WRKY DNA-binding domain containing protein, expressed	BGIOSGA000583	IPR003657; DNA-binding WRKY
PH_os_0004193	-1.24804	-3.19408	-1.14379		-2.40989		LOC_Os01g54890	ethylene-responsive transcription factor 2, putative, expressed	BGIOSGA004470	IPR001471; Pathogenesis-related transcriptional factor and ERF, DNA-binding
PH_os_0004213		1.0772			1.06196		LOC_Os01g54990	auxin response factor, putative, expressed	BGIOSGA000812	IPR003340; Transcriptional factor B3|IPR010525; Auxin response factor
PH_os_0004237				-1.67965	-2.43792		LOC_Os01g56690	helix-loop-helix DNA-binding domain containing protein, expressed	BGIOSGA004544|BGIOSGA004540	IPR001092; Basic helix-loop-helix dimerisation region bHLH|IPR001810; Cyclin-like F-box|IPR001092; Basic helix-loop-helix dimerisation region bHLH
PH_os_0004257	-1.19262	-1.24241		-1.12077	-1.57979		LOC_Os01g66890	BTBZ1 - Bric-a-Brac, Tramtrack, and Broad Complex BTB domain with TAZ zinc finger and Calmodulin-binding domains, expressed	BGIOSGA004968	IPR000197; Zinc finger, TAZ-type|IPR000210; BTB/POZ-like|IPR013069; BTB/POZ
PH_os_0004286	-1.33474	-1.81124		-1.13411	-2.03432		LOC_Os01g71970	GRAS family transcription factor containing protein, expressed	BGIOSGA005161	IPR002173; Carbohydrate/puine kinase, PfkB, conserved site|IPR005202; GRAS transcription factor
PH_os_0004394		-1.41077	-1.5413	-1.29773	-3.05716	-2.17813	LOC_Os01g52410	myb-like DNA-binding domain containing protein, putative, expressed	BGIOSGA004364	IPR001005; SANT, DNA-binding|IPR014778; Myb, DNA-binding
PH_os_0004459		-1.76558		-1.42526	-2.14732		LOC_Os01g54600	OsWRKY13 - Superfamily of TFs having WRKY and zinc finger domains, expressed	BGIOSGA000826	IPR003657; DNA-binding WRKY
PH_os_0004491		-1.08407					LOC_Os01g59620	histone-lysine N-methyltransferase, H3 lysine-9 specific SUVH1, putative, expressed	BGIOSGA004668	IPR001214; SET|IPR003105; SRA-YDG|IPR003616; Post-SET zinc-binding region|IPR007728; Pre-SET zinc-binding region
PH_os_0004497					-1.01592	-1.63524	LOC_Os01g58760	bZIP transcription factor domain containing protein, expressed	BGIOSGA004628	IPR004827; Basic-leucine zipper (bZIP) transcription factor|IPR011700; Basic leucine zipper
PH_os_0004503		-1.02195			-1.09458		LOC_Os01g48320	transcription factor like protein, putative, expressed	BGIOSGA001035	IPR001005; SANT, DNA-binding|IPR005829; Sugar transporter, conserved site
PH_os_0004529					1.18025		LOC_Os01g68560	OsMADS98 - MADS-box family gene with M-beta type-box, expressed	BGIOSGA000269	IPR002100; Transcription factor, MADS-box
PH_os_0004530				-1.20767	-2.82335	-1.94461	LOC_Os01g64590	dof zinc finger domain containing protein, putative, expressed	BGIOSGA000434	IPR003851; Zinc finger, Dof-type
PH_os_0004547				-1.23696	-1.8503	-1.12868	LOC_Os01g63160	MYB family transcription factor, putative, expressed	BGIOSGA000485	IPR001005; SANT, DNA-binding|IPR014778; Myb, DNA-binding
PH_os_0004571						1.18474	LOC_Os01g72490	LRP1, putative, expressed	BGIOSGA000090	IPR007818; Protein of unknown function DUF702
PH_os_0004625						-1.28244	LOC_Os01g67480	helix-loop-helix DNA-binding domain containing protein, expressed	BGIOSGA004992	IPR001092; Basic helix-loop-helix dimerisation region bHLH
PH_os_0004629		1.22371	1.11805		1.1664	1.66719	LOC_Os01g69830	OsSPL2 - SBP-box gene family member, expressed	BGIOSGA005075	IPR004333; Transcription factor, SBP-box
PH_os_0004632		1.9565			1.74826		LOC_Os01g59660	MYB family transcription factor, putative, expressed	BGIOSGA004670	IPR001005; SANT, DNA-binding|IPR014778; Myb, DNA-binding
PH_os_0004656			-1.33217			-2.48193	LOC_Os01g54210	GATA zinc finger domain containing protein, expressed	BGIOSGA000840	IPR000679; Zinc finger, GATA-type
PH_os_0004663					1.03196		LOC_Os01g48060	auxin response factor, putative, expressed	BGIOSGA001046	IPR003340; Transcriptional factor B3|IPR010525; Auxin response factor
PH_os_0004693		-1.19618					LOC_Os01g70890	histone-like transcription factor and archaeal histone, putative, expressed	BGIOSGA000169	IPR003956; Transcription factor, NFYB/HAP3, conserved site|IPR003957; Transcription factor, CBFA/NFYB, DNA topoisomerase|IPR003958; Transcription factor CBF/NF-Y/archaeal histone
PH_os_0004728	-1.29829	-3.00718	-1.77303		-2.98564	-5.32092	LOC_Os02g02370	myb-like DNA-binding domain containing protein, putative	BGIOSGA007254	IPR001005; SANT, DNA-binding|IPR014778; Myb, DNA-binding
PH_os_0004732			1.75071			3.46358	LOC_Os02g04640	Myb-like DNA-binding domain containing protein, putative, expressed	BGIOSGA007162	IPR014778; Myb, DNA-binding
PH_os_0004767		1.19181				1.17873	LOC_Os02g10860	bZIP transcription factor domain containing protein	BGIOSGA006916	IPR001220; Legume lectin, beta domain|IPR004827; Basic-leucine zipper (bZIP) transcription factor|IPR011616; bZIP transcription factor, bZIP-1
PH_os_0004778						1.49819	LOC_Os02g35660	PTF1, putative, expressed	BGIOSGA006236	IPR001092; Basic helix-loop-helix dimerisation region bHLH
PH_os_0004814		-1.40331			-1.85966	-1.44989	LOC_Os02g15340	no apical meristem protein, putative, expressed	BGIOSGA007898	IPR003441; No apical meristem (NAM) protein
PH_os_0004848		-1.17601			-1.13229		LOC_Os02g08310	tubby, putative, expressed	BGIOSGA007023	IPR000007; Tubby, C-terminal
PH_os_0004853			1.04648			1.94258	LOC_Os02g34970	no apical meristem protein, putative, expressed	BGIOSGA008422	IPR003441; No apical meristem (NAM) protein
PH_os_0004890				2.38301	2.06988		LOC_Os02g05470	CCT motif family protein, expressed	BGIOSGA007536	IPR010402; CCT
PH_os_0004891						-1.46924	LOC_Os02g04680	OsSPL3 - SBP-box gene family member, expressed	BGIOSGA007499	IPR004333; Transcription factor, SBP-box
PH_os_0004980					-1.29107		LOC_Os02g10140	bZIP transcription factor domain containing protein	BGIOSGA007726	IPR004827; Basic-leucine zipper (bZIP) transcription factor|IPR011616; bZIP transcription factor, bZIP-1
PH_os_0005003			1.39677			1.94282	LOC_Os02g31890	ZOS2-08 - C2H2 zinc finger protein	BGIOSGA006371	IPR007087; Zinc finger, C2H2-type|IPR015880; Zinc finger, C2H2-like
PH_os_0005025		1.15333			1.26252		LOC_Os02g35150	splicing factor U2AF, putative, expressed	BGIOSGA008430	IPR000504; RNA recognition motif, RNP-1|IPR000571; Zinc finger, CCCH-type|IPR003954; RNA recognition, region 1|IPR009145; U2 auxiliary factor small subunit
PH_os_0005037						3.17655	LOC_Os02g26430	OsWRKY42 - Superfamily of TFs having WRKY and zinc finger domains, expressed	BGIOSGA008165	IPR003657; DNA-binding WRKY
PH_os_0005118						1.10091	LOC_Os02g36880	No apical meristem protein, putative, expressed	BGIOSGA008492	IPR003441; No apical meristem (NAM) protein
PH_os_0005148		1.48645			1.25512		LOC_Os02g33430	E2F family transcription factor protein, putative, expressed	BGIOSGA006304	IPR003316; Transcription factor E2F/dimerisation partner (TDP)
PH_os_0005179		1.9778					LOC_Os02g32590	HSF-type DNA-binding domain containing protein, expressed	BGIOSGA006348	IPR000232; Heat shock factor (HSF)-type, DNA-binding
PH_os_0005201					-1.00061	1.98358	LOC_Os02g35770	homeobox associated leucine zipper, putative, expressed	BGIOSGA006230	IPR001356; Homeobox|IPR001844; Chaperonin Cpn60|IPR003106; Leucine zipper, homeobox-associated
PH_os_0005274						-1.65753	LOC_Os02g03030	ATXR, putative	BGIOSGA007416	IPR001214; SET|IPR001965; Zinc finger, PHD-type
PH_os_0005277			-1.48364			-2.32326	LOC_Os02g41450	no apical meristem protein, putative	BGIOSGA007201	IPR003441; No apical meristem (NAM) protein
PH_os_0005293						1.58829	LOC_Os02g40664	zinc finger family protein, putative, expressed	BGIOSGA006023	IPR001841; Zinc finger, RING-type|IPR002035; von Willebrand factor, type A
PH_os_0005309					1.0148		LOC_Os02g42970	NAC domain containing protein, putative	BGIOSGA005950	IPR003441; No apical meristem (NAM) protein
PH_os_0005327						1.13399	LOC_Os02g04340	NIN-like protein 2, putative, expressed	BGIOSGA007168	IPR000270; Octicosapeptide/Phox/Bem1p|IPR003035; Plant regulator RWP-RK
PH_os_0005330	-2.13106	-3.52311		-2.94367	-3.72199	-1.68954	LOC_Os02g09070	zinc-binding protein, putative, expressed	BGIOSGA007009	IPR006734; Protein of unknown function DUF597
PH_os_0005355						-2.37045	LOC_Os02g09830	bZIP transcription factor domain containing protein, expressed	BGIOSGA006975	IPR004827; Basic-leucine zipper (bZIP) transcription factor|IPR011616; bZIP transcription factor, bZIP-1
PH_os_0005361						-1.47476	LOC_Os02g13520	OsIAA7 - Auxin-responsive Aux/IAA gene family member, expressed	BGIOSGA006838	IPR003311; AUX/IAA protein|IPR011525; Aux/IAA-ARF-dimerisation
PH_os_0005388						1.23236	LOC_Os02g55320	two-component response regulator, putative, expressed	BGIOSGA005436	IPR001789; Signal transduction response regulator, receiver region|IPR014778; Myb, DNA-binding
PH_os_0005398						1.10775	LOC_Os03g02800	no apical meristem protein, putative, expressed	BGIOSGA011734	IPR003441; No apical meristem (NAM) protein
PH_os_0005449			1.21693			-1.25088	LOC_Os03g06850	B3 DNA binding domain containing protein, expressed	BGIOSGA011927	IPR003340; Transcriptional factor B3
PH_os_0005465		1.76583	2.43803	1.74534	2.25858	2.21329	LOC_Os03g06630	heat stress transcription factor, putative, expressed	BGIOSGA011916	IPR000232; Heat shock factor (HSF)-type, DNA-binding
PH_os_0005516	-1.07685	-1.37878			-1.18684		LOC_Os02g52780	bZIP transcription factor, putative, expressed	BGIOSGA005551	IPR004827; Basic-leucine zipper (bZIP) transcription factor|IPR011700; Basic leucine zipper
PH_os_0005561			2.2947				LOC_Os02g45080	MYB family transcription factor, putative	BGIOSGA008790	IPR014778; Myb, DNA-binding
PH_os_0005586	-2.35644	-4.1596		-2.95085	-5.84277		LOC_Os03g05510	DUF260 domain containing protein, putative, expressed	BGIOSGA011445	IPR004883; Lateral organ boundaries, LOB
PH_os_0005590					-1.07913		LOC_Os03g04900	MYB family transcription factor, putative, expressed	BGIOSGA011479	IPR001005; SANT, DNA-binding|IPR014778; Myb, DNA-binding
PH_os_0005601			-1.07032			-2.62039	LOC_Os02g56120	OsIAA9 - Auxin-responsive Aux/IAA gene family member, expressed	BGIOSGA009237|BGIOSGA005417	IPR003311; AUX/IAA protein|IPR011525; Aux/IAA-ARF-dimerisation|IPR001763; Rhodanese-like|IPR003311; AUX/IAA protein|IPR011525; Aux/IAA-ARF-dimerisation
PH_os_0005664	-1.92694			-1.37826			LOC_Os02g45450	dehydration-responsive element-binding protein, putative, expressed	BGIOSGA008804	IPR001471; Pathogenesis-related transcriptional factor and ERF, DNA-binding
PH_os_0005679	1.31693	4.67402	4.69802	1.71409	4.1844	2.37895	LOC_Os02g46030	MYB family transcription factor, putative, expressed	BGIOSGA005828	IPR001005; SANT, DNA-binding|IPR014778; Myb, DNA-binding
PH_os_0005687				-1.00954	-1.02057	-2.1532	LOC_Os03g03550	bZIP family transcription factor, putative, expressed	BGIOSGA011761	IPR004827; Basic-leucine zipper (bZIP) transcription factor|IPR011700; Basic leucine zipper
PH_os_0005699		1.04068			1.30734		LOC_Os02g49326	SET domain-containing protein, putative, expressed	BGIOSGA008960	IPR001214; SET|IPR015353; Rubisco LSMT substrate-binding
PH_os_0005722	-1.22488	-1.79622		-1.35275	-1.87196	-1.05528	LOC_Os02g47190	MYB family transcription factor, putative, expressed	BGIOSGA008875	IPR014778; Myb, DNA-binding
PH_os_0005744						1.2672	LOC_Os03g03540	no apical meristem protein, putative, expressed	BGIOSGA011539	IPR003441; No apical meristem (NAM) protein
PH_os_0005777		3.11301	1.75822		2.97143		LOC_Os03g04070	no apical meristem protein, putative, expressed	BGIOSGA011514	IPR003441; No apical meristem (NAM) protein
PH_os_0005867						-1.74607	LOC_Os03g08620	B3 DNA binding domain containing protein, expressed	BGIOSGA011321	IPR003340; Transcriptional factor B3
PH_os_0005882		1.06892					LOC_Os03g10210	homeobox domain containing protein, expressed	BGIOSGA011276	IPR000047; Helix-turn-helix motif, lambda-like repressor|IPR001356; Homeobox
PH_os_0005901			-1.51817			-1.57795	LOC_Os02g53690	growth regulating factor protein, putative, expressed	BGIOSGA005497	IPR014977; WRC|IPR014978; QLQ
PH_os_0005944						-1.8676	LOC_Os02g50630	E2F family transcription factor protein, putative, expressed	BGIOSGA005653	IPR003316; Transcription factor E2F/dimerisation partner (TDP)
PH_os_0005962					1.01091		LOC_Os02g48810	PHD-finger family protein, expressed	BGIOSGA008941	IPR001841; Zinc finger, RING-type|IPR001965; Zinc finger, PHD-type
PH_os_0005983			-1.58124		-1.72867	-3.44802	LOC_Os02g49480	helix-loop-helix DNA-binding domain containing protein, expressed	BGIOSGA005697	IPR001092; Basic helix-loop-helix dimerisation region bHLH
PH_os_0006023	-1.15676			-1.52417	-1.71438		LOC_Os02g57490	DUF260 domain containing protein, putative, expressed	BGIOSGA005344	IPR004883; Lateral organ boundaries, LOB
PH_os_0006041	-1.50267	-2.03319		-1.05145	-2.15184		LOC_Os02g52190	helix-loop-helix DNA-binding protein, putative, expressed	BGIOSGA005582	IPR001092; Basic helix-loop-helix dimerisation region bHLH
PH_os_0006061			-1.83213			-2.85148	LOC_Os03g04310	BHLH transcription factor, putative, expressed	BGIOSGA011499	IPR001092; Basic helix-loop-helix dimerisation region bHLH
PH_os_0006083	-1.14054	-1.24893	-1.18277		-1.43336	-1.27737	LOC_Os02g47060	OsWRKY66 - Superfamily of TFs having WRKY and zinc finger domains, expressed	BGIOSGA008866	IPR003657; DNA-binding WRKY
PH_os_0006091					-1.69058	1.56892	LOC_Os02g57790	ZOS2-19 - C2H2 zinc finger protein	BGIOSGA005334	IPR007087; Zinc finger, C2H2-type|IPR015880; Zinc finger, C2H2-like
PH_os_0006095			1.05305				LOC_Os02g45670	myb-like DNA-binding domain containing protein, expressed	BGIOSGA005842	IPR001005; SANT, DNA-binding|IPR014778; Myb, DNA-binding
PH_os_0006105				-1.39928	-1.43185		LOC_Os02g49160	OsIAA8 - Auxin-responsive Aux/IAA gene family member, expressed	BGIOSGA008953	IPR003311; AUX/IAA protein|IPR011525; Aux/IAA-ARF-dimerisation
PH_os_0006241						-1.56936	LOC_Os03g21160	RNA-binding zinc finger protein, putative, expressed	BGIOSGA012550	IPR000504; RNA recognition motif, RNP-1|IPR000571; Zinc finger, CCCH-type
PH_os_0006283			-1.67988			-2.82132	LOC_Os03g15680	nodulation-signaling pathway 2 protein, putative	BGIOSGA012273	IPR005202; GRAS transcription factor
PH_os_0006288			-1.47064			-4.11213	LOC_Os03g53150	OsIAA13 - Auxin-responsive Aux/IAA gene family member, expressed	BGIOSGA009837	IPR003311; AUX/IAA protein|IPR011525; Aux/IAA-ARF-dimerisation
PH_os_0006301		-1.03358		-1.00647	-1.40675		LOC_Os03g55080	OsWRKY3 - Superfamily of TFs having WRKY and zinc finger domains, expressed	BGIOSGA009781	IPR003657; DNA-binding WRKY
PH_os_0006306		1.37689		1.02591		1.25921	LOC_Os03g21030	no apical meristem protein, putative, expressed	BGIOSGA010816	IPR003441; No apical meristem (NAM) protein
PH_os_0006341		1.89314			-1.57897	2.09612	LOC_Os03g32220	ZOS3-11 - C2H2 zinc finger protein, expressed	BGIOSGA010470|BGIOSGA010469	IPR007087; Zinc finger, C2H2-type|IPR015880; Zinc finger, C2H2-like|IPR007087; Zinc finger, C2H2-type|IPR015880; Zinc finger, C2H2-like
PH_os_0006342				-1.15488			LOC_Os03g33090	DUF260 domain containing protein, putative, expressed	BGIOSGA010454	IPR004883; Lateral organ boundaries, LOB
PH_os_0006363						-1.8728	LOC_Os03g51910	basic helix-loop-helix protein, putative, expressed	BGIOSGA010315	IPR001092; Basic helix-loop-helix dimerisation region bHLH
PH_os_0006374				-2.85156			LOC_Os03g53020	helix-loop-helix DNA-binding domain containing protein, expressed	BGIOSGA013533	IPR001092; Basic helix-loop-helix dimerisation region bHLH
PH_os_0006440					-1.38414		LOC_Os03g42100	helix-loop-helix DNA-binding domain containing protein	BGIOSGA010239	IPR001092; Basic helix-loop-helix dimerisation region bHLH
PH_os_0006456			-1.1566		-1.78253		LOC_Os03g46860	helix-loop-helix DNA-binding protein, putative, expressed	BGIOSGA010080	IPR001092; Basic helix-loop-helix dimerisation region bHLH
PH_os_0006475	-1.02585			-1.22027		1.62069	LOC_Os03g51330	GRAS family transcription factor domain containing protein, expressed	BGIOSGA013482	IPR005202; GRAS transcription factor
PH_os_0006499	-1.17361	-1.27793	-1.10749	-1.45262	-1.34223	-1.86609	LOC_Os03g55760	MYB family transcription factor, putative, expressed	BGIOSGA013627	IPR014778; Myb, DNA-binding
PH_os_0006501				1.06662			LOC_Os03g55590	MYB family transcription factor, putative, expressed	BGIOSGA013620	IPR014778; Myb, DNA-binding
PH_os_0006508			-1.55289			-3.12925	LOC_Os03g51970	growth-regulating factor, putative, expressed	BGIOSGA013499	IPR006700; Protein of unknown function DUF558, methyltransferase predicted|IPR014977; WRC|IPR014978; QLQ
PH_os_0006542						-1.59858	LOC_Os03g51870	FHA domain containing protein, putative, expressed	BGIOSGA013066	IPR000253; Forkhead-associated
PH_os_0006546			1.68273				LOC_Os03g42230	B3 DNA binding domain containing protein, expressed	BGIOSGA013132	IPR003340; Transcriptional factor B3
PH_os_0006580				1.1451	1.78077		LOC_Os03g47140	growth regulating factor protein, putative, expressed	BGIOSGA013307|BGIOSGA013306	IPR014977; WRC|IPR014978; QLQ|IPR014977; WRC|IPR014978; QLQ
PH_os_0006621		-1.21443			-1.3314		LOC_Os03g26210	helix-loop-helix DNA-binding domain containing protein, expressed	BGIOSGA012750	IPR001092; Basic helix-loop-helix dimerisation region bHLH
PH_os_0006628		-1.63489	-1.79797		-1.92849	-3.53671	LOC_Os03g43400	OsIAA11 - Auxin-responsive Aux/IAA gene family member, expressed	BGIOSGA010196	IPR003311; AUX/IAA protein|IPR011525; Aux/IAA-ARF-dimerisation
PH_os_0006642			1.95714			3.09052	LOC_Os03g20910	homeobox domain containing protein, expressed	BGIOSGA010824	IPR001356; Homeobox
PH_os_0006778					-1.2118		LOC_Os03g20900	Myb transcription factor, putative, expressed	BGIOSGA012541	IPR000905; Peptidase M22, glycoprotease|IPR014778; Myb, DNA-binding
PH_os_0006784		-1.81115			-1.79665		LOC_Os03g20550	OsWRKY55 - Superfamily of TFs having WRKY and zinc finger domains, expressed	BGIOSGA012525|BGIOSGA012523	IPR003657; DNA-binding WRKY|IPR003657; DNA-binding WRKY
PH_os_0006875		-1.11786			-1.1776		LOC_Os04g23910	OsMADS25 - MADS-box family gene with MIKCc type-box, expressed	BGIOSGA016105	IPR002100; Transcription factor, MADS-box|IPR002487; Transcription factor, K-box
PH_os_0006930					-1.32644		LOC_Os04g31290	helix-loop-helix DNA-binding domain containing protein, expressed	BGIOSGA016251	IPR001092; Basic helix-loop-helix dimerisation region bHLH
PH_os_0007056	-1.07266	-1.22941		-1.23075	-1.63692		LOC_Os04g41229	helix-loop-helix DNA-binding domain containing protein, expressed	BGIOSGA016651	IPR001092; Basic helix-loop-helix dimerisation region bHLH
PH_os_0007071						1.60902	LOC_Os04g38720	no apical meristem protein, putative, expressed	BGIOSGA016546	IPR003441; No apical meristem (NAM) protein
PH_os_0007084		-1.22209			-1.05052		LOC_Os04g43560	no apical meristem protein, putative, expressed	BGIOSGA016756	IPR003441; No apical meristem (NAM) protein
PH_os_0007110		-1.54894			-1.22089		LOC_Os03g56090	MYB family transcription factor, putative, expressed	BGIOSGA009746	IPR001005; SANT, DNA-binding|IPR014778; Myb, DNA-binding
PH_os_0007125						1.54366	LOC_Os03g56580	no apical meristem protein, putative, expressed	BGIOSGA013656	IPR003441; No apical meristem (NAM) protein
PH_os_0007127		-1.46547			-3.1285		LOC_Os03g58420	OsWRKY6 - Superfamily of TFs having WRKY and zinc finger domains, expressed	BGIOSGA013733	IPR003657; DNA-binding WRKY
PH_os_0007212						-2.29415	LOC_Os04g41820	transcription factor RF2a, putative	BGIOSGA014814	NA
PH_os_0007309		2.82703		-1.05633	1.40359		LOC_Os03g60080	NAC domain-containing protein 67, putative, expressed	BGIOSGA013814	IPR003441; No apical meristem (NAM) protein
PH_os_0007366						-1.57136	LOC_Os04g02510	ZOS4-01 - C2H2 zinc finger protein, expressed	BGIOSGA015781	IPR007087; Zinc finger, C2H2-type
PH_os_0007373	-1.04226				-1.75117		LOC_Os04g08060	ZOS4-03 - C2H2 zinc finger protein, expressed	BGIOSGA015871	IPR007087; Zinc finger, C2H2-type|IPR015880; Zinc finger, C2H2-like
PH_os_0007395						1.6546	LOC_Os04g35660	no apical meristem protein, putative, expressed	BGIOSGA016453	IPR003441; No apical meristem (NAM) protein
PH_os_0007396					-1.25248		LOC_Os03g58530	ES43 protein, putative, expressed	BGIOSGA013740	IPR001025; Bromo adjacent region|IPR001965; Zinc finger, PHD-type|IPR013032; EGF-like region, conserved site
PH_os_0007437		-1.5291			-2.07525		LOC_Os03g62230	ZOS3-24 - C2H2 zinc finger protein, expressed	BGIOSGA013905	IPR007087; Zinc finger, C2H2-type|IPR015880; Zinc finger, C2H2-like
PH_os_0007446						-1.15025	LOC_Os04g36054	auxin response factor 9, putative, expressed	BGIOSGA016467	IPR003311; AUX/IAA protein|IPR003340; Transcriptional factor B3|IPR010525; Auxin response factor|IPR011525; Aux/IAA-ARF-dimerisation
PH_os_0007523		1.45675					LOC_Os05g14370	WRKY DNA-binding domain containing protein, expressed	BGIOSGA017556	IPR003657; DNA-binding WRKY
PH_os_0007591				-1.07385	-1.50264	-1.78291	LOC_Os05g09480	OsIAA16 - Auxin-responsive Aux/IAA gene family member, expressed	BGIOSGA019301	IPR003311; AUX/IAA protein|IPR011525; Aux/IAA-ARF-dimerisation
PH_os_0007639	3.86193	5.77857		4.32369	5.63231	2.35981	LOC_Os04g49450	MYB family transcription factor, putative, expressed	BGIOSGA014483	IPR001005; SANT, DNA-binding|IPR014778; Myb, DNA-binding
PH_os_0007649	-1.1616	-1.85101		-1.04052	-1.42968	-1.91565	LOC_Os05g07270	DUF260 domain containing protein, putative	BGIOSGA018747	IPR004883; Lateral organ boundaries, LOB
PH_os_0007683		1.92642				1.27362	LOC_Os05g09020	OsWRKY67 - Superfamily of TFs having WRKY and zinc finger domains, expressed	BGIOSGA018676	IPR003657; DNA-binding WRKY
PH_os_0007715		1.72269				2.24807	LOC_Os05g04210	MYB family transcription factor, putative, expressed	BGIOSGA018863	IPR001005; SANT, DNA-binding|IPR014778; Myb, DNA-binding
PH_os_0007739						1.26091	LOC_Os04g51320	transcription factor TF2, putative, expressed	BGIOSGA014412	IPR001005; SANT, DNA-binding
PH_os_0007776			-1.17097				LOC_Os05g10620	no apical meristem protein, putative, expressed	BGIOSGA018654	IPR003441; No apical meristem (NAM) protein
PH_os_0007796	-2.44092	-2.70549		-2.02906			LOC_Os04g45810	homeobox associated leucine zipper, putative, expressed	BGIOSGA016852	IPR000047; Helix-turn-helix motif, lambda-like repressor|IPR001356; Homeobox|IPR001448; Small acid-soluble spore protein, alpha/beta type|IPR003106; Leucine zipper, homeobox-associated
PH_os_0007806		1.0931					LOC_Os05g03040	AP2 domain containing protein, expressed	BGIOSGA018911	IPR001471; Pathogenesis-related transcriptional factor and ERF, DNA-binding
PH_os_0007896	-1.71284	-2.58803		-1.71947	-3.03828		LOC_Os04g50770	MYB family transcription factor, putative, expressed	BGIOSGA014440	IPR001005; SANT, DNA-binding|IPR014778; Myb, DNA-binding
PH_os_0007901		1.66066					LOC_Os04g51190	growth-regulating factor, putative, expressed	BGIOSGA014417	IPR014977; WRC|IPR014978; QLQ
PH_os_0007909					-1.02203		LOC_Os04g49110	GRAS family transcription factor domain containing protein, expressed	BGIOSGA014504	IPR005202; GRAS transcription factor
PH_os_0007922		-1.07122	1.33616				LOC_Os04g51070	helix-loop-helix DNA-binding domain containing protein, expressed	BGIOSGA014424	IPR001092; Basic helix-loop-helix dimerisation region bHLH
PH_os_0007948			-1.2197		1.18186	-1.6443	LOC_Os04g57610	auxin response factor, putative, expressed	BGIOSGA014119	IPR003340; Transcriptional factor B3|IPR010525; Auxin response factor|IPR011525; Aux/IAA-ARF-dimerisation
PH_os_0007972		1.96776					LOC_Os04g59430	auxin response factor, putative, expressed	BGIOSGA014036	IPR003340; Transcriptional factor B3|IPR010525; Auxin response factor
PH_os_0008024						-2.75362	LOC_Os04g55970	AP2-like ethylene-responsive transcription factor AINTEGUMENTA, putative, expressed	BGIOSGA017263	IPR001471; Pathogenesis-related transcriptional factor and ERF, DNA-binding
PH_os_0008050		1.47823					LOC_Os05g07010	myb-like DNA-binding domain containing protein, expressed	BGIOSGA018757	IPR001005; SANT, DNA-binding|IPR014778; Myb, DNA-binding
PH_os_0008059	1.427	1.18808		1.85468	1.83902		LOC_Os04g59130	OsFBT6 - F-box and tubby domain containing protein, expressed	BGIOSGA017392	IPR000007; Tubby, C-terminal|IPR001810; Cyclin-like F-box
PH_os_0008114		-1.39244			-1.501	-1.6752	LOC_Os04g50920	OsWRKY37 - Superfamily of TFs having WRKY and zinc finger domains, expressed	BGIOSGA017037	IPR003657; DNA-binding WRKY
PH_os_0008124			1.32993				LOC_Os04g52410	OsMADS31 - MADS-box family gene with MIKCc type-box, expressed	BGIOSGA017110	IPR002100; Transcription factor, MADS-box|IPR002487; Transcription factor, K-box
PH_os_0008161	-1.11112	-1.88981		-1.24142	-2.24888		LOC_Os05g10690	Myb transcription factor, putative, expressed	BGIOSGA018651	IPR001005; SANT, DNA-binding|IPR001878; Zinc finger, CCHC-type|IPR014778; Myb, DNA-binding
PH_os_0008170		1.11344			1.23931		LOC_Os05g01230	zinc finger, C3HC4 type domain containing protein, expressed	BGIOSGA018998	IPR001841; Zinc finger, RING-type|IPR001965; Zinc finger, PHD-type|IPR003105; SRA-YDG
PH_os_0008180	-3.01198	-2.6706				1.76183	LOC_Os04g50680	MYB family transcription factor, putative, expressed	BGIOSGA014443	IPR001005; SANT, DNA-binding|IPR014778; Myb, DNA-binding
PH_os_0008239						1.37312	LOC_Os06g01230	no apical meristem protein, putative, expressed	BGIOSGA022116	IPR003441; No apical meristem (NAM) protein
PH_os_0008264				-1.9494			LOC_Os06g06360	WRKY DNA-binding domain containing protein, expressed	BGIOSGA022355	IPR003657; DNA-binding WRKY
PH_os_0008272		-1.5233			-1.27403		LOC_Os06g10880	bZIP transcription factor, putative, expressed	BGIOSGA022536	IPR004827; Basic-leucine zipper (bZIP) transcription factor|IPR011616; bZIP transcription factor, bZIP-1
PH_os_0008275						-1.32663	LOC_Os06g04870	homeobox associated leucine zipper, putative, expressed	BGIOSGA022272	IPR000047; Helix-turn-helix motif, lambda-like repressor|IPR001356; Homeobox|IPR003106; Leucine zipper, homeobox-associated
PH_os_0008317			-1.24727			-1.59594	LOC_Os06g02560	growth-regulating factor, putative, expressed	BGIOSGA022056	IPR014977; WRC|IPR014978; QLQ
PH_os_0008322					1.18714		LOC_Os06g03676	CAMK_CAMK_like.6 - CAMK includes calcium/calmodulin depedent protein kinases, expressed	BGIOSGA022023	IPR001214; SET
PH_os_0008334					1.07449		LOC_Os06g05340	AP2 domain containing protein	BGIOSGA021939|BGIOSGA021927	IPR001471; Pathogenesis-related transcriptional factor and ERF, DNA-binding|IPR001471; Pathogenesis-related transcriptional factor and ERF, DNA-binding
PH_os_0008369			-1.2429			-1.17753	LOC_Os05g37730	MYB family transcription factor, putative, expressed	BGIOSGA017944	IPR001005; SANT, DNA-binding|IPR014778; Myb, DNA-binding
PH_os_0008392		-1.33142			-1.10537	-1.32967	LOC_Os06g09420	B3 DNA binding domain containing protein, expressed	BGIOSGA022464	IPR003340; Transcriptional factor B3
PH_os_0008406				-1.08274			LOC_Os05g38990	CCT motif family protein, expressed	BGIOSGA017893	IPR010402; CCT
PH_os_0008409					-1.16111	1.66268	LOC_Os06g09790	ethylene-responsive transcription factor, putative, expressed	BGIOSGA022479	IPR001471; Pathogenesis-related transcriptional factor and ERF, DNA-binding|IPR006032; Ribosomal protein S12/S23
PH_os_0008435				-1.09542			LOC_Os05g42180	ethylene-responsive protein related, putative	BGIOSGA020128	IPR001092; Basic helix-loop-helix dimerisation region bHLH
PH_os_0008440		-1.24501	1.27434				LOC_Os05g44810	OsIAA18 - Auxin-responsive Aux/IAA gene family member, expressed	BGIOSGA017706	IPR003311; AUX/IAA protein|IPR011525; Aux/IAA-ARF-dimerisation
PH_os_0008461		1.55706					LOC_Os05g41780	AP2 domain containing protein, expressed	BGIOSGA017796	IPR001471; Pathogenesis-related transcriptional factor and ERF, DNA-binding
PH_os_0008499						1.44474	LOC_Os05g45410	HSF-type DNA-binding domain containing protein, expressed	BGIOSGA020240	IPR000232; Heat shock factor (HSF)-type, DNA-binding
PH_os_0008508	2.12083	3.27224		2.66457	3.39514		LOC_Os05g46370	bHelix-loop-helix transcription factor, putative, expressed	BGIOSGA020285	IPR001092; Basic helix-loop-helix dimerisation region bHLH
PH_os_0008524			-1.54165			-3.18807	LOC_Os05g44400	GATA zinc finger domain containing protein, expressed	BGIOSGA020209	IPR000679; Zinc finger, GATA-type
PH_os_0008545	-1.2281				-1.52664		LOC_Os05g50700	WRKY DNA-binding domain containing protein, expressed	BGIOSGA020451	IPR003657; DNA-binding WRKY
PH_os_0008623	-1.53736						LOC_Os05g49700	AP2 domain containing protein, expressed	BGIOSGA017525	IPR001471; Pathogenesis-related transcriptional factor and ERF, DNA-binding
PH_os_0008649	-1.51545	-1.58637	2.1125	-2.63136	-3.31063	4.58609	LOC_Os05g37190	ZOS5-08 - C2H2 zinc finger protein, expressed	BGIOSGA019943	IPR003616; Post-SET zinc-binding region|IPR007087; Zinc finger, C2H2-type|IPR015880; Zinc finger, C2H2-like
PH_os_0008656			1.20863			-1.70371	LOC_Os05g37170	transcription factor, putative, expressed	BGIOSGA019942	IPR004827; Basic-leucine zipper (bZIP) transcription factor|IPR011616; bZIP transcription factor, bZIP-1
PH_os_0008659		1.18206					LOC_Os05g40060	OsWRKY48 - Superfamily of TFs having WRKY and zinc finger domains, expressed	BGIOSGA030346	IPR003657; DNA-binding WRKY
PH_os_0008664			-1.03058			-1.6724	LOC_Os05g40070	WRKY DNA-binding domain containing protein, expressed	BGIOSGA017861	IPR003657; DNA-binding WRKY
PH_os_0008671						1.43264	LOC_Os05g43760	TCP family transcription factor, putative, expressed	BGIOSGA020173	IPR005333; Transcription factor, TCP
PH_os_0008697			1.44681				LOC_Os05g49010	AP2 domain containing protein, expressed	BGIOSGA017558	IPR001471; Pathogenesis-related transcriptional factor and ERF, DNA-binding
PH_os_0008781		-1.01047					LOC_Os06g08400	LIM domain-containing protein, putative, expressed	BGIOSGA022429	IPR001781; Zinc finger, LIM-type|IPR003903; Ubiquitin interacting motif|IPR004843; Metallophosphoesterase|IPR006025; Peptidase M, neutral zinc metallopeptidases, zinc-binding site
PH_os_0008789	-1.00899	-1.91837		-1.87502	-2.64634		LOC_Os05g51690	CCT motif family protein, expressed	BGIOSGA020487	IPR010402; CCT
PH_os_0008810			-1.36719				LOC_Os06g04090	no apical meristem protein, putative, expressed	BGIOSGA022006	IPR003441; No apical meristem (NAM) protein
PH_os_0008820	-1.3229	-1.96047		-1.46474	-2.27335		LOC_Os05g36190	OsFBT7 - F-box and tubby domain containing protein, expressed	BGIOSGA017979	IPR000007; Tubby, C-terminal|IPR001810; Cyclin-like F-box
PH_os_0008823		1.70282			1.48247		LOC_Os05g37080	No apical meristem protein, putative, expressed	BGIOSGA017962	IPR003441; No apical meristem (NAM) protein
PH_os_0008852						1.25887	LOC_Os06g01480	NAC domain containing protein, putative, expressed	BGIOSGA022108	IPR003441; No apical meristem (NAM) protein
PH_os_0008854		-1.47858		-1.12389	-2.0796		LOC_Os05g48670	OsFBT10 - F-box and tubby domain containing protein, expressed	BGIOSGA020348	IPR000007; Tubby, C-terminal|IPR001810; Cyclin-like F-box
PH_os_0008855						1.87788	LOC_Os05g34600	no apical meristem protein, putative, expressed	BGIOSGA018041	IPR003441; No apical meristem (NAM) protein
PH_os_0008857		-1.28002		-1.55397	-2.55909	-1.15748	LOC_Os05g46610	myb-like DNA-binding domain containing protein, putative, expressed	BGIOSGA020297	IPR001005; SANT, DNA-binding|IPR014778; Myb, DNA-binding
PH_os_0008881		-1.45034			-1.98307		LOC_Os05g38140	basic helix-loop-helix DND-binding domain containing protein, expressed	BGIOSGA019971	IPR001092; Basic helix-loop-helix dimerisation region bHLH
PH_os_0008893		-2.14196	-2.96153			-1.73241	LOC_Os05g48850	no apical meristem protein, putative, expressed	BGIOSGA020356	IPR003441; No apical meristem (NAM) protein
PH_os_0008907						-1.6715	LOC_Os06g49010	OsSPL12 - SBP-box gene family member, expressed	BGIOSGA020577	IPR004333; Transcription factor, SBP-box
PH_os_0008945		1.6421		1.15368	1.57793		LOC_Os06g19444	CCT/B-box zinc finger protein, putative, expressed	BGIOSGA021399	IPR010402; CCT
PH_os_0008954			3.89897			3.99807	LOC_Os06g51260	MYB family transcription factor, putative, expressed	BGIOSGA020501	IPR001005; SANT, DNA-binding|IPR014778; Myb, DNA-binding
PH_os_0008956					-1.67105		LOC_Os06g46270	no apical meristem protein, putative, expressed	BGIOSGA023457	IPR003441; No apical meristem (NAM) protein
PH_os_0008963						1.13418	LOC_Os06g22670	tesmin/TSO1-like CXC domain containing protein, expressed	BGIOSGA021316	IPR005172; Tesmin/TSO1-like, CXC
PH_os_0008966		1.39152	1.10287		1.00169	1.83249	LOC_Os06g51070	no apical meristem protein, putative, expressed	BGIOSGA020507	IPR000010; Proteinase inhibitor I25, cystatin|IPR003441; No apical meristem (NAM) protein
PH_os_0008982			1.05902				LOC_Os06g24070	myb-like DNA-binding domain containing protein, expressed	BGIOSGA022875	IPR014778; Myb, DNA-binding
PH_os_0009004		-1.79722			-1.22532	-2.15611	LOC_Os07g06470	nuclear transcription factor Y subunit, putative, expressed	BGIOSGA024793	IPR001289; CCAAT-binding transcription factor, subunit B
PH_os_0009060	1.63245	1.63293	1.26959	1.70638		2.4935	LOC_Os07g04560	no apical meristem protein, putative	BGIOSGA025120	IPR003441; No apical meristem (NAM) protein
PH_os_0009123	1.56149	2.12252	1.08914	1.48648	1.45153		LOC_Os06g37450	GATA zinc finger domain containing protein, expressed	BGIOSGA023119	IPR000679; Zinc finger, GATA-type
PH_os_0009194					1.099		LOC_Os06g44750	AP2 domain containing protein, expressed	BGIOSGA023403|BGIOSGA023401|BGIOSGA020753	IPR001471; Pathogenesis-related transcriptional factor and ERF, DNA-binding|IPR001471; Pathogenesis-related transcriptional factor and ERF, DNA-binding|IPR001471; Pathogenesis-related transcriptional factor and ERF, DNA-binding
PH_os_0009261					1.20868	1.61019	LOC_Os07g06620	YABBY domain containing protein, putative, expressed	BGIOSGA025186	IPR006780; YABBY protein
PH_os_0009288						1.13138	LOC_Os06g49130	TAZ zinc finger family protein, expressed	BGIOSGA020572	IPR000197; Zinc finger, TAZ-type|IPR000433; Zinc finger, ZZ-type|IPR001965; Zinc finger, PHD-type|IPR009255; Transcriptional coactivation|IPR010303; Protein of unknown function DUF902, CREBbp
PH_os_0009317					-1.17439		LOC_Os06g45140	bZIP transcription factor domain containing protein, expressed	BGIOSGA020743|BGIOSGA020738	IPR004827; Basic-leucine zipper (bZIP) transcription factor|IPR011616; bZIP transcription factor, bZIP-1|IPR004827; Basic-leucine zipper (bZIP) transcription factor|IPR011616; bZIP transcription factor, bZIP-1
PH_os_0009386		-1.22855					LOC_Os06g11780	MYB family transcription factor, putative	BGIOSGA022565	IPR001005; SANT, DNA-binding|IPR014778; Myb, DNA-binding
PH_os_0009395	-2.25599	-2.38726		-1.9355	-2.09189		LOC_Os06g14670	ODORANT1, putative, expressed	BGIOSGA022649	IPR001005; SANT, DNA-binding|IPR014778; Myb, DNA-binding
PH_os_0009396						-1.43707	LOC_Os06g13670	E2F family transcription factor protein, putative, expressed	BGIOSGA022619	IPR003316; Transcription factor E2F/dimerisation partner (TDP)
PH_os_0009441	1.43478		1.20753			1.75459	LOC_Os06g16370	CCT/B-box zinc finger protein, putative, expressed	BGIOSGA022685	IPR000315; Zinc finger, B-box|IPR002926; Zinc finger, CONSTANS-type|IPR010402; CCT
PH_os_0009464		-1.2311			-1.86931	-1.54173	LOC_Os06g35140	MYB family transcription factor, putative, expressed	BGIOSGA021086	IPR014778; Myb, DNA-binding
PH_os_0009546		1.16319			1.32672		LOC_Os06g20410	BAH domain containing protein, expressed	BGIOSGA021368	IPR001965; Zinc finger, PHD-type
PH_os_0009564		-1.05837			-1.61929		LOC_Os01g11910	basic helix-loop-helix, putative, expressed	NA	NA
PH_os_0009566		1.35772					LOC_Os01g04800	B3 DNA binding domain containing protein, expressed	NA	NA
PH_os_0009572					-1.72448	-1.82589	LOC_Os01g45860	GRAS family transcription factor domain containing protein, expressed	NA	NA
PH_os_0009608		1.01115			1.4403		LOC_Os01g09620	zinc finger/CCCH transcription factor, putative, expressed	NA	NA
PH_os_0009625		1.60421				1.16868	LOC_Os01g16810	MYB family transcription factor, putative, expressed	NA	NA
PH_os_0009637		1.321		1.0959	1.13872		LOC_Os01g43590	HSF-type DNA-binding domain containing protein, expressed	NA	NA
PH_os_0009648					-1.22327		LOC_Os01g04750	B3 DNA binding domain containing protein, expressed	NA	NA
PH_os_0009685		1.13997	1.50201	-1.2164		1.37929	LOC_Os01g40260	OsWRKY77 - Superfamily of TFs having WRKY and zinc finger domains, expressed	NA	NA
PH_os_0009691	1.00212	6.03549			1.34396		LOC_Os01g09990	helix-loop-helix DNA-binding domain containing protein, expressed	NA	NA
PH_os_0009708		-1.44286			-1.24026		LOC_Os01g45570	homeobox associated leucine zipper, putative, expressed	NA	NA
PH_os_0009711		1.00521			1.47295	-1.59504	LOC_Os01g11550	TCP family transcription factor, putative, expressed	NA	NA
PH_os_0009713						1.37273	LOC_Os01g19694	Homeobox domain containing protein, expressed	NA	NA
PH_os_0009718			-2.18865			-1.21525	LOC_Os01g36460	MYB family transcription factor, putative, expressed	NA	NA
PH_os_0009811				-1.04807	-1.44722		LOC_Os01g09590	myb-like DNA-binding domain containing protein, putative, expressed	NA	NA
PH_os_0009818			-1.05578			-1.69075	LOC_Os01g44390	MYB family transcription factor, putative, expressed	NA	NA
PH_os_0009823	1.71755	2.52736		2.19986	2.88237		LOC_Os01g08320	OsIAA1 - Auxin-responsive Aux/IAA gene family member, expressed	NA	NA
PH_os_0009916			1.29879				LOC_Os01g34060	MYB family transcription factor, putative, expressed	NA	NA
PH_os_0009954		3.86463			2.5006		LOC_Os01g18240	MYB family transcription factor, putative, expressed	NA	NA
PH_os_0009986		1.22207				1.02881	LOC_Os01g14440	OsWRKY1v2 - Superfamily of TFs having WRKY and zinc finger domains, expressed	NA	NA
PH_os_0010005				-1.08304	-1.09716	1.87476	LOC_Os01g36220	bZIP transcription factor domain containing protein, expressed	NA	NA
PH_os_0010010	1.70184	2.99793		1.28281	2.38182		LOC_Os01g14870	zinc finger matrin-type protein 5, putative, expressed	NA	NA
PH_os_0010035					1.1071		LOC_Os01g08970	SSRP1-like FACT complex subunit, putative, expressed	NA	NA
PH_os_0010069	2.64729	3.29248		2.80654	3.63051		LOC_Os07g11010	protein Kinase-associated protein phosphatase, putative, expressed	BGIOSGA025387	IPR000222; Protein phosphatase 2C, manganese/magnesium aspartate binding site|IPR000253; Forkhead-associated|IPR002559; Transposase, IS4-like|IPR014045; Protein phosphatase 2C, N-terminal
PH_os_0010072		-1.28353		-1.09221	-1.52077	1.24197	LOC_Os07g44950	bZIP transcription factor domain containing protein, expressed	BGIOSGA026248	IPR004827; Basic-leucine zipper (bZIP) transcription factor|IPR011616; bZIP transcription factor, bZIP-1
PH_os_0010085	1.52041	1.06697		1.5357	1.12681		LOC_Os07g22730	AP2 domain containing protein, expressed	NA	NA
PH_os_0010132	1.59606	1.54074	1.44768	1.61046	1.58406	2.31889	LOC_Os07g48450	no apical meristem protein, putative, expressed	NA	NA
PH_os_0010220	1.16969	2.34221		1.03261	2.09391		LOC_Os07g39220	BES1/BZR1 homolog protein, putative, expressed	NA	NA
PH_os_0010237	1.39092	1.51514	1.41453			2.47881	LOC_Os07g48870	MYB family transcription factor, putative, expressed	NA	NA
PH_os_0010252		-1.09633			-1.43715		LOC_Os07g39820	SHR, putative, expressed	NA	NA
PH_os_0010276		-2.31491			-1.12999		LOC_Os07g47330	AP2 domain containing protein, expressed	NA	NA
PH_os_0010280		1.02109					LOC_Os07g30130	MYB family transcription factor, putative, expressed	NA	NA
PH_os_0010288		-1.36747			-1.19122		LOC_Os07g38030	GRAS family transcription factor domain containing protein, expressed	NA	NA
PH_os_0010304		1.65369		1.19747	2.08483		LOC_Os07g39310	ZOS7-06 - C2H2 zinc finger protein, expressed	NA	NA
PH_os_0010390		-1.21862			-1.2913		LOC_Os07g40020	GRAS family transcription factor domain containing protein, expressed	NA	NA
PH_os_0010412						2.74127	LOC_Os07g40080	ZOS7-09 - C2H2 zinc finger protein, expressed	NA	NA
PH_os_0010426		-1.9192	-2.36225		-1.03464	-2.14856	LOC_Os08g02300	no apical meristem protein, putative, expressed	NA	NA
PH_os_0010456	2.92701	4.70935		2.25131	3.22899		LOC_Os07g12340	NAC domain-containing protein 67, putative, expressed	NA	NA
PH_os_0010457				2.11236	3.60793		LOC_Os07g36170	chitin-inducible gibberellin-responsive protein, putative, expressed	NA	NA
PH_os_0010498				1.00947			LOC_Os08g01290	OsFBT12 - F-box and tubby domain containing protein, expressed	NA	NA
PH_os_0010530					1.06751		LOC_Os07g49460	response regulator receiver domain containing protein, expressed	NA	NA
PH_os_0010533	-1.50763	-1.27107		-1.84274	-1.66617	-1.88009	LOC_Os07g44690	HSF-type DNA-binding domain containing protein, expressed	NA	NA
PH_os_0010567	1.03229	1.90886		1.26147	1.59475		LOC_Os07g12510	AP2 domain containing protein, expressed	NA	NA
PH_os_0010603		-1.48872			-1.26197		LOC_Os09g13570	CPuORF2 - conserved peptide uORF-containing transcript, expressed	NA	NA
PH_os_0010606		-2.28379	-1.47631				LOC_Os08g07700	AP2 domain containing protein, expressed	BGIOSGA027571	IPR001471; Pathogenesis-related transcriptional factor and ERF, DNA-binding
PH_os_0010616		1.43791		1.00739	1.6917		LOC_Os08g39630	helix-loop-helix DNA-binding domain containing protein, expressed	NA	NA
PH_os_0010646		-1.25617			-1.06108		LOC_Os08g44830	ZOS8-14 - C2H2 zinc finger protein, expressed	NA	NA
PH_os_0010666					1.43229		LOC_Os08g39390	ZOS8-10 - C2H2 zinc finger protein, expressed	NA	NA
PH_os_0010688						1.08462	LOC_Os08g43334	HSF-type DNA-binding domain containing protein, expressed	NA	NA
PH_os_0010767		-1.35592					LOC_Os08g37970	MYB family transcription factor, putative, expressed	BGIOSGA026769	IPR001005; SANT, DNA-binding|IPR014778; Myb, DNA-binding
PH_os_0010771			-1.76569			-1.89641	LOC_Os08g36390	ZOS8-07 - C2H2 zinc finger protein, expressed	NA	NA
PH_os_0010801	1.60149	1.94937		2.08093	3.23037		LOC_Os08g41940	OsSPL16 - SBP-box gene family member, expressed	NA	NA
PH_os_0010842		-1.94489	-1.90972		-2.71158	-1.51154	LOC_Os08g43200	dehydration-responsive element-binding protein, putative, expressed	NA	NA
PH_os_0010867					-1.3005		LOC_Os08g07740	histone-like transcription factor and archaeal histone, putative, expressed	NA	NA
PH_os_0010899					1.31279		LOC_Os08g40260	OsSPL15 - SBP-box gene family member, expressed	NA	NA
PH_os_0010933			-1.67213			-1.13289	LOC_Os08g44620	zinc-binding protein, putative, expressed	NA	NA
PH_os_0010937		1.28352			1.16775		LOC_Os08g39980	DNA-binding bromodomain-containing protein, putative, expressed	NA	NA
PH_os_0010968						-1.27875	LOC_Os08g36220	homeobox associated leucine zipper, putative, expressed	NA	NA
PH_os_0010977	2.055	2.20969		2.39605	2.318		LOC_Os08g34010	ZF-HD protein dimerisation region containing protein, expressed	NA	NA
PH_os_0011024	1.62987	3.80329			2.59623		LOC_Os08g29660	OsWRKY69 - Superfamily of TFs having WRKY and zinc finger domains, expressed	NA	NA
PH_os_0011034	1.49685	1.83043		1.24469	1.62334		LOC_Os08g33160	ZIM motif family protein, expressed	NA	NA
PH_os_0011037				-1.19461	-1.20283		LOC_Os08g38220	dof zinc finger domain containing protein, putative, expressed	NA	NA
PH_os_0011039		-1.05401		-1.40566	-2.20228	1.07561	LOC_Os08g15050	CCT/B-box zinc finger protein, putative, expressed	NA	NA
PH_os_0011047		1.46194		1.58538	1.98647		LOC_Os09g11460	AP2 domain containing protein, expressed	NA	NA
PH_os_0011077				-1.14886	-1.41628		LOC_Os08g37730	helix-loop-helix DNA-binding protein, putative, expressed	NA	NA
PH_os_0011084		4.34977			1.50717		LOC_Os08g35240	AP2 domain containing protein	BGIOSGA028781	IPR001471; Pathogenesis-related transcriptional factor and ERF, DNA-binding|IPR006032; Ribosomal protein S12/S23
PH_os_0011085		1.10569		-1.13605			LOC_Os08g42550	AP2 domain containing protein, expressed	BGIOSGA029071	IPR001471; Pathogenesis-related transcriptional factor and ERF, DNA-binding|IPR004348; Protein of unknown function DUF246, plant
PH_os_0011134		1.28153			1.05961		LOC_Os09g01960	MYB family transcription factor, putative, expressed	NA	NA
PH_os_0011151		1.73404			2.05574		LOC_Os09g27650	ZOS9-14 - C2H2 zinc finger protein, expressed	NA	NA
PH_os_0011158	1.01097	1.5943		1.26195	1.38899		LOC_Os09g31400	ethylene-insensitive 3, putative, expressed	NA	NA
PH_os_0011246						-1.14382	LOC_Os09g26210	ZOS9-12 - C2H2 zinc finger protein, expressed	NA	NA
PH_os_0011253		1.21413			1.04022		LOC_Os09g27450	homeobox associated leucine zipper, putative, expressed	NA	NA
PH_os_0011327	-1.04068	-2.04837		-1.19303	-2.50135		LOC_Os10g23090	homeobox associated leucine zipper, putative, expressed	BGIOSGA032818	IPR001356; Homeobox|IPR003106; Leucine zipper, homeobox-associated
PH_os_0011339						-1.24784	LOC_Os09g38010	no apical meristem protein, putative, expressed	BGIOSGA031230	IPR003441; No apical meristem (NAM) protein
PH_os_0011352	-2.14312	-2.32204	-1.34679	-2.18432	-2.25431	-1.97248	LOC_Os09g28200	HSF-type DNA-binding domain containing protein, expressed	NA	NA
PH_os_0011364		1.35782			1.28056		LOC_Os09g31438	OsSPL17 - SBP-box gene family member, expressed	NA	NA
PH_os_0011375			1.07249			-1.20772	LOC_Os09g35760	homeobox and START domains containing protein, putative, expressed	NA	NA
PH_os_0011376						-2.42401	LOC_Os09g37910	HMG1/2, putative, expressed	NA	NA
PH_os_0011382				1.65701			LOC_Os09g24810	ZF-HD protein dimerisation region containing protein, expressed	NA	NA
PH_os_0011392	-2.09087	-2.91318	1.43939	-3.1578	-3.73988	2.36821	LOC_Os09g28354	CPuORF39 - conserved peptide uORF-containing transcript, expressed	NA	NA
PH_os_0011408		4.08285			2.7231		LOC_Os10g25230	ZIM domain containing protein, putative, expressed	NA	NA
PH_os_0011420	-1.59451	-2.40554	-1.66453	-2.07792	-3.0803	-2.42178	LOC_Os09g29360	helix-loop-helix DNA-binding protein, putative, expressed	NA	NA
PH_os_0011441	2.34751	4.46843			3.30575		LOC_Os09g35020	AP2 domain containing protein, expressed	NA	NA
PH_os_0011495		1.88392		1.28671	1.71654		LOC_Os09g31454	MYB family transcription factor, putative, expressed	NA	NA
PH_os_0011522	-1.19249						LOC_Os09g24670	CAAX amino terminal protease family protein, putative, expressed	NA	NA
PH_os_0011546					1.61551		LOC_Os09g19830	histone-lysine N-methyltransferase, putative, expressed	NA	NA
PH_os_0011547	-1.13427	-1.34834	-3.68575		-1.06659	-4.17055	LOC_Os10g26500	homeobox associated leucine zipper, putative, expressed	NA	NA
PH_os_0011561					1.03593		LOC_Os09g38340	ZOS9-17 - C2H2 zinc finger protein, expressed	NA	NA
PH_os_0011575						1.09614	LOC_Os09g24490	basic helix-loop-helix family protein, putative, expressed	NA	NA
PH_os_0011592	-1.2034	-1.69616	-1.71553	-1.94233	-2.02802	-2.30308	LOC_Os10g26460	bHLH family protein, putative, expressed	NA	NA
PH_os_0011616			-1.15037			-2.62022	LOC_Os09g28210	bHelix-loop-helix transcription factor, putative, expressed	NA	NA
PH_os_0011640			1.26236				LOC_Os10g27360	no apical meristem protein, putative, expressed	NA	NA
PH_os_0011683	1.40262	3.53077		1.59966	3.67479		LOC_Os09g35010	dehydration-responsive element-binding protein, putative, expressed	NA	NA
PH_os_0011728	3.97944	5.0324		5.46584	5.98304		LOC_Os09g35030	dehydration-responsive element-binding protein, putative, expressed	NA	NA
PH_os_0011729						-2.02095	LOC_Os09g31390	transcription factor, putative, expressed	NA	NA
PH_os_0011739	1.46633						LOC_Os10g41100	CCT motif family protein, expressed	NA	NA
PH_os_0011749		1.46396			1.12013	1.19131	LOC_Os11g02530	OsWRKY40 - Superfamily of TFs having WRKY and zinc finger domains, expressed	NA	NA
PH_os_0011762		1.30548		1.12691	1.86206		LOC_Os11g01550	DUF260 domain containing protein, putative, expressed	NA	NA
PH_os_0011819			1.82473				LOC_Os11g03390	FHA domain containing protein, putative, expressed	NA	NA
PH_os_0011881			-1.66931			-1.55859	LOC_Os11g03540	AP2 domain containing protein, expressed	NA	NA
PH_os_0011891					1.17071		LOC_Os10g36810	plus-3 domain containing protein, putative, expressed	NA	NA
PH_os_0011923			-1.39235			-2.33941	LOC_Os10g39750	inducer of CBF expression 2, putative, expressed	NA	NA
PH_os_0011941			-1.29947				LOC_Os10g40810	GATA zinc finger domain containing protein, expressed	NA	NA
PH_os_0011965						-1.30576	LOC_Os11g11410	OsIAA27 - Auxin-responsive Aux/IAA gene family member, expressed	NA	NA
PH_os_0011971					1.06818		LOC_Os11g28270	zinc finger C-x8-C-x5-C-x3-H type family protein, expressed	NA	NA
PH_os_0012028			-1.657			-1.58649	LOC_Os11g25560	BHLH transcription factor, putative, expressed	NA	NA
PH_os_0012041				1.68119			LOC_Os10g33760	No apical meristem protein, putative, expressed	NA	NA
PH_os_0012070	1.16584	2.23722		1.40217	2.1535		LOC_Os10g41230	homeobox associated leucine zipper, putative, expressed	NA	NA
PH_os_0012093						2.5308	LOC_Os10g42130	no apical meristem protein, putative, expressed	NA	NA
PH_os_0012101	1.00057	1.2376			1.17285	-1.00784	LOC_Os11g03110	GRAS family transcription factor domain containing protein, expressed	NA	NA
PH_os_0012208			1.27871				LOC_Os11g05640	bZIP transcription factor domain containing protein, expressed	NA	NA
PH_os_0012234		-1.28525			-1.05291		LOC_Os11g10130	MYB family transcription factor, putative, expressed	BGIOSGA034994	IPR001005; SANT, DNA-binding|IPR014778; Myb, DNA-binding
PH_os_0012237			-3.11961			-3.11837	LOC_Os11g05740	B3 DNA binding domain containing protein, expressed	BGIOSGA034469	IPR003340; Transcriptional factor B3
PH_os_0012256	-2.06018	-2.43423	-1.17775	-2.23242	-3.34825	-1.71927	LOC_Os10g41130	AP2 domain containing protein, expressed	BGIOSGA031406	IPR001471; Pathogenesis-related transcriptional factor and ERF, DNA-binding
PH_os_0012262		-1.30342					LOC_Os10g40660	ZOS10-07 - C2H2 zinc finger protein, expressed	NA	NA
PH_os_0012285	1.78068	3.60387	1.33728	1.92875	3.30318		LOC_Os10g41330	AP2 domain containing protein, expressed	NA	NA
PH_os_0012365					-1.73576	2.03698	LOC_Os12g39400	ZOS12-09 - C2H2 zinc finger protein, expressed	NA	NA
PH_os_0012414			-1.04567		-1.34534		LOC_Os11g43740	OsMADS68 - MADS-box family gene with MIKC* type-box, expressed	NA	NA
PH_os_0012460	-1.50355	-1.85026		-1.8936	-2.86277		LOC_Os12g07640	MYB family transcription factor, putative, expressed	NA	NA
PH_os_0012469						1.00663	LOC_Os12g38490	SCARECROW, putative, expressed	NA	NA
PH_os_0012512		-1.33574			-1.81769	1.31375	LOC_Os12g43790	bZIP transcription factor domain containing protein, expressed	NA	NA
PH_os_0012565			-1.10557	1.93992	2.44764	-1.12539	LOC_Os12g40920	bZIP transcription factor domain containing protein, expressed	NA	NA
PH_os_0012578						1.17917	LOC_Os12g05680	transcription factor, putative, expressed	NA	NA
PH_os_0012619	1.05986						LOC_Os12g02440	WRKY DNA-binding domain containing protein, expressed	NA	NA
PH_os_0012655		1.13418					LOC_Os12g40570	WRKY transcription factor, putative, expressed	NA	NA
PH_os_0012743		1.16822			1.3912		LOC_Os12g13570	MYB family transcription factor, putative, expressed	NA	NA
PH_os_0012753		3.26965					LOC_Os11g47630	ZOS11-10 - C2H2 zinc finger protein, expressed	NA	NA
PH_os_0012795	1.25939	1.1124				2.72629	LOC_Os11g45740	MYB family transcription factor, putative, expressed	NA	NA
PH_os_0012806	2.53646	3.30764		2.30648	3.28282		LOC_Os12g40900	OsIAA31 - Auxin-responsive Aux/IAA gene family member, expressed	NA	NA
PH_os_0012892					-1.19746		LOC_Os01g68370	B3 DNA binding domain containing protein, expressed	NA	NA
PH_os_0012896					1.26664		LOC_Os01g61900	CCT motif family protein, expressed	NA	NA
PH_os_0012920	2.12239	2.33795		1.65784	1.73545		LOC_Os01g49830	B3 DNA binding domain containing protein, expressed	NA	NA
PH_os_0012941					-1.26098		LOC_Os01g65900	chitin-inducible gibberellin-responsive protein, putative, expressed	NA	NA
PH_os_0012944		-4.84675		-4.17488	-3.94497		LOC_Os01g73770	dehydration-responsive element-binding protein, putative, expressed	NA	NA
PH_os_0012945	1.43507	2.63907		1.36227	3.15253		LOC_Os01g62920	homeodomain protein, putative, expressed	NA	NA
PH_os_0012967			2.12107			2.31261	LOC_Os01g62130	ZOS1-14 - C2H2 zinc finger protein, expressed	NA	NA
PH_os_0012968			1.08992				LOC_Os01g74410	MYB family transcription factor, putative, expressed	NA	NA
PH_os_0012969			1.22285		-1.25122		LOC_Os01g60960	DUF260 domain containing protein, putative, expressed	NA	NA
PH_os_0012974	4.23483	6.64386		2.51221	4.57471		LOC_Os01g66120	No apical meristem protein, putative, expressed	NA	NA
PH_os_0012975	1.41924	1.71519	-1.34239		1.09527	1.01963	LOC_Os01g64790	AP2 domain containing protein, expressed	NA	NA
PH_os_0012979		1.41942			1.21361		LOC_Os01g59350	transcription factor, putative, expressed	NA	NA
PH_os_0013014	-1.33018	-1.43716		-1.53913	-1.43742		LOC_Os01g55340	dof zinc finger domain containing protein, putative, expressed	NA	NA
PH_os_0013035	-1.48126	-1.40338	-1.73826	-1.91229	-1.74197	-4.2765	LOC_Os01g55150	bZIP transcription factor domain containing protein, expressed	NA	NA
PH_os_0013083	1.46921	2.0939					LOC_Os01g51690	OsWRKY59 - Superfamily of TFs having WRKY and zinc finger domains, expressed	NA	NA
PH_os_0013084	1.03727			1.79489	1.46006		LOC_Os01g65600	PHD-finger domain containing protein, putative, expressed	NA	NA
PH_os_0013093	2.44339	2.15169		1.09575	1.08637	-2.35755	LOC_Os01g53220	HSF-type DNA-binding domain containing protein, expressed	NA	NA
PH_os_0013112	1.64143	2.51468			2.85353		LOC_Os01g64000	bZIP transcription factor, putative, expressed	NA	NA
PH_os_0013116	1.19259	3.1464			2.88769		LOC_Os02g01380	expressed protein	NA	NA
PH_os_0013137	-2.5755			-2.38939			LOC_Os01g66270	AP2 domain containing protein, expressed	BGIOSGA004939	IPR001471; Pathogenesis-related transcriptional factor and ERF, DNA-binding
PH_os_0013154		2.62123					LOC_Os01g60640	OsWRKY21 - Superfamily of TFs having WRKY and zinc finger domains, expressed	NA	NA
PH_os_0013204		-1.01875					LOC_Os01g62660	MYB family transcription factor, putative, expressed	NA	NA
PH_os_0013219			1.08833			1.82924	LOC_Os01g47560	OsWRKY16 - Superfamily of TFs having WRKY and zinc finger domains, expressed	NA	NA
PH_os_0013235	1.03666			1.42261			LOC_Os01g68020	BTBZ2 - Bric-a-Brac, Tramtrack, and Broad Complex BTB domain with TAZ zinc finger and Calmodulin-binding domains, expressed	NA	NA
PH_os_0013242	-1.17714	-2.19868				1.05125	LOC_Os01g53260	OsWRKY23 - Superfamily of TFs having WRKY and zinc finger domains, expressed	NA	NA
PH_os_0013251						-1.89313	LOC_Os01g67410	AP2/EREBP transcription factor BABY BOOM, putative, expressed	NA	NA
PH_os_0013269		-1.62591					LOC_Os01g63510	homeobox domain containing protein, expressed	NA	NA
PH_os_0013279					-1.4657	1.39793	LOC_Os01g70110	No apical meristem protein, putative, expressed	NA	NA
PH_os_0013283		2.83536			1.19551		LOC_Os01g50940	helix-loop-helix DNA-binding domain containing protein, expressed	NA	NA
PH_os_0013290						1.63499	LOC_Os01g52514	B3 DNA binding domain containing protein, expressed	BGIOSGA004373	IPR003340; Transcriptional factor B3
PH_os_0013297	1.23733	1.57815					LOC_Os01g74020	MYB family transcription factor, putative, expressed	NA	NA
PH_os_0013317	2.03754	3.84094			2.1471		LOC_Os01g60020	NAC domain transcription factor, putative, expressed	NA	NA
PH_os_0013359	-1.02068	-1.63542		-1.26804	-1.9833	-2.24884	LOC_Os01g46870	AP2 domain containing protein, expressed	NA	NA
PH_os_0013367	-1.04402	-1.33642	1.13862	-2.33236	-1.57975	3.61143	LOC_Os01g63980	ZOS1-17 - C2H2 zinc finger protein, expressed	NA	NA
PH_os_0013377						1.24519	LOC_Os01g62190	ZOS1-15 - C2H2 zinc finger protein, expressed	NA	NA
PH_os_0013381	1.88374	3.21252				2.21625	LOC_Os01g61080	OsWRKY24 - Superfamily of TFs having WRKY and zinc finger domains, expressed	NA	NA
PH_os_0013391	1.50434	2.20858		2.14535	2.67529		LOC_Os01g53880	OsIAA6 - Auxin-responsive Aux/IAA gene family member, expressed	NA	NA
PH_os_0013393	-1.21261	-1.46198		-1.63661	-1.98366		LOC_Os01g64360	MYB family transcription factor, putative, expressed	NA	NA
PH_os_0013405						1.28688	LOC_Os02g43300	expressed protein	NA	NA
PH_os_0013438					1.13473		LOC_Os02g22020	MYB family transcription factor, putative, expressed	NA	NA
PH_os_0013440	-2.64183	-3.02833		-3.12656	-3.58003		LOC_Os02g43330	homeobox associated leucine zipper, putative, expressed	NA	NA
PH_os_0013443		-1.28082					LOC_Os02g16540	OsWRKY39v2 - Superfamily of TFs having WRKY and zinc finger domains, expressed	NA	NA
PH_os_0013480		2.33718					LOC_Os02g43970	AP2 domain containing protein, expressed	NA	NA
PH_os_0013483		-1.49725				1.1034	LOC_Os02g32140	AP2 domain containing protein, expressed	NA	NA
PH_os_0013505	2.02508	4.59864		1.04019	4.09938		LOC_Os02g08440	OsWRKY71 - Superfamily of TFs having WRKY and zinc finger domains, expressed	NA	NA
PH_os_0013521			-1.27264			-1.99293	LOC_Os02g03960	CPuORF1 - conserved peptide uORF-containing transcript, expressed	NA	NA
PH_os_0013581		1.94361			1.55546		LOC_Os02g43790	ethylene-responsive transcription factor, putative, expressed	NA	NA
PH_os_0013593	1.11102	1.71848		1.08724	1.70526		LOC_Os02g07840	bZIP transcription factor domain containing protein, expressed	NA	NA
PH_os_0013601						1.35999	LOC_Os02g07770	Myb transcription factor, putative	NA	NA
PH_os_0013623	-1.51409	-2.22531	-1.1906	-1.92076	-2.09677	-1.55981	LOC_Os02g13710	ethylene-responsive transcription factor TINY, putative, expressed	NA	NA
PH_os_0013627			1.11149				LOC_Os02g39710	CCT/B-box zinc finger protein, putative, expressed	NA	NA
PH_os_0013630	1.05667	1.54532				1.38922	LOC_Os02g43150	GATA zinc finger domain containing protein, expressed	NA	NA
PH_os_0013633		1.05866	1.18024		1.24954		LOC_Os02g12790	GATA zinc finger domain containing protein, expressed	NA	NA
PH_os_0013648						1.32016	LOC_Os02g42870	MYB family transcription factor, putative, expressed	NA	NA
PH_os_0013667		1.93221			1.84287		LOC_Os02g13800	HSF-type DNA-binding domain containing protein, expressed	NA	NA
PH_os_0013717						-1.91679	LOC_Os02g40070	AP2-like ethylene-responsive transcription factor PLETHORA 2, putative, expressed	NA	NA
PH_os_0013745	2.15051	3.78979		1.96855	4.4025		LOC_Os02g09480	myb-like DNA-binding domain containing protein, putative, expressed	NA	NA
PH_os_0013768			-1.00965				LOC_Os02g04810	auxin response factor 5, putative, expressed	NA	NA
PH_os_0013784				-1.11452		-2.2678	LOC_Os02g43820	AP2 domain containing protein, expressed	NA	NA
PH_os_0013829		-1.35623					LOC_Os02g42380	TCP family transcription factor, putative, expressed	NA	NA
PH_os_0013845			1.43584				LOC_Os02g40530	MYB family transcription factor, putative, expressed	NA	NA
PH_os_0013869			-2.63465			-4.78551	LOC_Os02g14910	bZIP transcription factor family protein, putative, expressed	NA	NA
PH_os_0013878	-1.04112	1.48593		-2.62132		1.13481	LOC_Os02g41510	MYB family transcription factor, putative, expressed	NA	NA
PH_os_0013896	-1.82644		-1.23076	-2.50438			LOC_Os02g43940	AP2 domain containing protein, expressed	NA	NA
PH_os_0013920			1.25311			2.00971	LOC_Os02g13900	BES1/BZR1 homolog protein, putative, expressed	NA	NA
PH_os_0013922						-2.10425	LOC_Os02g15810	HMG1/2, putative, expressed	NA	NA
PH_os_0013947			-1.04165			-2.44255	LOC_Os02g48060	helix-loop-helix DNA-binding domain containing protein, expressed	NA	NA
PH_os_0013961					2.79057		LOC_Os02g47660	basic helix-loop-helix, putative, expressed	NA	NA
PH_os_0013962			-1.76161			-2.35496	LOC_Os02g51320	helix-loop-helix DNA-binding domain containing protein, expressed	NA	NA
PH_os_0013966		1.23446	-1.01636		1.23354		LOC_Os02g44930	HMG1/2, putative, expressed	NA	NA
PH_os_0013975		1.32458			1.11514		LOC_Os03g09100	calmodulin-binding transcription activator, putative, expressed	NA	NA
PH_os_0013979					1.09662		LOC_Os03g01890	START domain containing protein, expressed	NA	NA
PH_os_0014002		1.3603				-1.60641	LOC_Os03g12860	homeobox associated leucine zipper, putative, expressed	NA	NA
PH_os_0014010					4.59841	1.00435	LOC_Os03g08320	ZIM domain containing protein, putative, expressed	NA	NA
PH_os_0014014			1.14925			2.55683	LOC_Os02g47810	dof zinc finger domain containing protein, putative, expressed	NA	NA
PH_os_0014022	-1.96394			-3.56705	-2.02137	-3.10494	LOC_Os03g08930	helix-loop-helix DNA-binding protein, putative, expressed	NA	NA
PH_os_0014039						1.88328	LOC_Os02g47770	ZF-HD protein dimerisation region containing protein, expressed	NA	NA
PH_os_0014063		-1.34775	-1.65593		-1.46269	-1.8536	LOC_Os03g05500	DUF260 domain containing protein, putative, expressed	NA	NA
PH_os_0014078					1.53833		LOC_Os02g52960	PHD-finger domain containing protein, putative, expressed	NA	NA
PH_os_0014096					-1.46836		LOC_Os02g46940	MYB family transcription factor, putative, expressed	NA	NA
PH_os_0014126	3.58905	5.4561		4.10339	5.90589		LOC_Os02g49700	homeobox associated leucine zipper, putative, expressed	NA	NA
PH_os_0014132		1.02881					LOC_Os03g09170	ethylene-responsive transcription factor, putative, expressed	NA	NA
PH_os_0014135			1.17334				LOC_Os02g46780	MYB family transcription factor, putative, expressed	NA	NA
PH_os_0014137		-2.29374			-3.27523		LOC_Os02g56600	no apical meristem protein, putative, expressed	NA	NA
PH_os_0014164			-2.79138			-4.1296	LOC_Os03g02240	AT-GTL1, putative, expressed	NA	NA
PH_os_0014190	-1.86662	-2.46252		-2.22871	-2.541		LOC_Os03g08960	homeobox associated leucine zipper, putative, expressed	NA	NA
PH_os_0014192		-1.6589	-2.21253			-1.77443	LOC_Os03g07450	homeobox associated leucine zipper, putative, expressed	NA	NA
PH_os_0014211	1.75644	2.75413		2.01226	3.31049		LOC_Os02g45200	dof zinc finger domain containing protein, putative, expressed	NA	NA
PH_os_0014239		1.54898					LOC_Os03g11370	B3 DNA binding domain containing protein, expressed	NA	NA
PH_os_0014298	2.31184			2.46661	2.6261		LOC_Os03g08490	AP2 domain containing protein, expressed	NA	NA
PH_os_0014299						-1.76312	LOC_Os02g45250	homeobox and START domains containing protein, putative, expressed	NA	NA
PH_os_0014303		2.13569		-2.08739			LOC_Os03g08310	ZIM domain containing protein, putative, expressed	NA	NA
PH_os_0014306		1.25405		1.08431	1.99754	-1.15848	LOC_Os02g51280	TCP-domain protein, putative, expressed	NA	NA
PH_os_0014344						1.21359	LOC_Os02g53100	OsWRKY32 - Superfamily of TFs having WRKY and zinc finger domains, expressed	BGIOSGA009118	IPR003657; DNA-binding WRKY
PH_os_0014355						1.35288	LOC_Os02g58670	bZIP transcription factor domain containing protein, expressed	NA	NA
PH_os_0014376						-1.45259	LOC_Os02g45054	ZOS2-15 - C2H2 zinc finger protein, expressed	NA	NA
PH_os_0014383		1.53248					LOC_Os03g05680	histone demethylase JARID1C, putative, expressed	BGIOSGA011871	IPR003347; Transcription factor jumonji/aspartyl beta-hydroxylase|IPR003349; Transcription factor jumonji, JmjN|IPR007087; Zinc finger, C2H2-type|IPR013129; Transcription factor jumonji|IPR015880; Zinc finger, C2H2-like
PH_os_0014402	-1.26779	-1.37957					LOC_Os02g51670	ethylene-responsive transcription factor, putative, expressed	NA	NA
PH_os_0014423		1.05168			1.34397		LOC_Os02g49230	CCT/B-box zinc finger protein, putative, expressed	NA	NA
PH_os_0014424	1.92047	2.95569		1.45998	2.75075		LOC_Os02g58440	zinc finger C-x8-C-x5-C-x3-H type family protein, expressed	NA	NA
PH_os_0014441		1.31522					LOC_Os03g08330	ZIM domain containing protein, putative, expressed	NA	NA
PH_os_0014461						1.20761	LOC_Os02g46610	zinc-binding protein, putative, expressed	NA	NA
PH_os_0014487		-1.56986					LOC_Os03g31880	SHORT-ROOT, putative, expressed	NA	NA
PH_os_0014510				1.01512	1.40995		LOC_Os03g44540	nuclear transcription factor Y subunit, putative, expressed	NA	NA
PH_os_0014525					1.2	-1.48594	LOC_Os03g21140	RNA-binding zinc finger protein, putative, expressed	NA	NA
PH_os_0014527			-1.57883				LOC_Os03g19370	CPuORF4 - conserved peptide uORF-containing transcript, expressed	NA	NA
PH_os_0014554					-1.13507		LOC_Os03g31230	MYB family transcription factor, putative, expressed	NA	NA
PH_os_0014610			1.11679				LOC_Os03g25120	HSF-type DNA-binding domain containing protein, expressed	NA	NA
PH_os_0014642				-1.52736	-4.05617	-1.83202	LOC_Os03g27090	MYB family transcription factor, putative, expressed	BGIOSGA010612	IPR001005; SANT, DNA-binding|IPR014778; Myb, DNA-binding
PH_os_0014663		3.31251	1.02749	-1.7681		1.87818	LOC_Os03g32230	ZOS3-12 - C2H2 zinc finger protein, expressed	NA	NA
PH_os_0014699		2.09717			2.01408		LOC_Os03g15660	AP2 domain containing protein, expressed	NA	NA
PH_os_0014704	2.02021	2.62067		1.85888	2.6335		LOC_Os03g50310	CCT/B-box zinc finger protein, putative, expressed	NA	NA
PH_os_0014707						-1.44258	LOC_Os03g39432	CPuORF31 - conserved peptide uORF-containing transcript, expressed	NA	NA
PH_os_0014711		-1.36757	-1.27388		-1.84103	-1.51391	LOC_Os03g55220	bHelix-loop-helix transcription factor, putative, expressed	NA	NA
PH_os_0014758			-1.413			-2.72039	LOC_Os03g43410	OsIAA12 - Auxin-responsive Aux/IAA gene family member, expressed	NA	NA
PH_os_0014769			3.32878	2.67209			LOC_Os03g51690	Homeobox domain containing protein, expressed	NA	NA
PH_os_0014777	1.16931	3.06544	1.07869		1.82959		LOC_Os03g20090	MYB family transcription factor, putative, expressed	NA	NA
PH_os_0014788		1.71926			1.68974		LOC_Os03g49990	GRAS family transcription factor domain containing protein, expressed	NA	NA
PH_os_0014867						1.00052	LOC_Os03g48450	SCARECROW, putative, expressed	NA	NA
PH_os_0014873			-1.1447			-1.53578	LOC_Os03g42630	No apical meristem protein, putative, expressed	NA	NA
PH_os_0014892						2.05911	LOC_Os03g17810	DUF260 domain containing protein, putative, expressed	NA	NA
PH_os_0014903			3.63588			2.70775	LOC_Os03g53340	HSF-type DNA-binding domain containing protein, expressed	NA	NA
PH_os_0014904					-1.07804		LOC_Os03g19630	myb-like DNA-binding domain containing protein	NA	NA
PH_os_0014922		1.38255	-1.23598		1.33262	-2.39215	LOC_Os03g13400	ZOS3-06 - C2H2 zinc finger protein, expressed	NA	NA
PH_os_0014942	-1.23072	-2.00762			-1.4614		LOC_Os03g45750	DUF260 domain containing protein, putative, expressed	NA	NA
PH_os_0014982	-1.07078	-1.86762					LOC_Os03g38210	MYB family transcription factor, putative, expressed	NA	NA
PH_os_0014983						1.08485	LOC_Os03g21060	No apical meristem protein, putative, expressed	NA	NA
PH_os_0014988	1.10267	2.43456	1.96558		1.63351		LOC_Os03g21710	WRKY45 transcription factor, putative, expressed	BGIOSGA012571	IPR003657; DNA-binding WRKY
PH_os_0015009		2.36583					LOC_Os03g64260	AP2 domain containing protein, expressed	NA	NA
PH_os_0015022		1.25429					LOC_Os03g56234	myb/SANT domain protein, putative, expressed	NA	NA
PH_os_0015040						-1.35331	LOC_Os04g42570	AP2/EREBP transcription factor BABY BOOM, putative, expressed	NA	NA
PH_os_0015047		1.72487			2.16394		LOC_Os04g43130	transcriptional corepressor LEUNIG, putative, expressed	NA	NA
PH_os_0015049	-1.17068			-2.25104			LOC_Os03g56010	bZIP transcription factor domain containing protein, expressed	NA	NA
PH_os_0015054		1.31115			1.10967		LOC_Os04g31804	OsMADS64 - MADS-box family gene with M-alpha type-box, expressed	NA	NA
PH_os_0015056		1.7389		1.1672	2.17971		LOC_Os03g57190	TCP family transcription factor, putative, expressed	NA	NA
PH_os_0015066				1.86599	6.64386		LOC_Os03g60570	ZOS3-22 - C2H2 zinc finger protein, expressed	NA	NA
PH_os_0015075	1.02764			1.08073	1.09988		LOC_Os03g59670	basic helix-loop-helix, putative, expressed	NA	NA
PH_os_0015098		1.2304			1.1868		LOC_Os03g58330	BHLH transcription factor, putative, expressed	NA	NA
PH_os_0015104						1.15336	LOC_Os04g33440	DNA-binding protein S1FA, putative, expressed	NA	NA
PH_os_0015124			-2.07998				LOC_Os04g34970	AP2 domain containing protein, expressed	BGIOSGA015096	IPR001471; Pathogenesis-related transcriptional factor and ERF, DNA-binding
PH_os_0015162	1.96359	4.76537			2.5249		LOC_Os03g60560	ZOS3-21 - C2H2 zinc finger protein, expressed	NA	NA
PH_os_0015195		-1.04052					LOC_Os04g35250	MONOCULM 1, putative	NA	NA
PH_os_0015242		-1.50452	-2.34958			-1.92767	LOC_Os04g32790	AP2 domain containing protein, expressed	NA	NA
PH_os_0015346		2.16597		-1.05973	1.23834		LOC_Os04g43680	MYB family transcription factor, putative, expressed	NA	NA
PH_os_0015349						2.18092	LOC_Os04g32620	ethylene-responsive transcription factor ERF114, putative, expressed	NA	NA
PH_os_0015361		-1.1254					LOC_Os03g61110	RNA-binding motif protein, putative, expressed	NA	NA
PH_os_0015402					1.11389		LOC_Os04g11830	TCP family transcription factor, putative, expressed	NA	NA
PH_os_0015436			1.59942				LOC_Os04g42020	CCT/B-box zinc finger protein, putative, expressed	NA	NA
PH_os_0015442	1.13672	1.25597					LOC_Os04g35800	zinc finger C-x8-C-x5-C-x3-H type family protein, expressed	NA	NA
PH_os_0015454					1.01851	-1.73964	LOC_Os03g58830	BEE 1, putative, expressed	NA	NA
PH_os_0015495	1.77523	1.39207		1.00257			LOC_Os04g21950	OsWRKY51 - Superfamily of TFs having WRKY and zinc finger domains, expressed	NA	NA
PH_os_0015565				-1.14614	-1.41216	1.8612	LOC_Os05g03740	transcription factor TF2, putative, expressed	NA	NA
PH_os_0015593		-1.17022	-1.2695				LOC_Os05g02390	ZOS5-02 - C2H2 zinc finger protein, expressed	NA	NA
PH_os_0015607	-1.03698	-1.73992	-3.60584		-1.2947	-4.51141	LOC_Os05g04820	MYB family transcription factor, putative, expressed	NA	NA
PH_os_0015618						1.39016	LOC_Os05g03900	WRKY DNA-binding domain containing protein, expressed	NA	NA
PH_os_0015620					1.06675		LOC_Os04g47990	dof zinc finger domain containing protein, putative, expressed	NA	NA
PH_os_0015640			1.48074				LOC_Os05g10670	zinc finger CCCH type family protein, putative, expressed	NA	NA
PH_os_0015670	2.33312	2.83817		2.40764	3.37453		LOC_Os05g25260	AP2 domain containing protein, expressed	NA	NA
PH_os_0015678	2.97146	3.96243		3.17718	4.44543		LOC_Os05g02420	expressed protein	NA	NA
PH_os_0015692		1.41016					LOC_Os05g27730	OsWRKY53 - Superfamily of TFs having WRKY and zinc finger domains, expressed	NA	NA
PH_os_0015703	1.86041	4.73032		2.69217	5.57675		LOC_Os04g46220	ethylene-responsive transcription factor, putative, expressed	NA	NA
PH_os_0015731	-1.27685	-2.21233	-1.32066	-1.44385	-2.26321		LOC_Os04g45020	MYB family transcription factor, putative, expressed	NA	NA
PH_os_0015738	3.68953	5.71511		3.30428	6.00013		LOC_Os05g25770	OsWRKY45 - Superfamily of TFs having WRKY and zinc finger domains, expressed	NA	NA
PH_os_0015746					-1.344		LOC_Os04g52810	no apical meristem protein, putative, expressed	NA	NA
PH_os_0015754					1.23554		LOC_Os05g08970	SSRP1-like FACT complex subunit, putative, expressed	NA	NA
PH_os_0015757				-1.53402	-1.84936		LOC_Os04g46410	AP2 domain containing protein, expressed	NA	NA
PH_os_0015764			1.04726			1.66801	LOC_Os04g53990	ethylene-responsive protein related, putative, expressed	NA	NA
PH_os_0015775		1.11881		1.14316	1.69846		LOC_Os05g03860	CPuORF3 - conserved peptide uORF-containing transcript, expressed	NA	NA
PH_os_0015802						-1.13172	LOC_Os04g47860	ZOS4-11 - C2H2 zinc finger protein, expressed	NA	NA
PH_os_0015804		1.2373		1.10675	1.61648		LOC_Os04g46860	scarecrow, putative, expressed	NA	NA
PH_os_0015813			-2.79048			-3.93601	LOC_Os05g06520	helix-loop-helix DNA-binding domain containing protein	BGIOSGA019218	IPR001092; Basic helix-loop-helix dimerisation region bHLH
PH_os_0015878						-1.3324	LOC_Os05g14180	OsIAA17 - Auxin-responsive Aux/IAA gene family member, expressed	NA	NA
PH_os_0015915			-1.24784			-2.26841	LOC_Os04g59380	ZOS4-14 - C2H2 zinc finger protein, expressed	NA	NA
PH_os_0015946		1.1287			1.37397		LOC_Os04g45750	expressed protein	NA	NA
PH_os_0015957			-1.67026		-1.15728	-2.29744	LOC_Os05g20930	ZOS5-07 - C2H2 zinc finger protein, expressed	BGIOSGA018378	IPR002220; Dihydrodipicolinate synthetase|IPR007087; Zinc finger, C2H2-type|IPR015880; Zinc finger, C2H2-like
PH_os_0015978	-2.31508	-2.30996		-2.70894	-2.45011	-1.10603	LOC_Os04g46400	AP2 domain containing protein, expressed	NA	NA
PH_os_0016000						-1.15224	LOC_Os04g43910	auxin response factor, putative, expressed	NA	NA
PH_os_0016007						1.55359	LOC_Os05g25700	OsWRKY75 - Superfamily of TFs having WRKY and zinc finger domains	NA	NA
PH_os_0016029	-1.10917		1.86526	-3.7958	-2.17231	2.66012	LOC_Os05g07120	basic helix-loop-helix, putative, expressed	NA	NA
PH_os_0016031					1.3875		LOC_Os05g03884	homeobox protein knotted-1-like 6, putative, expressed	NA	NA
PH_os_0016040		1.04314					LOC_Os05g03760	zinc finger family protein, putative, expressed	NA	NA
PH_os_0016042						-1.22499	LOC_Os05g08570	OsIAA15 - Auxin-responsive Aux/IAA gene family member, expressed	NA	NA
PH_os_0016065	1.0269			1.17411			LOC_Os04g55520	AP2 domain containing protein, expressed	NA	NA
PH_os_0016067	-1.67164	-1.73236		-2.19908	-2.80968		LOC_Os04g44670	AP2 domain containing protein, expressed	NA	NA
PH_os_0016090					-2.63686	-1.91458	LOC_Os06g05380	OsWRKY73 - Superfamily of TFs having WRKY and zinc finger domains, expressed	BGIOSGA022298	IPR000767; Disease resistance protein|IPR002182; NB-ARC|IPR003657; DNA-binding WRKY
PH_os_0016092	-1.33575	-2.2502			-1.91213	-1.43386	LOC_Os05g42130	MONOCULM 1, putative, expressed	NA	NA
PH_os_0016109		-1.49107		-1.21465	-1.94738	1.29515	LOC_Os05g34830	No apical meristem protein, putative, expressed	NA	NA
PH_os_0016124						1.45081	LOC_Os05g32070	LRP1, putative, expressed	NA	NA
PH_os_0016164						1.38856	LOC_Os06g09760	AP2 domain containing protein	BGIOSGA022472	IPR001471; Pathogenesis-related transcriptional factor and ERF, DNA-binding
PH_os_0016165				-1.73136	-1.90907		LOC_Os05g37060	MYB family transcription factor, putative, expressed	NA	NA
PH_os_0016167	2.39169	2.83629			1.85597		LOC_Os06g07030	AP2 domain containing protein, expressed	NA	NA
PH_os_0016213	3.49799	5.83336		4.16582	6.46421	1.47604	LOC_Os05g27930	AP2 domain containing protein, expressed	NA	NA
PH_os_0016229		1.38448		1.23446	1.76295	1.0277	LOC_Os05g47650	B3 DNA binding domain containing protein, expressed	NA	NA
PH_os_0016240						-2.01402	LOC_Os06g08790	ORC1 - Putative origin recognition complex subunit 1, expressed	BGIOSGA022441	IPR001025; Bromo adjacent region|IPR003959; AAA ATPase, core
PH_os_0016246	-1.51154	-2.56858			-2.45812	-1.49044	LOC_Os05g27980	DUF260 domain containing protein, putative, expressed	NA	NA
PH_os_0016291	1.49739	2.06259				1.13437	LOC_Os05g46020	OsWRKY7 - Superfamily of TFs having WRKY and zinc finger domains, expressed	NA	NA
PH_os_0016308						-1.39266	LOC_Os05g50080	zinc finger C-x8-C-x5-C-x3-H type family protein, expressed	NA	NA
PH_os_0016323		-1.75021	-2.33932	-1.09748	-1.75754	-4.40941	LOC_Os06g04850	homeobox associated leucine zipper, putative, expressed	NA	NA
PH_os_0016324					1.1446		LOC_Os05g48820	DDT, putative, expressed	NA	NA
PH_os_0016333						1.01323	LOC_Os06g07040	OsIAA20 - Auxin-responsive Aux/IAA gene family member, expressed	NA	NA
PH_os_0016380						1.59608	LOC_Os06g01670	myb-like DNA-binding domain containing protein, expressed	BGIOSGA022099	IPR000620; Protein of unknown function DUF6, transmembrane|IPR001005; SANT, DNA-binding|IPR014778; Myb, DNA-binding
PH_os_0016404	4.09906	5.19075		3.33435	3.52555	1.85629	LOC_Os05g39720	OsWRKY70 - Superfamily of TFs having WRKY and zinc finger domains, expressed	NA	NA
PH_os_0016408	-1.07457	-1.58559	1.35108	-2.74175	-3.02196	2.37429	LOC_Os05g49100	OsWRKY49 - Superfamily of TFs having WRKY and zinc finger domains, expressed	NA	NA
PH_os_0016481	2.0626	3.45839		1.81074	3.13312		LOC_Os05g34110	homeodomain-related, putative, expressed	NA	NA
PH_os_0016486		-1.14639			-1.44905		LOC_Os05g48010	MYB family transcription factor, putative, expressed	NA	NA
PH_os_0016501		3.46955			3.12351		LOC_Os05g38820	histone-like transcription factor and archaeal histone, putative, expressed	NA	NA
PH_os_0016550				-1.39783			LOC_Os05g29810	AP2 domain containing protein, expressed	NA	NA
PH_os_0016551	-2.08077	1.39049			-1.50206		LOC_Os05g34730	ethylene-responsive transcription factor ERF020, putative, expressed	BGIOSGA018035	NA
PH_os_0016561	1.70725	2.43627		1.5941	2.33162		LOC_Os05g48590	OsIAA19 - Auxin-responsive Aux/IAA gene family member, expressed	NA	NA
PH_os_0016575		1.46379			1.04142	-1.27	LOC_Os05g50270	GATA zinc finger domain containing protein, expressed	NA	NA
PH_os_0016624						-1.6814	LOC_Os06g03710	DELLA protein SLR1, putative, expressed	NA	NA
PH_os_0016656			1.14619			1.43809	LOC_Os06g49840	OsMADS16 - MADS-box family gene with MIKCc type-box, expressed	NA	NA
PH_os_0016678	3.38806	4.78658		3.25625	3.84049		LOC_Os06g50830	bZIP transcription factor domain containing protein, expressed	NA	NA
PH_os_0016685		-1.34383	2.59091			3.54235	LOC_Os06g45890	MYB family transcription factor, putative, expressed	NA	NA
PH_os_0016764	1.30464	2.24526		1.38942	2.6221		LOC_Os07g05720	TCP family transcription factor, putative, expressed	NA	NA
PH_os_0016781			3.71211			3.59466	LOC_Os06g39240	endothelial differentiation-related factor 1, putative, expressed	NA	NA
PH_os_0016890						-1.80255	LOC_Os06g17480	histone-like transcription factor and archaeal histone, putative, expressed	NA	NA
PH_os_0016910					1.20219		LOC_Os06g47150	auxin response factor 18, putative, expressed	NA	NA
PH_os_0016913		1.03912					LOC_Os06g44450	CCT/B-box zinc finger protein, putative, expressed	NA	NA
PH_os_0016921					1.09068		LOC_Os06g13030	OsLIM - LIM domain protein, putative actin-binding protein and transcription factor, expressed	BGIOSGA021576	IPR001357; BRCT|IPR001781; Zinc finger, LIM-type|IPR002008; DNA-directed DNA polymerase, family X, beta-like|IPR002054; DNA-directed DNA polymerase, family X
PH_os_0017002			-1.07782			-1.36582	LOC_Os06g39590	OsIAA23 - Auxin-responsive Aux/IAA gene family member, expressed	NA	NA
PH_os_0017021		1.54452					LOC_Os06g43090	MYB transcription factor TaMYB1, putative, expressed	NA	NA
PH_os_0017023					1.01294		LOC_Os07g02800	MYB family transcription factor, putative, expressed	NA	NA
PH_os_0017102		-1.02102					LOC_Os06g17410	dof zinc finger domain containing protein, putative, expressed	NA	NA
PH_os_0017108				1.29079	1.32625		LOC_Os06g36000	AP2 domain containing protein, expressed	NA	NA
PH_os_0017134	1.91278	1.29418		1.85278	2.04671		LOC_Os06g15330	CCT/B-box zinc finger protein, putative, expressed	NA	NA
PH_os_0017190			-1.13843				LOC_Os06g12230	TCP-domain protein, putative, expressed	NA	NA
PH_os_0017222		-1.40937	-1.00507				LOC_Os01g07450	MYB family transcription factor, putative	BGIOSGA002858	IPR001005; SANT, DNA-binding|IPR014778; Myb, DNA-binding
PH_os_0017241			1.06345			1.91256	LOC_Os01g18584	OsWRKY9 - Superfamily of TFs having WRKY and zinc finger domains, expressed	NA	NA
PH_os_0017282					-2.3152		LOC_Os01g47360	GATA zinc finger domain containing protein	BGIOSGA001076	IPR000679; Zinc finger, GATA-type
PH_os_0017283		-1.062			-1.16033		LOC_Os01g48290	dof zinc finger domain containing protein, putative, expressed	BGIOSGA004184	NA
PH_os_0017302	-1.11423	-2.23718			-2.65139		LOC_Os01g64700	OsFBT3 - F-box and tubby domain containing protein, expressed	BGIOSGA004867	IPR000007; Tubby, C-terminal|IPR001810; Cyclin-like F-box
PH_os_0017387		1.31245			1.19898	-1.20317	LOC_Os02g44370	scarecrow, putative, expressed	NA	NA
PH_os_0017412		2.98552			2.98603		LOC_Os03g13310	MYB family transcription factor, putative, expressed	BGIOSGA012194	IPR001005; SANT, DNA-binding|IPR014778; Myb, DNA-binding
PH_os_0017544	-1.14517	-1.92548	-2.4408	-1.69748	-2.19555	-3.04593	LOC_Os04g54900	bHLH family protein, putative, expressed	BGIOSGA014246	IPR001092; Basic helix-loop-helix dimerisation region bHLH
PH_os_0017553			1.15696				LOC_Os05g02730	homeobox domain containing protein, expressed	BGIOSGA019069	IPR001356; Homeobox
PH_os_0017607						-1.37017	LOC_Os05g50340	MYB family transcription factor, putative, expressed	BGIOSGA017492	IPR001005; SANT, DNA-binding|IPR014778; Myb, DNA-binding
PH_os_0017631						1.41579	LOC_Os06g11860	ethylene-responsive transcription factor, putative, expressed	BGIOSGA021643	IPR001471; Pathogenesis-related transcriptional factor and ERF, DNA-binding
PH_os_0017653					1.01522	1.21441	LOC_Os06g23650	no apical meristem protein, putative, expressed	BGIOSGA022861	IPR000583; Glutamine amidotransferase, class-II|IPR003441; No apical meristem (NAM) protein
PH_os_0017663			2.33947			1.98913	LOC_Os06g36930	HSF-type DNA-binding domain containing protein	BGIOSGA023100	IPR000232; Heat shock factor (HSF)-type, DNA-binding
PH_os_0017719						1.17863	LOC_Os07g23450	ZOS7-04 - C2H2 zinc finger protein	BGIOSGA025569	IPR007087; Zinc finger, C2H2-type|IPR015880; Zinc finger, C2H2-like
PH_os_0017749						-1.89989	LOC_Os08g01100	HMG1/2, putative, expressed	BGIOSGA027819|BGIOSGA027814	IPR000910; High mobility group box, HMG1/HMG2|IPR000910; High mobility group box, HMG1/HMG2
PH_os_0017810			1.07458			1.45744	LOC_Os09g13530	zinc finger C-x8-C-x5-C-x3-H type family protein, expressed	NA	NA
PH_os_0017830		1.57096			1.06641		LOC_Os09g24820	ZF-HD protein dimerisation region containing protein, expressed	NA	NA
PH_os_0017991		1.66959	1.23583			1.72098	LOC_Os12g03050	no apical meristem protein, putative, expressed	BGIOSGA036921	IPR003441; No apical meristem (NAM) protein
PH_os_0018050			1.0821				LOC_Os03g29970	histone-like transcription factor and archaeal histone, putative, expressed	BGIOSGA012861	IPR003956; Transcription factor, NFYB/HAP3, conserved site|IPR003957; Transcription factor, CBFA/NFYB, DNA topoisomerase|IPR003958; Transcription factor CBF/NF-Y/archaeal histone
PH_os_0018124						-1.64217	LOC_Os01g67410	AP2/EREBP transcription factor BABY BOOM, putative, expressed	BGIOSGA000316	IPR001471; Pathogenesis-related transcriptional factor and ERF, DNA-binding
PH_os_0018128					-1.28114		LOC_Os01g65900	chitin-inducible gibberellin-responsive protein, putative, expressed	BGIOSGA000383	IPR005202; GRAS transcription factor
PH_os_0018130					-1.09501		LOC_Os01g64730	bZIP transcription factor domain containing protein, expressed	BGIOSGA000430	IPR004827; Basic-leucine zipper (bZIP) transcription factor|IPR011616; bZIP transcription factor, bZIP-1
PH_os_0018132		-1.50885		-1.05627	-1.51363	2.84538	LOC_Os01g63980	ZOS1-17 - C2H2 zinc finger protein, expressed	BGIOSGA000452	IPR007087; Zinc finger, C2H2-type|IPR015880; Zinc finger, C2H2-like
PH_os_0018134				-1.09188			LOC_Os01g63510	homeobox domain containing protein, expressed	BGIOSGA000469	IPR001356; Homeobox
PH_os_0018135	-1.58591	-2.0337		-1.54195	-2.01026	-1.07	LOC_Os01g63460	MYB family transcription factor, putative, expressed	BGIOSGA000472	IPR001005; SANT, DNA-binding|IPR014778; Myb, DNA-binding
PH_os_0018144	1.87563	3.73159			2.39943		LOC_Os01g60020	NAC domain transcription factor, putative, expressed	BGIOSGA000598	IPR003441; No apical meristem (NAM) protein
PH_os_0018145					1.30181		LOC_Os01g59350	transcription factor, putative, expressed	BGIOSGA000624	IPR004827; Basic-leucine zipper (bZIP) transcription factor|IPR011616; bZIP transcription factor, bZIP-1
PH_os_0018152		-1.01887					LOC_Os01g55340	dof zinc finger domain containing protein, putative, expressed	BGIOSGA000793	IPR003851; Zinc finger, Dof-type
PH_os_0018164		-1.1896			-1.71994	-1.24548	LOC_Os01g45860	GRAS family transcription factor domain containing protein, expressed	BGIOSGA001121	IPR005202; GRAS transcription factor
PH_os_0018165					-1.18044		LOC_Os01g45570	homeobox associated leucine zipper, putative, expressed	BGIOSGA001131	IPR001356; Homeobox|IPR003106; Leucine zipper, homeobox-associated
PH_os_0018205					-1.40099		LOC_Os01g09590	myb-like DNA-binding domain containing protein, putative, expressed	BGIOSGA002218	IPR001005; SANT, DNA-binding|IPR014778; Myb, DNA-binding
PH_os_0018224	-1.36352	-4.26713	-1.63753				LOC_Os01g02110	helix-loop-helix DNA-binding domain containing protein, expressed	BGIOSGA002533	IPR001092; Basic helix-loop-helix dimerisation region bHLH
PH_os_0018246		-1.45184		-1.08559	-2.41224		LOC_Os01g07120	AP2 domain containing protein, expressed	BGIOSGA002846	IPR001471; Pathogenesis-related transcriptional factor and ERF, DNA-binding
PH_os_0018251					1.04339		LOC_Os01g09450	OsIAA2 - Auxin-responsive Aux/IAA gene family member, expressed	BGIOSGA002927	IPR003311; AUX/IAA protein|IPR011525; Aux/IAA-ARF-dimerisation
PH_os_0018260		-1.78188			-2.66362		LOC_Os01g11910	basic helix-loop-helix, putative, expressed	BGIOSGA003013	IPR001092; Basic helix-loop-helix dimerisation region bHLH
PH_os_0018266	1.07196	1.79509					LOC_Os01g14440	OsWRKY1v2 - Superfamily of TFs having WRKY and zinc finger domains, expressed	BGIOSGA003134	IPR003657; DNA-binding WRKY
PH_os_0018306						1.31808	LOC_Os01g40260	OsWRKY77 - Superfamily of TFs having WRKY and zinc finger domains, expressed	BGIOSGA003851	IPR003657; DNA-binding WRKY
PH_os_0018313			-1.285				LOC_Os01g43590	HSF-type DNA-binding domain containing protein, expressed	BGIOSGA004025	IPR000232; Heat shock factor (HSF)-type, DNA-binding
PH_os_0018328				-1.1838			LOC_Os01g50940	helix-loop-helix DNA-binding domain containing protein, expressed	BGIOSGA004292	IPR001092; Basic helix-loop-helix dimerisation region bHLH
PH_os_0018335	1.12758			1.25235		-2.21214	LOC_Os01g53220	HSF-type DNA-binding domain containing protein, expressed	BGIOSGA004402	IPR000232; Heat shock factor (HSF)-type, DNA-binding
PH_os_0018336	-1.22355	-1.86593				1.00117	LOC_Os01g53260	OsWRKY23 - Superfamily of TFs having WRKY and zinc finger domains, expressed	BGIOSGA004404	IPR003657; DNA-binding WRKY
PH_os_0018352					-1.00944		LOC_Os01g60270	homeobox domain containing protein, expressed	BGIOSGA004695	IPR001356; Homeobox
PH_os_0018353				-2.53714	-1.19309	-1.17756	LOC_Os01g60640	OsWRKY21 - Superfamily of TFs having WRKY and zinc finger domains, expressed	BGIOSGA004705	IPR003657; DNA-binding WRKY
PH_os_0018354		-1.28025					LOC_Os01g60960	DUF260 domain containing protein, putative, expressed	BGIOSGA004719	IPR004883; Lateral organ boundaries, LOB
PH_os_0018355	1.85899	3.32192	1.06067			2.68404	LOC_Os01g61080	OsWRKY24 - Superfamily of TFs having WRKY and zinc finger domains, expressed	BGIOSGA004722	IPR003657; DNA-binding WRKY
PH_os_0018364						-3.29099	LOC_Os01g64000	bZIP transcription factor, putative, expressed	BGIOSGA004837	IPR004827; Basic-leucine zipper (bZIP) transcription factor|IPR011700; Basic leucine zipper
PH_os_0018366	-1.20131	-1.0364				1.07447	LOC_Os01g64310	no apical meristem protein, putative, expressed	BGIOSGA004848	IPR003441; No apical meristem (NAM) protein
PH_os_0018400			1.16321				LOC_Os01g74410	MYB family transcription factor, putative, expressed	BGIOSGA005283	IPR001005; SANT, DNA-binding|IPR014778; Myb, DNA-binding
PH_os_0018402						1.42888	LOC_Os02g58670	bZIP transcription factor domain containing protein, expressed	BGIOSGA005293	IPR001630; cAMP response element binding (CREB) protein|IPR004827; Basic-leucine zipper (bZIP) transcription factor|IPR011616; bZIP transcription factor, bZIP-1
PH_os_0018422				-1.46245			LOC_Os02g52670	AP2 domain containing protein, expressed	BGIOSGA005557	IPR001471; Pathogenesis-related transcriptional factor and ERF, DNA-binding
PH_os_0018438	-1.04256					-2.04512	LOC_Os02g47660	basic helix-loop-helix, putative, expressed	BGIOSGA005771	IPR001092; Basic helix-loop-helix dimerisation region bHLH
PH_os_0018440				-2.9767		1.32334	LOC_Os02g46780	MYB family transcription factor, putative, expressed	BGIOSGA005798	IPR001005; SANT, DNA-binding|IPR014778; Myb, DNA-binding
PH_os_0018446						-1.23973	LOC_Os02g45250	homeobox and START domains containing protein, putative, expressed	BGIOSGA005852	IPR000217; Tubulin|IPR001356; Homeobox|IPR002913; Lipid-binding START
PH_os_0018459	-1.12121	1.23949		-2.18297		1.07019	LOC_Os02g41510	MYB family transcription factor, putative, expressed	BGIOSGA006005	IPR001005; SANT, DNA-binding|IPR014778; Myb, DNA-binding
PH_os_0018460			1.26332	-1.16135			LOC_Os02g40530	MYB family transcription factor, putative, expressed	BGIOSGA006030	IPR001005; SANT, DNA-binding|IPR014778; Myb, DNA-binding
PH_os_0018501						-1.59447	LOC_Os02g15810	HMG1/2, putative, expressed	BGIOSGA006746	IPR000910; High mobility group box, HMG1/HMG2
PH_os_0018544			-1.1392		1.17617	-1.95878	LOC_Os02g01380	expressed protein	BGIOSGA007300	IPR001005; SANT, DNA-binding
PH_os_0018563						-1.0465	LOC_Os02g06910	auxin response factor 6, putative, expressed	BGIOSGA007604	IPR003340; Transcriptional factor B3|IPR010525; Auxin response factor|IPR011525; Aux/IAA-ARF-dimerisation
PH_os_0018568		1.27718					LOC_Os02g08440	OsWRKY71 - Superfamily of TFs having WRKY and zinc finger domains, expressed	BGIOSGA007670	IPR003657; DNA-binding WRKY
PH_os_0018629						-1.51203	LOC_Os02g44930	HMG1/2, putative, expressed	BGIOSGA008782	IPR000910; High mobility group box, HMG1/HMG2
PH_os_0018630			-1.0813			-1.32082	LOC_Os02g45054	ZOS2-15 - C2H2 zinc finger protein, expressed	BGIOSGA008789	IPR007087; Zinc finger, C2H2-type|IPR015880; Zinc finger, C2H2-like
PH_os_0018632		-1.09604					LOC_Os02g46560	helix-loop-helix DNA-binding protein, putative, expressed	BGIOSGA008846	IPR001092; Basic helix-loop-helix dimerisation region bHLH
PH_os_0018640		1.2657	1.01947		1.5143	1.03422	LOC_Os02g49230	CCT/B-box zinc finger protein, putative, expressed	BGIOSGA008956	IPR000315; Zinc finger, B-box|IPR002926; Zinc finger, CONSTANS-type|IPR010402; CCT
PH_os_0018649	-1.14914	-1.33018			-1.14065		LOC_Os02g51670	ethylene-responsive transcription factor, putative, expressed	BGIOSGA009068	IPR001471; Pathogenesis-related transcriptional factor and ERF, DNA-binding
PH_os_0018664	-1.12272			-1.12299	-1.40625		LOC_Os02g56250	GATA zinc finger domain containing protein, expressed	BGIOSGA009241	IPR000679; Zinc finger, GATA-type
PH_os_0018667	-1.08068	-2.14446			-3.5842		LOC_Os02g56600	no apical meristem protein, putative, expressed	BGIOSGA009257	IPR003441; No apical meristem (NAM) protein
PH_os_0018676		1.98126			1.03068	1.69063	LOC_Os03g64260	AP2 domain containing protein, expressed	BGIOSGA009392	IPR001471; Pathogenesis-related transcriptional factor and ERF, DNA-binding
PH_os_0018704		1.17433					LOC_Os03g55540	ZOS3-18 - C2H2 zinc finger protein, expressed	BGIOSGA009766	IPR007087; Zinc finger, C2H2-type|IPR015880; Zinc finger, C2H2-like
PH_os_0018707			2.89421			2.90293	LOC_Os03g53340	HSF-type DNA-binding domain containing protein, expressed	BGIOSGA009826	IPR000232; Heat shock factor (HSF)-type, DNA-binding|IPR016160; Aldehyde dehydrogenase, conserved site
PH_os_0018777		1.42638			1.73831		LOC_Os03g15660	AP2 domain containing protein, expressed	BGIOSGA011061	IPR001471; Pathogenesis-related transcriptional factor and ERF, DNA-binding
PH_os_0018783		1.36557			1.31243		LOC_Os03g13400|LOC_Os02g31010|LOC_Os01g51590	ZOS3-06 - C2H2 zinc finger protein, expressed|retrotransposon protein, putative, unclassified|hypothetical protein	BGIOSGA011151	IPR007087; Zinc finger, C2H2-type|IPR015880; Zinc finger, C2H2-like
PH_os_0018786						1.35907	LOC_Os03g12940	OsFBO13 - F-box and other domain containing protein, expressed	BGIOSGA011171	IPR000209; Peptidase S8 and S53, subtilisin, kexin, sedolisin|IPR000626; Ubiquitin|IPR001810; Cyclin-like F-box
PH_os_0018795						-1.23025	LOC_Os03g09170	ethylene-responsive transcription factor, putative, expressed	BGIOSGA011298	IPR001471; Pathogenesis-related transcriptional factor and ERF, DNA-binding
PH_os_0018811					1.28923		LOC_Os03g03560	FHA domain containing protein, putative, expressed	BGIOSGA011538	IPR000253; Forkhead-associated
PH_os_0018816			-2.21808			-2.89001	LOC_Os03g02240	AT-GTL1, putative, expressed	BGIOSGA011584	IPR001005; SANT, DNA-binding
PH_os_0018835		-1.4303	-2.1456		-1.58945	-1.79314	LOC_Os03g05500	DUF260 domain containing protein, putative, expressed	BGIOSGA011866	IPR004883; Lateral organ boundaries, LOB
PH_os_0018841						1.09181	LOC_Os03g07360	expressed protein	BGIOSGA011947	IPR003851; Zinc finger, Dof-type
PH_os_0018849	-2.43037		-1.03526	-2.66886	-1.12776	-1.87556	LOC_Os03g08930	helix-loop-helix DNA-binding protein, putative, expressed	BGIOSGA012015	IPR001092; Basic helix-loop-helix dimerisation region bHLH
PH_os_0018850	-2.30838	-2.93957		-2.64255	-3.30165		LOC_Os03g08960	homeobox associated leucine zipper, putative, expressed	BGIOSGA012017	IPR000047; Helix-turn-helix motif, lambda-like repressor|IPR001356; Homeobox|IPR003106; Leucine zipper, homeobox-associated
PH_os_0018873						-1.56654	LOC_Os03g21140	RNA-binding zinc finger protein, putative, expressed	BGIOSGA012549	IPR000504; RNA recognition motif, RNP-1|IPR000571; Zinc finger, CCCH-type
PH_os_0018890		-1.81159			-2.09298		LOC_Os03g31230	MYB family transcription factor, putative, expressed	BGIOSGA012915	IPR000949; ELM2|IPR001005; SANT, DNA-binding|IPR014778; Myb, DNA-binding
PH_os_0018902			-1.09518		-1.15334	-1.5465	LOC_Os03g42630	No apical meristem protein, putative, expressed	BGIOSGA013151	IPR003441; No apical meristem (NAM) protein
PH_os_0018903			-1.96143			-2.51405	LOC_Os03g43410	OsIAA12 - Auxin-responsive Aux/IAA gene family member, expressed	BGIOSGA013183	IPR003311; AUX/IAA protein|IPR011525; Aux/IAA-ARF-dimerisation
PH_os_0018923					-1.02274		LOC_Os03g51580	helix-loop-helix DNA-binding domain containing protein, expressed	BGIOSGA013493	IPR001092; Basic helix-loop-helix dimerisation region bHLH
PH_os_0018933	-1.15598	-1.43039		-1.47047		-1.27139	LOC_Os03g55220	bHelix-loop-helix transcription factor, putative, expressed	BGIOSGA013600	IPR001092; Basic helix-loop-helix dimerisation region bHLH
PH_os_0018962						1.41185	LOC_Os04g58190	dof zinc finger domain containing protein, putative, expressed	BGIOSGA014085	IPR003851; Zinc finger, Dof-type
PH_os_0018977	-1.22623				-1.54556		LOC_Os04g52810	no apical meristem protein, putative, expressed	BGIOSGA014332	IPR003441; No apical meristem (NAM) protein
PH_os_0018997		1.01416					LOC_Os04g45750	expressed protein	BGIOSGA014631	IPR001005; SANT, DNA-binding
PH_os_0018999	-1.65633	-2.22313		-2.05453	-2.86794		LOC_Os04g44670	AP2 domain containing protein, expressed	BGIOSGA014673	IPR000318; Nitrogenase component 1, conserved site|IPR001471; Pathogenesis-related transcriptional factor and ERF, DNA-binding
PH_os_0019041	-1.30802	-1.949			-1.35958		LOC_Os04g08290	ZOS4-04 - C2H2 zinc finger protein, expressed	BGIOSGA015622	IPR002048; Calcium-binding EF-hand|IPR007087; Zinc finger, C2H2-type|IPR015880; Zinc finger, C2H2-like
PH_os_0019066		1.64016			1.24421		LOC_Os04g31804	OsMADS64 - MADS-box family gene with M-alpha type-box, expressed	BGIOSGA016271	NA
PH_os_0019091					-1.57217	-1.6715	LOC_Os04g43910	auxin response factor, putative, expressed	BGIOSGA016767	IPR003340; Transcriptional factor B3|IPR010525; Auxin response factor|IPR011525; Aux/IAA-ARF-dimerisation
PH_os_0019093	-1.52103	-2.30051	-1.47552	-1.6804	-3.44211		LOC_Os04g45020	MYB family transcription factor, putative, expressed	BGIOSGA016820	IPR001005; SANT, DNA-binding|IPR014778; Myb, DNA-binding
PH_os_0019099		1.23411		1.14807	1.23641		LOC_Os04g46860	scarecrow, putative, expressed	BGIOSGA016901	IPR005202; GRAS transcription factor
PH_os_0019127						2.02443	LOC_Os04g53990	ethylene-responsive protein related, putative, expressed	BGIOSGA017200	IPR001092; Basic helix-loop-helix dimerisation region bHLH
PH_os_0019128						1.15237	LOC_Os04g54474	transcription factor, putative, expressed	BGIOSGA017208	IPR004827; Basic-leucine zipper (bZIP) transcription factor|IPR011616; bZIP transcription factor, bZIP-1
PH_os_0019167	1.40558	1.93686				1.4503	LOC_Os05g39720	OsWRKY70 - Superfamily of TFs having WRKY and zinc finger domains, expressed	BGIOSGA017876	IPR003657; DNA-binding WRKY
PH_os_0019202		1.12091			1.10439		LOC_Os05g27930	AP2 domain containing protein, expressed	BGIOSGA018253	IPR001471; Pathogenesis-related transcriptional factor and ERF, DNA-binding
PH_os_0019236					1.02855		LOC_Os05g03884	homeobox protein knotted-1-like 6, putative, expressed	BGIOSGA018883	IPR001356; Homeobox|IPR005539; ELK|IPR005540; KNOX1|IPR005541; KNOX2
PH_os_0019247						1.45276	LOC_Os05g03740	transcription factor TF2, putative, expressed	BGIOSGA019110	IPR001005; SANT, DNA-binding
PH_os_0019248		1.51054			1.36412		LOC_Os05g03760	zinc finger family protein, putative, expressed	BGIOSGA019112	IPR000571; Zinc finger, CCCH-type|IPR002110; Ankyrin
PH_os_0019253	-1.24653	-1.74565	-3.20686	-1.0205	-2.09223	-4.28484	LOC_Os05g04820	MYB family transcription factor, putative, expressed	BGIOSGA019160	IPR001005; SANT, DNA-binding|IPR014778; Myb, DNA-binding
PH_os_0019257				-2.68276	-2.10888	2.35068	LOC_Os05g07120	basic helix-loop-helix, putative, expressed	BGIOSGA019238	IPR001092; Basic helix-loop-helix dimerisation region bHLH|IPR002912; Amino acid-binding ACT
PH_os_0019273						-1.12733	LOC_Os05g14180	OsIAA17 - Auxin-responsive Aux/IAA gene family member, expressed	BGIOSGA019432	IPR003311; AUX/IAA protein|IPR011525; Aux/IAA-ARF-dimerisation
PH_os_0019281	1.04538			1.22209	1.18004		LOC_Os05g25260	AP2 domain containing protein, expressed	BGIOSGA019608	IPR001471; Pathogenesis-related transcriptional factor and ERF, DNA-binding
PH_os_0019283		1.10315			1.73562		LOC_Os05g25770	OsWRKY45 - Superfamily of TFs having WRKY and zinc finger domains, expressed	BGIOSGA019621	IPR003657; DNA-binding WRKY
PH_os_0019284	1.2072	1.93377			1.58285		LOC_Os05g27730	OsWRKY53 - Superfamily of TFs having WRKY and zinc finger domains, expressed	BGIOSGA019646	IPR003657; DNA-binding WRKY
PH_os_0019299			-1.08125		-1.46356	-1.89436	LOC_Os05g36100	AP2 domain containing protein, expressed	BGIOSGA019928	IPR001471; Pathogenesis-related transcriptional factor and ERF, DNA-binding
PH_os_0019329			1.03686			1.55465	LOC_Os06g49840	OsMADS16 - MADS-box family gene with MIKCc type-box, expressed	BGIOSGA020546	IPR002100; Transcription factor, MADS-box|IPR002487; Transcription factor, K-box
PH_os_0019343					1.21769		LOC_Os06g44450	CCT/B-box zinc finger protein, putative, expressed	BGIOSGA020760	IPR000315; Zinc finger, B-box|IPR010402; CCT
PH_os_0019425		-1.6372	-1.71755	-1.19617	-2.14719		LOC_Os06g04850	homeobox associated leucine zipper, putative, expressed	BGIOSGA022270	IPR001356; Homeobox|IPR003106; Leucine zipper, homeobox-associated
PH_os_0019426						-1.25924	LOC_Os06g05350	whirly transcription factor domain containing protein, expressed	BGIOSGA022297	IPR013742; Plant transcription factor
PH_os_0019442				-1.57261			LOC_Os06g10780	AP2 domain containing protein, expressed	BGIOSGA022531	IPR001471; Pathogenesis-related transcriptional factor and ERF, DNA-binding
PH_os_0019473			-1.02243			-1.66333	LOC_Os06g39590	OsIAA23 - Auxin-responsive Aux/IAA gene family member, expressed	BGIOSGA023196	IPR003311; AUX/IAA protein|IPR011525; Aux/IAA-ARF-dimerisation
PH_os_0019490	-1.00334	-2.60358	2.34346			3.96832	LOC_Os06g45890	MYB family transcription factor, putative, expressed	BGIOSGA023442	IPR014778; Myb, DNA-binding
PH_os_0019494		1.41449			1.07721		LOC_Os06g47150	auxin response factor 18, putative, expressed	BGIOSGA023490	IPR010525; Auxin response factor|IPR011525; Aux/IAA-ARF-dimerisation
PH_os_0019498				-1.21714	-1.78745		LOC_Os06g48610	CCT motif family protein, expressed	BGIOSGA023549	IPR010402; CCT
PH_os_0019509						-1.07839	LOC_Os07g48410	RNA-binding zinc finger protein, putative, expressed	BGIOSGA023701	IPR000504; RNA recognition motif, RNP-1|IPR000571; Zinc finger, CCCH-type
PH_os_0019601				1.07597			LOC_Os07g02800	MYB family transcription factor, putative, expressed	BGIOSGA025055	IPR014778; Myb, DNA-binding
PH_os_0019602						-1.15092	LOC_Os07g03770	Homeobox domain containing protein, expressed	BGIOSGA025091	IPR001356; Homeobox|IPR005539; ELK|IPR005540; KNOX1|IPR005541; KNOX2
PH_os_0019610		-1.24129			-1.47071		LOC_Os07g08880	ES43 protein, putative, expressed	BGIOSGA025290	IPR001025; Bromo adjacent region|IPR001395; Aldo/keto reductase|IPR001965; Zinc finger, PHD-type|IPR013032; EGF-like region, conserved site
PH_os_0019641	-1.22653	-1.95788			-2.03305		LOC_Os07g38030	GRAS family transcription factor domain containing protein, expressed	BGIOSGA025964	IPR005202; GRAS transcription factor
PH_os_0019646						1.51113	LOC_Os07g40080	ZOS7-09 - C2H2 zinc finger protein, expressed	BGIOSGA026053	IPR007087; Zinc finger, C2H2-type|IPR015880; Zinc finger, C2H2-like
PH_os_0019650					-1.88388		LOC_Os07g42370	zinc-finger protein, putative, expressed	BGIOSGA026133	IPR010399; ZIM
PH_os_0019672						1.78158	LOC_Os07g48450	no apical meristem protein, putative, expressed	BGIOSGA026407	IPR003441; No apical meristem (NAM) protein
PH_os_0019673					-1.85669		LOC_Os07g48820	transcription factor, putative, expressed	BGIOSGA026428	IPR004827; Basic-leucine zipper (bZIP) transcription factor|IPR011616; bZIP transcription factor, bZIP-1
PH_os_0019674			1.62993	-1.22579		1.90527	LOC_Os07g48870	MYB family transcription factor, putative, expressed	BGIOSGA026430	IPR001005; SANT, DNA-binding|IPR014778; Myb, DNA-binding
PH_os_0019679					1.40934		LOC_Os07g49460	response regulator receiver domain containing protein, expressed	BGIOSGA026452	IPR001789; Signal transduction response regulator, receiver region
PH_os_0019686			3.40964			3.46344	LOC_Os08g43334	HSF-type DNA-binding domain containing protein, expressed	BGIOSGA026537	IPR000232; Heat shock factor (HSF)-type, DNA-binding
PH_os_0019706	-1.05815	-2.64295		-1.52988	-2.54014		LOC_Os08g38020	bZIP transcription factor domain containing protein, expressed	BGIOSGA026766	IPR004827; Basic-leucine zipper (bZIP) transcription factor|IPR011616; bZIP transcription factor, bZIP-1
PH_os_0019743			-1.13843			-1.50454	LOC_Os08g09810	transposon protein, putative, unclassified	BGIOSGA027492	IPR003656; Zinc finger, BED-type predicted|IPR003657; DNA-binding WRKY|IPR008906; HAT dimerisation
PH_os_0019764		-2.09226			-2.1265		LOC_Os08g01290	OsFBT12 - F-box and tubby domain containing protein, expressed	BGIOSGA027835	IPR000007; Tubby, C-terminal|IPR001810; Cyclin-like F-box
PH_os_0019789		-3.0805	-1.76837		-2.53114		LOC_Os08g15020	MYB family transcription factor, putative, expressed	BGIOSGA028296	IPR001005; SANT, DNA-binding|IPR014778; Myb, DNA-binding
PH_os_0019794					1.555		LOC_Os08g19590	Homeobox domain containing protein, expressed	BGIOSGA028396	IPR001356; Homeobox|IPR002913; Lipid-binding START
PH_os_0019807		1.24208					LOC_Os08g31580	ethylene-responsive transcription factor, putative, expressed	BGIOSGA028650	IPR001471; Pathogenesis-related transcriptional factor and ERF, DNA-binding
PH_os_0019815			-1.50343			-1.89033	LOC_Os08g36390	ZOS8-07 - C2H2 zinc finger protein, expressed	BGIOSGA028816	NA
PH_os_0019821		-1.081			-1.55249		LOC_Os08g38220	dof zinc finger domain containing protein, putative, expressed	BGIOSGA028889	IPR003851; Zinc finger, Dof-type
PH_os_0019827		-1.30294		-1.05564	-1.94992		LOC_Os08g42400	no apical meristem protein, putative, expressed	BGIOSGA029063	IPR003441; No apical meristem (NAM) protein
PH_os_0019830					-1.61649		LOC_Os08g43090	bZIP family transcription factor, putative, expressed	BGIOSGA029105	IPR004827; Basic-leucine zipper (bZIP) transcription factor|IPR011700; Basic leucine zipper
PH_os_0019852		1.35176			1.01491		LOC_Os09g31438	OsSPL17 - SBP-box gene family member, expressed	BGIOSGA029541	IPR004333; Transcription factor, SBP-box
PH_os_0019856					-1.12082	-1.45832	LOC_Os09g31390	transcription factor, putative, expressed	BGIOSGA029546	IPR004827; Basic-leucine zipper (bZIP) transcription factor|IPR011616; bZIP transcription factor, bZIP-1
PH_os_0019876						1.36362	LOC_Os09g24490	basic helix-loop-helix family protein, putative, expressed	BGIOSGA029777	IPR001092; Basic helix-loop-helix dimerisation region bHLH
PH_os_0019920	-1.32044	-2.3066		-1.94381	-2.54768		LOC_Os09g29360	helix-loop-helix DNA-binding protein, putative, expressed	BGIOSGA030936	IPR001092; Basic helix-loop-helix dimerisation region bHLH
PH_os_0019921	-2.17968	-3.08943		-2.18972	-3.06771		LOC_Os09g29460	homeobox associated leucine zipper, putative, expressed	BGIOSGA030941	IPR000047; Helix-turn-helix motif, lambda-like repressor|IPR001356; Homeobox|IPR003106; Leucine zipper, homeobox-associated
PH_os_0019934						-2.64903	LOC_Os09g37910	HMG1/2, putative, expressed	BGIOSGA031227	IPR000910; High mobility group box, HMG1/HMG2
PH_os_0019956			-1.37283				LOC_Os10g39750	inducer of CBF expression 2, putative, expressed	BGIOSGA031474	IPR001092; Basic helix-loop-helix dimerisation region bHLH
PH_os_0019966	1.48269	3.22701					LOC_Os10g35300	dof zinc finger domain containing protein, putative, expressed	BGIOSGA031618	IPR003851; Zinc finger, Dof-type
PH_os_0020000				-1.30687	-3.1227	-2.95888	LOC_Os10g23050	helix-loop-helix DNA-binding protein, putative, expressed	BGIOSGA032814	IPR001092; Basic helix-loop-helix dimerisation region bHLH
PH_os_0020015		-2.13069			-1.51674		LOC_Os10g33760	No apical meristem protein, putative, expressed	BGIOSGA033132	IPR003441; No apical meristem (NAM) protein
PH_os_0020030			-2.2648			-2.13885	LOC_Os10g40810	GATA zinc finger domain containing protein, expressed	BGIOSGA033429	IPR000679; Zinc finger, GATA-type
PH_os_0020031	1.35622	2.69981		1.8821	2.35345		LOC_Os10g41230	homeobox associated leucine zipper, putative, expressed	BGIOSGA033443	IPR001356; Homeobox|IPR003106; Leucine zipper, homeobox-associated|IPR006712; HD-ZIP protein, N-terminal
PH_os_0020032	1.64827	3.42861	1.17436	1.94136	3.28226		LOC_Os10g41330	AP2 domain containing protein, expressed	BGIOSGA033447	IPR001471; Pathogenesis-related transcriptional factor and ERF, DNA-binding
PH_os_0020036						2.75237	LOC_Os10g42130	no apical meristem protein, putative, expressed	BGIOSGA033482	IPR003441; No apical meristem (NAM) protein
PH_os_0020039			1.04317	1.0056			LOC_Os11g47460	MYB family transcription factor, putative, expressed	BGIOSGA033532	IPR001005; SANT, DNA-binding|IPR014778; Myb, DNA-binding
PH_os_0020092					-2.72367		LOC_Os11g06770	ethylene-responsive transcription factor ERF110, putative, expressed	BGIOSGA034432	IPR001471; Pathogenesis-related transcriptional factor and ERF, DNA-binding
PH_os_0020093					-1.24338		LOC_Os11g05480	transcription factor, putative, expressed	BGIOSGA034480	IPR004827; Basic-leucine zipper (bZIP) transcription factor|IPR011616; bZIP transcription factor, bZIP-1
PH_os_0020097		1.60529		1.1222			LOC_Os11g02520|LOC_Os12g02440	WRKY DNA-binding domain containing protein, expressed|WRKY DNA-binding domain containing protein, expressed	BGIOSGA034613	IPR003657; DNA-binding WRKY
PH_os_0020099			1.51444		1.29203	2.47612	LOC_Os11g03310	no apical meristem protein, putative, expressed	BGIOSGA034714	IPR003441; No apical meristem (NAM) protein
PH_os_0020106		-2.58652		-1.64812	-1.93368		LOC_Os11g05614	no apical meristem protein, putative, expressed	BGIOSGA034823	IPR003441; No apical meristem (NAM) protein
PH_os_0020161					-1.30473		LOC_Os12g40570	WRKY transcription factor, putative, expressed	BGIOSGA035895	IPR003657; DNA-binding WRKY
PH_os_0020196			1.12784			1.21258	LOC_Os12g05680	transcription factor, putative, expressed	BGIOSGA036617	IPR004827; Basic-leucine zipper (bZIP) transcription factor|IPR011616; bZIP transcription factor, bZIP-1
PH_os_0020202			1.47669			1.04958	LOC_Os12g01490	MYB family transcription factor, putative, expressed	BGIOSGA036807	IPR014778; Myb, DNA-binding
PH_os_0020208			1.71417				LOC_Os12g03070|LOC_Os11g03390	FHA domain containing protein, putative, expressed|FHA domain containing protein, putative, expressed	BGIOSGA036922	IPR000253; Forkhead-associated
PH_os_0020217	-1.20189	-1.30398		-1.26975	-1.7485		LOC_Os12g07640	MYB family transcription factor, putative, expressed	BGIOSGA037085	IPR001005; SANT, DNA-binding|IPR014778; Myb, DNA-binding
PH_os_0020236	-1.6904	-2.25665		-2.02257	-3.13188		LOC_Os12g29330	no apical meristem protein, putative, expressed	BGIOSGA037382	IPR003441; No apical meristem (NAM) protein
PH_os_0020266	1.04688	1.27051					LOC_Os09g11480	AP2 domain containing protein, expressed	BGIOSGA038064	IPR001471; Pathogenesis-related transcriptional factor and ERF, DNA-binding
PH_os_0020362		1.06132			1.28885		LOC_Os08g01780|LOC_Os06g24850	OsIAA25 - Auxin-responsive Aux/IAA gene family member, expressed|OsIAA22 - Auxin-responsive Aux/IAA gene family member	BGIOSGA027858|BGIOSGA022887	IPR003311; AUX/IAA protein|IPR011525; Aux/IAA-ARF-dimerisation|IPR003311; AUX/IAA protein|IPR011525; Aux/IAA-ARF-dimerisation
PH_os_0020390	1.43948	2.54424		1.30819	2.57092	1.53683	LOC_Os01g66120	No apical meristem protein, putative, expressed	BGIOSGA000374	IPR003441; No apical meristem (NAM) protein
PH_os_0020395					1.04329		LOC_Os01g61900	CCT motif family protein, expressed	BGIOSGA000535	IPR010402; CCT
PH_os_0020404		1.33046				1.29449	LOC_Os01g51690	OsWRKY59 - Superfamily of TFs having WRKY and zinc finger domains, expressed	BGIOSGA000921	IPR003657; DNA-binding WRKY
PH_os_0020408			1.10369			1.51309	LOC_Os01g47560	OsWRKY16 - Superfamily of TFs having WRKY and zinc finger domains, expressed	BGIOSGA001069	IPR003657; DNA-binding WRKY
PH_os_0020410		-1.57759		-1.22337	-1.94286	-1.77965	LOC_Os01g46870	AP2 domain containing protein, expressed	BGIOSGA001090	IPR001471; Pathogenesis-related transcriptional factor and ERF, DNA-binding
PH_os_0020434	1.23852	1.42878		1.70456	1.40244		LOC_Os01g09620	zinc finger/CCCH transcription factor, putative, expressed	BGIOSGA002217	IPR000571; Zinc finger, CCCH-type
PH_os_0020442					-1.51951		LOC_Os01g09080	WRKY DNA-binding domain containing protein, expressed	BGIOSGA002913	IPR003657; DNA-binding WRKY
PH_os_0020474	-1.4386	-1.33103	-1.84766	-1.72241	-2.32786	-4.65795	LOC_Os01g55150	bZIP transcription factor domain containing protein, expressed	BGIOSGA004481	IPR004827; Basic-leucine zipper (bZIP) transcription factor|IPR011700; Basic leucine zipper
PH_os_0020489				-2.24556	-2.4426		LOC_Os01g73770	dehydration-responsive element-binding protein, putative, expressed	BGIOSGA005257	IPR001471; Pathogenesis-related transcriptional factor and ERF, DNA-binding
PH_os_0020500		-1.14643					LOC_Os02g45760	chitin-inducible gibberellin-responsive protein 2, putative, expressed	BGIOSGA005839	IPR005202; GRAS transcription factor
PH_os_0020502	1.07937	2.41397		1.23297	1.99046		LOC_Os02g43790	ethylene-responsive transcription factor, putative, expressed	BGIOSGA005915	IPR001471; Pathogenesis-related transcriptional factor and ERF, DNA-binding
PH_os_0020542			-2.41446			-4.6354	LOC_Os02g14910	bZIP transcription factor family protein, putative, expressed	BGIOSGA007886	IPR004827; Basic-leucine zipper (bZIP) transcription factor|IPR011700; Basic leucine zipper
PH_os_0020558						-1.26726	LOC_Os02g40070	AP2-like ethylene-responsive transcription factor PLETHORA 2, putative, expressed	BGIOSGA008619	IPR001471; Pathogenesis-related transcriptional factor and ERF, DNA-binding
PH_os_0020563				-1.39208			LOC_Os02g43970	AP2 domain containing protein, expressed	BGIOSGA008748	IPR001471; Pathogenesis-related transcriptional factor and ERF, DNA-binding
PH_os_0020564						-1.00523	LOC_Os02g44370	scarecrow, putative, expressed	BGIOSGA008764	IPR005202; GRAS transcription factor
PH_os_0020568		-1.07366					LOC_Os02g48060	helix-loop-helix DNA-binding domain containing protein, expressed	BGIOSGA008903	IPR001092; Basic helix-loop-helix dimerisation region bHLH
PH_os_0020586						-1.78817	LOC_Os03g58830	BEE 1, putative, expressed	BGIOSGA009622	IPR001092; Basic helix-loop-helix dimerisation region bHLH
PH_os_0020589			-1.67462				LOC_Os03g56234	myb/SANT domain protein, putative, expressed	BGIOSGA009740	IPR001005; SANT, DNA-binding|IPR001209; Ribosomal protein S14|IPR014778; Myb, DNA-binding
PH_os_0020590		-1.41528					LOC_Os03g55610	dof zinc finger domain containing protein, putative, expressed	BGIOSGA009764	IPR003851; Zinc finger, Dof-type
PH_os_0020608		2.09675			1.50266		LOC_Os03g20090	MYB family transcription factor, putative, expressed	BGIOSGA010857	IPR001005; SANT, DNA-binding|IPR014778; Myb, DNA-binding
PH_os_0020624	1.51211	1.66874		1.57553			LOC_Os03g08500	AP2 domain containing protein, expressed	BGIOSGA011326	IPR001471; Pathogenesis-related transcriptional factor and ERF, DNA-binding
PH_os_0020625		2.53992					LOC_Os03g08310	ZIM domain containing protein, putative, expressed	BGIOSGA011332	IPR010399; ZIM
PH_os_0020641		-1.32688					LOC_Os03g05160	GATA zinc finger domain containing protein, expressed	BGIOSGA011849	IPR000679; Zinc finger, GATA-type
PH_os_0020669		1.11806			1.25975		LOC_Os03g57190	TCP family transcription factor, putative, expressed	BGIOSGA013684	IPR005333; Transcription factor, TCP
PH_os_0020676	1.08087	3.7816			2.31616		LOC_Os03g60570	ZOS3-22 - C2H2 zinc finger protein, expressed	BGIOSGA013832	IPR007087; Zinc finger, C2H2-type|IPR015880; Zinc finger, C2H2-like
PH_os_0020708						1.88069	LOC_Os04g32620	ethylene-responsive transcription factor ERF114, putative, expressed	BGIOSGA016313	IPR001471; Pathogenesis-related transcriptional factor and ERF, DNA-binding
PH_os_0020723	-1.69178	-1.63191		-2.10062	-2.05578	-1.21823	LOC_Os04g46400	AP2 domain containing protein, expressed	BGIOSGA016882	IPR001471; Pathogenesis-related transcriptional factor and ERF, DNA-binding
PH_os_0020724		-1.00077			-1.23997		LOC_Os04g46440	AP2 domain containing protein, expressed	BGIOSGA016884	IPR001471; Pathogenesis-related transcriptional factor and ERF, DNA-binding
PH_os_0020726			2.20145			2.47418	LOC_Os04g48030	heat stress transcription factor B-1, putative, expressed	BGIOSGA016941	IPR000232; Heat shock factor (HSF)-type, DNA-binding
PH_os_0020730					-2.46252		LOC_Os04g51560	OsWRKY68 - Superfamily of TFs having WRKY and zinc finger domains, expressed	BGIOSGA017063	IPR003657; DNA-binding WRKY
PH_os_0020731		1.39964					LOC_Os04g52090	AP2 domain containing protein, expressed	BGIOSGA017088	IPR001471; Pathogenesis-related transcriptional factor and ERF, DNA-binding
PH_os_0020741		-1.10853					LOC_Os05g49280	GATA zinc finger domain containing protein, expressed	BGIOSGA017544	IPR000679; Zinc finger, GATA-type
PH_os_0020743		-1.04164			-1.74782		LOC_Os05g48010	MYB family transcription factor, putative, expressed	BGIOSGA017601	IPR001005; SANT, DNA-binding|IPR014778; Myb, DNA-binding
PH_os_0020780					1.38435		LOC_Os05g08970	SSRP1-like FACT complex subunit, putative, expressed	BGIOSGA019295	IPR000910; High mobility group box, HMG1/HMG2|IPR000969; Structure-specific recognition protein
PH_os_0020797	-1.25556	-1.78283			-1.8024		LOC_Os05g42130	MONOCULM 1, putative, expressed	BGIOSGA020123	IPR005202; GRAS transcription factor
PH_os_0020801	1.37424	2.56076				1.43139	LOC_Os05g46020	OsWRKY7 - Superfamily of TFs having WRKY and zinc finger domains, expressed	BGIOSGA020266	IPR003657; DNA-binding WRKY
PH_os_0020804		-1.17389	1.30695	-1.43712	-1.58537	2.42709	LOC_Os05g49100	OsWRKY49 - Superfamily of TFs having WRKY and zinc finger domains, expressed	BGIOSGA020371	IPR000408; Regulator of chromosome condensation, RCC1|IPR003657; DNA-binding WRKY
PH_os_0020817		1.33082					LOC_Os06g43090	MYB transcription factor TaMYB1, putative, expressed	BGIOSGA020819	IPR001005; SANT, DNA-binding|IPR014778; Myb, DNA-binding
PH_os_0020841						-1.99215	LOC_Os06g03710	DELLA protein SLR1, putative, expressed	BGIOSGA022020	IPR005202; GRAS transcription factor
PH_os_0020855			-1.30528			-1.14894	LOC_Os06g12230	TCP-domain protein, putative, expressed	BGIOSGA022577	IPR005333; Transcription factor, TCP
PH_os_0020879					-1.12795		LOC_Os06g42690	bZIP transcription factor domain containing protein, expressed	BGIOSGA023314	IPR004827; Basic-leucine zipper (bZIP) transcription factor|IPR011616; bZIP transcription factor, bZIP-1
PH_os_0020888					-1.14168		LOC_Os06g47590	AP2 domain containing protein, expressed	BGIOSGA023511	NA
PH_os_0020901			1.01525				LOC_Os07g41580	histone-like transcription factor and archaeal histone, putative, expressed	BGIOSGA023925	IPR003956; Transcription factor, NFYB/HAP3, conserved site|IPR003957; Transcription factor, CBFA/NFYB, DNA topoisomerase|IPR003958; Transcription factor CBF/NF-Y/archaeal histone
PH_os_0020912	1.22155	1.0406		1.00055			LOC_Os07g22730	AP2 domain containing protein, expressed	BGIOSGA024429	IPR001471; Pathogenesis-related transcriptional factor and ERF, DNA-binding
PH_os_0020921		1.09597			1.44386		LOC_Os07g05720	TCP family transcription factor, putative, expressed	BGIOSGA025162	IPR005333; Transcription factor, TCP
PH_os_0020928	1.26461	2.1495					LOC_Os07g12340	NAC domain-containing protein 67, putative, expressed	BGIOSGA025410	IPR003441; No apical meristem (NAM) protein
PH_os_0020944		-1.04185			-1.11804		LOC_Os07g40020	GRAS family transcription factor domain containing protein, expressed	BGIOSGA026051	IPR005202; GRAS transcription factor
PH_os_0020948	-1.16699						LOC_Os07g44690	HSF-type DNA-binding domain containing protein, expressed	BGIOSGA026239	IPR000232; Heat shock factor (HSF)-type, DNA-binding
PH_os_0020956		-1.94189		-1.44794	-2.65206	-1.71051	LOC_Os08g43200	dehydration-responsive element-binding protein, putative, expressed	BGIOSGA026545	IPR001471; Pathogenesis-related transcriptional factor and ERF, DNA-binding
PH_os_0020967	1.00569			1.22909			LOC_Os08g34010	ZF-HD protein dimerisation region containing protein, expressed	BGIOSGA026924	IPR006456; ZF-HD homeobox protein Cys/His-rich dimerisation region
PH_os_0020984			-1.2914			-1.67589	LOC_Os08g02300	no apical meristem protein, putative, expressed	BGIOSGA027883	IPR003441; No apical meristem (NAM) protein
PH_os_0021009				1.48604	1.05926		LOC_Os09g35030	dehydration-responsive element-binding protein, putative, expressed	BGIOSGA029415	IPR001471; Pathogenesis-related transcriptional factor and ERF, DNA-binding
PH_os_0021010	2.46076	4.5322		1.57459	3.5173		LOC_Os09g35020	AP2 domain containing protein, expressed	BGIOSGA029416	IPR001471; Pathogenesis-related transcriptional factor and ERF, DNA-binding
PH_os_0021020	-1.62225			-1.37253		-1.45086	LOC_Os09g28200	HSF-type DNA-binding domain containing protein, expressed	BGIOSGA029640	IPR000232; Heat shock factor (HSF)-type, DNA-binding
PH_os_0021046						-2.9172	LOC_Os09g28210	bHelix-loop-helix transcription factor, putative, expressed	BGIOSGA030896	IPR001092; Basic helix-loop-helix dimerisation region bHLH
PH_os_0021053		-1.10341			-1.12523		LOC_Os09g35910	homeobox associated leucine zipper, putative, expressed	BGIOSGA031128	IPR001356; Homeobox
PH_os_0021084			-1.40504				LOC_Os10g25170	AP2 domain containing protein, expressed	BGIOSGA032849	IPR001471; Pathogenesis-related transcriptional factor and ERF, DNA-binding
PH_os_0021103		2.77685				-1.38565	LOC_Os11g47630	ZOS11-10 - C2H2 zinc finger protein, expressed	BGIOSGA033524	IPR007087; Zinc finger, C2H2-type|IPR015880; Zinc finger, C2H2-like
PH_os_0021113		1.32055		1.54265	1.53471		LOC_Os11g16290	NIN, putative, expressed	BGIOSGA034185|BGIOSGA034184	IPR000270; Octicosapeptide/Phox/Bem1p|IPR003035; Plant regulator RWP-RK
PH_os_0021156	1.06356	2.4975	1.23835	1.53425	2.38264	1.87603	LOC_Os12g03040	no apical meristem protein, putative, expressed	BGIOSGA036920	IPR003441; No apical meristem (NAM) protein
PH_os_0021165					-1.79401		LOC_Os12g43620	helix-loop-helix DNA-binding domain containing protein	BGIOSGA037855	IPR001092; Basic helix-loop-helix dimerisation region bHLH
PH_os_0021174				-1.86758			LOC_Os08g29660	OsWRKY69 - Superfamily of TFs having WRKY and zinc finger domains, expressed	BGIOSGA040489	IPR003657; DNA-binding WRKY
